# Supplementary material for: Utilization of a Wheat660K SNP array-derived high-density genetic map for high-resolution mapping of a major QTL for kernel number
Source: Sci Rep. 2017 Jun 19;7:3788. doi: 10.1038/s41598-017-04028-6 (PMC5476560; doi:10.1038/s41598-017-04028-6)
Supplement: Supplementary file 1 — Table S2 [file 41598_2017_4028_MOESM1_ESM.xls]

## Sheet: Legend
Table S2 High-density genetic map of wheat developed using an RIL population derived from the cross of the KN9204 and J411 cultivars.

## Sheet: Table S2-1
Marker Name	Sequence	Chromosome	Genetic position
wPt-6358	-	1A	0
AX-94538837	ATGTAACTCTTTTTCATTCAGTTTTAAGAACCTCC[A/G]CAAGATATTCAGTTTGGACCGTGTGCAGGGTTAAT	1A	0.697
Xgdm33	-	1A	12.446
BE425125	-	1A	13.997
Xcnl137	-	1A	16.43
wPt-665724	-	1A	19.162
wPt-730618	-	1A	19.958
wPt-6709	-	1A	19.958
wPt-666537	-	1A	19.958
Glu-A3	-	1A	21.124
AX-110506772	GCTCGCCTTCACTGGCGTCTGCAACAGGCCCTCCA[A/G]TAAGAGACACCACTGGTTACTCACAGCGCGCCACC	1A	21.854
AX-95147954	GACTGTGATGCCGACACGGGCCGCGTCGTCGGTCT[C/T]CGGGTCTACCAGGACTCCAACATGTCCGGCGCCAT	1A	22.356
AX-108726047	CCTGCAAAAGGAAGACAAATACCATAGTAGTAGTA[C/T]CATTGATTCGAGCGACAAGGATATTAGAAATGAGT	1A	22.829
AX-108728093	CACAAACTAATGCCATCTTAATCGTATAACATAAA[G/T]GAAAGACAGAGCTCTGTGGGATGGAGCAGGTAAAT	1A	22.829
AX-108729856	AAAAAGTAGTAGCTTGAATTGAAGCCAAATGATTT[C/T]AGCTTAAGTTGGAGTAAATCATCTCCATCCCCATC	1A	22.829
AX-108731047	GAGTACTATTTAGCTTTGTAGCACAAATTAAGACA[A/G]AGCTTCTTTATTGGGATAAGTTTAATTGGAATACT	1A	22.829
AX-108731135	CACCTTGACCATTCCTCCTGCTTTTGCTTAAGCCT[A/G]GTTAAAATAACTGGTAATGCCACACTCGCATTTTT	1A	22.829
AX-108732127	CTTTTGGATGGCGAAATGAAACAGCGATACTTCTA[C/T]AGAACCGTACATGAGATTTTCACCTCATACGGCTC	1A	22.829
AX-108733109	TTCGGGTCGAATTCAATGGCCTGAAATGCAGTTCC[A/G]TTCAGTTGTGATGACTCTCAATGTAGTACTCCCTC	1A	22.829
AX-108736614	AAATCAATTTAACGCATAGTCTAGATCTTAAGCAG[C/G]TTCGTGCTGCACAGACTTATTTGAGTTCTGAACTG	1A	22.829
AX-108736668	ATGGAAGTACAAGGCAGGCCCACGTAAATCCTTAG[C/G]TCAATAATTTGTGCCTTGTTATAGCAATGCTTCAA	1A	22.829
AX-108739257	AGTACATGTCCATTATACACCCTTCCTCTAACTAA[C/G]ACCCGCACCTTTTTTTACATGTTCCTGATATTATC	1A	22.829
AX-108742614	CAGAGGGAGTAACTTTTGAATCGATCGAGTCCATA[C/T]GTGCTTGATTGTAAATAAATACATTTCAGCTGTGT	1A	22.829
AX-108746894	TCTAGTCGTTGTTTATTCGTGTGATGAAATGTATC[A/G]GCCATATAGACAAGGGTGAAGAAGCGAGCAAGGCT	1A	22.829
AX-108747425	GCTTTTGTGCTATATACTATACAATCCACACATAG[C/T]TGTGCCCTTGTTATTTAATCAATAATGTAATCGTT	1A	22.829
AX-108747638	GCATCATCGGATTTTAGTAAGTTCATAAAATTGGC[C/T]AAATATCACTATAAGCATCGAAACATCCAGGACAG	1A	22.829
AX-108752410	TTAAGCAATTTTTGAGTCCAACTATTGATCAACTA[C/G]CTTCTTGGTCTTTGCTTTAATGTGCCCAAATATTT	1A	22.829
AX-108753874	ATAAATTTGAACCTTAGCACATCATCAAAACATAC[C/T]TGGTGTCATACCTATGCCAATCAAATAATGTACCA	1A	22.829
AX-108756737	GCATAATGTGAAACAGTAAGCATGTGATCTGACAT[C/T]TAATTTCAATTTTGAAACATACTAGCATGCAGCAA	1A	22.829
AX-108756896	GCGGAGCTAGGTAGAGATTGGGGACATAGGATTTG[A/G]TAGAGGAGATGGAGCACCGTCGCCGGGAAAGGTGA	1A	22.829
AX-108759327	TACCTATGCCAATCAAATAATGTACCAGTTCAACT[C/T]AGCTACACCAGCTACTGTTCATTTGTTCAAGCTTC	1A	22.829
AX-108767121	AATAAAAACTTTGGGTGATATGAATCCAGAGTTTT[C/G]TGGATAACTAGATATAGTGCATTTGTATGCCTTGA	1A	22.829
AX-108767576	AGAAAATCTTTACCATTATTAACAACAAGAAATGT[A/G]TAGCAAGGGATTGTCTTTTGGACAAGAAGAAAAAT	1A	22.829
AX-108768444	AACTCAGCAAACAATGGGAACTCGGCATCCGCGGC[A/G]ATTTTAGTTGTGAATAATGTATGTAAATGAAAGCT	1A	22.829
AX-108769990	ACTTGTAAACCTTGCTGTACATCAATGACATTTTT[C/G]TGTAACAAATCACAGGGATCTTGGATGGCAACAGA	1A	22.829
AX-108770040	GCATATCTTTTGTTATGAAACCATACGAGTAGCGT[A/T]TATATGTGTAGCATGTTTTTTCTATGTGATATGCA	1A	22.829
AX-108773067	ACAGACCACATAATCCTTGACCGACCAAAACCCTC[A/G]CTTTGGATCTCAGTTTCAATACACATAGGATGTAA	1A	22.829
AX-108775818	ACCGTGGTGGGTGCGGTCCCTGACTGCTTCAAGGT[A/C]TGTCATAACAGTAAGGACCATGATACCTGCGTGCA	1A	22.829
AX-108777032	GTTTGTTTCCATTACGATGTTTTCTATTATTACAC[A/G]CAACATACTACTCAGAAATTGTGATTTGTGGTGAG	1A	22.829
AX-108778514	GAAATGGACAGAACATGCAAAACCAACGCCTTTCT[A/G]TTTGCGATGAAGGCGAAAACTTTATTGAGTAAGAA	1A	22.829
AX-108779994	TGCCACAAAGGTTCATGCATCTGACCAACAACTAC[C/G]TATTATTTTTTGGGCCCCTCCACATCAATTGAGCC	1A	22.829
AX-108784921	GAGAGATGGTAAATCTAATGATACCCGTATAGCCT[C/T]TGTCATCATGAAAAATTTATCTATCTAATCACCAG	1A	22.829
AX-108789962	ACCTAGCTAGCAAAGGAAAGACAGTGGTAGACATA[A/C]CAGTCATGAGAAGTGATGCTCCAAGAGCTAGTGAT	1A	22.829
AX-108790687	AAAATGTTGTTATACACATTATCTTATATTTGTAT[A/G]GTTGTTTAACTGACTAGCTATTAATCCCAAAAAAC	1A	22.829
AX-108791224	AATTTTCTTAAAAATGTTGTAACGTGGAGAGTAAG[C/G]AATAAAAGGATGGTAAGCTTGCAGCAGCTAATTAG	1A	22.829
AX-108792340	TTTTTTTGCAGGCGGAAAATGAGAGACCCTAATTA[C/T]ATGTGTAGGTGCAGCTATCTCTATAGAAGTCAACA	1A	22.829
AX-108802749	AAAGTTGCAACAAGGCCATGTGAAGGCCGGCAGCT[A/C]CAATTCTTCTGAGGCGGTGAGAGAAGCAACCTCTT	1A	22.829
AX-108805925	CCGAGTCAAATTCGCAGTTGTCTCACCCTTTTTCC[C/T]AGAATAGTCTCTAGCACGTCTCACAGCTATAGCAC	1A	22.829
AX-108807511	TTGATGAATTAGTTAATTCGGTTAGGCCAGGCTAA[C/G]CCAGAGATTCTTGTACATGCATGTTAACCGCAAAT	1A	22.829
AX-108809316	CTCTGTTGTCTCTTCTTGGCGTTTTTTCTGGTTAT[A/G]CTATTTTACTAGTTTCTGCTGTTTGATCTGTGTGT	1A	22.829
AX-108815965	ATGGTTGTAGATGCACTGACTATAACTCCAAAGGA[C/T]TGGACCGATCAAAGCTTGGTCTAGATTATCCCTAG	1A	22.829
AX-108818983	AGCAGTAGAATAGTGGGAAGGACAAACAGGAGAGC[A/G]TGGAGCTGTGGAGGCTGATGGTGGGAGGCTTGAAG	1A	22.829
AX-108826918	TCTACTTTATGATTAAACCATACATTCCTCCAGTT[C/T]CTTGAGAAATATTTTCAACAATTCGCTTAAATTCC	1A	22.829
AX-108827167	GGGTGGCAGATTTTGGGCGAGCTCGAAGTGATGGA[C/G]TGGAGGCGGCTGGCTTACTGAATAAGGTTGTATCA	1A	22.829
AX-108827198	TCTGTAACTGTTGCCATAATCAACACGATAGAATC[A/G]TGAGCACTCTCTCCCTCTAGCTTGGTATCAGTCGC	1A	22.829
AX-108827851	CAACGCAGTTACGTCTATAAACAAGCATCGTACTT[A/G]CACAACCTTTGGAGTCATATATCATAGAAAATGTG	1A	22.829
AX-108830849	CTTTTTTGGATACATTGAGAATAGACCATAGTAGC[C/T]TGGTTCGCGGGTCGAGGGTGCGATCCCCGATCCGG	1A	22.829
AX-108831570	ACAAACAGCTAACATATAATTAGACGATCAAGCAA[C/T]TTGACCACTGTATTTATGCATGCATGTGCTCATCT	1A	22.829
AX-108838195	TCACAGCCAATGGAAGATAACATGGTCTTTGCACT[C/G]GAGGAGCATTGCAGCCAAAACTCGCAGTACACAGG	1A	22.829
AX-108844191	TGAAAATGACCATCCTATAGGCGAACTGCAACAGA[G/T]AATCACAGGTCAAGCAAGCTGCTTTAGCTTCCACT	1A	22.829
AX-108844702	TGTGCATGCTTCGCTGCCTTCCTAGCTTCTGGTAA[C/G]GTATAGTTAGTGATGTCCCATGTAATAATCTCTCG	1A	22.829
AX-108844944	AAGCATCCTCATCCTTGGTGACAATTAGAGGTAGA[C/G]ATGGACAGGTCTTTTTATGAAACATGTTGTTACAT	1A	22.829
AX-108846235	GTGAGCTTCTTCATCCCTAAAAAAGAAAAAAACTT[A/G]TGAGCTCCTCCGTTCATTAGGCTTTTCTGTTTGAA	1A	22.829
AX-108848044	TTTTGTTCTTCAGAGATTAAAAGTGGAAGAATACC[C/G]TTCAACCTATTCGCCAACACCTTGGTGGCAATCTT	1A	22.829
AX-108848307	TGTCATACCGGTAGGTAGATACAAGAGAAAATCTA[C/T]GGAACTGCTTCATGCACGATCCTAGTGCCTGATGA	1A	22.829
AX-108852210	ATAATAAAAATTAAATCGAGCACCACCGAAGTGGC[C/T]GTCTATGCGCAGCTGTTGACGCTCCCCTACCTAAG	1A	22.829
AX-108854524	TATTACGTGTAGAAGCCATGCAGTCGTCCACGCTC[A/C]CGTATGTACACTACACCTACACTACACCCGAGGAG	1A	22.829
AX-108857001	TGTGTAAAAAAAAAGAGATTACTTCTTCATAGTTG[C/T]AGGAGCTAGTACATGCTTCAGAAAGAAAAGCAAAA	1A	22.829
AX-108858542	CAACACCATATGCCCTTATGTGTTGTCCGGCCGGG[C/T]GGGTTCAGATATAAATTACACAGAAGGTGCTTGCT	1A	22.829
AX-108860852	GGTTGGATTTGGATACTTGCAGGGGAGGAAAGAAG[A/G]GAGATGGGAGATTGGGAGGGCGGCAATGGCGGGCG	1A	22.829
AX-108861895	CATCTTTGTCTCATTTACAGATTCGTAAGTTTAAG[C/G]GGATCTACCAAAATTCTGCAGGCAAAAGACATAAT	1A	22.829
AX-108870704	CCAGGCGGACATTCTAGCAAGCACCCATGGATGAC[A/G]ATCTCATACTCCCAGCTAGTTTAAATGCTGGGCGT	1A	22.829
AX-108872350	ACTTGACGTCCAAATTTTGCGGCCTGGAATGGACC[A/G]TCTTGTCCCAACTTCCGGATTTACCGACCATCTCG	1A	22.829
AX-108875997	ACCAGCTACTGTTCATTTGTTCAAGCTTCTGTGTT[G/T]TTTCCTTTAATTAATAACAGTTATTTCAACTATCC	1A	22.829
AX-108876090	TAGGCGGGAACAAGGGAATATATAATTGGTTCTAT[C/G]CATGATCTACAACTCAGCTCGCAAAAGCAGTGCAC	1A	22.829
AX-108883111	AATATATTATGTAGAGTGCTGTTCTCATGACTTTT[A/T]GGGCCTCCTGTTTGACACGTCCAAGGTTGCAAAAT	1A	22.829
AX-108884116	CATCCATTATACATAAAGGGGAGAAGTAAATCACC[C/T]TGGATGAGAAATAATTAATTATCAAGCTGCTGTAG	1A	22.829
AX-108888489	GACGCCCATTCGGGAAATTGTACGACACGTGGTTC[C/G]TGCGCCATTACTCTTTTTCGTGTGAAGCATGTTGC	1A	22.829
AX-108892615	AGTACCTCAATTGCTAAAGATGTTAACCATTGCTT[A/G]GGCAAGTGTCTGGTTAGGTGTTCATCAACAATTGC	1A	22.829
AX-108894841	GCAAATCATCAATCTGACGAGTTGTATGATGAGGT[C/G]GCAGCATGCCGGATTCATGACATTGTTCTTGATTT	1A	22.829
AX-108895009	GCATAAGGGGCACATCCAACCCTCAGGACTATTAC[A/G]TTTGAGCACCTCCACCCCAGAAGGTACCCTGCCTC	1A	22.829
AX-108898204	ATCAGGCACAAACCAAGCCACACGCCAACCTCACA[A/C]ACTAACACACTAACTCAGGCCACTAACGCATGACT	1A	22.829
AX-108901841	CGCACATGCACCACCAGAGTACCAGCTAAACGTAC[C/T]GCCACCCCAGTCACATACGTTGCTTCCTCTCATGT	1A	22.829
AX-108905072	GGCGAGATTGGATTGCGTGCAGCGAAAGCAGAGTA[C/T]GTCAGATTGGTTCGATCGGAGGCGGCGGCGGCGGC	1A	22.829
AX-108906489	GGGTTTCACCCACAACAAGCTAGCAACCAAAGCGT[A/C]TGGTCAGAAGTCGCCACAACTGTAGATCCTGACAC	1A	22.829
AX-108912374	TTTTAGCTATGTTTTCAGCTCCCTTTGAAGAACAG[G/T]ATATCATCCACTTGATTGGTATTTGTTTACCATTT	1A	22.829
AX-108922288	GGGTGGATAGTAGATATGAGAGAAGACCATGCCAT[A/C]ACCGAAATGCATGCCTTTGTTTATTTACCATCTAG	1A	22.829
AX-108923225	ACACGAAATCGTAGACGAGCAGCCTTTGGCTATTG[G/T]CAATGCAGTACCCCACGAGAGACACCAAATGCCGG	1A	22.829
AX-108924042	CGGCTGGCTCAGAATATATGCTTTGCCAAGACTGG[C/T]TGGCTTGTGACCAAACATTCACCTTTATCTGACCA	1A	22.829
AX-108933119	TTGACGAGCTCGATGGAGACGTAGAGGGAGATGGG[A/G]ATGAAGTAGCCGTAAAGGATCATGGCCGTGAAGAA	1A	22.829
AX-108933607	AAATAGTGTTGTCGATGATTCCAACTACTGTCCTC[C/G]TAGATACTCTCTTTGAAAACCTTTTCTGAAGTCCA	1A	22.829
AX-108934996	TGTTTGTTTATGCTTGTGACATTTTTTTCATAGTA[C/T]TGCCAAGTTTTGTTCATGTCAATATTTGGTAATAA	1A	22.829
AX-108947974	CATCTCATGAGCGAACCATGCTAGTAATGGGGTCA[A/G]TCACGGGGCTAGGTCATATGCATGCATGTAGTCCG	1A	22.829
AX-108950601	ATCTCAAGTGGTTGTTGTCATGTTTGAGCAGATGT[C/T]AGGGATGAGAATCAATTTTCATTAACATAGACCAT	1A	22.829
AX-108951815	ATATGAGCTGGATATCAGGGGTGTCAGGTTAGTTC[A/G]GGTGTATAGAGCTGGTTTAAGGAGCCCGGCCGAGT	1A	22.829
AX-108956113	AGTGGCCTATCTCCTCAGTTACTATTTGTCTTTTT[C/T]CCGAGAAACTTCCAATCTATTCATCTTCAATCATG	1A	22.829
AX-108957185	AGACGCAGAGTTGTGGATGTGGCCTCCTTTATCCT[C/G]GTGATGGGCAGACGTCGCCTGGGGCGGGCCTGGTG	1A	22.829
AX-108960144	TGCCATTGCTAACTCTGAAGTTCCTGCTACTCGCC[A/G]CGGCAGCAACTCTGTCTCTGTGGCAGGGTGGTGCC	1A	22.829
AX-108960688	CGGCCGAGGCCGCCAAAAAACCGGTGTGGGTAAAA[C/T]GAACGGCTAAACCTGCATCTCTCCAGGCAGGAGAT	1A	22.829
AX-108961654	CCACTCATATTGTGAATAGGACACAATCCAGTAGC[A/G]TAAACACCAGCACCTCTAGTGTCGTTGTTCTCTTG	1A	22.829
AX-108971339	TTCTCTTCTGCCAATCCAATTCCTTTGCTAGCTCC[C/T]CATTTTCCAACGTCCGGTGGAGGCTTCCTTGCGGA	1A	22.829
AX-108977545	TGGTCTTTGCTTTAATGTGCCCAAATATTTCTCCG[C/T]CAACGCTTCGGCCTCAATGCCGATTCCTACATGTG	1A	22.829
AX-108986447	GGTAAGTAGCAAGAAAGACGGAAGCACCCAATGGA[G/T]CTTAGCAAGAGATGCTGACCTGAGCCGAAGTCACT	1A	22.829
AX-108988370	CGAAAGCGAGGGTTCCGAAGGTTTTAGGGTTGTGT[A/G]GCTGGTATCAACTCTAGCCTATCAGCGTTCTGGAG	1A	22.829
AX-108996532	TGCTTGCCTATAGTCAGATAGGAGCAGAGGATCAC[A/G]GCCTCCCCTGCTGTCAGATAATCCCCTGATAATTA	1A	22.829
AX-109003147	TTGGTCTCGTAGCAGCTAGCACATGGCAGAAATTG[G/T]CCAGCTGCAACAAGTCAAGAGAGGCTTCAACTTTT	1A	22.829
AX-109005054	GCCCGTGCTCATCGCGCCATCGGAGGCCATAGTCA[C/T]CGGCGAGGACATCAATCTCTCATCTTATGACAAGA	1A	22.829
AX-109005589	TTCCGTACAATAAAGTTTAGTCTGAACTAGCGGTT[A/G]AGCTCCTACTTTGTGTGAGAGGCTCAAGGAGAAGA	1A	22.829
AX-109008928	AGTGGACCAAACAATGGATTCAGTTTTGGCGGCAT[A/G]GTTCACGATGACAAGATTGCCATCGCTTGAGATCT	1A	22.829
AX-109012252	GAACTCGATAGCTCTAGCCTCCACGATGTTGCTCT[C/T]CGATTTCGCCTGCTTAGGCAGCATGGACTGTGGGT	1A	22.829
AX-109016461	ACTTCACTCTTTTTTCAGAACAAATATCATCTCTA[A/C]TGACAGCCCATCATGGATTCATGGTATACAAATGA	1A	22.829
AX-109030724	CTCTCAATGCAGCTTGCCATCTCGGGCGTGCCGCG[A/G]CCAGAAGGGGGTCGGTCTCTAATGGCCGTCTATCC	1A	22.829
AX-109074433	AGATGGATTTGCTTGTTTTGGTGATGTTTGAGATT[C/T]CACTTGGCAACATGGGCCCTCCAAGGTAAGTAGGT	1A	22.829
AX-109077336	AATGCCCACTAGCCAACCTACTTGGCACACATTGC[A/T]TGTGGCCTTTAATGTCAATCGTGCTAGTAGCATTG	1A	22.829
AX-109079908	AAAACCTGGTGAGCCCCCGATAGAGGGGAAGGAGC[A/G]CCAGCAATTCCGCCCAATGCGGTCCTCTGGCCGTG	1A	22.829
AX-109270648	GTGATTTATGTCTCAATTAAGTATCTCTGGGCTTA[C/T]GTTATGTGCACTCCCTCGAGTTTAATCCTAAACAT	1A	22.829
AX-109271367	AGTTAGACACGTGTAACCGAGTACTATTATATAAG[A/G]TACCACACATAGCCAAAATATACTAGGCATAAGTT	1A	22.829
AX-109272565	CGCTGTCAGTTTTATCTTTAGTTCAGTCTTATGCA[A/G]TTGACCAGTTCATGAGCTAACGGCCTAATGGAAAA	1A	22.829
AX-109274222	AACATATTTAATTGTTGGTCATTTCTTCTCCATTT[C/T]TTCAGCATTTAAAAACCTTTGACCAACATTTAAAT	1A	22.829
AX-109274861	ACAAAAAATTCCCATCATACCTAGATACGATAAGC[A/C]TAAACGGTAGATAAATTCTTCAGTGAAGGCATCGG	1A	22.829
AX-109274989	AGTTATGTAGTTAATTTGTCACCAAACGTAATGCA[C/G]TATAGAACCGATAGATAGTACAAACTGCAAAAGAA	1A	22.829
AX-109276857	TAGGTTGGTTCGCTGGATACCCTATAACACAGAAG[A/T]CAATCCCACGCTGCTGGCCAAGTAGATGATGCACA	1A	22.829
AX-109282936	GGCAGTAGCTAAGGGAACTCGATTCATACAAAAGC[C/T]AAGGGAATTGGGTTTGCAATGGGAAGTGTGATGTC	1A	22.829
AX-109283242	CGCCAATGCCTCAGGCTGTTCTAATCTCATATGTG[C/T]TTCCCTTAATCTTTTTATCATACCTCCACAAGCCA	1A	22.829
AX-109288750	AAAGCAGAATATGCATAATGCATTTAACTGAAAGA[A/G]TGCTATGCAGCTTTCTACTTAATAATGCACCATGT	1A	22.829
AX-109289122	TGCCGCGTTCGCCGAGCCGCCGCCCGAAGGAACTG[C/T]GAAAAATGTACTTACATATAAGATTGACTGAATTA	1A	22.829
AX-109290324	TTTCCTTTCCTACTGAGGATTGACTGTTCAAGGCT[A/G]GACTTACCTCCATACTCTGAATCTTGATATCAGAT	1A	22.829
AX-109290906	TTCTTTGAACAGCTGAAAAAAAAATGAGTCACGGA[C/T]AATGTTTCTCTGAATAGTACCAATATTTATGATGT	1A	22.829
AX-109293631	GAAGTTCTCCACTTCTTTTCAGCTGTAGAAGAGTT[C/T]GTCTTGGCTGATAGTAGCCTCTCGTATAAGATCTG	1A	22.829
AX-109293916	ATATGAATCCTAGCTCTGCAACAGCTGCAGTCTTT[C/T]TGTTGTTATTACTGCAGCACCATGTGTTTTTCTGA	1A	22.829
AX-109294283	TAGTATTCACAAAAACCATCTTGACAACACCGTCG[C/T]TACTACTATTCCCTTGATAAAGACGTGCCGAATGT	1A	22.829
AX-109298547	AAAAGTTCTCCAGTTAATTTACGGCCTGCCGACCA[C/T]GCTTATTCACTGCATATTCTCGGTTTTGTGTGCAT	1A	22.829
AX-109300061	ACAATCATAGTATCAGAAGTTACAAAACTGGAATG[C/T]GATTACGATGATGTGTTCTATTTGCCTGTAAAAAA	1A	22.829
AX-109300895	ACTAGATGTGATGCCGCCTAATGGGTAAATAACTT[C/G]GGTAAGGATAGTCAAGACATGAGGAGATGAAGATT	1A	22.829
AX-109303943	TTAGGCAACATAATTTAAAGCCTGTAATCTACTCT[C/T]CACACATAAATTTGGATAAGTAAAGCTGGTATCAG	1A	22.829
AX-109304791	AAGTGTCCCCTCATTCGTCTGGGAGCGACACGGGG[C/T]CAGGTTCAGTTTTACTACGATTATGTCCGCGAAGA	1A	22.829
AX-109305919	AGTTGATTACCAAACAGGTACAAATCATTTAGTTG[G/T]GTCAGATTTCCAAGGGTTTTTGGTATCATGCCGCT	1A	22.829
AX-109306242	CTAGATGCCATATGTAATTAATTAGAAGGTGACAC[A/G]GTAAGTTTTATAGCTTAGATGTTAGTGAAGGCTGT	1A	22.829
AX-109311102	AGCCTTGCCCACGTACACTGAAATAGAGCATGGAT[A/G]ATAGTCTCCTCCTTTCCACACAATTCACAAAAAGG	1A	22.829
AX-109312573	AGGCGCTGGAGAGACCAATGGGTAGGGAGAGAAGG[A/G]AGGTTGATGGCCTTTTATAATTGCGACCGAACGAC	1A	22.829
AX-109315053	GTTCTCTTCATCTCCACTACTGCTAATTTCATCAC[C/T]TGAGAAGTTCTTATGAAATCCTGAAAACATATGCT	1A	22.829
AX-109320028	CATAAAGTATTCACACTTTTTTGTTGCAGGGAATA[G/T]AGTATTCACACTTAGCTATATATTAATGTTTTCAT	1A	22.829
AX-109322832	TATGTGAACATAAAAGCTGTAATTGTTGATACATT[C/T]TGTGCAGCTAGTTTGCTTATTACACACTTATACGA	1A	22.829
AX-109323717	TGTCAGTATGTCTTTCCAATTGAATCTAGCAAATG[C/T]GTTAATTCATTCACCACGTCCACTAGAAAGAAATC	1A	22.829
AX-109326677	CCGTGCAATTACGCAGGCAAAAGAAGAAACAGGGC[A/G]ATTGAGTTAATAAGCCAGCAATGAGTGAACATGAA	1A	22.829
AX-109327175	TTCTTTTGTGTCAGTACTCTTTTCTTTTTTGCGAT[G/T]GAGGTTTTGTTCCTATATAATAATTAATGAATAAG	1A	22.829
AX-109337541	ACTTGCTGTTGTTGCTCAGGCATGCATAAGTACCC[A/G]TGTTATTCCATTGGGCATCTTCACAAGAACTCACA	1A	22.829
AX-109343033	GGGCTTAAATGAATGGACGGACAGAAATAACAGTC[G/T]ACCAGCGAGGTCATATCAAAGCCATTTGCACGTTC	1A	22.829
AX-109346348	ATTCGAGGTGAGACAATGTTAATTAAAAAATTGCA[C/T]AGTTTTTGTGTCCTCTGGCCGTGGCTGTGTTGGGC	1A	22.829
AX-109349620	GGAGTAACAAATTCTATAACTTGTTTCCAGTGTAA[A/G]GTAGATGAAACCTGGAAGCAGCAGCAAAGAAACAA	1A	22.829
AX-109350901	GAACAAATAAAAACAGCAAGGTAGCAAGTAACAAA[A/G]ATGTATGAAAACGGTATCTCAATGCTTAGTAATAA	1A	22.829
AX-109353512	TGGTCTAATAACAGCCTAACTAATTACTCATTGTC[A/G]TTGGAATTCAACATGTACAGTAACTTGAACCTTGA	1A	22.829
AX-109353799	ACGAAGCAGAGGTGATCTACCGCGAGATGGTATGA[A/G]AATGAACGTGTCTCTACGGCACTGGCACCTCTGTT	1A	22.829
AX-109357370	AGAAGAACCTCATATTGCGCTTTTTTGTAGATAGA[C/T]AGATAGACAGATAAACCAAAACACCATTTAACTGT	1A	22.829
AX-109360304	AACTTGTGCTCATGTTTGTCCCTACTCCTCAGTTT[A/C]AAAATAAAGCATACTCTTCCACTACACAATGCAGG	1A	22.829
AX-109369787	TCGAGCAATGGGGTGGAATATGTCTGTTGAACTTG[C/T]CATGCTTTTGTTGTTACGACTTGTGCTGCAATGTA	1A	22.829
AX-109372684	AGATGGTGCTTCCTTAAGGTAAAGGCGGTTACTTG[A/G]TAACCCTGTCATTTTATGTGCCCGCTTGCTGTGGA	1A	22.829
AX-109378496	GTCTCACCCGTGAACACCATGACTCCATCCATTTG[A/C]TGATTTTGTTTCTCCCTATAATTGCTACCATGCTC	1A	22.829
AX-109388237	AATGCTTGATTTGAAAAAGAGAAACGGTAAGTAAG[A/G]GTGAGGGGATCTGAACTATTTGCTTCAATGGGTGC	1A	22.829
AX-109389243	TTCATTTTGATGAATAAACTCACATCAGATAACCA[A/G]GAATTAATAGGTTCAGCATAATATCCCTTACCTCC	1A	22.829
AX-109394119	TTATGCTGCGCATGTTGAGAACAAGTCAAGATACA[G/T]CCATCGTACAAATACAGAGAGCAAGAGTAGATGCA	1A	22.829
AX-109394386	ACAAACCACTATCAAGTGTACAGCCAAGTTCCACC[A/T]AATCTTAGAGACCTAGCACTGAAAATGACCATCCT	1A	22.829
AX-109395647	GTTAGTCAGATCATTCTAGCGGACCCACTACCTGA[C/T]GCAGCTGCTCTCTGTATCTTGTAATCTCTGTGTAA	1A	22.829
AX-109405231	CTAATACTGGTACGCCCTATGCCGCTTTGGACATT[A/G]TGAGATCATCATGGACCTTCACTCCATGGCGGCAT	1A	22.829
AX-109405310	TAAATAGCTGAAATCTATTCCAAGCATTCATTCTC[C/T]TAATGCGTGCTTGTGTTTGTTTGGTCATGTGCAGA	1A	22.829
AX-109406439	AGGTTGTGTGTCTTAATCGATGATAAGGATGGGAG[A/G]GAATCGTTACATCGACCGGTTGGCAAAGGCAAACA	1A	22.829
AX-109410378	TGCAAAAATCAAAGCAACATAGGTCAGACTCGCTT[A/G]ATTTGTCGCTACTGAACTTTTGTAACGGTACCCAG	1A	22.829
AX-109416506	CGCTGAACTTGGGTGAGCATCGAAGTCCTCGGCGC[A/G]CTGCTCATCCTGCCATTGATAAGGCAAAACCAAGG	1A	22.829
AX-109421953	GATACGTACTGCTAGTTTAATCGTCCACCGTCCAT[C/T]AGTAGTGTTTTCTTTCTTTCTTTCTTTTGTGTCAG	1A	22.829
AX-109423452	TCTTGCATAACCTTCCTTCTCAAATTCGATTAGCC[G/T]ATGCGAGGAGTACTATTTAGCTTTGTAGCACAAAT	1A	22.829
AX-109432974	CTGCCCGTCACTCACCCCTATATTGCTCAACACAT[A/G]GCCCAATTGTACATCAATCAAATCTATGCTTTGGT	1A	22.829
AX-109434742	TTGTGGTACTAGCTGATATTTATGTTCGGCACAAG[A/G]GGGCAAACAATAATTGGAAAATGGCTAATAGTTGG	1A	22.829
AX-109436374	GCCATTACATGAAAATTGGGGAATGGCAAAGGTTC[A/G]AGCAACTGCTATTTAGATCCATCAAATCGTTTGCT	1A	22.829
AX-109436734	TCTGCAGTGTACTGATTGTTAAACACATAGTTTGG[C/T]GCATATTGCACCATTGTAACGTGATAGATTACTTG	1A	22.829
AX-109446718	GATAATCAACTAGTATGTCTTGAAGCATTTGATGG[C/T]ACTTCGCCTCTATTCTTAGCCGTCTCGCTGGGCCA	1A	22.829
AX-109451763	AAACACTTCCCTTCCATGGGCGCAGTGGCCTCCAT[C/T]TCCTACTTGCTGTATTTCTGTATGCAAACCATCAA	1A	22.829
AX-109454749	GGCATCAGGGGCATGCCAATCTCCTGTAGACCCTC[A/G]AGAACTCGTACCATTTCACCCATCGTCGGTCGATC	1A	22.829
AX-109457712	GTGTGTGTGGTCTTGCATTGGATGGTTGTGTCAGT[A/G]AGAGCAGTGTTTGGCACCCGTGACACACACGGAGG	1A	22.829
AX-109466381	CTCCGTATAATACAAGGCTGGCAGTATTTTCATGA[C/G]AACTATGTGCTAGTCGGCAGGGATTACAAGCTCTC	1A	22.829
AX-109469753	CATACTTAATGACCAGTCCCGCATGTTGCCCTGGA[A/G]TCTGTAAGCCTGGGATAGTTCCCTGCTCCTTCCAT	1A	22.829
AX-109480317	GAGAAGGCTTAGGTCCACCACTAAATTGACATGGG[C/G]CCCCCTCTTGTCAGATCTCATTAGGAGTAATGAGA	1A	22.829
AX-109490188	TGGAAAGACATGTAAAATATTCTCCAAGAAACAGC[A/G]TCTATCCATCAATCCAGTTCTCAGATTAACATCTC	1A	22.829
AX-109496225	ACGGGTGTAGTTGCGCATGTTTTAGGTCAAATATT[A/G]CCAAAGACAAACACAAGAAACACTTCCGTGACCAC	1A	22.829
AX-109504524	CTAACACAGCGACCACAGCCAATAATAGAGTCTGT[C/T]TTGGCGCTATCTCATTATACCATCAGCAGTCAATC	1A	22.829
AX-109507585	ACTTGCTCTACTCCCTTAATGCATCATAGTAGTCA[C/T]AGAACATGCATGTATTAGTTCGTCAATATTTTATC	1A	22.829
AX-109510952	AATTTTGTAAACAAAATTGGCAGCCGGATGTCCAA[C/G]CAACGCCAGTACTAACATGTCCATGAAAACAAAAT	1A	22.829
AX-109515059	AGCCATGTATGCATACATAGTTCACACTTAAATCA[C/G]AAACGTACGCATATTAGCTCTTTTTTTAGAGAGAA	1A	22.829
AX-109516316	GCAGTTATCTGCACAGTAGTAAGAAAAAAAGAATT[A/G]CGTACATGAAGCTTGGTCTATGTGTATAAATCGAC	1A	22.829
AX-109527193	CTTTTGCTACAATGCTTTGCAAGGAAACTTTTCAG[C/T]GGTCAGTCCTTGCATACCATACATAATCATCCAAA	1A	22.829
AX-109548904	TTTTACGGCAGCAAATGACTCACCCCCTTTTGTAG[C/T]TTGTCCTCAACGGCGGTAGCACCAAGAAGAATCAA	1A	22.829
AX-109549828	TACTCCTGCCTACTATATATTTGGTGCTATCTCTG[A/T]TCACTACATTCTACTTTTGAATCTTTGTAGACACC	1A	22.829
AX-109550310	TCCTCTCTCGCCCTTAGGGATGCCTCTCCAAGACC[C/T]GAACTCCCGCCTTCCTCCCTCACGCCCCTCACGGG	1A	22.829
AX-109555829	AGATCATCATGGACCTTCACTCCATGGCGGCATGG[A/G]GGAGGCGCTCTGCGAGATGTCACTACCGAACCAAC	1A	22.829
AX-109569942	GACGAGGGTTCTATGAGGGAAAGAAGCAGGGGCGG[C/G]CGCACTCTGCGGGCACAGAAGATTGTGAAGAACTG	1A	22.829
AX-109580308	CTTTCCACAACACTACTTGTCCCTCCTAGTTGAAC[C/T]TGAAGCTGGTTGAGCAAATGCAGGTAAAAAAGAAA	1A	22.829
AX-109617968	GCCCTATATCACAATGCATATAGAGGAGAGGATAC[A/G]ACGAGCAGTGATTAGGGCAACTCCATAAGGAAAAA	1A	22.829
AX-109696503	GTTTTTTTCAATAGCCTTCATGAATTTTGTGAAGG[G/T]GCCCCACTCACCATTTCTGTCGCAAGGCCACGAGG	1A	22.829
AX-109815542	ATTGTGAACTTCGTTTTGTTCCTTCTTAGTTATTG[G/T]GTGTGTAAATGATATACTGTGACTGGTTTAATTGA	1A	22.829
AX-109817070	CTCAAAGATTGGAGTCTTGGAAATACCGTCAAAAT[G/T]CACTTAGAGAGGCCTTTGAAGCTAGTTCACCAGCT	1A	22.829
AX-109817475	ACCATTAATGATAACACCGTCCTGCGTAGAGAAAC[A/G]ACAGGCAGGCATGGCCGTGCTGGTCCGCTCCCCCC	1A	22.829
AX-109818454	AGTCAACACATCTAAAGGATGGGCATATAAATTCA[A/G]CAAAGCCAACCAATAATAGAAGGACAACAGTAGAA	1A	22.829
AX-109819375	CTATATTTGACAATCAAAATTAATGGCGTTTTTTT[C/G]ACGTGTGAAGTGTACCTAGTCGACACATGGCCCCG	1A	22.829
AX-109820251	CCTCATGTCTGGTTCCACTTCTACCGGAAACAAAT[C/T]GTCCATTCGATTCCCCTTCCACCATCTGAAACTGA	1A	22.829
AX-109821608	ATTGTGTTTGATTGTAGGAGAACGTGGAAAATGTG[C/T]ACACATCATATATATCTCAGGATTAAGATTAGCCT	1A	22.829
AX-109821841	AAACTAGTCTGCCAGTTTTGGAGGAACCCACAGTC[C/T]GTACTTTATGGTGACAATGACATAATTTATCAGAG	1A	22.829
AX-109822296	CCTGAACCGAAACATGTCACACAGATGAAGAAAGG[A/C]ATTTCCCATTTGATAAAAGAGCCACACGGACAGCC	1A	22.829
AX-109824027	TTCTACATACTATTTTCAGTAAAAGATTCTAACTC[C/T]GTTTACTTCTATTATAGGCCGTATTCTCCACCATT	1A	22.829
AX-109829099	TCACAGCCCATTTGTATGTCCTACACTAACGAAGA[A/C]AGTACTCATACCATAGAATGCTAACCGAGTCACAC	1A	22.829
AX-109832643	GTATAATTTTTTCTCCGTCGAGGCTGGAGGAGGAC[C/G]GCAGTTCCAGACATTCATACAGCATAGGTGGTCAT	1A	22.829
AX-109838874	GAGAGCAGAAAGAGTGTGACACACCACATAATGTC[A/G]AAATGAATGTTTCTAGTAAAAATCAGTTCTCCAGT	1A	22.829
AX-109838924	GTAAATAAATGCAACTGTTCGAGTACATGCCATCA[C/T]GCCTAGCTATACTAACTCAAATGATGCCGAGAGTG	1A	22.829
AX-109840436	ATGGCAGAAGGACGCCGTAAACTGTTTCAGAAAGT[C/T]AAGTAGATAGCTCAGCGAATAATGTGTCTGTTTAG	1A	22.829
AX-109841029	TTTGCTCATAGTACACTATAAAGGACCAAAGGTAG[A/C]ATTCAACTATACGATCTCGGGCGTAGCTTAGTCCC	1A	22.829
AX-109843644	GCACAAAAACTATATATAGATGCAGCGTAATTTTA[C/G]TGAGAGGCTAACAACTCCAAAAGTTGGGAAACCAA	1A	22.829
AX-109844324	ATAATCACGCAGAAAATAACGTAAGATGTTTAAAT[G/T]TCAGAGCATAATAGCTTTAATTATCATTTTGTTAT	1A	22.829
AX-109848508	CAAAATATACTAGGCATAAGTTACGCTATGACAGA[G/T]ATCACGAGAGGGACGGTTCGCACACTTGGCAGGGG	1A	22.829
AX-109852789	ATTTTTTGTAGCATGGCAACTCGTTTTACAGGAAT[A/G]GTATAAGCACATATGAACACGCTACAGAGACACAA	1A	22.829
AX-109853554	GGAACTATTGGATTTGACTATATTTTATGAATGAA[G/T]TAATGCATGCAAGTTGAGCTTACATCATAAAGTTT	1A	22.829
AX-109856324	CTGGTTCAAGTGCAATGCCTCGTATGTTTTGTGTA[C/T]GTTGCAAATTAATCAGGTTAGCCTTTGATGAATGC	1A	22.829
AX-109856872	GACCACATCGCTCATTTTCTAGTCACACCTTTTGC[A/G]CCTGTATTTTCTAGTCACGCCTTTTGCACTTGCGC	1A	22.829
AX-109859174	GGGTCATGAAATTATGAGTCCAAAAGTATACTTCT[C/G]TAGAAAGTACGAGTTGAATAAATATCGAATTAACC	1A	22.829
AX-109865691	TTAGCATGTTCATATTTTTTTCTCGTGCCTATTAC[C/T]TGTAGCCATCATTGTTTAAGGCCCTACCATGTCAT	1A	22.829
AX-109867109	AGAAAGAAACACTGCGACCACACGGATGATATCAC[A/G]CCTACACTCTGTTTGCTTTCCAACGTTAGTATTCG	1A	22.829
AX-109873367	AAATATGTGTGTAATGGGAACCGGCACATTTTAGC[G/T]AAGTTTCCATCCATCAGTACACTGCAGAATCTCTG	1A	22.829
AX-109884241	TGTATCTAGCAGTGAAGAGCTTATCAGTCAAACGA[C/G]ATTAGCCTGCCGGCCATAAAGGCACAGGCATAGAC	1A	22.829
AX-109887863	ATAGAAAAATTAAAAGTTAAAACATGATAAGTTTA[A/G]GTTGTGCTAGAAGCTACCGCATTCCAGTAATAACG	1A	22.829
AX-109890642	TTAGGATAAGGATAATCGATCGAAATGACCAGTTG[C/T]CGATGGCTGAAACAAGTCCAAGTCAACTGCAATTT	1A	22.829
AX-109893667	AGAGGTCCGAGGCTATAAACCAAACCTCTACAAGT[A/G]GTCTTCTGGATCAGGACCGGGCCGTCGAGCCCTAC	1A	22.829
AX-109894962	CTAGGAGGAAATTCTGAAACTGCACAAAGATGATG[G/T]GTTGTAATTTGTAAAGAAGGGAAGAAAATCTAAAG	1A	22.829
AX-109896676	GGTTTCATAGGCATATAGTGTCAAGACTCAAGAAT[A/C]AATGCCGAATGACAAGCATTGTGTTTTCCTATGGA	1A	22.829
AX-109897683	TTGACAAAGTAAAACGAATCTCCAATGCGATTCCA[C/T]GGAGATACTCATACAAGCTTTTGATACTAGCACGG	1A	22.829
AX-109901133	TTGCAACAAGAGCTTAAAAGGCTGCGAGATGATCC[C/T]GCGAGGATGGGGCCGAACCATGCGGAGCTCAAAAT	1A	22.829
AX-109901510	GCGGTGCCAGATAGCTCGGGCAAATTTGTACGGTC[C/T]CTGCTGCTTCTGCTCCTTATCTTGGCTGCTCCCGT	1A	22.829
AX-109901702	AGAAACTAGCATCCAACACTGTACTTTGCTCCAAT[A/C]GCTTAGGTGCTTTATTACTGTAATTTTGGTTGTAT	1A	22.829
AX-109903200	GTGCTTGTCTGTAGTTAGATAGGAGTAAAGTATCA[C/T]GACCTCGTCTGTTTGTAGGCTTAATCACCTGTGTA	1A	22.829
AX-109903688	TTCACAAACCAAAAATATATTAATTAGGAGTGTTC[G/T]CCACGTGTGAAATACATCTTATTAACTCATGGACA	1A	22.829
AX-109913261	TATTTTTCCTGATCCAAAAGGTCAAACAAGTCAAC[C/G]GGGCCGAATTGATGTAAAAAAAAATGAACTAGACC	1A	22.829
AX-109914861	CGGTTGACGCCGAGGCGAAACATGTAAGGACACCA[C/T]AGCCATACATCAAACGACTTCACTCTTTTTTCAGA	1A	22.829
AX-109917101	TCGTCCAATATTTGCAGGAAAACATTGAATACATC[C/T]GAATGGGCTTTCTCAATCTCATCAAACAAGACCAC	1A	22.829
AX-109919670	AGAGCTTCCTACTTGCTTGTGACATTTTCAAGGCC[A/G]TGGATTACCAGATTGCCACGAAGCTCGTTTAGGTC	1A	22.829
AX-109920274	TGATGAATCAAGTATCTACCTGAGTTGCAGGTGCA[C/T]TGAGTTCATAGTTGGCAGCCCTGCACCGGGAGGCA	1A	22.829
AX-109924242	CTTTGGACAACTTGTGGCCTGATTTTGCTCACAAC[A/G]TGGGTAATAGACTCTAGTGAAGGGGACTATGGAAG	1A	22.829
AX-109934110	TACATGATTGGTGTGACGATACCTTAAGACTTGAA[A/G]CTGGTAGGTAAGACTTTCGGGAGAAAAAGGAAGGA	1A	22.829
AX-109934723	GTAGCCTCGATGGTACGACAATCACCAAAACTTGA[C/G]TGCTGGAATTTGATCTACTTTTGGTGCAGCCCAAT	1A	22.829
AX-109934785	TATTGGCACGATCGACGCAATCAATTACGGCAGTC[A/C]AGTCCACGAACACACGTGCACCATCTTTTTTCTTC	1A	22.829
AX-109936809	AGCATGAGGATTTATGACATACAGCTGAGCTGAGG[C/T]GAAATGTTTGGTGGTCTGCACATGCAGTTGTGTAA	1A	22.829
AX-109945550	AAAGGGGAGAAGAAACGTGGCGCCCATAAAGATAC[A/G]TGCCCTAGAGCCTATCACAACGGAGTTCCGCCACT	1A	22.829
AX-109946884	TATCTTGTGCTTTTATTCAGCTTAGCATACAGCCT[C/T]GATATCCACTTTAATAATGCCCTACACAGTCCTTC	1A	22.829
AX-109956616	ACGGTAGAGGAAGCAGCCCAGCAACGCCCAAAAAG[C/T]AATGCTTTTGAGTGGTCCACTGAATAGGCTTGACA	1A	22.829
AX-109959068	ACTCTATACTTGATGAATAAATCTCGTTATTGCCC[C/T]GCGGAAGAAAAAAAAAGGTGCACTTGGACCCCACC	1A	22.829
AX-109960535	GATGCTCAAAGATAATGGAATGAGAAAAGGCGATC[G/T]TTTCGGCTTTTGGAATCAGACGATCACATTAACAA	1A	22.829
AX-109964773	GAGTTTCCTTATATTATGTGGTACGGCACCTCCTT[C/T]GTGAGACCCGAATTAAAGAATCACGCGGACATCGG	1A	22.829
AX-109969291	TCATTTGACCTCTTTGCATCATGGGGACGATAATT[A/G]TGATCACATGACTAACCCTCCTAACCTTGAACTTG	1A	22.829
AX-109976352	AGAATCGGAAAGACTACTGGTCTGGTTACTCTAGT[A/C]TAGTGCTCAAAGCTTATGTGCTTATTTAAACCCTC	1A	22.829
AX-109977373	TACCATTTACTGTGGTTTGTCTTGGAGTCCGCTTA[C/T]CTGGTTTTTGAGCTGGTGAGCGTTGTGTTGTGGGT	1A	22.829
AX-109983062	TCCTCGAATTTGGTGTTGTCAGAAGAGCCATCAAT[C/T]AAGTTATAAAGTGCACCCATAAACCTGCACTAACA	1A	22.829
AX-109984949	ATCGACAACCACATCGTATACGTCAATCGAAATCC[A/G]AACACCTACCTCGATCCGGACATCGGCATCTAGGT	1A	22.829
AX-109986550	TGATTATATATGGCTGTTCGGAACCGGTGGCATCT[C/G]ATACCACTTCTGTGCCATTTTACATGTTCAAGATG	1A	22.829
AX-109988105	ATGCGACGAGGGGACGCCATCTCTCTTCTGCACTT[G/T]CTCTTTTGCTTCACCCGAGTGTCAAATCCGAGCTC	1A	22.829
AX-109993764	AAAGGGTAGGTCAGTTGAACAATCTAATGTTATCC[C/G]GCCGCAGGTCACCAGCTCGATCCTCACTGACGCAT	1A	22.829
AX-109999400	GACTTGATGAATAGTGCCTATATAGTCAGCATTCT[C/G]TTGGAAGTTCAACATGATGATGGTCAACTCATGGA	1A	22.829
AX-110004051	TAATGTTTTTTTAGCACACCAGTACTCTCGAGCCC[C/T]GCTGTACAGTCATCTGTGCACCAGTGCTACTAATA	1A	22.829
AX-110004276	TGTAAAGAGTTTGTGAGATACCCTACCCAACCACT[A/G]GATAAACCTACTGTTGTGTTTCTGAACATGGATAG	1A	22.829
AX-110005713	GTGGGGAGACACAAGGTTCGCAGGCTCTCTGTGGC[A/G]AGCCGCACTAATGAAATGGATTCTGTGTCAGGGGA	1A	22.829
AX-110007308	TAGTTTATTTTGTCCGGTTTACCAAGTTGATCGAG[G/T]TTGATGGGGAAGGCATTACTATCGACTTGGATCAA	1A	22.829
AX-110008090	AAGGAGCCTACCTAGGCAGCTCAGCTCTGATAATT[A/G]CTGGCGTTTGTGACGCAGCAACACTAGAAGCCATC	1A	22.829
AX-110012566	AGCAAAATGTCGCCTGTGAAGGAGTTTCATAGATA[C/T]ATGTCACCAGTGCTTAACATAATTAGTTAATTGAT	1A	22.829
AX-110014509	TGGTATGTACCTTCTGTTTGTATGGCCAGCGGTTC[A/G]ACGACATCCCACAACTGTCTTGGAGAGTGGAGACC	1A	22.829
AX-110017166	TACTATACCATGCAACACAAAAGTTAATACTACTA[C/T]ATATATAAAACTGGCATACTACTGCTACTCATCAT	1A	22.829
AX-110018326	AAACACCGTGGTACCGCCCACCGCGGCATTATGGG[C/T]CACCTTGTTGTTACTTTACATTATCCACATCCAAC	1A	22.829
AX-110026015	TTTATGCTACTGGTTCGACCATGGACAATGTGAGT[C/G]GACCAAACAATGGATTCAGTTTTGGCGGCATAGTT	1A	22.829
AX-110026384	CTGGCACCTCTGTTTATATAAATATTAGGGTGCAT[A/G]TGGATATGGATAGGTCGGTTGTATCTAGGGGGGGG	1A	22.829
AX-110026385	CTGCCTGACTGGCTGACTGGGTGGCAATACAGAGT[C/G]AGGCTTGCACACAATGTATCAAACAACTGAAAGGC	1A	22.829
AX-110028888	GAAAACGGGTGTTTTTCATACGAAAAACCAACCGA[C/G]TTCCATACGCCCAACCGGGAGGACCCCTCCTCCCC	1A	22.829
AX-110035824	AATGATCGGATGAGGAACCGCAGACATGATGGAAA[C/T]GCTGTCCAGCCAGAAAACAAAAGGCTATTTGAGCT	1A	22.829
AX-110043064	ACATTTATATTCATCACACGATAATGATCCTTTAG[C/T]TGGAGGCTGGACGTCAACGTGTTGGTGCAGTTGAG	1A	22.829
AX-110044196	ATGAAATAAAACTAAGTCGACTTCTTCGGCAGCAG[C/T]GTTTTCAAGAAGGGAAATATGTCCTCGCGCAATCG	1A	22.829
AX-110046562	CCATAGAGCTTATCAACAATATCGATGCCGTTATC[C/T]TGAGGAGTTTCATTATGTTTGTGGATGCGTTTGTA	1A	22.829
AX-110048715	CTCTAGTTCTACCAGCAGAAACTTCTTTCGGCTTC[A/G]AAGCTCCGTCTACAGCTGCATTTCCTAGAGGCCCA	1A	22.829
AX-110051902	TTGGCTAGTGAGCTGGCACACTTATTATTCTACTT[A/G]GCACACTTATTATTCCATAATACCTGGAGTTGGCT	1A	22.829
AX-110052107	CGGGCGTAGCTTAGTCCCACTTCTTCATATAAACC[A/G]TTGCCCCACCTGAATTAAACATTGAATAAGGTTAA	1A	22.829
AX-110052298	TAGAACATCGACAAGGTTGACGGACAAAAAACATA[A/C]TTTTTCTCTTAATTAAATACTGTTTATTCTCTCTT	1A	22.829
AX-110062950	ACAACTTGTCACAACTCGGTAGTCAGATCCACACT[G/T]CCACAGCCATCACAAGCCCGCCTACACAGTAAAAT	1A	22.829
AX-110063323	GAGTCAGTTAGAACCCATCTCTCTGATTTTCTTAA[C/T]ACGCTGCAGCAAACCATAGCATAAGTGGAAACTCA	1A	22.829
AX-110068701	CTGGTAGCAACATCTATAATTTGCGGGTTGTAGGG[C/T]AATACGACTCGAGCAATGGGGTGGAATATGTCTGT	1A	22.829
AX-110081246	AAAATCAATGGTTACATGACATGAAGAAACAGGTG[C/T]GGCAAGAATGCTTTGAGCAAGAAAGGGGGCATACA	1A	22.829
AX-110082107	ACGTCCACCGCCCTCAAGACATAATCACCTATTCT[A/G]ACTCCTTTTGCATCCACATCTTCTTGGAGGCTAAT	1A	22.829
AX-110084123	GGCCAAAGATGAGAAGAAGATCAAGACCACTGCTG[C/G]TGCTCCTGATGTGGAAAATGCAGCTGAAGAAGACG	1A	22.829
AX-110086248	TCATCATTTCTCTCTTCATTGGTTTGCTTGCAGAG[G/T]TGGCAACACTTGGAAATGATTGTGTGGATGCTCTG	1A	22.829
AX-110089302	TTTATTCTCTTGGGTTACATTATTGAAATTGTTTC[C/T]CGACGGTTGGATACTATTGTGATGCAACTATTTTC	1A	22.829
AX-110104271	TGCTGTTGGTGCGGGGGAAGCGTTAGGTGGGATTC[C/T]TGGGAAATCCGGGAGGGGAACCTCAGATCCGCCCC	1A	22.829
AX-110105982	CCACCTGCTCGGCCTCTTCTCCTCTCCGCCCAGGA[A/G]GCCACGAAGCTGCTGCGCCACTCTTCATCCATAGC	1A	22.829
AX-110114921	AACGTCATGTGCTTCCCTTATCCATCTCCCGCCCA[C/T]CATTCGCACCTTCACGTCCACCGCCCTCAAGACAT	1A	22.829
AX-110146324	CATGTTCACTGAGAGGGCCCGGTCATCCTCATTTT[G/T]CGTCGGGTGCAACCAAGTAATTCTTTTTGCATGGT	1A	22.829
AX-110167778	TCAGGATCAATACCTAAAACTTTTGGGAAGTTGCA[A/C]AACATCCAAGAAATGCGAATCTTCAATAACAATTT	1A	22.829
AX-110360704	TTGTCTATACCTAAATCATTAATGAGACGTAGATC[A/G]AGATGTTTGGGACTTTGTAAAACAATTATCCGACT	1A	22.829
AX-110361651	CCACCAGGGCAAATTGAATCTAACGCATTCGCAAC[A/G]ACAAGTCTTTTGCATGTATATGTCATCCCCGCAGT	1A	22.829
AX-110365196	TCTGTCACTGTGTTTATGTCCAACAGATAAGGTAA[C/T]TCCTCTCTTTTTGAAACGGAGAAGTACATATTGAC	1A	22.829
AX-110365615	TGTGTCCCGTCTAGTTTTCTGCAATGAACTACTAC[A/G]TAGTTTATAATAAGTGGTGTCATGAGCTATGGTTG	1A	22.829
AX-110365886	CTAAAAAAAAGCTAGTTGCAGTTTAACATTTTGTA[C/T]GTCCAAGTGTTTGACGCATTTACTGCTGAGAACTC	1A	22.829
AX-110366265	CTACATTCCAAACCCGCAAAAATAAACAATTTACT[A/C]ACTTTCTTCCTAGCTTTTGTATACCAATTAATGTG	1A	22.829
AX-110370123	GGGCAACAAATACAAAGCGATGACCAAGAAACTAA[C/T]CAGAGTGCACCATAAGAGTCGCCAAACAGGGGTGA	1A	22.829
AX-110372211	AATTTATGGTGGCATCATTTACCAGAGATAGTAAT[A/G]TTAGTGTCTTTGAGCGTTTTACACATTATTTTCAA	1A	22.829
AX-110372322	AAGGATTCATCCATGAAGCACAAGGGAGGAGTGCA[C/T]ATGAAGTAGGCCGGGATTATTTGAATGAATTGATC	1A	22.829
AX-110373815	TCATTGCTTCATTTGGAATCTGGTCTCTTCTATCT[C/T]TGACTTAATTATTTTGGCTTGATTCTTTATTTATT	1A	22.829
AX-110375034	TAGTATTAAACAAATTATTTATCAATAAACAATTG[A/G]TGATCCAAGTGTCCCAGTTGATGAATTAGTTAATT	1A	22.829
AX-110375531	AATCGGATGCCTATATTATTAGGTAACATATAACT[A/G]ATCCAGGTGGGATTTCCTTGGCAAAGGAAAAAAGA	1A	22.829
AX-110377433	TGCAAGAGGTAATTCTTGCAGGGGTTCATCTGTTG[C/T]TGTAGGTATGGCTGAATCAATGGTTGTTGTTGCTG	1A	22.829
AX-110377500	GTGTATTTGCATTTGTATGGACTGCATTGATTGTA[C/T]AGATTGTTTGTAATTAGTCACCCCGGAGGAGCGTG	1A	22.829
AX-110380798	AAGCATGGTTTCATGTTTCCTTTCATCATGAATGC[C/T]ACTTTAAATTGAGTCAGGTTTAGCTACATATCTTA	1A	22.829
AX-110382717	ATATGATTAAAGAATAAGATTGTTCTTTTACCAAG[A/C]AAATGCAGACTAAATCGTTTCTTATAATAAGAAGA	1A	22.829
AX-110386827	TATAGCTGGTAAGTATTTAATATGTGAATTATTAT[C/T]ATATCTTAGTTACCTTCTTCTTTTGTAGGGTCTGG	1A	22.829
AX-110394152	CTTTGAAAATAAAATCACGGGTTCCATCCCACAGG[C/T]AATAGGCAGTCTCAATATGTTAAACCAACTTGGTC	1A	22.829
AX-110396896	AGGCGGCCCTGCCGGGCGGCATGGATGAGTGGAGT[C/T]TCACCTGCACAATTGATTTTAGATAATATATGTAT	1A	22.829
AX-110399838	CCCACTAGCATATATCCGGTCCTAACTCTAGACAC[A/G]TCATCATTAGTTCCATCTTCTGATTTTTTGAGATA	1A	22.829
AX-110399871	TATAATATCATCAAAGATAATAAAGGAAAAAACAC[C/T]GATTATTGTTACCGACGGGAAAGATAGTACATGGA	1A	22.829
AX-110402125	TTACGGACGGAGGGAGTACAACAAAGTGAAATGGT[A/G]CACAGATTTTGTTTGATACTAACCATTCCTTGTGG	1A	22.829
AX-110406815	CGGGTTGGTTATGTCGCAGTACAAGGAGGTTGGAA[C/G]GTTGGATTGTCTGGTGCGAGATTGAATGACGGACG	1A	22.829
AX-110407937	AGCTGGGTCCGACGGCCCGCGTGACCGAACCCTCG[A/G]ATATTTCAAAAAATAGCCCGCATCTAAATAATTCT	1A	22.829
AX-110409146	TCGAATTCGGACGAAGAAGTCGAAAATGATTTAAC[A/G]TATTCATAGTTACATATCAGCAGAGAAGATTCATG	1A	22.829
AX-110409222	GTAAATGTATAATCAAGACAACTATTGCGAGTATA[C/T]CTATTTTACACAAGGCTACACATAACTACAAGTGA	1A	22.829
AX-110410892	TAAAGCGGAGCGAAAGCCTGTTGTGAGAGAGTACT[C/T]GCTGTTTTGTATTCTATTCACATGTTTTTTTATTG	1A	22.829
AX-110411675	AATATAAATAAACAAATGTAGCTCTCACTAATTCC[C/T]AGAAGTAGAGTCAAAGGGGATATTAGGATGGATGG	1A	22.829
AX-110412763	TTCCACATCAATCTCAGTGACCAGAAGGGCCAACT[C/T]AAGGTGAAGCACTCATTCCGGTACGACAATCTATA	1A	22.829
AX-110413789	AGAATCGTTGGGGCCTGCTGCAATACAGTCGCCTC[A/G]CTCAATTATCCCTGGCTGCGACTATCTGATCTAGA	1A	22.829
AX-110414581	TTAGCATTAGAAAATCGCGCTTGCAATATTTCGGT[C/G]GCTACCACGGAGACTACACACTAAGTATTCCTAAA	1A	22.829
AX-110418768	TTGAGTAAATTTACTCCACAAATCTTTTACTCGGC[C/T]GATTACACTGCTATTTTTTTAGGGCATCAGTTAAA	1A	22.829
AX-110418984	AAAACGTAAACCATGGCTTACGTTACGTCTGTCTG[C/G]TCATATGTGTGCAGTATACAGTATTTGTGTCCCTC	1A	22.829
AX-110418989	TTCAGATTAATGTCTGAACCCAACATCTATGTGTA[C/G]AGTAACACTTGACCTTGGCTTAAACTGTTTTAAGT	1A	22.829
AX-110419815	AGATAAATACATAATAATAATACTGTGTTTGAGCC[A/G]CCATAACTATAGGCCATCTTGAATTTAACAGGACA	1A	22.829
AX-110420664	GACTCCGAGTCGCTCGCGGTCGCGGCACAGGAGCT[C/T]CATCATATTCATATCAGTACATATACCCCGGCGAG	1A	22.829
AX-110426037	AAATCCTTTGGAAAGCTCATCGATCTAAGTATGAT[A/C]CAGCTTCAATCAGTGACAACCAATGTGCCATCCAT	1A	22.829
AX-110427805	GCTCCACAAGCTTGGACACCTAGATCCATCTCACT[A/C]TCCACTTCCGAAGAAGGTTGTACACATGTGTTGAG	1A	22.829
AX-110430487	TTCGTAGGGTGTGTGTGTGTATGTTCAAACAGTTC[A/G]TCTGCGCGTCCAAATATCTGGCAACCAAATTTAAC	1A	22.829
AX-110432236	CCTAGTTATCTCATGATTTTTGTACGTGATGTGAT[C/T]TGGGCTTAATGCTCCTTACATTGTGTTTGGTCATT	1A	22.829
AX-110435330	TTGGTTATGTTTTGTTAGGCTATTCATATGGATTG[C/T]ATCTCTTGATGATTCCTTCCTGGAGGTAGTTTTGT	1A	22.829
AX-110436470	GCATGTGGCATGCCATTCAATTTCAAGTTAGAAAC[A/G]GACTAGTATGCATCAACTCACCGGTGTGGATGTTA	1A	22.829
AX-110436511	ACGGGTTAGTGGTCTATTGGTGATGATAACATAAT[C/T]CATCATTTTGGATTTTCCCGCCCATTATGGAGAGT	1A	22.829
AX-110438457	TTGTATGATCCAAATAAACCATCCCTCAAGCAGTA[C/T]TCGAACTTAATATGCATGGTATGCTATGTGTATCA	1A	22.829
AX-110439419	GATCCGCATTGACGATCCATCGTAGGTATCCATCC[A/G]TCCAACTTTCTTTGTTCTGCCCACATCACGCTTGG	1A	22.829
AX-110441280	TGACAAAGAATATGTATTGTTGCATGCATATGTAC[C/T]CTTGTTCTACAGCCATAAATAAGTTTTTTCTACAA	1A	22.829
AX-110443058	GTGCTAGGGAACTCGCATGAAAAGAATGGTGAGGA[A/G]TTTCTGAATGAGTGATCAATAGTTGAACAGAAAAT	1A	22.829
AX-110443435	TAGGAACAGACAGTTGACATCTCTGCACGTAGTTT[C/T]GAATCTGCTGGCATCCGGAACCTATCGAGATACAC	1A	22.829
AX-110448434	ATTTTCTTGGCTTGCTCTCTGTTTTCTTCCCATCT[A/C]CATTAATTTATTTTTATACGGCTAGCTAGATGCCA	1A	22.829
AX-110449522	AAAATGATGTCTATGATCTTGAATAGTTGAGTAGC[A/G]GACCGCCATTTGCATTTGCAAACATGCTAGTCTTG	1A	22.829
AX-110449559	AATATTCAGGTGACATTCTCGAAAATAAGTTGGTT[G/T]GTTGCGTCAGGGCGCATGATGAGTCATGAGCGATA	1A	22.829
AX-110450941	ATAGAAAAATGGATAACCTTTCTCTTCTAAATTCT[A/G]ACATGCAGTAGAAATGTCTAGGAGTAAGGCCATCA	1A	22.829
AX-110456372	TGCGGGTAGACACCAACATGAAGACACACGAAGTG[A/T]CCGCTTAGATCTGAAGGACCCAAGATATCTCACAC	1A	22.829
AX-110458283	CGATTATGTCCGCGAAGAGAGAATGTTTATTCTAA[C/T]AATGATGTTATATATTCATATAAATTAGACTTTCA	1A	22.829
AX-110459023	AGAGCCGTCGATGTCGCCAAAATGCAATGTTCCTG[C/G]AAGACAACCATTGTACGTCCTCTTGGCCTTGAAAA	1A	22.829
AX-110460158	AGGAGTGGGGTGTTTTTTTCTTTCAAATTTACCTC[A/G]TGGTGAAATAGGAGCCTGTTCTTGTTTTCACTACT	1A	22.829
AX-110471102	CAGGTCTCCAATAATTTCATCTCTTTACCAGTAAT[A/G]GTTATGTTAATATTCTTTTGTATTCCTGTTTGAAC	1A	22.829
AX-110471525	ATTTCAATTCCGAGACAGAATAGCATGCAGCAAGG[C/T]ACCAGTGTCAATGAAAAACTGGGTCAAGCATCGCC	1A	22.829
AX-110473439	TCAAATGTACTTGAATCAATTAAGAAGTGCAAAGC[C/T]AGTACTAATCTAATATTTATTAATAACTTGCACGA	1A	22.829
AX-110475085	GACAAGCATTGAAACCGTCCTAAGCTAGCAGAATA[A/G]GACCATACTTTCAGTGGACCATAGCTTATGTACGA	1A	22.829
AX-110476443	ATGTATTATTGTGGATGTAAAGAGACTTTTACTTA[C/G]TCCAATAGTGCCTCTAACTCCTATGAAATACCATA	1A	22.829
AX-110476833	GGATGAGTAGACCCCACCCCACAGCGACCCTAAAC[A/G]CGCTGACACGGGTTTTTATTGACGAGACAGCCACT	1A	22.829
AX-110479358	CGCATTTACTGCTGAGAACTCAAGAAACTCAGACT[A/G]GCCTAAGGTTTCTACCAATTTTTTATGTACAAACT	1A	22.829
AX-110486119	CTGAGACTGTTTCTAATATGTATGACTTTCCTGAC[C/T]TGGTTCCAGTAAAGGTCAGTGATGCGATGAATGCC	1A	22.829
AX-110491201	GCGATTAAGTGGGAGCCAGGGAAAGACCTACTTTA[C/T]AAGACAATGACCTACTCCATTGAACATGCCCTAAG	1A	22.829
AX-110495845	GAGGGATATCTTGGGCATTAAATTAAATGAAGGAT[C/G]AATTTCAGGACTATTATGATTAAAGCGGGATTGTG	1A	22.829
AX-110497032	TCATGGCTCAAGTGGGTTACTGGCGCTTTCTGTAG[C/G]GATCAAAAGGGTGTCAAATCCACTCGTCGACCTCC	1A	22.829
AX-110500329	AGGGCTGCGGGTAGTCTTGGCATTACAGAACCATC[A/G]AGAACCCGGACCACTTCACTCATCGTCGGGAGATC	1A	22.829
AX-110503667	AGCAAAAATAAAGATAGAGAGCTTAACGAGATCTG[C/G]TTAACTTACTAAAATCAGATGAAACCTAACTTTTT	1A	22.829
AX-110505566	TAAAATAGCTATCTTGATTGAGACATCAACCACGG[C/T]GCTAACCAATAGTAAATGATAGTGTATATCATATT	1A	22.829
AX-110510087	GCCGGTAATTTGAGCGCTATGACAAGGCCAGATGG[C/T]CCTCTCACTTTTGTTGGTAAGTCTGTGATAGTTAG	1A	22.829
AX-110511071	TCAAAAGAAAGTTACTCCCTCCGAGCCATATTACC[A/C]GTCGCTCCAACTCTTATTACATCAATTCATCACTG	1A	22.829
AX-110515882	ATCTGGGCCGGGGTGCTCCATGTGGCCGGTAGTTA[C/G]TAGAGTCACATACTAGTTTCAATCATGGCTATACA	1A	22.829
AX-110517646	TTGGAGAAAATTGGATGAGATAAAACACTTCGTGC[C/G]GACCAATGGAAAAAGAATACGCGAAGATACCAGAG	1A	22.829
AX-110518448	ACTGCCATCAAGTATGACACGGCTTCAAAGGTTGG[C/T]CCGTCTATATGCTCACTTCAAGACTAGCTGTTTAT	1A	22.829
AX-110521499	CTCAATATTTGTTTCAGGAGCCAATTAGGTCGGAA[A/G]TTTTTGGTCCTTGAGTTCATCGAAATTGATTGCAG	1A	22.829
AX-110524841	AATTTTCTATGTGGCATTTTGAAGTTTGAGAACAT[G/T]CGTTCCTTGAGAAATGGATACATTGCTCTACCGAG	1A	22.829
AX-110528089	GTACAAAATGCATGCAAGAGATATTGTGCGGCTGC[A/G]TGGTATTGCCCATTTGTGCCTAATTTTCTGCATTT	1A	22.829
AX-110532428	AAGATTGTGTGGGAGGGGACGACTCCCCAGCACCC[A/G]TACTTAAAGGTACATGCGTGTGCCGAAGTGGACGG	1A	22.829
AX-110532644	GGTTTCCCTTGGACGCATGTGGCCGTTGGTTCTAC[A/C]ACTTTCATCCAACGTCATGTGCTTCCCTTATCCAT	1A	22.829
AX-110545018	AAATACGGTGCTAATCCTATCCATAGACGTAAAGC[A/G]CGTCAACATGGCATCGTGTATGGCTGACGTGGCAC	1A	22.829
AX-110556282	CTGGCTGGCCTGGCAATATTTTTTCCTTATGGCTC[C/G]ACATTCCTTCACTGATTCACCGACCTGTGATTCCT	1A	22.829
AX-110556729	ATGGATCGGTATAGATGACGGATGCCTTGTTATTT[C/T]GCGCTTTGTCGGTCCAGCTTGCGAGGAGTACCGCC	1A	22.829
AX-110568738	GTTCATGCAGAAAACTATGGTCGAAGATTTGCTGG[C/T]GGTGGATAATCAACTAGTATGTCTTGAAGCATTTG	1A	22.829
AX-110570417	CCAGCTCGATCCTCACTGACGCATCAATTTTTGCC[C/T]GACTACAATGTAGGTCTCGTTCGACGGCCCAAGCT	1A	22.829
AX-110577325	GCAAGGGTTTTGGCCGGTCGAGGGTTATGTGGTCC[A/G]TATCACCTCCCGTCTAGTACCAATCTAGGTTAAAT	1A	22.829
AX-110580116	CAACAAAAATGAAGGCAGAGCGCTAAAATTTCAGT[A/G]ACGTTTTAGAAGATATAAAATGCAGTGCCCTTTTA	1A	22.829
AX-110584864	ACTATGTAAAGTGAAGGCTAAACTGCTGACCCGGA[C/T]GATTATCTCTCGGTAGCAAAAAAATTCCACATTAG	1A	22.829
AX-110589897	AGTATGTAGTCCTTTTTCCTTATTATTGCCCCCAT[G/T]AACCTGAAGGTGAAAAACTGGAATCCAAAACTGAC	1A	22.829
AX-110613216	GCCGGGAAAGGTGAGAACGTGTACATTGGCGATGT[C/T]CCTATACATAAATACATACATCTGCATTTCTTCCT	1A	22.829
AX-110617956	AACCAAGTCAGTGTATCTGAAGGCTACAATTCCAC[C/T]AGCACTACCTGGATTGTCATATATAGGCAAACCAC	1A	22.829
AX-110620987	CTGGAGAAGAGGTGGGAAGTGCCCGTGGAGCTCAT[C/G]GACATATCGATTGCCAAGAGCGAGGCACGGGCTTA	1A	22.829
AX-110623140	TCCATTTCTCCCCGCATAATCATCACTCATCGTCC[C/T]CTTTATGCCGTCTCGGACGCTCTAACATCCATTGA	1A	22.829
AX-110623346	TGAAAGCTGCTGCTGGATGACTATTCTTCAATGTC[A/G]CCTTCTCTCCCAAGTGGAAGTTTCAAGCTCTTGTT	1A	22.829
AX-110628194	CAACGGCCACATGGTCAGCACTCCAGCGCAATCAC[A/G]GGATACGCCGATTCTGAAATATCCCATACACATCG	1A	22.829
AX-110628313	TTTTGTCAGCATCTAAATACCGCCGCGGCACTCAG[A/C]GACATTCCAGCTACAGCCCTCGAGTGTCTGTTCAT	1A	22.829
AX-110633945	AAAGCAGAAATTAATTAACTGTAATAACCAATTAG[A/G]TGGACGTAATGCAAAAGATTCAGAGCGCCTTCAAT	1A	22.829
AX-110637492	GCATTCGTGTGGGCTGACGGTTGTTTTATCGGTTT[C/G]GCTTCAGTGGCATGAAATCGGGGGCGAAAGCTCCT	1A	22.829
AX-110639784	AACTTTTGATGAAGTGATGGATGGAAGGTTTCTTG[A/G]GGCTGTTTTGGAAAAGATTCTTGTGGCCGCTTCAG	1A	22.829
AX-110640289	GTTATTTAGCAGCAGATGATGATTGTTTATGGAGC[A/C]CTTGGATGCGGAGCAGAAGAAGCTATGGACTATCA	1A	22.829
AX-110640690	CCTGTTCCTCCTTCGATCCACGTCGTCCAGCATCA[C/T]GACTGCCCTCTATTCCTCTCCACCGATGTGTACCT	1A	22.829
AX-110645057	CACTTCCACCCCAACTTTTATCATAAGCCGCCTCT[C/G]TTAATCATTCAACAAATTTAGGGGTGCATTATTTC	1A	22.829
AX-110659849	ATGATCTGCACAGGGAGGTTCCTGCGGTGCTCCGG[A/G]TCTGCCTAAGGCATGAGGTCTGCCAACTCCAAGAC	1A	22.829
AX-110669146	CACAGTACTTGATCCATCATCGTCATAGAAAGCAG[A/G]AAGCACTTGTCCGGCCTGCCAACAGTTGCAGCTCC	1A	22.829
AX-110713516	GATGCTGGATGGGGGGCTTTGCTCTTGCACGCTTC[C/T]GTTGCTTCCGTCTGTAGAATGCAGGCACCCGCCTA	1A	22.829
AX-110714459	AGGTAGGCGGCTGTCCTCTCGTGCCCGATTCGAGA[A/G]GATGTGAATACGCGGCGATGCTTCGAGAGCTGAAC	1A	22.829
AX-110734033	AAAGGGGCAGCCTAGGATCTGAGCAATGGCCGAAG[A/C]AGTGCTGGACTCCACGGCAACAGGTACGAGAGTGC	1A	22.829
AX-110907246	CTCCACGTGTGCCCGAATAGAAACACCGACCAATA[A/C]CACTATATGCAGAAAATAACTTAGTTTGCCTTTTA	1A	22.829
AX-110914053	GTAAGAAAAATGTACAAATCCTCTTAGTAAAAGAA[A/G]TTACCAACAATAATGAGACGAACACCCATACTTGG	1A	22.829
AX-110918020	GCCAGAAAGATTGCTAAAATGAACCAGTGAGAGAT[C/T]CACACGTCTTTCATGATGCACTGGATTTGGCGTGA	1A	22.829
AX-110918410	CGTCTAGTAGCAATCTAGGTTATACCAATGCTTTT[C/T]GGTTATGAGCGTATCACATACAGGTACAAAATTGT	1A	22.829
AX-110920900	AATGTTGTTGGCCAGTTTTTTGTGACTGGGAAGCA[A/C]GTACTATGATATATGGAGACACATTCTAGCACTTG	1A	22.829
AX-110921007	TAACTAACTAAACCAGATGAAACCTAACTTTTAAC[C/T]ATACAATGCCGGCGGAAAAATAAAGACAGAGAGCT	1A	22.829
AX-110921245	AGCTTCCACTGTGTTGGCTGGTTATGTACAATTGC[C/G]AAGTGTTCATTAGGATTTACAAAGAATCAATCAGC	1A	22.829
AX-110921430	TCATGTGATTTAGCTATCTCATCATGTAGTGTTAT[C/G]GTTTACTCAAGTTGATTTCTCTGCTGAAATGAACA	1A	22.829
AX-110930858	TACTCCAGGCCGTTTCCTCTATATCTGTGGAATTG[A/G]GGGCAGTTTTCACAGAGACCTAAAAAATAAGAAAA	1A	22.829
AX-110932692	TATTTATATTTGACGATGACACATGAATATCTGCA[C/G]GATCAACTAGATAAGTATACAGTCCATAAGACTAC	1A	22.829
AX-110932693	TAAACCAGGAACTGAGTGGTACAACTGGAGTAAAT[C/T]GCATAATACTACCAAATTGAATTATGGTTTTCAAA	1A	22.829
AX-110934025	TAATTTACTTGAGTCAATTAACTCAAGTGTGAAAA[C/T]CATCCAAAGCTAGACTGAAGGTTTTGCTACAGCAA	1A	22.829
AX-110934826	CTATATTTTAAATAATAAAACGTGTTCCCACAAAG[A/G]AAGGGTAGGTCAGTTGAACAATCTAATGTTATCCC	1A	22.829
AX-110935159	TGTGGACAATTGTACTTTCTAACTTCCTACTGTGA[C/T]GGACTCTGTTCTTGTAGTCAGTGGCTTTTCATTTT	1A	22.829
AX-110940927	CATAAGTTGTAAACAGAGGATAACTGGGAAAGATA[C/T]GAGTAGGCGTACGCCATGGGCACCCTTCTATCGCT	1A	22.829
AX-110944853	TTCAAGAGGCAAGATCACATATAGCCTGTGACCGA[G/T]GTAGACTTTGCTATGAAATTACGACAACCATTTAG	1A	22.829
AX-110945691	ATATAAGAGTTGTGTGTTAGGCCACCAAATTAGAA[C/T]TGGGCTATAGTTTTCGGAGGCCTCAACGTCACAAG	1A	22.829
AX-110947823	TTCAAAAAAGCGAATTATCGCGTCAACTGGAACTT[C/G]TTGCATCAGGTGCTTTTGTCTCGGGGTTTCTCGGC	1A	22.829
AX-110949001	AAAATTTTCAGAACTTACAAAAAAAGGCGATGAAC[A/G]TGGATATTAGTTGATTAGATATAGCTTTGCAGTCG	1A	22.829
AX-110949160	GTATTTGTCTAGGGGATGTGATTGAATACACACTG[C/T]AGCTCTATTGATATTTAAATAGTGTTATGAAGTCC	1A	22.829
AX-110950682	AAGAACAAGAGTCCAGAACGAACATAAGAGTACTA[A/G]CTTGATCTATCTGAACAACATGTCGCGCTATGAAG	1A	22.829
AX-110954193	ACTTGGAAGACATCACCATATATAATAACAATACT[A/C]CTAGAGGGAACTCTAATAAGGCACCACAAAGCTCG	1A	22.829
AX-110954478	GTTGAAGCATGTTTTAAAGTATGTTTACTGATGGA[C/T]GCCTTCTGTTATTTGTGTTGCAGATTAACATAGAG	1A	22.829
AX-110955679	GATGATCTACCTCATGTTCCAACACCATTCCTGCC[A/G]GCCTCTGCTATATTAATAAAGGACCGCTGGAACTT	1A	22.829
AX-110959061	GTCTCACCCGCTGCACGCAATTTTGGAGAGAAAAT[A/G]TGCATATTGCACACAGCTAGGTCCATGTGGTCCAG	1A	22.829
AX-110961949	CATCATGAAATATATGTGGCATTTCAGAGTTGTTT[A/G]CCAATTCATTATCGTGTGTCAGTTTTTAGTACACA	1A	22.829
AX-110963129	TATCCATCAATCCAGTTCTCAGATTAACATCTCTT[A/C]ATAACATAACATTAACTAGTCTCCGATGAACGAGA	1A	22.829
AX-110968207	GACCGAGAAACCAAGCAAACACATGAATCTCAATA[A/T]CTCATCGCTCAAATCAAATGGTGTCTTAGGGGCTG	1A	22.829
AX-110975055	ATTTATGCAAAACTTAATAACTTATAGTGGAGCAA[C/G]TGGACATTTTCTAGACTCACTTCTAATGATGTTCT	1A	22.829
AX-110977079	ACAGATTGGACCAAGTTCATCTAAAAATAAGGGTC[A/C]GTGAAAATTACATCGAGCCAAGAAGTGTGCACACA	1A	22.829
AX-110979295	AAACAACGATACCTCTACAGAACCATACATGACAT[C/T]TTCACCTCATACGGCTCCTCGGTCAATTCCTTTGA	1A	22.829
AX-110981790	CACGAAGAAAATGTCGTTGCTACAGTCCAATTGCA[A/G]CATCTTTATTGAAGTCCCTGGAATATTTCTTCAAG	1A	22.829
AX-110982158	AAAAATTGGTTGACATCCACTATTTGGCTGATTAG[G/T]AGCTAATTTCATTTCCCTGTTGAGATCTGATCTCA	1A	22.829
AX-110982716	CATGCATTCACCAGAGACTCGTTACAAGGTCAATT[C/T]CTCGCCAACGCGCTGCGGTTTTTAACGATTTTTTT	1A	22.829
AX-110985094	TCCGCTATGATAGACCATGGCTTCTCACTAGGTTT[C/T]GGATCATATACCAACATGCATCCTTTACTTGCTGT	1A	22.829
AX-110986225	CATGCATAACTAGGAGAGTCGCAACAGTTGTCAAA[C/T]GACATCCCACCACCGGTGTCACGTCACTACACCAA	1A	22.829
AX-110991924	ACACTATAACCACTAGCGCAGGCCCAATATGTAGA[C/G]ATGGCAAAATGACTAGAACAAAAGCCAAAGCGATT	1A	22.829
AX-110995979	GGCAAACTTGTAAGCCACGATAGGGGCTTCCTGTC[A/G]TCAATCAATATAAGTCCACACAGCTCCCCTCAGGG	1A	22.829
AX-110997036	TAGCTGAAAACAAAGTGAAGGGACATATTGTGTTT[C/T]TGTTGAATTGAGATCACACTAAAAGAATGGCGAGA	1A	22.829
AX-110997453	GTCCATATTTACCCCTATATATAAACTCAGTCAAA[C/T]ATTGTAAAGTTCAACTTGTGACAATCTTTATATGC	1A	22.829
AX-110999783	CTATGTTGGCCCTATCCATACAAGAAAAGCAAGCC[C/G]TTAATCAATTACTGTCAATGCCCCTCACAATAAAG	1A	22.829
AX-111000013	TCTATGCACGTTGGTCGCTCATACCTATCAATGTC[G/T]GTAAAGACTACTGTAGCGAGCATAATTGATCTGTG	1A	22.829
AX-111002698	ATTCGGCAGGGAATGAGTGGGGACGTTTTCTTACA[A/G]TGGGAATGGTTATGGAATGTTGGCTGAAGACAGTT	1A	22.829
AX-111010650	TTTGTACTGTCGTATTTCATATGTTCGTCAGAGGA[A/G]ATGTGCTTTCTAGAGGCATGTTGCAGCTGGCCGAG	1A	22.829
AX-111011968	CATACGGCCACAAGACTATTCTTTAGTGTCTGTCG[C/T]CATCTTAGCCCACTGGATTATTATTACCCCTTGTT	1A	22.829
AX-111012324	TTGCAGGGTGTCACTTCATATTCAGGTTGGCTAGA[C/T]GATCATTTCATCGCAATTTGTGTATTATGTACCAA	1A	22.829
AX-111015840	CGAACAAAGGGAAGAGCATAGGTACCTTCCGATTC[C/G]TGAAGGGTCCAACCACCTAACCATTTCCATGGCGG	1A	22.829
AX-111016934	TTTTCGCCTCAGGTGACACCTGCATGGCATTTGTT[C/T]AGGCGAGTAAAACTTGTGCAGTGAAAATCAACAGT	1A	22.829
AX-111022884	AATCCAGCACTGTCTATCCTTCCTGCTGGGATCAA[C/G]CAACGTGTACAACGGGTGCAAGACAAACACACAAA	1A	22.829
AX-111023112	GAACCACAGAGGGATGCGGTTATGGAGGAAAGCAA[C/T]AGAAAGAGGGCGAGCATGACAGAGAGTGCACCAAA	1A	22.829
AX-111023814	GGGAGGCCCACTACACAGCAATCAATGGACATCGC[G/T]CTTGGTCAGAAACATCATGCCACAATGCTTAGAAG	1A	22.829
AX-111027357	GTCTGATCAAAACAGATGATTACAATGCGATGTAC[C/T]GGGCGAGTGTCGGGGCAATTAGTACGTCTGATGGT	1A	22.829
AX-111032834	TGCTCTTCTTTCATAGTTCGGTTGAAATCAGGGCC[C/T]CTTTGAACACCATCATTCTTTCCCCACTTGCTAAG	1A	22.829
AX-111036375	TCATCATGAACGTGATCTCTTTACAAAAAATCATC[A/G]GTAGGGAGAACACTCAAGAATGTTTGTCTAAAGAA	1A	22.829
AX-111036816	TTCTCGTATATCTGCCATTTAGCTTCGGCTGCCTC[A/C]AACATCTGTATGGACAATTTCTTCCTTCGCTGTCG	1A	22.829
AX-111039645	ATCAAATATTTGTTTACCTGAAAATTACTACGTGC[C/T]TGAAGCTGAAACTTCCAATGTGCAGGAAGGATTAG	1A	22.829
AX-111043792	TTGTTGTATCCATCTTTTTGATGGGATGGGATTTC[A/G]GGCACACAGGTGCGGGGGCACCTTGTCCCTCACGC	1A	22.829
AX-111053519	ACAGTGATTGCAAGCAACCAATAGCCCAAAAACTG[G/T]GTGGTAGCAGTGTCAGTTCTTCTCTTAGGAAAGAT	1A	22.829
AX-111058036	AATCCCCTGATAATTAGACGCACCCACTAGTAATG[A/G]CCCATCTTTGCCTTGGTCATTGCTTCCATTGCTCA	1A	22.829
AX-111061606	CTTTATGTCGGCAAAACTTGGAACCGGTGCATTAA[C/T]AGTTCTCTGGCCATCTTTATCTGCTGCAGCCCCCT	1A	22.829
AX-111062606	ATCGAGTAGTTGGACTTTGAACGACAATGCCATTT[G/T]ATATTGTTTAGTCTTGAATATGATCCAAAGTGACC	1A	22.829
AX-111067000	GAAACATATCTAAACAACTCTTGAACGAATCGGGG[A/C]GACCAATCGCATTTTGCTGCTGCCTGTCCATACAT	1A	22.829
AX-111073263	TTATCCTATAGACAAGACATCATCGAAGAGAACAT[C/T]CGTCTGACATACGCATTGCAGGTAACTTTCTTCGC	1A	22.829
AX-111073724	CGACCGCTGAGGAAGAATCTTCGTTCTTGACATTC[A/G]GGAATAACTTTCTAGGGTGCAATCTCAAACAGGGA	1A	22.829
AX-111080985	TTATCAATGGGATTATCTTTGTTCCTCGGTTAATG[G/T]TATGTCCATCTTGCTTTGAACTCAGGCTTTTGGAT	1A	22.829
AX-111084402	AACACATCCTCACAAGAAACGGTTCAATTACTCCA[C/G]TCACAGAAGCCATGAAATTTTCAAAACAGGAGGGA	1A	22.829
AX-111090802	GTATCGTAAGAGTCCAGCGAGAACCACTATACCCA[A/G]AGGGTGGCCTTGTGTTACATCAAACACATCTTCTT	1A	22.829
AX-111093225	GGGCACACAATTGATATGGGACGATTGGGATTCAC[C/G]CTCAACCTCCAGCCCACATATGGTTCGTTGTCTTC	1A	22.829
AX-111093289	ACTATATGCCTCGACAAATAGAGATGTCAGTGCCC[A/G]ATTGCTCCATCATGCAGTACGGGAGCCTGCGGTGG	1A	22.829
AX-111095887	TTCATTAGCACCATGACCTTCTTCGCAGCAGGCCG[A/G]TCCATTACGCCAGCCATCCATGCTTTCACATGTGG	1A	22.829
AX-111097356	TTTAGCAAGTGATCAGTGTGAAGATTGCGGTAAAC[C/G]TCTTGCCTCGGTGCGAGGGGACATGGTTCATGTTT	1A	22.829
AX-111103954	CCCATAAATAAAAGGGAATGCTATCTAGCAACAGT[A/G]CCCCGCTATTGCAGTCCTAAATAAAATGTTTAATG	1A	22.829
AX-111106936	CCTGACTTGGAGGTGCTTTAAAAGTTCATGCGACG[C/T]GGCCCAAACAGTGATTGCAAGCAACCAATAGCCCA	1A	22.829
AX-111108884	AGATAACAATTACATCCGGCCTCTGTACCAATAAG[A/G]TGTCCAAAGCCAACAATGATACACACAGCTAAAAA	1A	22.829
AX-111109033	ATTACTCATCCTTATAAAATAAAATAAAACATAAG[C/T]GGGCTATTCATAGGCAACCCACCAAACACACCCAA	1A	22.829
AX-111111295	GCCTTCTCTTTTTTGGTTTGATGTAGCTGTAATGT[A/G]ATTTCAACATCAGTAATCTACTTTATTTTAATATA	1A	22.829
AX-111117198	GAACCCTGACCTTGTTGTTGTTGACCTTGTTGTTG[C/T]TGCTGCTGAGGTTGGGTGGAAATACCTTGTACCAA	1A	22.829
AX-111123256	TTCAGGTATCTTACTAGTAGAAGTATATACCACCA[C/T]AGCTAGGTAGCTGCTACATCTGCTGAACATGCATT	1A	22.829
AX-111125325	CTTTTCACCATGACTTAGCCATGTAGAATTTTGCC[A/G]TAGCATCTGAACCTAAGTGGATGAAGGAGAGGTGT	1A	22.829
AX-111126507	TACTAGCTTCACCATCAGCTTCGGAAATGCGAGGA[C/G]TCAACCGCCAGTGGCAAACCGATCGAATGAGAACA	1A	22.829
AX-111132735	CTCCATTTCAGCAGCCTGTTCTAGCATCACATCGG[C/T]GATCAGATTGAGCTTGTAATGGCGGGTCACAATGC	1A	22.829
AX-111133677	CAAGACAGAAGATCAACAAAAGCTAAGTCGGTACT[C/G]AAATTTCAACTTATGCCTGGACAAGCATTGAAACC	1A	22.829
AX-111134605	TGGAAAGCATGCACATCTACAACAACAACATGAAC[A/G]TCATCATGCCCGACAAGCAGAACCTACCATACTAC	1A	22.829
AX-111134775	TTCTTTTCGAGTGTGTTTTTTTGTAGGCTGAGCTC[A/T]ATGGTACCCACTATCATAACCGTTCATTTGGAGTC	1A	22.829
AX-111135107	CGCTGCCTTTTTGTGTGCTTTGCTAAAAGGGTAAA[C/T]CACCCATTTTTTTAGAGTTCAAGGAAAAAACAACC	1A	22.829
AX-111141272	GTTGTCAGGGGGATGGAATGACAAATGGATTAGTG[C/G]CCAAAGCGCAATGGACCTTGGTCCCAACCTTTATC	1A	22.829
AX-111145381	GCGCGCACACACACTGCATCATAGATCTTGCACAC[A/C]CAGGCAAGCATATGTTGCGCCCCTCAGCCGCAGCA	1A	22.829
AX-111146937	CTCTCTCTCTCTCTCTCTCTCTCTCTCTCTCTCTG[C/G]CTATATAAACCCCTGCCTCTTCTTGTGTCTGCACC	1A	22.829
AX-111150513	CCTTCACCTTCGTTAGACTCGCGGCGAGCCTATCC[C/T]AGTTTCCCCTCTCATCTAGAGCTCAAACGCATGTT	1A	22.829
AX-111157427	CGGATGAACAGTAGAGGACAAATGACGAGGCACAC[A/G]TGTAGTGTAATCTCACCGACGTGACGCACGACGGC	1A	22.829
AX-111160927	ACAGAACGGTAACATTCCTGCCATTTCTCCTCATC[C/T]CAGGACAACACATGTTCCGTGGCCTTCCCCAGCCA	1A	22.829
AX-111168979	TGAGTAATGCAGTGTAACATCATGGCATAAGAATT[A/G]TCATTCTTTTAGGAAAGGAAAATTTTAACAGGCTA	1A	22.829
AX-111171614	TCTGCTTCGTACGAAATCTTCCCTGTTACTTCGTC[A/G]ACCTCCGGTATGCATGTGTGGCAGATGGCCAGCAA	1A	22.829
AX-111171855	GTGCACAAAAGGAGGAAGCCCATGATATGAGCAGC[C/G]TTAACTGCCTGACTGGCTGACTGGGTGGCAATACA	1A	22.829
AX-111175475	CGACGACGACCACCGCCACATCGCCACAGAGGGCC[A/G]TTGGTTTGGTCCCGGACATTGAGATTAGCGAAGCA	1A	22.829
AX-111177715	GGGGCGCTGGTGGCATTCTGCATCACCTTTGTGTC[A/G]TGGCCAGTGAAAACCACCACGCCGTACACGTACTC	1A	22.829
AX-111184699	TTCCATCACATGCCACACAAAAAAAGCACATGCCA[G/T]CATTAACTTCAAGTGTGCCTCGATTCGGTGTAGCA	1A	22.829
AX-111191428	CAGGGCAAGGGCTGATTTGGCACATGCCAGGAAAG[A/G]GACGCCACTCTCCTCTTCTCTTCTCTGGTCATGCA	1A	22.829
AX-111201796	GAACTCTAGTTCGTCGGCGGGGCAAACACGAGGGC[A/G]CCCTTGCGCAACTTACTTACGGCGAATCGCCAGCA	1A	22.829
AX-111215728	TGTTTAAATGATGGGCACTCTATTATCTCAGCAGA[C/T]AGGTTGACAGCCTCCTCGGAGGTGTTCGTACAAGC	1A	22.829
AX-111239407	CGGTAGAGGATGAATGCTCGTGCCTGGTCAATTTG[A/G]GGAACTAGAGAAAGGGGGGAAGGGAAGTCGAGATG	1A	22.829
AX-111256187	TTTGCGCCAACCAAGGTGGAGTTGGGCTATCAACT[A/G]AGGCTCCGACACTCCTGCATCTGCCACCATCCAAG	1A	22.829
AX-111261641	CTCACCGACGGTTTCTCCGACGAGCGCAGCCTCGG[C/T]GCCGGTGCCCACAGCAAAGTTTACATGGTAACGTA	1A	22.829
AX-111263780	CGGAGGGACACGTCCGAGGGAGGAGGCGTTGCTCA[G/T]AGGGTGGCATGAGGCTCACACTGGCTCGATCGCGG	1A	22.829
AX-111288777	TGCTCAAGGAGAGCACCGTGTCTGTCGCCAAGTAC[A/G]GGTAGCGGCTCAAGTTCTTCGCAGATATTTATCAG	1A	22.829
AX-111449578	CCATTGTTGCTTGGTTGTTAGACTGGCCATTCTGG[G/T]ATTAGAATCCCTGTTGACATTAATGAGCATAGTCA	1A	22.829
AX-111450182	GCCCAAATACCGCCAAGGCGAGCCGTAATAGAAAT[C/G]AGTATGGGCGATATAGGTCCAGTGTCCAACTAGTC	1A	22.829
AX-111450525	GGTACAGGTGGATTTATACAGCATTATGAAACGAC[A/G]CAGATGGATTTATACAGCATTGTGCCGACATAAGG	1A	22.829
AX-111451449	CATAAAGAAGGAAAACAAAGCACCCACATACAAAC[A/G]TTACTACTAGATTACTGCACCTAATCAATACAGAG	1A	22.829
AX-111452035	ACTAAACAATGCTGGTCCGTTTTTCGGATACTAGA[C/G]CTCTCAGTAGCCGCCCATGCCGGTAGTGACGTCAA	1A	22.829
AX-111455723	AGTTGAAAGCGAAGCTTTGAGCTGGACTTGATTCA[G/T]TTTTATGATTAGTATACATGTTCTTTTCATACATA	1A	22.829
AX-111457125	ATTAAAGATTACGAGTGTCCTACTGAAAGCTCCAA[G/T]GGTCTACACTTTCATAGTTTCCAAACAAACAACTA	1A	22.829
AX-111461257	GTAGAAAATATCTGTTCACGCATCGGGAAAAAATG[A/G]CACTACAGGCGGGCCACATCATTAAATTAAACTAG	1A	22.829
AX-111463931	TAGAAAAAGAAAGAAATAGGTACATGTCAGCAGTA[C/T]GCCTCGGATACGTTCAGGACACGGTAGAGGAAGCA	1A	22.829
AX-111466790	TTGCGAAATTCTACCGGCTTACCCATGACAGAGTA[C/T]AGAAACTGGATCTAAACGCGTGGCACGGAGAATTG	1A	22.829
AX-111468112	TTTTATATATGGACAAAAGTATATACCTCTTCCTC[A/G]GAGTAAGAATGAATGCCATGTAGTAGAAAAAGAAA	1A	22.829
AX-111468140	ATCGAGCACGGTGATAGCCACCTCACTTGTAACAT[G/T]GTGCTCATTAATGTAGCATTCCAGAGAGCTTGGCA	1A	22.829
AX-111469898	GGACCAGTCAGTTAAGAAATTACATTAAGTTGGAT[C/G]TTGAGATGACAGTATTAATGCTGGAGGAGGTGATA	1A	22.829
AX-111473261	CAACAACATAGTACAAGTCCGTCCAAAAACCCTCG[C/T]TTTCGAGCTCGTCTCCACCAATACGTACATGGTGG	1A	22.829
AX-111473998	AAGGAAGTGGATACATCTCTGTCTCTACATGCCTC[A/G]GTTAATTCTTATCCAAGGTTTGTCACTTTTGTATT	1A	22.829
AX-111476346	GGTATTGTTATGGTATATGTTTCGTGTTGTGTATG[G/T]GATCATATCATTTCAGTGTGGATCAGATAATAAAG	1A	22.829
AX-111478764	CAACTTGTCTTCTCGTTTACCAGTATAATTAACTA[C/G]CACTTAACGTCAAAATCATAGTTCTCACAAATTAA	1A	22.829
AX-111480445	CATCACCGAAATGCATGCCTTTGTTTATTTACCAT[A/C]TAGATGAGTTGTTTATGTATTTCTATTCAGGGTTG	1A	22.829
AX-111480832	ATATATAGGACGGTGCAGTAAATTTGTCTTCTATC[A/T]AGTTGACATGAACCAACTCAAAATAAATTATTCGG	1A	22.829
AX-111483616	TTACACAGGTAGCGGCCACAGTATCTAGATAGAAA[C/T]AGCTGCACATTTGATTCCTCAGACCACTGACGACT	1A	22.829
AX-111484262	GTATGAATAAATTATTGTGTCTGCCATGTTGGTAA[C/T]GGATTTGTTTGTCGTCTATGGATGGAGACATCGTA	1A	22.829
AX-111486906	CAAGTAGGCACGGTGTCATCATCCTTCTGGGACAA[C/G]AAGTCAGTAAAGCTGATATAAAAAGCAAGGTACCA	1A	22.829
AX-111487781	TTAGCTTCTAAAGCACACAATAGTAAATACACTCC[A/G]GCCATTACATGAAAATTGGGGAATGGCAAAGGTTC	1A	22.829
AX-111488804	ACGTGTCTCCACTGCGTCACAGTTGATTGTAACCT[C/G]TAGTACATTTATAGTAATCTACTCTAAATATAAGC	1A	22.829
AX-111492488	ATCAACGAAGTGGCGCCTTCTTGGAGGCGAGGCGG[C/G]TGTCGCAGTGTGACCTCAAAGTAGAGTCGACAACA	1A	22.829
AX-111492949	GAGCACCGAGGCGCAACATTCAAAAGTCTTAAAAG[A/G]AAGACACACATGCTCTAATATTTGTGTTGCCACAT	1A	22.829
AX-111494892	GTGTGGCTGTTGCACTACAAAATCATTATCATCAT[C/G]ATGATGATCAGTTAACACTCAACATTCAGGCAAGC	1A	22.829
AX-111497293	TCCCGGCATTCGACCTGTTTTTATATAAAGCAACA[A/G]CCGAAGAAAGTCCATATTCGAACGATACAAGGTGT	1A	22.829
AX-111504749	GTTTTGAAATACTTTTTGGTCCTAATTTAATCTCA[C/T]GATGTGCAAAGAAACAAGCCTTAATTTCAAGGTCA	1A	22.829
AX-111505455	TACAAAAGGTGTCAATATTTAGCTTTAGGAAGGTT[C/T]ATGTCAATGAAAATCTACTGATGTAGCATATCTCT	1A	22.829
AX-111505633	GTATATATAGGATCTCCCAAGTAGATAGCATAGGC[A/G]CCATTCTTTCCCATACACCCTGCATATTAGACCAC	1A	22.829
AX-111506074	TCAGCCATTCATGTGTATATTCTCCTTCGCCTTCA[A/G]CCGTTGATTACTCGCAAAGAATAAAAATCCTCACA	1A	22.829
AX-111512949	GGCAGAAACAACGGTTGCGCATTCGCTTCACGCGT[C/T]CATTGTCGCTAGTCTCGGTAATGCGCTATATCTTC	1A	22.829
AX-111519044	TGTTCCATACGAACAGAAGCACACGATGAGAATCT[C/G]GCAAACAAAAAGAAGTACAAAGCAAGAAAAAGAGT	1A	22.829
AX-111526857	TCTATCTTGTCCATGTTAAGAACTTGCTAGCTTTT[C/T]GGATCAGCAGTTTCTATAAAGACACAACCTACCTA	1A	22.829
AX-111530897	TTGTTGCTTTCAATAAGCTCGGTACTAGTTGCATT[G/T]TTGTCTAATAGTATTATGTGACGTTGGTAAGAAAT	1A	22.829
AX-111533279	TACATGGCTGCTGTCACGGATGCATTTTGGTTCAC[A/C]TGAAGGAGCACATCTGATGTAATATGGTACGTTCA	1A	22.829
AX-111536836	ATGAGAGTATACATTGTATGTCGCTGAATGTACGG[C/T]AGAATGACTCATCTTAAGGCATCCAATTTCCAGGT	1A	22.829
AX-111537694	CAAGCTCGTTGTGTCAGGAGTCAACCACGACAACG[C/T]CCAGGATTTCTATTCTGCCATCATGGCTCAGGGCC	1A	22.829
AX-111541692	GGTGACGCATCTCATTATCATTGCGACCCACATCG[A/G]ATCAAAACCAAAACGTGTCATAACCCTCTCCAGGA	1A	22.829
AX-111545539	GCTAAAGTGCAGATTTCTGGTGGAATCTCACCGCT[C/G]AGATGGTTAGAATCGAGTCTTAGTTGTTCTAGGTT	1A	22.829
AX-111548407	GATGAAGGTTAGCCTCTGACATACCTCTCAAATCT[A/G]ATTAGTTCAGAGATAAAGGTTGGTAGTTCAGAGAA	1A	22.829
AX-111548671	TTGCATCCACATCTTCTTGGAGGCTAATCCCGGTA[C/T]GCCCTCAATCGATCTAATACTGGTACGCCCTATGC	1A	22.829
AX-111549208	ATGCTTTCAAAAGCTTGGTCAGCTGCAAAGGGCAC[C/T]GACATCACAAAATCGGACGTAAGGATCTAGCGCTG	1A	22.829
AX-111552502	GTCTTAACTCTGAAGAGATATTTCAATTTTCAGGT[C/T]TCATCATTCCTTACAGCTCTAGGATCCTCCTCTTC	1A	22.829
AX-111552515	ATGAGACTGCAAAGTTTTGCTATGATTCAAGGGCT[A/G]ATGGCACGTTAGTGGATGGTTTACTGTACTGTGTA	1A	22.829
AX-111553109	TTCCTTTGCTAGCTCCTCATTTTCAAATATCATGC[A/G]GAGGCAGCCTTGCTCAATGTAGTCATAGACGAGAA	1A	22.829
AX-111556663	CTTGATCATAAGATTCTGAAACCACAATCATACAT[C/G]ATGTTCCAACAACATTCATCTCCAATACACAGACT	1A	22.829
AX-111561581	CGCGAGGGGCGAGCCGCTTGAGATTCCGACGCCGA[G/T]TAGTGAAGTACGAGCAGTAGAATAGTGGGAAGGAC	1A	22.829
AX-111562831	ATTTCTTTTAACATATTGAGGGGAGTAGCTAGAGT[A/T]AGCAGTTAAATTCCTGCTGCCTGGCCTAAAAAAAG	1A	22.829
AX-111563396	AGGTGGGCTAATGGGTCCTTAGTCCATCTGCATCG[A/G]TAGGACGGTGTGCGCCCATTGCGGTGGGGGGCTGC	1A	22.829
AX-111569969	TGGACTATAGATATATAAGCTCAAGCCCCATGTTG[A/G]GTTATGCGGGTATACAAACAGGAACATTTCTAACG	1A	22.829
AX-111575899	ATCGAACAAAATATTGTTTGTACCAATCTACTCCT[A/G]CCAATTAATCCATTGTATGCATGTACCAGCAAGAT	1A	22.829
AX-111577328	CTGAATTATGCAATGTATATCAACAGCTACAATGC[C/T]AAATAAATATCACATTTGATACCGTGGGTGTCCAT	1A	22.829
AX-111580433	CCACTCTCACAATTACCATCCTTCCGCCATGAAAG[G/T]ATGTCGCTGCCACTCCCTGTTCTCCCACTAGATCG	1A	22.829
AX-111580440	TAATCAAGTAATCATACAACAATCAGGCACAGTCA[C/T]GCAAGCATTATTCGCGCAACTTGGTCTTGGTTCTA	1A	22.829
AX-111584045	AAATCGACAAAACAAGAAATAACGTGGCATTTATC[A/G]TCTATAGCATCCATATGAGTGGATCAGTGTATGAG	1A	22.829
AX-111585178	GGACGCAATCAGCTACAGTAGCTTTTAAGATCAAA[C/G]GAATGCGAACAAAGGGAAGAGCATAGGTACCTTCC	1A	22.829
AX-111588660	TTGAGGCGATTGCGTGTCAGGAGGCAATTCCTCTA[A/G]CGGAAGATTTTCACATCCACAAAAATTTCATTGCA	1A	22.829
AX-111593268	ATGGGGCGTTTATATAGCCAAGATTGGAACTAATA[C/T]GTGACTCTAGTAACTACCGGCCACATGGCGCACCC	1A	22.829
AX-111593805	TTATAAGACGTTTATTTAGATAATTCAGACAACAC[A/C]CACAATAGTTCAATGTCAGCTGTCCAAAACATCTT	1A	22.829
AX-111598553	TCTTCGACACGGAGCATATGCCGATTAGGAAATCT[G/T]TGGAAAAATGATGCCCCTCTTAAGGAACAATTATT	1A	22.829
AX-111602280	GACTGAGATGTCTTTTCGTGTGGATACTTGTGCAG[C/T]ATGGCATCATCAGTGCCTTGTAGATCTCCAGTTTC	1A	22.829
AX-111602873	TTAAGTGGGAGCTAAGGAAAACAATCCCAGTAGTT[C/T]TGCTAGCGCGGGGTTTACTTCCAATCAGAAACTAG	1A	22.829
AX-111603737	TCATCCATCCATGTCAGCACCGATGAAGTCTATGG[A/T]GAAACTGATGCGAATACTGTCATTGGTAACCACGA	1A	22.829
AX-111604707	CATAAATGGTTGTGTGCATGAATTACGACCAAGCT[C/T]GCCAACGCAATGTAACCCTTGTGTGGAATGGTGAT	1A	22.829
AX-111605352	ACTCCTTTCGCACTAGTTGGTGTGGCAGTTCGTAG[C/T]GGGGACGCAATCAACGGTGTCAGGTTTACTTACGT	1A	22.829
AX-111607990	TACTACATCAGGTTGTGTTGCATTGTCCATTTCTT[A/G]ATAGCAAATCACAGGTACATCCCGCCTCTCCATAC	1A	22.829
AX-111612859	ATCTGCCACAGCAATATACTTGCAAGAGAAGCTCG[C/G]TACAATATTAATACCCCAACATAATCATCAACATC	1A	22.829
AX-111613447	GACCCTCCTGGTCTTCATATAATGCAAACATTCAT[A/G]GGCTGTAATGAAATTGTCCGTGATTAAACGCCCAG	1A	22.829
AX-111615882	AAATATATTGTCAGACCAGGAATGTGGAGCGAATC[A/T]AATAAGGATACAACCTTGGCAACAAATAATTACCT	1A	22.829
AX-111616821	GTTTGAGAAAACAGCATTGCATAACCAGCACGTAA[A/C]ATCAAAAGGCGGAAATTGATATTAGAGAACACGTG	1A	22.829
AX-111617744	TTCGCTATAATGGCGCGGTTCGGTTATGTGGCTCT[A/G]GTTGGTTCAATAAGGTATAAGCTGCCTTACAATCC	1A	22.829
AX-111624064	TATCTCTTTTTCGTGTCAAGCAGGCACAATCATGA[A/C]CCGTTCGTGGATATGTACAAGGATGGATCGTGAAA	1A	22.829
AX-111627876	CGAAGAAGAATACAAACCCAAAACGAGTGAAAAAC[A/G]CCGCACAGATCTTGAGACCCACGGAGACTAGGGCT	1A	22.829
AX-111630354	CAGGTCCAGGAAATTTTGCAAAACTAGAGAGTAAG[C/G]TCATGGTTGCATCATCAAGGATAAATACAGGGATG	1A	22.829
AX-111632392	GGTCGAGACTATGCAGAGATAAGGCACACATTTTC[A/C]CAGCACTCACTCTACACCATGCATAACTAGGAGAG	1A	22.829
AX-111636921	GACTTTCAACGATGCTTTCCATCAAGTGTCCAAGT[C/T]AGTCATGAGGCTTCCACTAAGTGGCCAAGGACATG	1A	22.829
AX-111640231	TCCAACTGCTCGCTCACAACCCATCCCTGTATCTA[A/T]AATTCTGTCTTCTTACTTGCTTCAAGCAAAGCTTT	1A	22.829
AX-111645294	TTGGTACTCGCAGCTATAGATGTTATTACACCCAA[C/T]GGTAGGTGTGGAATGGTGAGGCTACCTGCCTGTCA	1A	22.829
AX-111648252	CGAGCGAGTGGAGCCGGGAGTCAAGCTAATGAGCG[A/C]GAGCTTCGTGTCCCAACCCATGTGAACGTTGTAGC	1A	22.829
AX-111651188	TTCGTATTCACTCCTTCCTCTACGAAATACTCGCC[A/G]ATTGCATGACCTAGATCGCCGACGGTGGGCCGTGT	1A	22.829
AX-111657922	GCTGCCATAAATATTTATATAAGTAATGAAGTATT[A/G]TGTTTTCATTGGCTCATAATGTAACATCAACGGGA	1A	22.829
AX-111666669	CAACGCTTCGGCCTCAATGCCGATTCCTACATGTG[C/T]TGATGTCTTCATCACATTAGAACAATTTAGCACTA	1A	22.829
AX-111672328	AATGAATGTGATTGAAGGTAAGCAATGATTGTTGT[C/G]GTAGCACTTAGAGCATCTACAGCCGTATATAGAAA	1A	22.829
AX-111678027	GCAGGTTGTAAAAATATCAAATGTTACAATCTTCC[A/G]CCATCAATGTACATTGCACATATATCATCTCAACA	1A	22.829
AX-111682449	AGGGTTCGGTCAAAAGCCGGATACAGGACAATCTC[A/G]GCCTTTTTCATAAAAAAATTAAATTGAAAAACCAC	1A	22.829
AX-111682600	CTACAGGCCCATGTATCATCTGATTCGTGTAACAA[C/T]GGGCTAGAATCTTCTAAAAAAACAATGGACTAGGT	1A	22.829
AX-111683045	CCCTGTCTTAAACCCCGAGAAGGTGTAAAGCTCCT[C/G]GATAGCCCACCATTTAACTTTACAGAAAAATGCGC	1A	22.829
AX-111686465	ATCCATATAATAGTTATCTATATTTACAAGTTTTA[A/G]TGTCCAACGGGATCCTTCTGTTTATATGGTGAAAA	1A	22.829
AX-111696171	TCCCTTTATGGGTCGGCCCATCACGAGGCAAAAGG[C/T]GAATCGCTCACAAGATCACAACTACGTAGGCTTCG	1A	22.829
AX-111703796	ATCATCCCGGAACTGCAGCACACGATGCAGGCAGT[A/G]GATCAAGAGAGGATGATAAAGAGATCAGAAAAACT	1A	22.829
AX-111712129	AGGGACGCGACCGAATCTATCATCACCTACATCGC[C/T]CCAGATGAATGACAAGAGGATTCCAAAACCTCACA	1A	22.829
AX-111714553	CCTCCCAGGGACACCTAAGGCTAAGCTTACAGCAG[G/T]CAACTGTATGAGGCAGTGGTGGCCAGTGGCCACAT	1A	22.829
AX-111722251	GAGAGGAAAGACGCAATTTTTGCTTGGCTTGTGTG[C/T]CCTGGGTGCTTAAAGCTGCGTTGCAAGAGCAGAGC	1A	22.829
AX-111723401	GAGATGGCGACAGACTGAAGAATAGTCATCTTGCA[G/T]CAGTTTCCACTCAATTGTTGTGTGTTGACTTGACT	1A	22.829
AX-111724916	GTATACATGATCCTTCAACAACACGCTCCAGACTC[C/T]TTCGAGCCTTATACGCACGTTGCCTCTTGCCACAC	1A	22.829
AX-111725436	TGTCGAGTTTCTAGCTTGTTCATTATTCTCTTTCT[C/T]AGCTGTGTTGCTATGGATGAAAGTTCCATGAAAGC	1A	22.829
AX-111727644	ACGTCGCCGGGGTGATCGCTGTCGCTGAACCCAAG[C/T]AGTTTCGCTACACCCTGACCTCTCTTGTAGCTACA	1A	22.829
AX-111736012	GTGCCTTGTCGCTTCACACAACCATGCCGCATCGC[A/G]CAGCACTGCAACTTCACGCCACCACAGGTATATTG	1A	22.829
AX-111757092	TACCTTCAAACACCATGTGTGTCGTCGTTTCCTTT[C/G]AATCGCGGTCGTCATCATCGCCTGAACTTCCTTAC	1A	22.829
AX-111760212	CCGTGCAGCTCCAGTGACTGAAGCTTGGCCATCTT[G/T]TCCAGCGGAGACCTTCCTTGGTCCCATTTCCCTTC	1A	22.829
AX-111761391	CACTAATGCCTTCACCCCGTTGATAGAACAATCTC[A/G]AAAACTACTTACGGGCTGGCGCGCGAAACTACTCG	1A	22.829
AX-111782184	CAAGGATTTTGCCCGGTCAAGGGTTAGGTGGTCCG[C/T]ATCATCTTTGAATTTTTTATACGCATATGTTGCAT	1A	22.829
AX-111793464	AAATTTCTATTACCCAGTCTTGATTCTTGTCCTCG[C/T]GACATCCAACTCGATTTGCGGAGAGCAACACACCG	1A	22.829
AX-111807494	CGCAGTAGAGGTTAGCCGATTACGAAGAGCAAGTT[C/T]GATCCCATCCTGCAAAATTGTATGAACCATGGCAT	1A	22.829
AX-111812195	CTAAACTATCGGCGGATGTTTTTTTATTTTGAGAC[A/G]ACACTATCGGCGGACGTGCTGCATGTAGTCAGCGA	1A	22.829
AX-111831610	TTTGCTGCACAAAAACAAGAATTTAATTCTGAAAT[A/T]TATCCTAACACCGAGAAAAACTCTAAAGTTCATGC	1A	22.829
AX-112287655	ACAGA[C/T]CATTGTTTCCCTGGTTCATCATTTCTCTCTTCATT	1A	22.829
AX-112288462	CTGGAGAAGGAAGAGGAGGATGACAGCAGCCTGAA[C/T]GAGGAAGAGAATGATGATGGTGCTGAGAACAAGGC	1A	22.829
AX-86164189	CCAGAAGCGGCGGCTGCTATTCGTCAACAGAAGTC[C/T]CTTACGAAGCAACCGTCTAGCGACACGTCCGAGGC	1A	22.829
AX-86172715	CCCAGATCACTTGAAAATGGGATGTAACTTGCAGG[A/G]ATAGTTTGTTAGCGGCAACACTGTAAATGGCGGTT	1A	22.829
AX-86178312	GCGCCTCGTCCTGAAAGCACCTCGGGGAGACGCCA[A/G]ATGCGCTGACGAAACATGCTATACTGGTTTTTGCT	1A	22.829
AX-86179001	CAGCAGCAGCAGTGCCCGACGATTACACAGAGAAC[A/G]CGCCGTCAAGCAGTGGATACGCGAATGGCCATATG	1A	22.829
AX-86179051	AGGTCAAGGCATGTGCAGCTAACTGATGAGAGTAT[C/T]TGTGATTCATGTCGAGCTCGGCTTGGCACCAAGCT	1A	22.829
AX-86179411	CCTCAGCCTCCAGGTGTCGCCATGCCAGAAGCGGC[A/G]GCTGCTATTCGTCAACAGAAGTCTCTTACGAAGCA	1A	22.829
AX-86180066	CCTTAGATCTGTTCGTCCCTACTCCGTCTATTTCC[A/G]TTTCCTTTACGTTGCTCCTAGGGATGACTGAAAAT	1A	22.829
AX-86180188	GTTGATGACACGGTTTACAATTGGAAGCAGCGTAG[G/T]ACAAACAAAGCGTTCACGGTTGATAGTTTTCCATG	1A	22.829
AX-86180237	AGCTGACCATGGGCTCTCGAAAAAGCGCAAGAAGA[C/G]CTCGGATGTTTGGGATTACTTCACCAAGATATTTG	1A	22.829
AX-89461320	AGGTGTACTGTTCCCTAGCCCAACAAAGCCACAAC[C/T]AGTGCAGTGCGGGTCATGAACACACATGAGAGTCC	1A	22.829
AX-89634735	CATCTTAGAGCCTATATATATTGAATTGGGTCTTT[C/G]TAAGTACTTGTTAGGCACACCCGTATTTCTTCATC	1A	22.829
AX-89645394	GTATGCGATCGCCCTAGGGGCTGTCTGGCACACTC[C/T]TATCCCGGAAAATGTTGAGGAACTCGGTTTCGTTT	1A	22.829
AX-94384134	ATAGCGAAGATTGAGCAGCAAAACTCGTACAGACA[C/T]TCCTTTGCCATGAACAACTGAGAGAGGTCATGTGT	1A	22.829
AX-94386458	AAGTAAGCGGTGTTGCGCGAGTCCATGAGTAGTAC[A/C]ACTGTAAATCGGACAAAAAGATCCCCAAATTGTAG	1A	22.829
AX-94405555	TGTGAGCACTACCATATATTATTTGGTTTAGATTA[C/G]ATAGATAGATAAATAGATGGACCTCTACTATACCC	1A	22.829
AX-94407953	AGCCAATTTACAGGTGTGTACAATTTACAAATGAA[C/T]GAAGGAATGCAAATGTGAATAAATTAATGGATCAG	1A	22.829
AX-94420005	CAGCAACAACAATCATTGATTCAGCCATACCTACA[A/G]CAACAGATGAACCCCTGCAAGAATTACCTCTTGCA	1A	22.829
AX-94422082	GAAACATCCTTCCCTGATCAATCATAAAACATCAG[G/T]TTGGTTTGCAGCTGAAAGGCACAAACCAACTGCAC	1A	22.829
AX-94428641	GCGCACTTGGTAAAATTACAGTGCATTTGAATGTC[C/T]TGAAAGCAAGATAGCATAGGTGCTTTAACTGGCTA	1A	22.829
AX-94433315	CCGTGCAATTACGCAGGCAAAAGAAGAAACAGGGC[A/G]ATTGAGTTAATAAGCCAGCAATGAGTGAATATGAA	1A	22.829
AX-94445823	AGGCGGCTGTGAACAGTGACCGTCTTGATTCCACC[A/C]TGTGCGTTCTGGCTTTCCAACTCAACCAGGCATCT	1A	22.829
AX-94447012	AGAACTAGTAGAATGTCTAACATGATAGATGAAGA[C/G]CAGCACAGATCTATATTAAGGTAAGGAAAAACAAA	1A	22.829
AX-94450263	CGTATGTACTCTTAGTGATCTTGTAGGGTTGGGAT[A/G]TTACGTTGCGTATGTCTTTTGCTGCAGTAGTTCCT	1A	22.829
AX-94464427	CTCTTGCAAACGGGATGCTGATGAGATGATGTGAG[C/T]ACTACCATATATTATTTGGTTTAGATTACATAGAT	1A	22.829
AX-94465021	AATAGCCAGAGGCTGCTCGTCTACGATTTCGTGTC[C/G]AATGACACCCTGCATTATCACCTTCACGGACAGGG	1A	22.829
AX-94480611	CACACTCTTATCCCGGAAAATGTTGAGGAACTCGG[A/T]TTCGTTTTCTTTTTCTCCCAGATCACTTGAAAATG	1A	22.829
AX-94492529	ATTGCTGTCAAACTAAACCTGAGTTAAGGATAACT[A/T]TGAACACAGCCTAGCCAATTTACAGGTGTGTACAA	1A	22.829
AX-94493709	AGGAGTGATGTATCTGAAAATCTCGAGGGAGCTGA[A/G]ACCCAAGCTTCACAAGAACCTCCTGAGTTTCTGAA	1A	22.829
AX-94502022	CATTCGTTTACACACTCACTCATTCCCTGTCCGAG[A/C]TCCGATCTCTCACTCTGCAACAACCACTAGCAGAC	1A	22.829
AX-94514026	CACTACAACAGAGAAGCGGGCTGCTAGGCTCGACC[A/C]TGCATATGCTCGTACACTGATTTGTTTATGTACAC	1A	22.829
AX-94515096	AATCCCGCTATGATGCAATCCGTGCCATCACCTAC[C/T]CCATCATCCTACAAGAACAACAACAGGGCTTTGTC	1A	22.829
AX-94531724	TTGGTTCATACTGGACCTGGAGTGCTCAGCATGGC[G/T]AATGCTGGACCGAACACCAACGGCAGCCAATTCTT	1A	22.829
AX-94541931	ATGGTCATTCTTCCGACCTCTTTGGCATTCCCATG[A/G]TCAAGTTAGTTGATAGGCCAGATTGTTATGGAGCG	1A	22.829
AX-94542743	ACTCATGGGCCCACCACCTCCACTATTCTCAATCC[C/T]TCCCTGTTAATTTACCGCATGTAAGCAACACTGGC	1A	22.829
AX-94543458	CATGACGCTAGATCCAGCAAAAATCTTTGCCCGTC[A/G]CAGCTTTCCGCCTCACCATGCTCGTCTCCACATGC	1A	22.829
AX-94562181	CGCCCAGATGCAATTGACTTTCCCTGACTGTGGCA[A/G]GCCATCGATAAAGTTCATGGTGATCATGTCCCAGG	1A	22.829
AX-94565087	CTAGAGTCATACTCTGAAGAGATATTTTCAATTTT[C/G]AGGTCTCATCATTCCTTCCAGCTCTAGGATCCTCT	1A	22.829
AX-94568600	ACGATGCCTGCATGCGAAAGTGTCAAGGCCGCCTC[C/G]TCAACCAGAAGCGTCGACAAGAGGCCACCGCGGTC	1A	22.829
AX-94575430	CTTGAGACAGGAAAGCTGGAAGGGTTAGTCGACCC[C/T]AGGCTTGAGAAGAATTTCAATGAGGTCGAAATGTT	1A	22.829
AX-94578309	GTTGATATACCTACGCTAATTTGGTGATTCAATAA[A/G]TGATGTGTGTGTTGGATCGTGTATCACTACCATCC	1A	22.829
AX-94588616	TCCCTTTCTCGCGACGATCAAGCGTCTTCTCTTGC[A/G]AACGGGATGCTGATGAGATGATGTGAGCACTACCA	1A	22.829
AX-94598030	AGTGATGCTGGACGCAGCGAGATCGAAGAGCAGGC[A/G]GAAGCTGCTGCTTAGACAGCTGGACCACCCCGACA	1A	22.829
AX-94599190	CATGCTTGTAGTAAGGTTGATGACACGGTTTACAA[A/T]TGGAAGCAGCGTAGTACAAACAAAGCGTTCACGGT	1A	22.829
AX-94600120	AATGGGCATTATGTCAACGCAGCAAAGTTTGTGAA[C/T]GCAACTACCTTGACTATTCCAACAAAGGCAGATTC	1A	22.829
AX-94604055	TCTTCTTTCGCAAAATAGCCATTTGTCGTCGTGAG[C/T]TGAGCTCGTTTCTATGGCGTCCCAAACTTTGTTTG	1A	22.829
AX-94610553	TCTCCTTTCAGTTTCCTTTCATGGGAGAGGCCCAC[C/T]GCGTAACCAGCTAGTAAACACCAGGAGGCATGCAC	1A	22.829
AX-94614099	AAGCCATAGGACAAAACCTTAAATTCGTAGTGGCC[C/T]GAGTGAGTTTGAAAGGCTGTTTTGAATTCTTCGCC	1A	22.829
AX-94632859	ACAATGTTGTACTGGAACATCACAGTGTCCTGCTT[C/G]ATGGTATGCTGCATGTTGTGGGCAACCGGCGTCGG	1A	22.829
AX-94658361	TTTCTTCATCATCAATTCGACCAAGGGCATGTAAG[A/C]TATGTGCCACAAAAAGAATATCATTAGAAACTTAT	1A	22.829
AX-94658899	CAAGTGTATCTACTAGCTTCATTGTTCCAACCACA[C/G]TATCGCTGCAAAACTCGAACAGTTCACTGGTTACC	1A	22.829
AX-94671439	TTTCATACAGCAATATTTATGGAAGAGTTTAAATG[A/G]TGCTTGATGCCTACTGGGGAGGACAGGATAACTGG	1A	22.829
AX-94691213	TGCTCATACTGGAACCTGAATGTGAGGAAGTCGCG[C/T]GGCATGCTGCTACCTTGAACCAGGAAGGTTATGAG	1A	22.829
AX-94696970	CGCGCGCCTCAAGCGTCTCGTGGAGGCTCTGAAAA[A/C]ACGCCAAGGGCAACGCGGCCACGGATAAAGCGACA	1A	22.829
AX-94699826	CAACACTGTAAATGGCGGTTGTAATTGCTGAGCTG[A/T]GAGATAGAAACGAATATATCGACAGTGGAACATAA	1A	22.829
AX-94708654	AGATGAAGACCAGCACAGATCTATATTAAGGTAAG[C/G]AAAAACAAATTTGTTGCAAAACCAGACAGGCAAGT	1A	22.829
AX-94709740	CATATGCATGGTGATGTGACCATCCGAAATTGCTC[A/C]TTCGCACGTGGGGGTTGCAACGCCGGCTCGGACAG	1A	22.829
AX-94715237	ATAGAGGCTCCCATAAAGAGAAATAAAGGAGAAAA[G/T]TTCAGGAATATATTAAAGCGGGATAGGCTTGGCGA	1A	22.829
AX-94721622	ACCCAATAACAGGGCTTTTGTTGTTGAAGGAGAAC[C/G]CAGGTGAGTGGAAGACCTTTCAGCAGCAGATGACC	1A	22.829
AX-94731951	AGCTTGGTTACGTACTAAATTATTGTTGAGGATCT[C/T]AGGTAATCGTTGCAGTTGAAGATTACGCCCCTGAT	1A	22.829
AX-94747264	AGTGACAGCGAGGGGGACATCCAGCAAGTCCATGC[A/C]ATCTCGCGGCCAGCTCTTGATGGTGGCGTCTCACC	1A	22.829
AX-94748931	ATGGACATCGTAAGGACGATAGAGTCATCAGAGAC[C/T]GACAGAGGTGACCGTCCGAAGAAGAAGGTGGTCAT	1A	22.829
AX-94774980	CTTGAAGGCATGGACATCGTAAGGACGATAGAGTC[A/G]TCAGAGACCGACAGAGGTGACCGTCCGAAGAAGAA	1A	22.829
AX-94783652	GAAATAAAGGAGAAAAGTTCAGGAATATATTAAAG[C/T]GGGATAGGCTTGGCGAACAACTTCTCGATCATCCC	1A	22.829
AX-94812509	ATATCTGATAAGTTGATTGGCGTCTTCATGGTCGA[C/T]AAGCCTACACCGACGGATTGGAGGAAATTGCTGGC	1A	22.829
AX-94817238	CAGATCACTTGAAAATGGGATGTAACTTGCAGGGA[C/T]AGTTTGTTAGCGGCAACACTGTAAATGGCGGTTGT	1A	22.829
AX-94829473	AACCAAGCTGCTATTAGTGAACTTGGCGGATCGCT[C/T]GGTCAAGGAAACTTCGGGCATGGAATGCAGATGTT	1A	22.829
AX-94837579	TTCAGGCTTCAAGATCGAACCAAGTGCCCTAGCCG[A/C]CACACTAGAGAAGGTGTCTCAGCCGTGGGTCTATA	1A	22.829
AX-94839714	AGACTGATTGGCGCACCACCAGGTTATGTCGGGTA[C/T]GAAGAGGGTGGTCAGCTCACAGAGGCTGTCCGTAG	1A	22.829
AX-94840537	CGGGTGTGTCCGGCCCGGTGCCCTCCTTCCTCAGC[A/G]CGCTCACCGCACTCACCCTCCTCGACCTCTCCTAC	1A	22.829
AX-94855312	GAATCCGGTGTCATACATATGGATCTGGATCGCAG[C/T]TTCTTGCCAGTACCTTCTGCAGTAAACGCCTCCAT	1A	22.829
AX-94861073	ATCGCAGATCTGCCCTCAGAGTGGAAGTCTTCGAC[A/G]CCAATCTCAAAATCAGAGATCACGGGGGAACCATT	1A	22.829
AX-94876256	ATTGTTTGCTTCAACATCCATACCAACAAGTAAAC[C/T]GACACTTAGCATTGTACTACCAGAGGTGATGACTG	1A	22.829
AX-94880480	TTCAGGAAAGATGCTATATTCAAACAAAGCTGGCT[C/T]GTCAGTAGATAGCGAAGATTGAGCAGCAAAACTCG	1A	22.829
AX-94889872	GATAAGTTGATTGGCGTCTTCATGGTCGATAAGCC[C/T]ACACCGACGGATTGGAGGAAATTGCTGGCGTTCAG	1A	22.829
AX-94902531	ACATGCTTTGTTGAAAGGTTCATTTGATATGATCC[C/T]TGAGTAGTATGCTGAGGAGCATTCAAAATCTCGTC	1A	22.829
AX-94911557	ATAACAGGGCTTTTGTTGTTGAAGGAGAACCCAGG[C/T]GAGTGGAAGACCTTTCAGCAGCAGATGACCACCGC	1A	22.829
AX-94913549	ATCACCGAGGTCGAGAGAGCTATGGCAAAGAGAAA[C/T]GGTTCCCCCGTGATCTCTGACTTTGAGCTCGGCGT	1A	22.829
AX-94928294	GCTTCCAGTGGTCTGAGTTTTATTTAGATGGCTAT[C/G]ACCTTCCATCTGCGCATCTTGATTTTGCTGTGGAC	1A	22.829
AX-94929872	AAATAAAGGAGAAAAGTTCAGGAATATATTAAAGC[A/G]GGATAGGCTTGGCGAACAACTTCTCGATCATCCCT	1A	22.829
AX-94936441	TCGCCTATCAGAATTGAACCTACACGCCAGTACAA[C/T]AACCAAGCTGCTATTAGTGAACTTGGCGGATCGCT	1A	22.829
AX-94942865	AAGGCAGATTCAGGCTTCAAGATCGAACCAAGTGC[C/T]CTAGCCGACACACTAGAGAAGGTGTCTCAGCCGTG	1A	22.829
AX-94946616	TTGTTGAAGGAGAACCCAGGTGAGTGGAAGACCTT[G/T]CAGCAGCAGATGACCACCGCAAGGGAAACAAAGCT	1A	22.829
AX-94958205	GAAGGCATGGACATCGTAAGGACGATAGAGTCATC[A/G]GAGACCGACAGAGGTGACCGTCCGAAGAAGAAGGT	1A	22.829
AX-94958655	AAAGACATAATGTTCCATCTATACATGACTGCTGT[A/G]GCCAATCTCCAGAGACAGATGCCAAAGGACATCAG	1A	22.829
AX-94966051	TGATGTATGGATGTAGGTTTCACTTAGATTGTATG[C/T]CTTACTCCCTCAAACCTCCCCATAGATAATTAGAT	1A	22.829
AX-94966823	AAGAAGATTGTTGATACACTACTTGGTCAAGCTGG[A/C]AATGCAGATCTCGCAGTTGTTCCCATCATTGGAAT	1A	22.829
AX-94966834	TTGCAACCACACACTAAAACAGTACCAGTATAGTA[C/G]TAGTACTAGCACGGAGACATGATGAAGCGATCATG	1A	22.829
AX-94973913	GTGTTCGGTGAAGCCATCTTCTCGTTCATCCAACC[A/G]CCGGAGCTCTCCATCTTCCTGTAGAAAGGTAATGT	1A	22.829
AX-94977486	AAATGACTCACACAATACAACATTTGACAATACAA[G/T]GGATATGTTTCAATAGCTTTCAGCACACAAACCGA	1A	22.829
AX-94979270	GATGTGAGGCCATCCACAACGTCGTGCACGCCATC[A/G]TTTTGCAACAGCAACAACAATTGGTACAAGGTATT	1A	22.829
AX-94982977	GCAAACCAGAGGAGCCTCAGGACAATGGCAGGGAA[C/G]TTCCAACTGAACCCAAGAGCAGCCCTGCTCCTGTT	1A	22.829
AX-94996750	TTTTGTGTTGGGCTGATTGATTCTTTGTAAATCCT[A/G]GTGAACACTTGGCAATTGTACATAACCAGCCAACA	1A	22.829
AX-95002315	TCCTTCTTCTTGACGAGGATGACTGGTGAAGAAAA[A/G]CTGCTCTGGCTGCGCTGGATCACTCCGGACTGTAG	1A	22.829
AX-95004364	GTCCCTGTCTTCGCACCTGCCAGGGGAAGTTACAG[A/G]GAGACCATGTTCTCTCCAGTTGGCGCTGGATTCCC	1A	22.829
AX-95012114	AGTCGCGTGGCATGCTGCTACCTTGAACCAGGAAG[C/G]TTATGAGAGCAAGAGTATCCACAGGCTGAGCCATT	1A	22.829
AX-95014707	TAAATGATGCTTGATGCCTACTGGGGAGGACAGGA[C/T]AACTGGAGTGGGGGAGACAACTTGGGATGCTGCTG	1A	22.829
AX-95082131	CATAAATCCACCATGAAGACCTTACTCATCCTGAC[A/G]ATCATTGCGGTGGCACTAACTACCACCACCGCCAA	1A	22.829
AX-95085468	GCACGGAGGACGAGTATGCTGACGCGCGCCTCAAG[C/G]GTCTCGTGGAGGCTCTGAAAAAACGCCAAGGGCAA	1A	22.829
AX-95098715	GCGGCAGCCACAGAATGCGAAGATTGTCTGGGCGC[C/T]TGTGTTGCAATTTGCATCGCCTACGCTGAAACGAC	1A	22.829
AX-95101301	CTAGTATCAACCTCCGCCGCAACAGCCTCTCCGGC[A/G]CCATCCCGTCGCTCCTCTTGTCCAAGTCCCCCGAC	1A	22.829
AX-95106723	CGCGCGCCGTGTAACTCATCGAGCAACTCCTCAAT[C/G]ACAGGCACCGGGAATTTACTGACGCGAGTCATCGC	1A	22.829
AX-95108766	CCTGCTTGCTGCGCAGCGGTAGCGGAGTTGCAGTC[A/G]ATGGCTGCTGGGAATGAAGAATGCAATACTTCACA	1A	22.829
AX-95117652	CCCTACAGTCCATGCTGCCTAAGCAGGCGAAATCG[A/G]AGAGCAACATCGTGGAGGCTAGAGCTATCGAGTTC	1A	22.829
AX-95127351	CTGTCCCATGTACCACCTGGCCCCACTAGCTTGTA[C/T]CCCTTGCGCTCGCATGCAAACTCATGGGCCCACCA	1A	22.829
AX-95128555	TTCGCCGCCGTCAACTTCTCCTACGTCGACCTCTC[C/T]CGCAACGCCCTCTCCGGCGACGCCACCAGCCTCTT	1A	22.829
AX-95132370	AATACAGCCAAGCAAATTTTTTGGCCAACACTGAC[A/C]GAAGAAAAGTTCCAAGCTCAAGTGGATTGATTTGG	1A	22.829
AX-95139456	CAACATCCATACCAACAAGTAAACCGACACTTAGC[A/G]TTGTACTACCAGAGGTGATGACTGACACATTGACT	1A	22.829
AX-95144037	ACGGTGGAGCCGGAGCTGGACTACCAGGTCCGAAG[C/T]CTTGCTCTATCTCCTGGTGATATCAGGCCGGACGT	1A	22.829
AX-95151249	ATCCCACCGTCCCTCGCCAACCTCATCAGCCTCTC[C/T]AGTATCAACCTCCGCCGCAACAGCCTCTCCGGCAC	1A	22.829
AX-95153822	AACATCCATCGCCATCATACCCCATCTTACCCCAT[C/T]TGGTCTGTAATATGTTCCTGTTCTTAAGTAGATGA	1A	22.829
AX-95154757	ATCTTAGAGCCTATATATATTGAATTGGGTCTTTC[C/T]AAGTACTTGTTAGGCACACCCGTATTTCTTCATCA	1A	22.829
AX-95158783	GGCATCATCCAACCTCAACAACCAGCTCAATTGGA[C/G]GTGATCAGGTCATTGGTATTGGGAACTCTTCCAAC	1A	22.829
AX-95179638	GATGTATTCAATGTTTTCCTGCAAATATTGGACGA[C/T]GGCAGGGTTACAGACTCGCAGGGCCGGAAGGTGAG	1A	22.829
AX-95186276	CGGCGACGCCACCAGCCTCTTCGGCGCAGAGAAGG[C/T]CATCCAGCACCTCGACGTGTCCCGCAACGCCCTCA	1A	22.829
AX-95189419	ACGTGGGGGTTGCAACGCCGGCTCGGACAGCGCCC[A/G]GAGCGCCCTGTCTCCTTTCAGTTTCCTTTCATGGG	1A	22.829
AX-95193796	CATGAAGACCGCCGCCTCCACCAAACCTCTCGGCC[A/G]CGATCTATTGGATGGCTCCTGTCCTGAGGCAGAGA	1A	22.829
AX-95205045	GGTGAGTGGAAGACCTTTCAGCAGCAGATGACCAC[C/T]GCAAGGGAAACAAAGCTGTCCAACAGAATGGTGAT	1A	22.829
AX-95220408	ACTGTAAATGGCGGTTGTAATTGCTGAGCTGAGAG[A/G]TAGAAACGAATATATCGACAGTGGAACATAACACT	1A	22.829
AX-95227522	CTTGGGGCGATGACGGTGGCAGGTGTGGTCCCTGA[C/T]TGCTTCAAGGTCTGTCATAACAGCAAGGACCACGA	1A	22.829
AX-95229704	TCAAGAGATGTTACATATGATTCAGGGGGTGAACC[A/G]TACGTTCCTGAAATTTCCTCCACATATTCTAATTC	1A	22.829
AX-95230167	TTCATTGTTCCAACCACACTATCGCTGCAAAACTC[A/G]AACAGTTCACTGGTTACCTTCTTTAATTGATCGAC	1A	22.829
AX-95233366	GTCGCGTGGCATGCTGCTACCTTGAACCAGGAAGG[C/T]TATGAGAGCAAGAGTATCCACAGGCTGAGCCATTT	1A	22.829
AX-95246629	ATCTCCGGTGTCATCCCGGACTCCCTCGCCACGCT[G/T]TCCAACCTCTCGGAGCTCACAATCTCCTACACGGG	1A	22.829
AX-95630968	GCCAACATCAACCAAAAAATGGTCAAGATATCTGA[C/T]AAGTTGATTGGCGTCTTCATGGTCGATAAGCCTAC	1A	22.829
AX-95631371	CAAAGCATTGCTACCTGCATAATTTTTGTTTGCCA[G/T]AGCTTATTGATGCGAAATCCACGGCGTAGAAATAG	1A	22.829
AX-95657985	GTTGTCTTTGGCCAGGTTCTTGAAGGCATGGACAT[C/T]GTAAGGACGATAGAGTCGTCGGAGACTGACAGAGG	1A	22.829
AX-109838328	AAACCTCACAAACTAGACCATAACTCTTCATTAGC[A/G]TGAAGATTCCCTCGGCGCCGAAACCAGCCACTGAA	1A	23.488
AX-109994213	GTCCTCATGGTTATGGTCCATCAGCTACTAAAATT[C/T]AGAAGGTTCTATGAACAAAATGGTGGTCCGGTACT	1A	23.975
AX-108812880	ATATTAGCTGCAAAAATAGACCGTGTGTATCAACC[A/G]TATTTGTGAGTTTTGGATTATGGTTGATTAAAGGT	1A	25.667
AX-108920530	AAACAAAAAGGTCATTCTAGGCATCACCCTTGCAC[C/T]TGTTACTACTATCATATTCATTGCCATTGTTATCA	1A	25.667
AX-108949242	GTTTTTCCCTTTCAAAGGCATCCTGCGACGTACAC[A/C]CCCCCGTGTCGTCTCCTCTGGAGGCGACTCGGGCG	1A	25.667
AX-109273144	CTAGATATTTATGATGTTAAAGTTTATTATGGACC[A/G]GTTACTTCTTACGAACCTTTTATAATACATTTGGG	1A	25.667
AX-109275262	TGTGCGATTGGGTGGCTTAATAGCACTGATCCACT[C/G]TAATGGTATTTGTGAGCGATGACTTCTGAAAGGGC	1A	25.667
AX-109292832	TTGAAGGCGCTTTGCAATCGTGTGAACAAATACAT[A/C]TTTTTCGATACAACCCTCCTAATGACATCAACGAA	1A	25.667
AX-109330358	CCTCAACATAGAGAAGGGAAAGGCGATACCTGAGG[C/T]ACTCACTAGAAAAAAGCAGTTTCTAGAAAGGAGAC	1A	25.667
AX-109338642	CCTCATTTGATGCTATATAATAAGGTTAGCTGATT[C/G]ATCAGGCATGTGACGACCAGCTATCCCAATTACGT	1A	25.667
AX-109366204	TTGTGGAGGACGTTGAGGGCGTCGAAGCTGATGTC[A/G]GATTTATCGACAAAGCGATGAACATGGTTGTCAGC	1A	25.667
AX-109377051	AGTAGACACTACATAGTATCATCTGGGCGGTCTCA[C/G]TAGTTCCAAAAGGTCACTATCTAGCTCTGCTGGCC	1A	25.667
AX-109382673	GAAAAGATGCAGAGATGAGCTTGCAGAGGGGAAAG[A/G]GGAAGATATGGTACCGAGTCAATGGAGCTTGATGA	1A	25.667
AX-109451239	GTCTGCTTGGATGCAATCCAGAAACAAGCAACAAA[C/T]CCCATAAAGCTAGCAATGGACAGAACTAATTATCA	1A	25.667
AX-109506914	AAATTCAACAACTTGACAATGAGCATAAAATACAA[C/T]GACTCTAAATTGATCTCTCTCAGTTGCCTGGAATG	1A	25.667
AX-109816019	TTATATAAATGTTTAAGGTGATCTTTCAAGTCGAA[C/G]CTCATTTTTCCCTCATTCGTCTGGGTGTGTTCGAA	1A	25.667
AX-109830811	ATTACATGATATTTGGTTTCTCCTGAACTTAAGTT[A/G]AGGGTCGTGGTTACATCATTTTAGTCCTAACTACT	1A	25.667
AX-109847395	GAAGTGCATACTTTGTTGTTTTTGATGTTCAATCA[A/C]AATTTGTACTAGTGAGTATCTGTCTGTTTCATGTG	1A	25.667
AX-109948735	GTTGTTTTCCCCAAGCCTCCCATACCACAAACTGT[C/T]ATCACTATGCTTTCTTTATCCTTGGTGGCCAACCA	1A	25.667
AX-110014880	GGGCGGGGATTCCAGATGACAGGCGATCTATGGGG[A/G]GATATGTTGCGTTCTTTGGTTCAAACTAAATCGCC	1A	25.667
AX-110049201	GTTCATTTTGCAAAAATGGGATCGATCAGGGTTTT[G/T]CCTGGGAAGAAATGTCGCTACTAGAAAGGGCTCAA	1A	25.667
AX-110184390	ACCTTGCAGAGACCTCAGTCAATGCCGGTGACGCG[C/T]GATGCTTTCTGGTGTCATCCTCCTCCCTGTAGGCG	1A	25.667
AX-110379639	GAGGGTGGGATGAGCATAGAAACCAGTATTCTTCA[C/T]AGATTTCTCAATACAAATACAGTCCTGCCCCTGGA	1A	25.667
AX-110441234	AGACAAGTAATTCAAGACGGAGGAAGTATTTACTG[A/C]TGCATCAACTGGTGAATGGCAAGAATCTGCAGCTA	1A	25.667
AX-110448890	GTCAATCTCAGTTCAGCATCATCGCGGTCGCGCGT[A/G]AGAACCAGCACTGGTACCTTTAGCGATCTCTGTTC	1A	25.667
AX-110493670	TTGTTGTCGCTCCGAGCTCTCAAGCCATGCAAAGA[C/T]GTACCCGACCTGATTGTGCTAGCATGATTGTACTA	1A	25.667
AX-110544114	TCAATCCAAATCCAAGTCAAAATTGTATCTGAAGC[A/C]CAACAAGCTGCATCAAGCAATTAGCATGAATTATT	1A	25.667
AX-110923641	GGCGAGTAAAAACTGTCAGCAACAATTCGGTCCAT[A/G]CTCCATTACACTGTAAAATTAAATTATAAAAGCAG	1A	25.667
AX-110958585	TTAGGTTATACTAGTTGCTAGAGTGAGCTGTGCTT[C/T]TATCACTCGTGGCCGATAATCATGTTTCATGCTAT	1A	25.667
AX-110978481	TTAGTTATTATGTTGCGGCTTGAAATATTATGTTG[C/T]GCCAGTTCTGATGACATGCGAGTAATAAATCATAT	1A	25.667
AX-111060101	CATGAAAAGAAATTAGGGCCATTTGATGGATGTCA[G/T]AGAAAATGTGCTCTCAGAAGGACCCTTCTACCTTA	1A	25.667
AX-111098453	TCATATATTTGTTCCTCGTATATTAGGGCAATGTG[A/C]TGCAGCCACGGTGGACATCACTTAATTTGTGTGTT	1A	25.667
AX-111143069	ACCATCAGAAGTGTGACCTGGCTCGTCAACATGGC[A/G]GCCTTCGAGTTATGCAGGATCCCAGATTTCGATGG	1A	25.667
AX-111450107	GTGCGTGTGGGTTCCGTGATATCTTGTCTGTTCTC[C/T]TTAGGATAAGTTTGGTCTACATGAGGTAATAGATA	1A	25.667
AX-111499416	AATGAGTTGCACAAAAGCTACTATAAATCAAGTTT[A/C]TCTCGTCTAACTTGCGGACGTTTTCACAAAGCTGT	1A	25.667
AX-111540045	TGCAGTTGATTGATGTTGTACATACTGATATAGAG[A/G]TGCTTGAAAACTTCAAATATTTAAATGTCCCTGAT	1A	25.667
AX-111570745	TTTTCCTTGGAATCATATGCAGCCATCACCTCTCT[A/G]TTTAATGTAGTGCTGCTTGTTGATTTTCTGTCATG	1A	25.667
AX-111646031	AAAGAATGTTAAGTCAAATCTCCAAACGACTTGCA[C/T]ACAGCACACAGTCTACCAAAGATGAGCAACTCTAA	1A	25.667
AX-111761561	GATCGCATGTTCCAAAAGCAGAGCCCTAAGACATG[A/C]GTTGAGAGATGATTGGAGGATTCCACCTGAAAGAG	1A	25.667
AX-89493998	CTGTGCTTCTGTCTATTCTCGGGTGCATAACGTAA[C/T]CCCTCGTAGTTCATATTCCTTGTATTGATGATGAT	1A	25.667
AX-94399654	TTTCCTTTTGGAGGGTCATGTGCACTAACCCTGAC[A/T]TTTCTGTCTCGGGTACGATTGTGATACCGACGCTG	1A	25.667
AX-94465571	GCGAGGAGATGCGGCGGTTTATAGGTAGGATCTAG[A/G]TCGATGGGTGGGACTTCCTTAGAATACATTTGGTT	1A	25.667
AX-94544045	TGTTGTATGTAAGTGGTACCTTTATAATCTTATCA[C/T]TATCACTTAAGTAAAATGAGTGTTTGACT	1A	25.667
AX-94608095	ACATTTCTGTCTCGGGTACGATTGTGATACCGACG[C/T]TGGCAAGCTCGGCGACGCTGATGGATAATGACATG	1A	25.667
AX-94614188	GAGATCGCCGAATAAGAAGCCAAACTTTTTCCCGC[A/C]GAGGCCCCTGTGCACTAACCTTTCCTTTTGGAGGG	1A	25.667
AX-94861788	GATAATCATGGATATGGTGGTCGGATCTCAAGGGC[C/T]GCAGCAGGAAACCGTGTCCAATGAGGCGGAGGTTT	1A	25.667
AX-94883179	AGGAGCAGACAGCCGAATCTTCATCTTTAACATCA[G/T]CACCTTCGAAGTCTGGGGTCTTGCATAACTCGAAG	1A	25.667
AX-94950558	CATTTCTGTCTCGGGTACGATTGTGATACCGACGC[C/T]GGCAAGCTCGGCGACGCTGATGGATAATGACATGG	1A	25.667
AX-95177666	CCCACGATGTAGAACCGGATAAGGGCGAGGAGATG[C/T]GGCGGTTTATAGGTAGGATCTAGATCGATGGGTGG	1A	25.667
AX-109875648	TTAACAGCGTTTTAGTTTACAGGTACATAATTCCA[C/G]ATCGGGTTTCAAGCAGCATATGGCCATGCTCTCAT	1A	26.09
AX-110000759	AAAGGATTAGGTGATACATCATCATCACTCCAAGG[C/T]CAGGCTTCGGTGTTTCGTCTCCACTCTTTTGTGCA	1A	26.09
AX-111159672	TTGGCTTGGAAGTTCATAGCAAAGTGTCAAGGTTT[G/T]CCTATTGCTATTGCGTGCATTGGGCGCCTACTCTC	1A	26.09
AX-109372994	TATCCAGCAAATGAACAAGAACCTGAAACAATGGT[C/T]GCAAAAGAGACAGTGAGGAGCATAAATAATAGATC	1A	28.973
AX-109827548	GGGACTGCAGACCCCTGGTTGGAGATTGCATCCTA[G/T]CATTTCTATCTCACCATCGTTTGTAAACTTAATGC	1A	28.973
AX-109911927	CATGGCAAGGTGAGACCAGATCAATGCCATGTTGT[C/T]GAGTTCCTCTATGTCTCGTTCTTGTACACTATCGC	1A	28.973
AX-110098178	AGGCCGCACGAGAAGTGGTGAGAGCAAGGACGATG[A/G]GGAGGTCGTGTGTGAGGAAGGAGACAGGGGATTAT	1A	28.973
AX-110373175	GGGACTTAACTTAAGGACAGTTTTCTTAGCCTGAA[C/T]GATGCCACTGATTGTTATAATGTGCTCTGTATTCA	1A	28.973
AX-110425344	ATCTAAACCAGAAATTTTTTATGGGTTAATTCATC[C/T]GGTAAAAAGAACTATCTCTCGCCCCCTCTGGACAC	1A	28.973
AX-110431731	AATTTTATCGGAGAAAGCAATGTTCCTTAATTCTA[C/T]TGAAGATCCTCTTCACCCGCTAAGGGCATGTACAA	1A	28.973
AX-110921869	GAAACATAAAGAAGGTAGGGTGGAGGGTAATAGAT[C/G]CATGCATGCATGTGTACTCAAATCCTAAAAATTTT	1A	28.973
AX-89533134	TGAATAAGCAAAGCTAGACCTAGTTCCACTTTTGT[C/G]TGTAACTCCTGTGTCTAGATTCATTTTGTTATGTC	1A	28.973
AX-94679841	GTGTTCTGTTTTAGACAATGGTGTTCATGTAAGCG[C/T]GTTCACGCCATGTTCCCAAGTACTATGTTCTCTTT	1A	28.973
AX-94791280	CCAGGCAGTCGGTAGACCGTCGAAGAGAAGCAAAA[A/G]GCGGAGAGTGTCATTTAGAGATCAAGTTGGTGGAG	1A	28.973
AX-94976542	ATTTCTGATGGTGCAGATGTTGAAACTGAACCAGG[C/T]CCAGTTGGTGTGAAGGAAGGCAGTCTTGTTGGGAA	1A	28.973
AX-94978569	TATGATGACCTTTACGGGGACTCTGTTCCAGCAAA[A/G]CTGGGCTCATCATGGGCTTATAAATCAGATGGCCA	1A	28.973
AX-95193118	AAAACTGGGCTCATCATGGGCTTATAAATCAGATG[G/T]CCAGCCAGAGCAAGTCAAAGTTGTTGATGAAAAGA	1A	28.973
AX-110394559	AACTCTACATACAGATGTATCTAACATTAAAATGT[A/G]TCTATATACCCGCAACTAAACAAATCCGAGTCAAC	1A	29.1
AX-108905048	ATATGGAATGATAGTGGACAATAATCAAGCAAGCC[A/G]GCTTGCATCTATCAATCTCAAAGGCTCCTTTGCTC	1A	30.476
AX-108767774	CCACGTAGGAGCGTAATTCACCAAGCAATGGAGCG[A/G]TTTTTGCATTACCTATGTAGGGTTGCTTAGCAGGG	1A	32.29
AX-109372655	TGTAACACCTGGAAATTAATGGGCAAGCACAAGTC[G/T]ATGTTAGCTTCCGAAGCACCAGTTCCAGTAACAAA	1A	32.29
AX-109526488	TGGAACAGAGAGGTGTGGCAGTGGAAAATCCTCGA[C/T]CATTATTTTAAGGGTTTTTGGGAGTATATAATGGC	1A	32.29
AX-109822513	CGGCTAACTACGTGATGGCAAGTAGCATACAGCAG[C/T]ATTTTATTAGTACGTGCAGATTTGACATTAACTCA	1A	32.29
AX-109927124	GTCAAAGCTGCGCTGTCGCACGTGGCTGAGTTCTC[A/G]TGCAGATCCTCATTTAGCTCCACGAGGCCTGATGT	1A	32.29
AX-110416628	CATATATTTCCTGGTTCTCAGGTTGCCTCTCCCTA[A/G]TTTTGAATTCGTTAGCAATCTCATTTAGATCCACA	1A	32.29
AX-110536572	GCTAGTTCTTTTTCAGCCCTACTGACAACAGCCTT[A/G]TTTTGACGAGAACCGGCTCGCGTACCCTACGTATC	1A	32.29
AX-110545380	ACCATGATTTGATTGGATGCCGCAGCAGATGGATG[C/T]ACAGCCTAGGTTTGTTTTGTTGCACAAAAAAACTT	1A	32.29
AX-110556506	CAGCTGTGCTCGTGAAATGTGTGCGGGCTAATTGA[C/T]GCTGATTGAAGCTTATCTCCTCCCTTGCATATGCA	1A	32.29
AX-110911686	CACCAACACCGAAACGAAAATGACCACACCGAAAT[A/C]CTCCACATAGCTTATCGTAACTGTATTTTTGAATC	1A	32.29
AX-110918298	CTTACATAGTATATGTGACATTTTAATCACACCAG[A/G]TGCAATTATCTTGCGACGAACAGAGGAAAAAAAAT	1A	32.29
AX-111121854	GTACATCTGAGCCCAGATGAGTAATACGTTTTCCT[G/T]CAACGGTTTAAGGATTATCAACTGTTGCCTTACAA	1A	32.29
AX-94538138	CATGGTATTAGCAGTTCCGTCAGCTGTATATGACC[C/T]GGAAATGTTGGTGTCCTGGTTCAGAGGCTCGTTTC	1A	32.29
AX-94661917	ACCAACTGATAGATGGATGGAGCGTTGATTCATCT[A/G]AGGTAGGTGCTCATCTCGGCAGACTCATCGAAGGA	1A	32.29
AX-94877251	TGGAGCGTTGATTCATCTAAGGTAGGTGCTCATCT[C/T]GGCAGACTCATCGAAGGAGGCGAACTCCAGGGGAA	1A	32.29
AX-95231604	TTGGAGATGGCCATGAGAAATTACGCAGATCGGGC[A/G]AAGCCTTCAATCTCTCGTGCGGTGTCCGTGGACAG	1A	32.29
AX-108805543	CGATATTAAGGCATTTCCTGCAAGGATCTCAACTA[C/T]TCTTCGAAATCATCTGCGTTTGTGGCTACTTAATA	1A	32.753
AX-110440018	ATCCAAATAACACAACAGAAAATGAAGATAGTGGT[C/T]GCACCATCAAAGATTCTACAGGCAAAAGTCAAAGA	1A	32.884
AX-109061064	GCCCTTGCTCCCTTAGCACAAAAGAGGAGAACCTC[C/T]GTATCCGCGCTCGTTGACGCTCTCCTAGCTTCGCT	1A	34.021
AX-109397259	TTACTAGAGCAATGCTTCATTAAGATCCAAGGATT[C/T]CTACTCTACAAAGGTCATAGCAAATTCCCCCAAGT	1A	34.021
AX-109437555	CTAGTCCTAGCAGAGCGGGTGGAGTGTCATTGAAG[A/C]TACTATTAATTTCTTTCCTGTGTTGATGGGGCAAG	1A	34.021
AX-109507242	AGGATGCCGAATTTTGGATGGTGGAAGAACAAACG[A/G]GCCTGAAACAAAACAGTTCGATTAGAAGATATAAG	1A	34.021
AX-109510585	CTTTTTTTCCTTTGTATCATCATCAGTGCTGCGGT[C/T]TGTTGAGAGTGTTGGTTCCGTGGAGCCTGCCAAGA	1A	34.021
AX-109846205	GATTTTTTTATAAGAACACCTTGAAATTTGTTCGA[C/T]AATTGCCATAGATATTATAGTTGTGCGTGGCTCTC	1A	34.021
AX-109897215	AGGTCAAAATTCAGAAGTTATGTTGAGAGAGATCC[A/G]TGGTTTCAGATTTATGATATTTTTGTCGTTGCTTG	1A	34.021
AX-109899063	TGATTGCATTGGATGCAATGCACATAATCAATGTG[C/T]TCACAGCTCACTCATTCAAAGTCCTTGTCAATAAT	1A	34.021
AX-109983096	TGCACCTGGTTGTAATTTTCATTAGTTGATGTCTT[C/T]TTTTCCTTTGTATCATCATCAGTGCTGCGGTTTGT	1A	34.021
AX-109984454	CCTCATGAGGAACCAATGTTGAGGCCATGTCGCAT[C/T]GTCGCACCTATGTTGAGCCCTTCCAACTGCACGCA	1A	34.021
AX-110042622	AGACGCAAGCAGGCGTGCGTGAAAAACATCATTGA[C/T]GGCTGCAGAAGAGACCTGGAGCAATGGAGGCTTGC	1A	34.021
AX-110363986	ATGGCATGGTGGACCTTCTAAAGAATGTAAGTCTT[C/T]GTATCGATATGCTATTTGTATTTTACATCATGGCC	1A	34.021
AX-110369985	GTCTAGAGACTGTTCTTGCACAATGATTAGTGCAT[A/C]TTAGATTAAATGTCTGGCAACAAATGAACAAAATG	1A	34.021
AX-110406169	TGATCTTTACTGGCACCAGGCCTACCAGATGAATC[A/G]AGTCTCTGAGAGTAAGCAGCTCAACTGCAAGCTCT	1A	34.021
AX-110416290	TTGCTTGAATAGTACCATTGAAAACAGAGGACATC[A/G]CGCTCCCATCATGTATGGTTCTTAATACGACAAAA	1A	34.021
AX-110511743	AAGTGAATTATCCCCTAGAAGTACAAAGCGAGCAT[A/C]TCGCCTTCTAAAGTACAAAACTATACGATGTGGAA	1A	34.021
AX-110563481	CTCCGTGCATTGTAACCCAACGTGGAAGACCGCCA[C/T]TAGGCACCCTTGTAACCTGGTATCCTCTGGTATCC	1A	34.021
AX-110579954	ACCAATTTGGAAGTTGGTAAGTTTCTCAAGCTTTG[C/T]GATATCTGGAGAGATTTCGCCATATATGCTGTTAC	1A	34.021
AX-110610111	TGTCACAATCTCAACTAGCCAATGCAGGTCGGGCC[A/G]AGTACTGGTTGAGATCAATTAGAAGAGTCTGGCCA	1A	34.021
AX-110666538	AATCTAGACCTACTAATAAAGAGATTAGCGTTTCT[A/G]CCCGGTCATCCCGGAATTGCCCTCAAAGTTGCAAA	1A	34.021
AX-110961711	TAGTCTAGGCTGCTGACGTGGGCGCCTGTTTAGCT[A/G]CTACTTAGTCTTCATTATGTTAGCTCTCCAACCTC	1A	34.021
AX-110979714	CCCACATTATTTCATATCTGGATGCATTTTGATTG[C/T]GTCGTGGTTCTGCATGTGCTAGCCGCACCATGATG	1A	34.021
AX-111053261	TTTGAAAGTACAAGGCCCAGCGAATTCCGGGAGAT[A/G]ATCTGGAAGATCTGGGCTCCGGGCAAGATCAAAAT	1A	34.021
AX-111124859	AACTGGCTCCAACAGTATGAAAGGGATGGAACTGA[C/G]TCACCTACTAGATCACTCATAGTTAGTAGCATAGT	1A	34.021
AX-111155463	TCTTCGACGGGCTAGATGCAGTATCAGCCAAGTCC[A/G]GGTCAGTAACTATCTTCCCAACCTTCTCTTTTGCT	1A	34.021
AX-111508270	GACCCCGCCATTCTACCTACTTGAGCTTATCCAAG[A/G]CGAGGCTAAACTCTGGGCTAGGCACTTAGCATCAT	1A	34.021
AX-111508942	TTGGCCATGTGAGGAATATCAGCTCGTCGGTACTT[A/G]ACTTCTATTGACTCCAACTTCTTGCCGTGAGCGAG	1A	34.021
AX-111527996	GCTGTGCCTTTCACGTGAATGAATGGTCTACCTTC[A/G]ATTGTTTCAAGAGAAACCAAAGAAAGCTTCAGATA	1A	34.021
AX-111651807	CTCCAACTTCTTGCCGTGAGCGAGTATTGGTCTAC[A/G]GTGTATGGAACATGATCTCCTCAATTCTGCTTTCC	1A	34.021
AX-86178471	GGCAGGAATACCCTGAGGTTTTTGCATGGTCCAGG[C/T]GCAAGAACAGATCAGTTTGCGACGCACTTCATGAA	1A	34.021
AX-86178519	TGGTTCTGCCCATGGCTTGATGGCAGGATTCTACG[A/G]CAGGAATACCCTGAGGTTTTTGCATGGTCCAGGCG	1A	34.021
AX-86178520	CGCCTGGACCATGCAAAAACCTCAGGGTATTCCTG[C/T]CGTAGAATCCTGCCATCAAGCCATGGGCAGAACCA	1A	34.021
AX-86178548	TGTTGATAAGATGATGAACAGCGGCTCAACGGAGG[A/T]TCCAAATGCTGGAAGATCTTCTGGAATTAGAGGAT	1A	34.021
AX-89695177	TAAACCTAGTGAGTAATATACATTGACATTGTTAC[A/G]CTGAATTTTACATGCTAACCAAATATTAAACCGAG	1A	34.021
AX-94421397	CTCTACATCGACCCGCTACATCGGCTCCTGGAGGC[A/G]GCCACGCGCTCCGGTGCCCTCTCGCCAATCCCTGG	1A	34.021
AX-94439253	GGCACTCGACATAGCGCACCTCAGAGAAATCAAAT[G/T]CAAGAACCGGAGATTTACCTGGACTAGCGAGTGTC	1A	34.021
AX-94673859	CCTGATCAAAAATGATATAATGGCCGTGTTCCACC[A/C]CTTCTATCACGTTGCAGACGGCAGTTTCGCAGACC	1A	34.021
AX-94871765	TAGTAACAGCTGAACGAGCAGGGGCCGGTGGTAAA[C/T]CAGTTACTTAGGATTGGGAGGTGTTTCGGTTTGGA	1A	34.021
AX-95107625	ATAATGGCCGTGTTCCACCCCTTCTATCACGTTGC[A/G]GACGGCAGTTTCGCAGACCTAAACACGGCCATGAT	1A	34.021
AX-95243655	ATCGAAGGCTGATGGGTAGATTCAGAGTGGCACTC[A/G]ACATAGCGCACCTCAGAGAAATCAAATGCAAGAAC	1A	34.021
AX-110602477	ATGGACCACAAAGTTTGATCACATTGATGTGTGCT[C/T]TGATTACTTCTAATGAGGCTGCTTCGACAATCACT	1A	34.304
AX-108781189	AAAGTTGGAAAGCTTTTTCAGCGCTTCCACTCCGA[C/T]AAAGTACCGGAACTCCACCTGCTTCTCGTCAGCAA	1A	36.058
AX-108978514	TTTTTGGACACTGGCTTGAGTGCTTGGAAAGAAAT[C/T]GTCTCCTTGACATCACATGCAGAGAGAAGTAAGCT	1A	36.058
AX-109498776	CTGAAGATGTACCGATCTAGGAAGCCTTCATCCTT[C/G]AGCTTAAGAGCCTCATACGAGTACTTGTCAATAAC	1A	36.058
AX-110077409	GTACAGCATCCAGAGCTTCTTGAGAGATCCAAGGG[A/C]TTCGATGCCACAAGGGACCGTACTCAGCTCCGAGA	1A	36.058
AX-110987796	CTGCCATATTATCTCTCCAACCACATGTTGAGAAT[C/T]GGCGAACTTCTTTATCCATGTCCTTCACTTCGCTC	1A	36.058
AX-111705067	ATAAGAAATTAATATGAGTTTTAATTACCAAAGGG[C/T]GTTGCCGATATTTTTGCCAACCGGGCTAAGCCCGT	1A	36.058
AX-111735805	CAGTTCCTGAGATCACCAGGCAAGTCATGGTAGCT[C/T]AGATTAAGTATAGCTTGGACATGGTTATCCCCCCG	1A	36.058
AX-94720585	GCTGAAGGTTTTGCAAAGAAGAAAGATAACAGCAC[A/G]CCGGAGGAAGTGGCTGAGAGGAGTCTCATGGAACT	1A	36.058
AX-110951397	GGTGCGCCTTAAGCCAATGTAGCGAAGATTGAACA[G/T]ATTCCCGATGGATTCTGGCACTTGGACTATTGCAG	1A	36.382
AX-111082790	CAACACGGTGATATTAAGTTGGCTAGATGATGTTT[C/T]TGCTTAAATTGATCTATTTTTGCCGGTCATATTTT	1A	38.124
AX-109408162	TGAAAAGTGTTTTGGCCATTCCATTTTAGCAAACA[C/T]CTAGCAATATGCTTCTATGTCCCTCTCAAATGCGC	1A	38.852
AX-110638581	TCCAGCCGTTCTTCAGAGACTAGAGTTGTCGCGGC[A/G]CTGCTTCATCTTGTCCAGCTTACCTGAGTGGACCA	1A	38.852
AX-111478531	TGTCAATATATGGCACACAATACCCTATTCAAGTC[A/G]TGGAAGAAATCCACTCAGTCGTAAATGTAGAATTC	1A	38.852
AX-111565579	ATGCACCACATGCGCATGCACTGGCCATGCCATGG[A/T]AGCACGTTATCGCCACCTTCCCGATAATCTATGAA	1A	38.852
AX-111614718	GTGGGGACTTGCATATAATATAAGCTGTATCAGAA[A/C]ACTTGCTTAAGCAATACCCCATCTGTCGTTCATGT	1A	38.852
AX-94850399	ACCTCGAAAGAGTCGGGGAGGTGGTGCCGTCGAAC[C/T]TGCGAGAGTATGCTGGTGAGGAGCGTCTTCATGTC	1A	38.852
AX-95098013	CGAACTTGCGAGAGTATGCTGGTGAGGAGCGTCTT[A/C]ATGTCTTGTTTTCGCGATGTCTGCACAAAAGCCCG	1A	38.852
AX-110019458	TCATCTCCCTCGTCGGAGACTGCTGAGCTCCATGT[A/G]TAGTCTAGGTCGATGGAAGATGTGCCATTGGATGT	1A	39.407
AX-108733211	CCTCCCATGTGAAGAATGCTGAGAGAGGATAGGGA[C/G]TACTTTTTTTCTAATCCCATGCGTGTGAGAGAGAG	1A	39.739
AX-108790365	CACATGCGGACCGTATGATGTTAGAATGACTGAAA[C/G]CAACCACACGATGAGCGATAATGTCACACAAACGT	1A	39.739
AX-109627408	CCGTTGTCCCACCGCCCCCAGCCGATCCAACAGTA[A/G]GCCACCAATTCACCATGGAACGCCACCCCGATATC	1A	39.739
AX-109824573	TTTTTTCATATCGTCTCTCGGGTGATGGTATTATA[A/G]CAGATGAGCCAAATCCAATTAGCCAAATATTGATT	1A	39.739
AX-109846910	CTCGGTTGTGTATCGCAAATGCTTGTGTAGACATC[C/T]GTAGCATACAAATAATCCGTTGGTGCTTAAGAAAA	1A	39.739
AX-110711145	AGTTGAAGCCGAGGCACCATTATTTGACGGAACCC[C/T]GCCACCTTCACCTAAACGCCGCCATCACAAAACCA	1A	39.739
AX-110912312	AAGTTGAAATTCACGTGCTAAAATATGGTCGATCA[C/G]TCACTAATGCACGCTCTACAATATTTGAAAACTAA	1A	39.739
AX-110974203	GCTGGTGGCTCTGGTGCATGGAAAGGAACCGGCAA[C/T]GGAATCGAAAGCTGTGTCGATCAATCAAGTATCTA	1A	39.739
AX-111030906	GAAGAAGAAGCGTTCGCATTGGAAGCCAAGCAACT[A/G]AAGAAACCGTCGACGGCGAGGAAGAAGTGGCGCGC	1A	39.739
AX-111505332	CTTTCCAAAATGTAACTGTGTATGGAATTTTTTGA[A/G]AAGCTAAAATTTGTATGCTCTGATAAAGTTTACAG	1A	39.739
AX-94423004	GCAGCAAATTTGGAGGTCGGCGTATCATCAATTTC[C/G]TCATCCTGTCCGCATTGTTGGAACTCGGAAGCAGA	1A	39.739
AX-95113323	GGAATGCGGGACAGCCCCTCCTCTGCCGGCGCCGC[C/T]GTGACCAAGTATGTCAACCTGAACGTGCGGTCGTA	1A	39.739
AX-109903422	ATTCTTGTGTGTGTCATTGTCACACCAACCTCTCT[C/T]TGACCATAAGGTTGTTGCTATTCACCTCTCGCGTT	1A	41.804
AX-110438014	CGCTGCTGCTCCTGTTTAACTGGACACGGATTTTT[C/T]GAACACCTGCACCGGGGCCGTGCTATAAACGTCGC	1A	41.804
AX-110507135	GCATGGCACTGGAGAGAGCTATCCAGCACGTCCAC[A/G]TCGAGACAGATGCCCTACCCATTGTTAACCTGTGG	1A	41.804
AX-110548369	GCAAGAGCTTATACAAGAAAGTGAAAAAGCATGCC[A/G]ACCGCCTCCTCCCAGCAGTGTTGCAACGACTTCGA	1A	41.804
AX-111765120	TCACCGGACCAGCGATGACCTCGGTCTTCTCTGTA[A/T]AGTCGCATAGGCTGTCATGCCCCGGAGTAGTGGGT	1A	42.099
AX-95222692	TGATTACCCCACGCGCAGATCACCGTGTGCGACGC[C/T]GCTCTTCAGCGCATCTGTGTGTGCAATTTGTGTCA	1A	42.099
AX-94656558	TGGTATGTACAGCTTGTATCTATCCGGTTGTAGCT[A/T]CTAGTGTCTGTATGTAGTTCTTTTTGTCAATGCTT	1A	42.264
AX-108774721	CGTGCAATGTTGTTCCCTACCGGTCGAGATCTTCG[G/T]CGTATGTTCAGTTCATAGCCATTTCGCCCGCTTGC	1A	42.349
AX-108825037	TTAGCAACCCCGTTGAGTCCATATATCTGCAATAG[A/G]AGTCCTTTTATACCAAACCAGTCATCGATAAGTGT	1A	42.349
AX-108826583	CTTTGAACAGTGCCTCCTTTTCTTTCAATTACATC[A/G]GAGTTTTTAATAGCTTATATTTTATTTTCTTTGTC	1A	42.349
AX-108861738	GCCCTTAACAAACCCGTTGAGTCCATATACTGGCT[C/T]TGTACAAAAACGTCCATTTATAAGTGTTGGACTGA	1A	42.349
AX-108928371	CTTCCTCTGCCATAGCTTCAGACGCCCTTTGCTCC[G/T]GCCTTTCATTGAGTTATTGTTTCCTTCCCCTGCCA	1A	42.349
AX-108941688	TGTCTTGCTCGTTAGTCTCGTGTTGTGGAGACGTG[C/T]GGAATTGTTCGGTCAATCTGCGTTACGGCCGTTTA	1A	42.349
AX-108946110	TGATGTGATGGTAGCGATCACTGATCCGGTGGTTG[A/G]CAGAAGGAGATAGAAATACTCTTTATTTTCAACAA	1A	42.349
AX-108986282	TGTAGTACCTCAATTGGGATCTCCTTTTTTTTGGG[A/C]CTCGATGGAGTGTATGGCTCTTGCCGTTTCAGTTA	1A	42.349
AX-109002991	CCAATCGGTTCTTTTGCAGGGAGAGAGATCCCCCA[C/T]CATGAATGAGAAAAGTAGCCTCCCTTTGCATCTCC	1A	42.349
AX-109025915	CTCCGGCCGACATGGTCCTGGATGTAGACGAGGAC[A/G]GTGACGGCGAGAAGTGTGCCCAGGCTGATGAAGAA	1A	42.349
AX-109098044	CGAGTATCACAGTGACCGATGCCTAGGACCCTGGG[A/C]AGGACCTCAGTATGACTACACGGTGATGGCTCCAA	1A	42.349
AX-109275597	AAGCTTTAAGTAGTGGTAGCACGTAGCAATCACAT[G/T]ACTTATTTGGCAATGCATATTCAATCAGCAGATGA	1A	42.349
AX-109281991	TGTGTGTTCCTTAAATGGGTTAGATTTTTGTGAGA[C/T]AGGTGCATTAAATCTTGTGCCTCGGCCGAATAAAA	1A	42.349
AX-109294118	ATGCAAAGTAGTACTCGTAGAGAGTTAACACAGAC[C/G]AGTGATTTATTGGGTGGTATTCTACTTGATATTTG	1A	42.349
AX-109334328	GAACGAAAGATAAGGTAAAACAGAGTGGTTAGCCA[C/T]TGTAGCCTTTGCCGGAAAGTTGAAGATGTCTTCAA	1A	42.349
AX-109335268	TTGTGTTGGGATTATTATATACTCTACTAGGCACA[C/T]GATTGTGTTAAAGTAATTGTGTGCGATGAAAGGAA	1A	42.349
AX-109354027	ACATTCTCTGGAAAATATACTACTACTACACTAGC[A/T]CTATATGATTATGATATCAACAAAATGGTCAACAT	1A	42.349
AX-109371800	CTGCTTCTTGCTGTTTACTAGATATTCAGCTTATG[A/G]TTGTTTTGCCATGCCATCAGTGGCGGAGCTTGACA	1A	42.349
AX-109389636	GATGAATCTAAAAACATATATTTTACAACATACTA[A/T]AACACATGTATTGTCACTCAAATTGAAGACCTAAA	1A	42.349
AX-109427809	GTGTGAGATGTGACGGTGATGGCTGTTGAAGCTGA[C/T]ATGCCAGGTTCTGCTCATGGTAGCCGGTATGATGA	1A	42.349
AX-109449313	TTCACTACTTGTGCAATAATCCGGAATGAAAATTT[C/T]GACCGAATTCTGCTATGCTATGGTCGGAAGAGTTT	1A	42.349
AX-109463338	AAGAAAGTCATTCATGGGTGGTCCCTGGATCTTCC[A/G]GGGCTATGGACTGATTCTAGAGGATTGTGATGGCA	1A	42.349
AX-109501840	AATGTGACTCCTGGCTACTGTAGAAAGCAATGCGC[A/G]CTGTATTATGGGACGGGGGGAGTATGAACGAAGAT	1A	42.349
AX-109519815	ATTGCGTTGAGAATGATGCAAGTAACTACGGAGGC[A/G]ATAAGTTGCCTACTGATGTTTGTGCACTTGAAAAA	1A	42.349
AX-109597913	GAGTAAGTGTTCCCCGAACTTACCGAGTACAGGCC[A/G]ATCTTGTTCTTCCAGTACCCGAATAAAGTAAATCT	1A	42.349
AX-109911420	GCGCCTGGGCATGGCTTTCTTATCTTCCTCCCTGT[C/G]AATCTTGACTACACCCGCATGAGTCAGGAGCACCC	1A	42.349
AX-109914247	TGTGAACATTGGCGCATCCTGTTGGATTCCTGCAT[A/G]GGAACCTTGTTTGGATTAAGTACAATCGCCGTCTT	1A	42.349
AX-109914263	CCTGGTAAGTGATTCATTCAACAGTTTTTGTTTCA[G/T]CAGTTCCAATCTAGTTGCATCCCAAGCAAATCTGA	1A	42.349
AX-109998250	ATGAGTTGAGTTTGAGCTAATGTTATGCACCTTTT[G/T]GGGGGAACTAAATTTATTGGTGTACCCGTTTTCTA	1A	42.349
AX-110091746	GGTTGTAGCGGATGCGGCGGCGACAGAGGAGCAGA[G/T]ACTTGCCGGCACAGAACTGTCATGGAGTGGTGGGG	1A	42.349
AX-110376752	CATCGAACGGCCAGAAACGACCGGAACTCAAAATC[A/G]AATGGCCAAAATCACCAAATGCATGGGCAGGGAGG	1A	42.349
AX-110413518	CCTTTGTTAAAAATAAAAACCCCACTTCCGCCCTA[C/T]GCTCCCTACTATCTCCATTTTAAAAACCTCCCTCA	1A	42.349
AX-110495671	GGACCAGTCAGTGGTAGTGAAATAACACAGATGGG[C/T]TGGCCTGACAGTGTTGATAGCTTGTGGAGACCGTT	1A	42.349
AX-110570528	CCAATGAAGAGCAGAACAATGTGCAATGTGGAATC[A/G]TGACTGATGGAGGGCAGGGCTAATTACCAGTGAAT	1A	42.349
AX-110604995	GACGATAATTTTTTTTAGAGTAATAAGGGCAGGAG[C/T]AGCATGGTTTCTGCTGCTCGGTTTCCCTCCTTTTC	1A	42.349
AX-110682666	TGTCCACCGAGACATGTACAAACGAGCAGAGCGGC[A/G]CGGGCATTTGCGTGGCTAGATTTGTTATGAGTTTT	1A	42.349
AX-110910405	TCCGCGTATCTCATCAACCTAGATTCATTTTCACA[C/G]TATAACAAAAGATCATATTTTTCTCCCTTATTCAT	1A	42.349
AX-110910898	TATGGCATGCATACGTGTGGTTACACAACTGAAAC[A/C]ACCTTGTTACACAACATTGCTGTAGGATGCTGCTG	1A	42.349
AX-110912809	ATGTTTTCTTTAAGTTCGCCATATTGCCATAAGCA[C/T]TCCCTCATCTCTAACTTTGAATGTCTTCCAACATT	1A	42.349
AX-110923459	AAACTTCATGGGCACCTGTTTAAGCAAGACATCTC[C/T]TGTACCTTTGATTCATTGTTCTAATTCGTATTTTA	1A	42.349
AX-110981881	TGCCAGATCCCTTCTCCCAAGCATGTAATGTTCAC[G/T]TCAATCATACGCATCCTTAACCATTATTTCATATG	1A	42.349
AX-110998199	ATGGATCTGATCATAAAGGGATAATTCATGACACG[A/G]CAACAAACACAACGAGAATTACATCAGATGGAATA	1A	42.349
AX-110998359	CCGAGGATTAGCGATGATGTGGCTGGGATTGCATC[A/G]TGCCATAAAAGCCACGTCAACCCGGCATTGCTGAC	1A	42.349
AX-111009731	CATCATTCACGAACTATATTTGAACCCTTCACTCT[A/T]GGAGGCCCACACCCTCTTTTTTTTTTATTAAAACG	1A	42.349
AX-111066745	CAGCCAGGAGGAGTCTGGCGGTGGAAAGTATATCT[G/T]CCTTTGCGTGCGTCCCCCTCCGCCCCTCCTTTTCC	1A	42.349
AX-111182316	CCGCGCGTCATCCTCGTGGTAACTCATCTTCCCGT[C/G]TGTTGTCCCTGCTCGAATCTCCCATTCCCCTTACC	1A	42.349
AX-111266202	TGGCTCCTCCAACGCCGGCCACTGGAGAGGGCAAG[A/G]CATGCCGCTCCCAAACTTTCTCCTCTTCGCAGCAA	1A	42.349
AX-111484084	TTGTTAAATCTGGTAATGTTGTGAGGAGCTTAGAT[A/G]GCTGTGTAATTTTTACAGAATGGCTCTAAGTAGAG	1A	42.349
AX-111488867	GGATCCCATCAGGGATCAAATTTAAGGTTCAGTGA[C/T]CCGCGTATCTCATCAACCTAGATTCATTTTCACAG	1A	42.349
AX-111496048	TATTGAGGTATAATTTCGGAATGGGAATTGTCCTA[C/T]GCAAGAATGTTCATGTATTTGAATGTGAGAGTTTG	1A	42.349
AX-111515506	GTGCTTTGCTTTTATGCTCTCACAGAATCTACATA[C/T]AGAACTAACTGCGAAATTTCACCATATCAGTGAAG	1A	42.349
AX-111564091	GGCTTTCATGAGTTGGGAACACGGTATCACCTAAC[A/C]GTTGGGAGCACCGGATCCCATCAGGGATCAAATTT	1A	42.349
AX-111583730	AAGATCGTATGTGGCTGACTTTGTAGTACCTATCG[C/T]GTAAACAGAGATTTTTTTTATGAAGCAACAGATAT	1A	42.349
AX-111598606	GCAAACAAGTACAACAGATTGGTTAGATGCTCACA[A/G]CCTTTTTGTTGCATCCTGCCCTTTTGACAGGACGT	1A	42.349
AX-111626594	GCAAGAAAGATGATTGAGAGGATCCGATTTGGGAC[A/G]GATGCACTTAATATCATAGCATGTGAGGGCGCAGA	1A	42.349
AX-111656593	ATTTTGCTATGAGACTTGAAAACAGAAGGCGATCA[A/G]ACACTTGCACTTGTGAGCAAAATATTCCTCAGTAT	1A	42.349
AX-111694745	CTTTTTTGGTTGACAATTAATTCCCTGAACTCAGG[C/T]TGGACGCTATTTCGAACATTCTCCCCCTTTCTTTG	1A	42.349
AX-111785673	CCTTTATTCATGGAAGCATGCCCCCACGCCGCCCC[A/G]ATCCAGCCTGACCGCAGCCATGGTCGAGCACCAAC	1A	42.349
AX-111802907	TGATGCCATCCGGCCTCGTCGTCCGTCCAATCTCC[A/G]TCGCCACTTCCATACAGCTCGGCCGGCTAAGTAAG	1A	42.349
AX-86178168	ACGCCGGACAGCAAATCTAAGATCGATGGGGGCGA[C/T]GACGTGTTCATCGGAGACATTAGGGATCCTGGGAG	1A	42.349
AX-89507305	GATCCTAGCAAAGGGGGTCGGCCCGAGTTTTACTT[C/T]GAGGAAGGGTCTGATCCTGAGCAGGTGACTGACTG	1A	42.349
AX-89549209	TATGTTGATCGTTTGATCTGCAAGAACGGAATCTC[C/T]AGGGAAATCGTTCTGCCACTCTGTTTGGAGGGAAA	1A	42.349
AX-89588947	TTGGGATCGGATTGGCGGAAAAAAATTCACCAGAA[A/C]TCTGTAGATTATCAAAGAGCCCTAGAACAGCATTG	1A	42.349
AX-89732877	ATTTCTTCTGGCATAATTTACTGGTACTATGCGCA[A/C]CTATTGAAGGTCGACGAGGAAGAATTTGGAGGCCA	1A	42.349
AX-94411045	GTGTGGGCGACGACGATCTTGTTCTGGACCATCTA[C/T]GCGCAGATGATCACCTTCTCGGTGGAGCAGGCGAC	1A	42.349
AX-94429964	ACCATATATCGCCAGACGAGTCAGGTCAACCAGTC[C/G]TGCCCTGTCCTTGCTTGCATCATCCCCATCTCGAT	1A	42.349
AX-94486350	GGGCGGCCTTGAGCAGCTCCAGCAGCTATGCCTCC[A/G]CGGCGTCAGTGCCACGGAGCGAGGGGGAGATTCTG	1A	42.349
AX-94884887	GTCTCACCGTCGCCTCCACGGCCACGAATGGGACC[A/G]CGCTGCCGATCAGCGTGTTCATGCTGATTCCGCAG	1A	42.349
AX-108842309	GTGGATGAAACTTTTTTTTTACAATGGCAGTGGCG[A/G]GCAAATTGTCCACTTTAAACTAATCTAGTGGTTAT	1A	42.968
AX-108927771	CTCGTACTTTGTTTTGGCAGGTGATTGGAGTGTGT[C/T]TATTCGGAGTGTGTTTCGAGCTGAGCCGTTCAGCC	1A	42.968
AX-108940234	GATCACATCAGATTAACATTAATGTCCATCCATGT[C/G]GTCACACACCTAATACACAACTTGCATGGTGACAT	1A	42.968
AX-109295825	GCCTTACTTTTGTTGATACTCGTTGTCAAAATTAT[G/T]GCGTCAGAGACCTTCATCAAAAGCCTAACACTTTA	1A	42.968
AX-109350385	ACATGATGGAGTTCGTGCCACCTGCTGATGCTGTT[C/T]TGCTTAAGGTAGAGTAGTACTACTAATTAACTTCA	1A	42.968
AX-109871698	TGTTAAAACCATCTGGTCCAGGGGCTTTGTCAGGA[C/G]GGAGGTCTTTGATTACACTGTCAATCTCTTAGAGA	1A	42.968
AX-110379199	CGTTAGGGTTTCGCATCCAGTCTAAGTCTAACTGG[C/T]TCATGCGGTGGAATTAACTTTCACCATTCAGGCAG	1A	42.968
AX-110406138	TCGATCTTTCTGATCCTGGCATTTGATATGTATCC[A/G]TGTGATCCGATACAGGTCTTGCTGCTGCTGCATTG	1A	42.968
AX-110428235	GTGACGACCAAAACACTGCAAACGCATTAACAGAA[C/T]AGAACAAATAGGATGCCAAAGATCAGAACAGAACA	1A	42.968
AX-110507937	TCATGTTGCATTCCCTCGTATAAATCTTTATTGGG[A/G]TAGCATTGGTGGGTGCATGCGGACATAGGTAACAA	1A	42.968
AX-111089698	CCTTGGCCTTGATTCCTCAGTGAAAGCTGCTGCAT[A/C]TTGGCATCTATTGTGTTCTGGGCTGACACTAAATC	1A	42.968
AX-110417482	ACGCCAGTAAAGAGCAAAATCGTATAAGACCAAAA[C/T]AATGCCTAAGCGAGAGAAAAAAACCCGAAGCTAGC	1A	43.173
AX-110460472	AAGGGTCAAACGAGTCTTCTCTTCGTTGTTGGTGA[A/C]GCGGTCAAGTGATAAGGCTTGCATAGGAAGAAATG	1A	43.173
AX-108970317	CCGGAACGCGGTTTTACCTGGCTACCGGCGCTTAA[A/G]AGACGCCATCGCCAGCCAACCACTGAACCACAACG	1A	43.257
AX-108978817	CTGCACATCGGGAGGCTTTGCTTCGACGACGGCCT[C/T]GTAGATGCAAGAATGCGGTCATGTATGCCCAGTAT	1A	43.257
AX-110364470	AAGCGAGTCTTGAGGCTGGTCCACACTTCCGCCAG[C/T]GTCTTCTTCGTCTACACCTGCATTAGGATATCTCA	1A	43.257
AX-110406144	GCTCGCACTCGTTAGGGAAACAAACGAACTATCCT[A/G]AGCTCGCACGGGCCGCTGGATGCGGCCGATTTGCT	1A	43.257
AX-110536554	TGATACGTGCCACGATAGTGCAGGTCCAAATTTCG[G/T]CTAAATGTCTGGTCATAAAACCTGGGATCGCTCCA	1A	43.257
AX-89395604	TGTAAGCTAACTATACATGAAGAGTGCAGGCACAC[G/T]AAAACGTTCATCCTGAAGTACAAGAGTTATTTTGG	1A	43.257
AX-94802459	ATCTCCGACTTCAAGTACCGGGCTTACCTCACTAT[C/G]AGTGATGACTACCCCGGCGGTTCCGACATCGAGGT	1A	43.257
AX-109431193	TTGGATTATCGACAAAGATGATTGCAGGTCTTGCA[C/T]GGCTCACACCACGCCATTGTTGTGTCCGTGGGTGG	1A	43.34
AX-111468418	GGTGGCAATCCATTACACTAGCCATGAATGTGATG[A/G]GTTTGAGCATTTTACTCGAGATTGGTCGTATCATC	1A	43.34
AX-95081354	TATCTGTGATTGTAATTTACGCCGCACTTGTGATT[C/T]GGTCACGCAATAAAATCCTGTAAATTAAGTATTGA	1A	43.34
AX-95133433	TATCGAAGGTCGATTCTCGTATGTTTGTGTCTCCG[A/G]TGTGTTAACTGGTCTACTCTCGCTGTGAGACTGGG	1A	43.34
AX-109377187	TACCTCCACTATGTCCGCGACCAGCACGACCTCTG[C/T]CGACCTTTTGCTTCCTGAGATTTTCCTTCTTTGTG	1A	43.617
AX-110563049	ATATCTCTCTGAATCTGAATAGTAGTACACATTCA[G/T]TTGGAGCCAATCATTGCACGTACGCTGCCCTCCCC	1A	43.617
AX-108886141	TTTGGTGCTTTAAAACAATGCGACGTGTGGGCATC[C/G]GCGAGTGGATAAGGGGACTTGCCGTCGGCATAGGT	1A	43.732
AX-111550249	GCTGACTTGCCAGGGGTGTGGCTGACATGGCCCCT[A/G]CAGATGCTAGGCTAGAGTCGGTGTTTAGGAAGAGT	1A	43.732
AX-111084696	TCAAAATTATCATGGAGTTCACACGTAAGTTATCC[C/T]CGGGGAGTAAATTATATGCTATTTACACAGAAGTT	1A	43.98
AX-109349477	TACACACCATGAGTTCTCATTAAACCCAGACAGCC[A/G]ATCTCTAAAACACTGCCAGATTATGGTCAACATAA	1A	44.322
AX-111474907	AAGTCCTCATTGATTTTTTCCATCAGTTCTTGAAT[A/T]TTTATCTTGCAGCAGCAGATCATATTTCACTGATC	1A	44.322
AX-111475421	AAAGACTTTGAAAGTACTTGAAAAACAAAACTGAC[G/T]ATATTCTGTACATCTAATTCTTAAATCATCAAATG	1A	44.322
AX-111637297	AAATACGTAAAGTTTCAGTTTCGCACTCCTATTCC[A/G]CTCGAACTTCGTCCGCGGGTACGCCTCCCCATCTC	1A	44.322
AX-108747049	TGCTATTAGGAAAACGTTCTGTCATCTATATGTGC[A/G]CGTCATCTGCACACTTGGTGCACTCATTGGGTGCT	1A	44.609
AX-108928619	AGCCAAAAACCGGTCTTGTGTTCGATGCCACCACC[A/G]CAGGACAAAACGGCCTTATCGGTTGATGGGTCTTT	1A	44.609
AX-111626376	ACGCACAAAAAACAGCCCAAAATGTTGCTATCCCC[A/C]AAAAGTAGCTATCCTCGAGGATCTGGCAGACCACC	1A	44.609
AX-109397461	AGTAACTTTGATGTGGAGCCGGAGTATGTATATGG[C/G]GATGGTGACGATATCATCAACTTAGTTAGCTTGTT	1A	44.628
AX-108739338	TGAACTTGGGGACGTGCAACTTGATTCTTGCTATG[G/T]CATTTCGTCCATCTCGGTCATGACGTTCTGCACGA	1A	44.725
AX-109036784	AGGGAGCGTATGGTTATTGGATCTATCCGATAGGA[A/G]ATGGTAGCACAGGCTATTTTTAACCGGTTTGGATG	1A	44.725
AX-109052178	GGAGGGAGAGATTCACAATCATAGTGATACATGCT[C/T]GGCTTTTAGGGTTTAGCCATCTCGATCTCATGGTA	1A	44.725
AX-109064982	CGAGTAGCGCGGCGGCACGACTCGCAGAAACTTGT[G/T]GACGGCCCTCTCCTCAGTGACCTTGTCACCAAGGA	1A	44.725
AX-109086889	GGAAGAGGTCGCTGGAGATGGTGAGGTAGAACCAG[C/T]GGATGATGGTGGCGTTGAGGATCATCCACTCCTAG	1A	44.725
AX-109297692	AACCAAACATAAATAGGCCTACTGCACATGGTCTA[A/G]CTTACTTTTTCTGTCCACACAAACTGCACATGGTG	1A	44.725
AX-109337551	ACCATATTTTACAGTCATACTTCTAGTCATTCTCC[C/T]GCCCTTTTCTTCACGCCGTTTTGCCCCACCCTTTT	1A	44.725
AX-109865808	TCGTTATTGCTCGCTAGATGATTATGTCATTCATA[A/G]GACCATTAATTCGAATCATGTGAAGGTTGTTGATG	1A	44.725
AX-109971643	CATTTTCGTTTTGTTTTCATCCCTACTGTCAGTAC[C/T]CCGATGGTTCATAATTCTCAGGTAGGCCGTGATTC	1A	44.725
AX-110033054	TGTCAACTGCACAAAAGAACTGTCGGTAAAGCCAT[A/G]CGCAAGGCAACTGAACTTCTCTGCAAAAACTGAAT	1A	44.725
AX-110085424	TTGCATTGAATCCCGAGTGGCCCCCAATAGCTCCA[A/G]TATGCAGGGCCTCCAACACTTGCTTCTGCAGGGAC	1A	44.725
AX-110446561	GCCTGATGTGTGAACGATCCTACGTGGCAACTTCA[C/T]AGCGAGCGTGTAAGCAAGAGATTTGGGCGTGCTTC	1A	44.725
AX-110672279	GTAGGCCATCACTGCCATGTTTGGGCCGCTACCTG[A/G]GGCTTCCTCATGCTGCAGGACTAACCCAGGAGCAC	1A	44.725
AX-110953997	ATCTGTTTCGAGCTCAAACGTTTTAGAGAAATTCG[C/G]TAGGGCTAGCACTGGCGCAGCCACCAACGCCTGTT	1A	44.725
AX-111017764	CTTTAACTAGTAATTTTGGTCACATAGGGATTTAC[A/C]AATTCTCTGTATCTGTCGTTTTCTGTGCAATTTTT	1A	44.725
AX-111103176	ACTATGGTTCTAGTTATATTAGTTTGCCTCTTAAT[A/C]TGTTGTTTCCCTTCATGTGCAATGCTTGTTGTGAT	1A	44.725
AX-111149647	TGATTGTGATCTATATTTTCCAATGGATGTGGTCT[C/T]CCCTATCGCGTCCGTCTCAGCTGCTCGCCGTCGCT	1A	44.725
AX-111496315	CAGGTGATAGCAAAACCACGGATGAACTTACGATA[C/G]TAACCAGCCAAACCGAGAAAACCCCTCACTTCCTT	1A	44.725
AX-111519584	TGTCTTTGATAGAGTCTATGTGCTGATAAGCGTGT[C/T]GTAATGTAAAGCGAGAGAGACAATAGACATAGATG	1A	44.725
AX-111591784	AGGGCCCTTTCCGAGGCCCCTTTTCTATACATGAT[C/T]GTTGATTGCTCCTCTCGAAGGACCTTCACCAAGGC	1A	44.725
AX-111614905	AGAGAGATAGATTTGTTTTCCATGGAGGAGAAAGA[G/T]TGAAAGTAGAGATTTCCATGCCGTAATTTTAGATT	1A	44.725
AX-111664371	ATAGTGAATGTTAATTGCAAAGGGGAATTGGTAAC[C/T]GCACAAGTATCTCTGCCGAGAGCCACTAGGCCATC	1A	44.725
AX-111703433	GTTGTGAAAATAAGATAATTTTTTCTCCAGACTTA[G/T]TAGTGGATTGAATTACTTTACCGCGATGACATTGC	1A	44.725
AX-110592527	GATGATCCATCTATTCTCTCCCATGTTTCAAGTGA[C/G]TACCAACAGAGAGATAGACAGAGACGAATCTAGGA	1A	46.455
AX-109873266	ATCCTAGTAGTGTCTGCGGTGTACTGATGGTTCCA[A/G]TTTGGTTAGATGTAGTCGCTGTTTCACTCTGTGTC	1A	47.222
AX-89407180	GCTGCTTTTCTGCTATTAGAGTTGAATGGCTAAAT[C/T]TGGGTTGGAGCGGAAGTTGATCCGTGTTACTAAAT	1A	47.382
AX-89726685	AGACTTCTGAGGTGACATTGGGGGAAGAACTCGCT[C/T]TGGTTTCTTAACCTTTTGAGACTTGAACCACTGCA	1A	47.382
AX-108770405	ATCAACGTCGCATGCCGCCGCTGGCACCATGAACC[G/T]TTTCATGTGATTACCGTTAAAGAAAAATAAGAAAA	1A	47.412
AX-108866416	CCTAACAAAAATGCAAATCATTAAGTCTGTGTTAG[A/G]ACATGCTGATGTTGTTAGGCTCATGATGATTTACA	1A	47.412
AX-110045441	ACCCTAGTCTTCAATGTTTATGTTTTCTGCAATTC[A/G]CTCCCTATCAGTTGCCCACAAAAAAAAAACAAGTA	1A	47.412
AX-110622500	AAAACGTCTGCAAGCCATCATTGCCATGTATAGCC[A/G]TAGACGCCTTGAGGAAGGATTTTCATCCTGATTGC	1A	47.412
AX-110644168	ATCAGTGGGTAATTGGCGCTGCAAGGGTCGTCTGC[A/G]TACGTGAATACCGCCTCGCGGTCGATTGTGAGCAG	1A	47.412
AX-111187068	GCCCGACCAATAAAGGCAAGAACAAGAGTTTTCAC[C/T]CCGGAAATGCAGTGGTGTTTCAAAAATCATCCTGA	1A	47.412
AX-89750504	AGTGTTTTCCTGGCCACCGTCTTCACACAGCTCTT[C/G]ACCGCATCCTTGACATTTTCCTCGAGGTGGCGGAG	1A	47.412
AX-108845865	CGCTTGCTTCCCCTTGACTTATGAATTAGTATCAA[C/G]TATGCGTTTCTGAACTGAATTCGTCTCTGTTGATT	1A	47.847
AX-108762435	TTTTTCAAAACCAATTGTTTGAGCTATATGATTCA[A/G]TTTCCTACGAGTCTGCAATCTAGCAACCATGACAA	1A	49.588
AX-108863112	CTATGGCCCCATAGAACCAGCGCACCAGAACAACA[A/G]CAGCCGCCAATGAAAGATAATGTATATCAAAATGA	1A	49.588
AX-109270373	ATCACTTTCACATGAACTTTCAACTATCTGTAACT[C/T]TAATGTGATAGGCATGCTGCAAAGGGACGCGGCTC	1A	49.588
AX-109891038	TCATAAATATATGACACTAGAAGAAATCCTAGTAC[C/T]ATCGTCGGTACTCAAAGAAGCATAACCGCTTTATC	1A	49.588
AX-109918066	CCTGTAGAAAAATAATCAACGTTCAGCAGTCGTGC[A/G]TATGCACGGGTCCTCATTTAACGTTTAAAGTACAT	1A	49.588
AX-109999733	GTATGAATCCGGTTGAAGGGGACACCAAATAGACT[G/T]CATCTGCGCATGCCACTCTAATTTTGAGGACGACA	1A	49.588
AX-111512097	ACCCAGTTGATTATCATCCTACTCTGGATGGAACT[A/G]CCTAGTATTTTGATAGGTCTGCCATATGGTCCTCA	1A	49.588
AX-111550960	AGACAGTCGGGAAGTCACCTTGCTAGGAATCTACA[C/T]AGGTCTAAGTTTTTTCTTTTGCAAGAAAACTTCCG	1A	49.588
AX-89396815	CAGGGATAGTTTGATGGTGAAAATTCCACATTCCT[A/G]AGGGTAGTGAATAGTCGCATATAGGCAAGGCGCTA	1A	49.588
AX-89587080	GCTCTCTGTTTCATCTAGATTACTCTTACTAGGCA[A/G]GGAATGTGCCCGAATGCTCGGTGGTGCTAGTATTT	1A	49.588
AX-89623921	AGGCACTTTCTCTTTGATAAGGAATAAAGGCATGC[C/T]GGGCATGAGCGAATCATGCCCAAGTTCAGGCTTCA	1A	49.588
AX-109329490	AGACTCATATAAAAGCCGATTGAAGCAAAGTGAAA[C/T]AAAGTTTTAAATTTACACTATAATGTTGAACATGT	1A	49.727
AX-109377169	CTATTTTTGATCTTGAATCTCTGATTACACAGAGC[C/T]CACATCAGTATGATGACATCCACATTGTTTTTGAG	1A	50.615
AX-109890449	ACTCCTTGTAGACCAGGTGGGTGTTGCTGGTTGTG[A/C]CAAAACTCCGTTACTATGCGTTCATAATCCACATG	1A	50.615
AX-109896396	TGGGACCCACACATCATAATTGTCATTAAAATGGT[A/C]TAAGTCATCAATCAGTATTTTCTGCAAAAGATTAG	1A	50.615
AX-109958790	TGCGCTAGTGGAGGAGATACGCATGATCAGTAGCA[A/G]ATGAATCAAGGGAGATTTCATTTTCTCATATTTGA	1A	50.615
AX-111761994	CTGAGTCAGTGACACAGAACCTAGTAATCCCGGCC[A/G]GGATAGTCCTTTTTCAGTGCCACAAACAGCTCTAG	1A	50.615
AX-111833927	TGGTTGACCCATTATTTTTTCCATCGCAACACCCG[C/T]GTGTCTGTGTCACCCTCTTCCTCCCAGACCCTTTG	1A	50.615
AX-89481974	TGAGGATCCTCCAAGTGATGGTAATAAAGAGAGAC[A/G]GAAGAAGAAAGACACATCTTCCGCCTGGTTCTTTG	1A	50.615
AX-111614677	GCTGCTGTCATCCTCTTTTAGCTTACACTTGCTCA[C/T]TCATCTGCAGGCACATGGCCATGTCCCAGGAGAGC	1A	50.89
AX-108791154	GGATGAATACAGAAAATATCACCTTGGAAATTCCG[C/T]CGAGAACCCATGCATACACGTAGATGATTGGTAGA	1A	51.019
AX-109349714	CTGAACATGTGATTTCTCTCTCTTAGAGAGATGGC[A/G]TACTAAATGAACCAGAATTTGATTAGGTGTGTCAC	1A	51.019
AX-109578221	GGGTCGAGTTATTTTCATCACGAACCGCCTCTCTC[C/T]GAAGCTTGCATTGGGGTCAGTAACCCGGGACCGTG	1A	51.019
AX-110004813	ACGATACCTGCAATGAAGTCCTTGGTGAAGTGGGC[G/T]TTCTGGATGCCAATGTTATTTTCGGCGTCTTCTCC	1A	51.019
AX-110436870	CCGGACAGGTTCACAGGCCGTTTCTTCTTCACATG[C/T]TGGCACAGCTGTTGTTCCAAATATATACAAGAGAA	1A	51.019
AX-110947733	ACACGAACAGAGTAAAAGCACTGGAAAAACAATAG[C/T]AATTTTTTTTACTAATAAGTACTGCTCCCTCTGAT	1A	51.019
AX-111001034	AAATAGAGTTCGTGATGTTTTCTCGACACCACCAC[C/T]GGTGCCTTTTAATGAATTTTCCTCTGTAATGTTAA	1A	51.019
AX-111670056	TTCACGGAGCTAGCCCATGCACGTACCAGATCGAT[C/T]GTAGAGCCTCCCATGCAAATATAACTCTTCTTTTT	1A	51.019
AX-111564228	TGTTCGACAGTGATTATCCAGTTCTGAATTGATTG[A/C]ACAGCGGATCAGATTCACCTTTTGTTTGGGATTTA	1A	51.557
AX-89431833	TTACATTGAATTTGATCAAACTGAAGTTTCACTAC[C/T]AGAAACTGTAATTATTTCTGTGTGCCAAATTTGTT	1A	51.557
AX-94926933	ACAAGTGTCTTCTCTCATATCATGGAAGTGACAGC[A/G]GTTAGTAAAGGAAAGAAGTATGAAATTCTTCCTCG	1A	51.557
AX-109272204	CCCATTCATCTACATTTCTGATATCTTACTTCATT[A/C]AAGTCGCTGAAATTTATGTGCTTCATCTACTCATA	1A	52.392
AX-111478686	AGGGTTATCAGGGACAGGATGAATAGGCAAAGGAA[A/G]ACGTTTAACTTCAACCGGATGATTTCTGGCGAAAG	1A	52.986
AX-108975304	CTGCATCCGAGTAAGCTGTGAGAGAGGTTGGAGAG[A/G]ATGGAGTGATGGAGAGACCATGATCAAGAGTACCT	1A	55.687
AX-109056300	TGTTGCCGCTGCTTAACCGGAAATGATTGCTGCAG[C/T]GGTAGAAGAATGTTGCACCGATTGTGTACCGGCCA	1A	55.687
AX-109575872	GACCTGCAGCGGAGGTGGCATGGTGATCTTGTGAC[C/T]GTGACGTCGATGGCGTAGTGGTCCGGCATCCGCCG	1A	55.687
AX-109585803	AAGTTTTTGCATGGCTGGTCTCGTAATCACGCGGC[A/G]CTAGAACGCAGAGATAAAACCCTCCTCTTGGCTCA	1A	55.687
AX-109647885	TCATGTCCGGTGGGATGCTGCAGCTGGTGTTGAGT[A/T]GTAGTGGAGCTGGTTTCTCGTGTGTCTCCACCGCA	1A	55.687
AX-109829600	AAATGTTATCAAAACCCGAACTGAATTAAAACTTT[C/G]CTTGCGTTCTCTATCCATACCAAAATCAATTCAAA	1A	55.687
AX-109868799	CGGATGACCATTTGACAAAGGTTCTCACGGATGTT[C/G]GTATAGAGCTTGACCATAATGTTGGATCTTCCTCC	1A	55.687
AX-110369370	GATTCGAAACCCGGGAGTTCAGAGAGTAGTTATAA[A/G]ATGTAATCAGGATAGCATGTTTTCGGGATAACATA	1A	55.687
AX-110387831	GTAATTAATATCCTCCGTAATTTACGCATCATCCC[A/G]TTTGGCTCTTTCATGCAGCCGTTTTTGACTTATTG	1A	55.687
AX-110393478	TGGATGTTTTCTCAAAACCACACACTCTGAATTAT[C/T]TGGGAGTAATTTTTTTCTTAATCCGAAGAGTTGGT	1A	55.687
AX-110478661	AGGTGTCAACGAACATCAATACCCAAGTCCCAATT[A/C]CTAGCATGGAGCTCAGAAATGTGTGCAACAGGATC	1A	55.687
AX-110481773	ATGGCTTTGTGTTTGGTTTCCCATCGAAAAAGCAC[C/T]GCAGAGGCCGAGCTCCATAGAGCTCTTCATTATTT	1A	55.687
AX-110597220	CAAAGACGCACAATTGAGGAGATAGAGGACCAAGG[A/G]ACCTACGAAGTTGAGCAAAGTTTTTGGATCCCAAG	1A	55.687
AX-111040603	TTCTTCGTTTTACTTTCTTCTCTTGTACGTCAATT[C/T]TCCACCATATCCTGCATTAACTCAATCAAATCAAA	1A	55.687
AX-111055219	AGGCCCAATTTTCCTAAATAGTGAGGAGTGGTTCT[C/T]TAGGAGCTCCCAATAATTTGTTGGAAAAAGGAGTC	1A	55.687
AX-111067509	CAATGCCATGGAAGCGATAGAAGATTGATCTTGAG[A/C]TCCACATCATGGGTGTCTCACGCTTTAGCGACCGT	1A	55.687
AX-111484005	ACTGAGAAATTATCAAAAGAGATATGAGGCCAAGT[C/T]CCTATATCCTTGTCAGTTGAGTGGTTACGAAGCAA	1A	55.687
AX-111630751	GATCTTGCCTCCTCATACCTACCCCCATTCTACTA[C/T]CAGTCTTAGTTCCATGACAGTAATAGCTGTGATCT	1A	55.687
AX-94766454	GCTGTTGATCAATGCAGTAATGTTGGTGGAAGCTC[G/T]TCAGTTGACATCTATCTATCCTATGTCAGGTTTGC	1A	55.687
AX-95254669	TCAATGCAGTAATGTTGGTGGAAGCTCTTCAGTTG[A/C]CATCTATCTATCCTATGTCAGGTTTGCAGGTCTTG	1A	55.687
AX-94936744	CCTGTTGAAGTGAAAGAGAGCAGTTGAAGTGCGAT[C/T]TGGCCGTGGTTGAAATTCAAATCATGTGCTTCCTC	1A	56.152
AX-108746055	ACCATGCCATTTATCTATCTTAAAAGAAGCATAGT[C/T]TGAGGAAAAGATAGTTTCTTCAATAATTCGTAGAA	1A	56.295
AX-108772707	CTGACTTGTTGTCGATCAGAAGTTTAAACTTCCCT[A/G]GATCAATTCCCTTCATCTCTAAAATCAGTCTGCTG	1A	56.295
AX-108807111	CCAAGTTTTCCTTTGATAAACTCCATCCTAACACC[A/G]GTGCCCTTCTCAAGAAGGAAATTCTTCTTCTTCCT	1A	56.295
AX-108849469	CTTGGGAAATAAGCAATAATATTTTAATTCATGAT[A/G]TAATGTAATGCTAGCTCAGTTTTGTGAATTTTGTC	1A	56.295
AX-108992275	AGCGAGATCTTGTTGCTGGAAGACATGGCTGATGG[C/T]TCCCGTCCCGGAGATGATCGATGGAGAGGATGGGG	1A	56.295
AX-109283151	GTGGGTCCATTTAGTCAACGAGAGTAGAAAGTTAT[C/T]CCAGTGGATTGTCTTTTTCTCGGTGTGCCAAATTG	1A	56.295
AX-109286208	GGCGGTGGCAGAGGCCAAAACAGAGCCTTTTGTAG[A/G]TAGACTTTGCCGAATAAGTTCTAGATTCATCACAC	1A	56.295
AX-109289928	TGGTAGCTATCTGTCGTGACGAGTGACAATACTAC[G/T]GGCTGGAACGTGGGCCCGGGGACCGAACGGTGAGC	1A	56.295
AX-109295228	CAAGCATTTAAGAAATCGGGGTTAGTGGCTTCAAA[A/G]CGGTCATTTGTGTTTATTGAGAAAATTTACAAGCA	1A	56.295
AX-109310335	TATGCTCTTAGCGAGCCAAATATAGTAGTGTATTG[A/G]CCAAAAAATGAAATTTCAGAGTTGCATAACAGACT	1A	56.295
AX-109320775	AATAAAAAATTATAAATACGTAGGAGACATATCAC[A/G]AGTCATGTACCACAGGAATTCGTGCCTAATCTGGA	1A	56.295
AX-109329306	TAGTCAACGCCAGCACACAAATGTGCAAGGTTGGA[A/G]TTCGGGTGAATCCTTGACGCCTTGGTTGTTCATCG	1A	56.295
AX-109339577	TAGACCCCCATCTTGCTTGCGAGTGCATCTATATG[C/G]AGTTCGACGTGCCTTCCTGAATAACAAGATCCAAC	1A	56.295
AX-109350613	GCGCGCCGCAAACTATCAATCTTCCTCCTCCCTTC[C/G]ACTGGCAATGTCTCTTATATGGTTTCGTCGTGAAA	1A	56.295
AX-109420609	CTTTATGAAATCTGCATCCTCCCATGTAGCTTCTT[C/T]AGGCGACAAATTTTCCCATTGGATGTACCACTGTA	1A	56.295
AX-109458470	TATAAACATCATGCATCTGTAGTGCCACTAACCAC[A/G]TTGTTCTTTCCAGGACCAACTTATGATTGATGAAA	1A	56.295
AX-109562783	GTGGTTGAAAATGAACCCTAGCCTCCAAATCCCTG[A/T]AATTTGTACCATGTATTTATGATCCCGGTCTAATC	1A	56.295
AX-109820573	CTTGCACAAAGGCCTCTGTCCTACCAAAAGTCATG[A/C]TTGCACTCTCGGGAATCCCAACGAAATCTATGTTC	1A	56.295
AX-109843965	TAGGAAAATAGAAGTGGAATGTAGGTCTTGGAAGA[C/T]GGCGGGTATCCTCAGGATGGACATAACCAGTTCCA	1A	56.295
AX-110039137	CAGTATGCAGAGGAGAAGTTGTAGGAGGAGCTGCT[G/T]CTTGAATTTGCACACTGATTTCAATTTGATCTTGG	1A	56.295
AX-110065507	ATATTTTGGCGGCACCAGATGTCTTTATGCACCCA[A/G]CTCTCTGGTGAGGAAGCACATGATTTGAATTTCAA	1A	56.295
AX-110180733	GAGGCGCGCGACCGGCGCCTTGGACGAAGGCGTCT[A/G]CGTTGGCGATCTAGTGCCGCCCTTGTTCTTCATGT	1A	56.295
AX-110366844	CTCTCTGCCGCTTCTGGGAGGAATCTGCCCAAGCA[C/T]TGTGAACGGAATCTACTCAACGGGAATCCATTGCG	1A	56.295
AX-110418056	GGCCATACCTAGGTCGCCCAACCGATTTTGTCAAT[A/G]TTCCACCTGAAGACATGGCCGTGGCCTTGGCCGTC	1A	56.295
AX-110438788	CCGCCATAGCAAGTAGGCCGACATATGGTTTTCCA[C/T]GCCACGAGACACTGCCCACCATTAACAGTAGTTTT	1A	56.295
AX-110518900	TAACAGTGCTAGTATCTACCATAAATATCAGCCAA[A/T]ATGCCCGGTGGTAGCCAATTGTGTTGTTTAGAAGA	1A	56.295
AX-110574960	TTTTGAGAAGGACCAAGACGAATGAGCCAGGCACT[A/G]GTGTGATCCTAAAGATCTTGTGAGGCCTTTTTTTC	1A	56.295
AX-110620762	TTATGTCATACATGATACATCGAAGTGGTGTAAAA[A/C]AATTGGCTTAACGATGCAAACACGGTGCATTTGCT	1A	56.295
AX-110652220	AGGAGAATGCCAACACAGGAGCAGCACTTCCGACA[A/G]CGAGGAAGGGCACACCGTTGCCAAATCACCAGCGG	1A	56.295
AX-110713106	GCGCACACATGCGACTACATCTCTCGCTCCTGGCC[A/G]CCCTCACGTAGCTGCTTAAATAGCACACGGCCACA	1A	56.295
AX-110713530	ACATCATCCTCCTTGCAGGATCTGGACGAGGTCAA[C/T]GAGAGGCTACAACTCGGTCTCGATGAAATGACTGC	1A	56.295
AX-110907226	AAGGACGTAATGTAGTTTATTAGTACTCGCATTGC[C/T]CTCGATGATCCAGTTAGTTTATTCGTTAACGTCTA	1A	56.295
AX-111019464	CCGTGCGTTGCCACAGGCAAACAAATGAATCTATC[A/G]TGAGCCACTGTCACAACTTTTCTTAAATAATAAAT	1A	56.295
AX-111284993	TGTGTGTATCCAGATGAGTTTGTTAACATGGTAAA[C/T]CAGTAACATCGAGAATAACTGTTGATCAGGCAGTA	1A	56.295
AX-111532236	ACCCATTTGTAATTCTATAAACATTCTTGTCCACA[A/G]GTGCTACTTCCCGGCGTGCGGTTATCGTAGATTAA	1A	56.295
AX-111545187	TCATGTAGAATTGGAGGGTTGAATTTACCATCAAC[C/T]AAACATACCCTCTATCTCTCAACACGTGCAAACCC	1A	56.295
AX-111715768	ACAGCCCGCTCATCATCCGAGGCCTCCGCGAACCA[C/G]GATAGCAGCCACCTTGACAACGCACTCTGGGAACA	1A	56.295
AX-111747000	CCCCCCTCTACTCCGTTCGAATCACTCGTGTCCAG[G/T]TTTTTCGCACCGAGGAGTGTGCCGCCGGGTGCGGT	1A	56.295
AX-94420564	TTCATGAGATAATTTTGTGGTTTTTTGTGACTATA[G/T]ACATGCATGAATAGGCGGTAGCCATATAGAGTGCT	1A	56.295
AX-94733792	TTTGCCTGATGCTCCTGCGCTGCTTATTGTGCTCG[C/T]CGTTGCTGATGTATTTAGTTTCATGCATTATAGTT	1A	56.295
AX-95187202	ACTACTTTAAAGCTGATGCATACTTGGAACAATGC[C/T]GCCTCATAAGATAGAGACTGGCCACCAAGATGTGG	1A	56.295
AX-95251519	CAAGCCCGGTGAGCTGTTTACTACAATACCGCTTG[A/C]TGATATACCCAAATACATGAAGCAACAACAGAGAA	1A	56.295
AX-95657998	ATTCTTGTTTCGTGAGCGCGATTAACATATGTTCA[C/T]ACATAGATAGATAATATAAGACACAGAGATCGATC	1A	56.295
AX-111596418	GTTCTGCCACCCTTCCACCTCATGATTTTTGTCTC[A/G]CCGATGCTCTTGTCTCTCCTATTGCTGTTACAAGC	1A	56.772
AX-109295167	AGTATAATTTTTTGAACGACCAACTTCTATTTCTA[A/T]GTTAATGTCCAGTGTGCCAGGTGGCAGCTGAGGAC	1A	57.14
AX-110475080	TATGTTGTTCATTCCCATGAGCAGGGATCATTAGA[C/T]CGATTGCATCACATTTCATCTGAAGTCCCAGGAGA	1A	61.908
AX-110992290	ATCCAATAAATTGTATGCCTTAAAAATGCTTGTCT[C/T]AGTAATTGTAAGTGACACAAGGTAAATTCTCTGTA	1A	61.975
AX-108751365	GGAGTTCATTTCCTTTGTAGGAGCCCATAATTCCT[A/G]GGAGTTAAATCCCTTCCAGATATTTGCCTCTAGCT	1A	62.148
AX-108774288	TACAGAATCTGGTGCCATACATATAAAGATGCAGA[G/T]GAGTAGAATGAAGAAAACATTGAACTAAAAGGTTA	1A	62.148
AX-108807933	TCTGCAATACCTTGATGCCTCCATTAATTGAAGCT[A/G]GACGACGACTGGAATGCGAGAGACCATGAAGTCCA	1A	62.148
AX-108816088	TAGGCTATCTAATAGCTTGCAAGAATACACTCGCA[A/G]CATTGGAGCTTCACCAGACAATTCATTTTATGTTC	1A	62.148
AX-108831170	TCTAGCATCTATTCTGTTTTTCCATAGACGAGTGA[C/T]GGATGATGGTTGATGCAATGGTGGAGGAAGCGTAC	1A	62.148
AX-108864228	GCTTAATTGAGTGGGGGCATGATAATAAACTGAGC[A/G]AGGGCCCCGCAAAAACAAAAAAATAAACTGAGTGA	1A	62.148
AX-108973546	AATTATGCATGCACGGTATAAACTTCGTGTGATTT[C/T]GGGGCGAATGACGGAGGTTGAACTGCTAATCCTGC	1A	62.148
AX-109280799	TACCTTTAGTAAGAGAGCGTACATCCAACAATAGA[G/T]TGTAAGGAGTTGCCATGTTATTTAGAGTCAACCTA	1A	62.148
AX-109311143	GTTTTTTCAGTGGTCTAAACACACTATAAAACTAC[A/G]AGTGAACCACATTTAAAAATCTAAGAGTGAGCCAG	1A	62.148
AX-109322726	GATGATAAAACAAGTATGTTAGTCAAGCAACCTCT[G/T]TAACCTAGCTATAAAATATCAGTACTATTCCACAA	1A	62.148
AX-109340963	AGCACGATAATTTCCAGACTGTCTATAACAACAAA[C/G]TTTGAGTGATGACAGTGTCGCGCCTTCGGATGGCT	1A	62.148
AX-109344842	GCTCAAAATAAAGATCCGAGCTAACAAGACATGGG[C/T]TGAATAGATCAAGGGAAAATCAGTTACACTCTTTG	1A	62.148
AX-109351557	TAAGTGGTGTTTATATGTCACATAATTTTACTGTA[C/T]GATCAGCCTACTACATTGAGTGGAACCGTAGGTAT	1A	62.148
AX-109364118	TGAAAATCCAAGAAGGACGGGGAGGATTGATCTAT[A/G]TATGTAAGCCATCTAATTTAATTCTTCAAATAATT	1A	62.148
AX-109440695	TTCAAGCTTATTTGGTATTATGCATGCATGAGTCC[A/G]TTGACCAAACATTTTGCTTGCACATTGATAAATGA	1A	62.148
AX-109492724	TGGCAGATCTCTGCCCAGAAAGTCCTTGCGAAAAC[A/G]CACTATAGCATAATGTGGTTCATTGTCTCGTCACC	1A	62.148
AX-109822547	CAAGTAAAAATTGAGTCAAGCCACAATGACAAACA[A/G]TTAGCTATTACAAAGAAATTATAGATGGGCCACAA	1A	62.148
AX-109825925	TAGATGCATCATGAGATTAATTTTAGTACTATATA[C/G]CTTTAGTAAGAGAGCGTACATCCAACAATAGATTG	1A	62.148
AX-109885116	ATGCAACCCATCCCAAGAAATCCATGCCAGCGGGC[A/G]TTAGCTCCCATAGCTAGCCAGGATAGGTGTGGTGG	1A	62.148
AX-109890371	CGGCAGGGATAGAATTCCCGAAAATATTCCAGATC[C/T]CCTTCATCTACAGCTTATGCACCTTATACACTCGA	1A	62.148
AX-109908711	GGAATAAGAACCTCAAGGCACCTACTTCCCAAATG[C/T]TGCGACATAACCACATAATCCAATGATTATGCGAC	1A	62.148
AX-109928881	GCTTACCTGGGCAGTGTGAAGGTGTGAATTTCATC[A/G]GAGGTTGTGTTCCCTTTTTTTCATGCAGTTTGTTG	1A	62.148
AX-109960241	TTTGTCGCTGCTTTGTGTGGTAATGTAATATGGTC[C/G]TTGTTTCAGTATGGACGGACGTGTGCACTGCATCT	1A	62.148
AX-109967282	CTACTTTTTTATCCGAATGACCGGTAATTTTCGTT[C/T]GATCGTGAACCACGCAGCTGCAACACGCCCAGCAA	1A	62.148
AX-109984881	GTACGAGTACTTGTATTATCAAATCATCACATCAG[A/C]CACAACGGAGAGAGCATTTAGTTACCATGATTATA	1A	62.148
AX-110020519	ATCTGCACACACGTGTATTTTTGCGTATAAAGCAC[A/G]ATTGAACATTACATACCTCAAAGCCTCTTAGTAGG	1A	62.148
AX-110063701	TACACACTGATCACTAGCAGTTTGAGGTAAATCCA[C/G]TAATTAACTTCTATGTCAATATTAGCCTGCAACTT	1A	62.148
AX-110067222	GTTTTGCACTAGTGTTGGTTCATAGGTAGGTGGAC[A/G]AACTCCCTCCATGCCGGTAGAGAAAGTACGCCGGG	1A	62.148
AX-110383025	ATGGCAATTTACTTAAGACGTGTTCAGGAACTTTT[A/C]TGTACAATTCACAGCGAACATTATGAGCTGAAATC	1A	62.148
AX-110393703	ACGCCAAAGGCATACCGCCTGGACTTCATTACTTG[C/T]TTCACACATCCTGGTCAAAACTTTCCTGCAATAGT	1A	62.148
AX-110471050	AAGGGCAAAAGGTTTTGGCAAGAAATGGATTGGCT[A/G]GATACATGCATAGCTAAGTTATGTTCTTCCTTTGT	1A	62.148
AX-110476767	GTGCCAAATACATTTTTCGTTCATATATATAATCA[A/G]GGCAACTAAATGCTCCTTACATGTGGCCGATGCGG	1A	62.148
AX-110488146	TAATGAATGGTTGCGTCAAGAACAACCATCCTTGC[A/C]TTCTATGTTGAGTACACTGCGTTTGGAAGCCAACC	1A	62.148
AX-110497150	CACAAGGGATAAGCATCAAATTAAACATGTGTGCA[C/T]GCCTTATTTCTTAGGAAAGCAACATATTTTAATCT	1A	62.148
AX-110524729	AAAAGAGAAAGAAGAAAGAAACTAATGTCAACAAC[A/G]TTGGATAGACGAAAACAATGATGATCCGCAACCGT	1A	62.148
AX-110575261	ATTGCTTGATTCCAGTGCGGCGGTTGAGGAGAGTA[A/G]AAACCGTGAAAGGGAGGAGTTTGTGAAGAATCTGG	1A	62.148
AX-110689497	GCCTCTTAACCTTCTGGTCATGGGTTTGAGGAGTC[C/T]GGGGTTTGAGCCCCACGGCGGGCGATCTTTCTATT	1A	62.148
AX-110717021	GGCCGCCGGGTAGGTCGGCTGGCTGGTGCCGATGG[A/C]ACTAAGGCGAGAGCCCATGTCTGCAGCTAGGTAAT	1A	62.148
AX-110917923	ACTCTGGATATGGGAAAAGGTATATTATGATTCAA[C/T]CTGGCTCCCTAGATCTCCCTGATCCCGTACCCCCC	1A	62.148
AX-110949693	CTCGCCTCCTCTCATCTTCTCGCCGTCGCCCAAGT[C/T]TTAAGTCGTACGCGGATGGATGACCCTTTCTGGTA	1A	62.148
AX-110975048	CTCTACAGTACTAATGTTTCCCTTATTGGCTTTTC[A/G]GAACCATGACTTGTGGTGCAACGCAACGATTAAAC	1A	62.148
AX-111077807	AATCACACCGCTGGAATATACAAAAAAGAAAATTT[G/T]CTACAATATACCTTAATTGATACTCTTGATTAAAT	1A	62.148
AX-111105797	CGAGGTGGTGCATGTTTTCTCTATAAGAATGCAGA[C/G]TGAGTGTTTGTAGGACACCCCGCAAAAAAAGAGTG	1A	62.148
AX-111281491	GCGCGTATCGCGGCGAAAATGACGACGACGGAGGC[A/G]GCTGATGCGACCGCATGTAGGAAGCCATCCATGCC	1A	62.148
AX-111513642	TGGGTTTACAAACCACGCACTATGTATGGAGTGTG[A/G]CAGAAAATCGTTTTAAACAACTACGTGGGTTCCCA	1A	62.148
AX-111564296	GAAATCAGAATCGAGCCGCGTAGCAGAGAGGATCA[A/G]TTCAAAAATTACGCCAACTACCCACGAAATCGAAA	1A	62.148
AX-111655280	AGAATTCGTGGGATTTTCACCTCATATATGTCTAT[C/T]ACGAGTTTGTTCATCGACTTCCATTGGTGCAATAT	1A	62.148
AX-86163305	CCACCTCTCAGCACTTCGACACCTTGCAACTTTTG[A/G]GGGTAACGACGTCGACATCATCAATCTCTCGCTGC	1A	62.148
AX-86172690	GCACACTATGACATCACTTGTTTAAGGAATACCGT[C/T]GGAAGATTGGAGGCTGAGGTGAGCAAGTATAGAGA	1A	62.148
AX-86180033	CGCCAATGGGAACTCCAACGGCGACATGAACCAAG[A/G]GGAAGAGAAACACGACAGCAAGGTCGAACAGCAGG	1A	62.148
AX-89321650	CTCGCTAGGTGACTGACTTGACCGATACATGCAGC[A/G]TGGTGTGGGGGAACCAGTTTAGTGCCTCTTAGGTG	1A	62.148
AX-89340634	CACGTCCTCGAGCACCATAAGGTCTAGGACGTCGT[A/G]TTGTCTGTTCTTGTGAAAGCATCCGCGCTACTGAT	1A	62.148
AX-89670294	AACATTTGATTAGTTGGGGGGCTTAGTTTATTTGC[C/T]GCAACCATGTATGGACAGATAACCACCCAACAAGC	1A	62.148
AX-94427398	CCTCTTCCTCGAACATAAACTTTCAAGGTCACTGG[C/T]GATTCTTTTTTCTCCACGAGGTCCAGACTCATTCT	1A	62.148
AX-94546172	TGGATGGAGGACTCGGCTTTGAACTTTCTCATGCC[A/G]GACATTCCTGGATCTCCTCCAGGCACATGCACGGA	1A	62.148
AX-94643850	GAAGCCTCAAAGCCTCCAAATCACCCATAAATCAG[C/T]CCATCCCCAACCCTAGAACTACCGGCGGCGTCAAA	1A	62.148
AX-94722523	AATCGTCTAACCATCTCGCTAATCCATTTTTGAGG[A/C]TGAGGCAGTTCTGATGAAAGCACAGGTCTGGTTTG	1A	62.148
AX-94908969	GAGAGATTTCTGAAGAAAGAAGATGATTATGAGCA[C/T]GCTCTCGCTCAGATTGGCGATCTCAAGATGTCCCT	1A	62.148
AX-94978091	GTACACGGAGTCAGCAGTTGCTGAAGCTAACAAGG[C/T]TGTTCAGGAGGTAAAGGCTGAGAAAGAGGGCCTTC	1A	62.148
AX-95163118	CTGTGAACGTTCGAGCAGGGTACAATCGTCTAACC[A/G]TCTCGCTAATCCATTTTTGAGGATGAGGCAGTTCT	1A	62.148
AX-95230513	GCTCGCAATGGGTAATGGACGCTCATTGCCTCGCT[C/G]CCTGGACATGGATATTCATTTTTGGTGTGCATGAT	1A	62.148
AX-95242015	CCTCTGGGCAGATGAACTCTTTCTTGCCTCCACGC[C/T]GAGGGCCATCCTCGTGAAATTCCTCAACATGTCTC	1A	62.148
AX-95632626	TTGAAGCTAACAGGGCTGTGCAGGATGTAAAGGCC[A/G]AGAAAGAGGGTCTTCAGGAGCAGCTAATGCACTCG	1A	62.148
AX-110383082	ATCCAACAAGACGCAGTGCAACTCTATAGGCAAAA[A/G]GACGACCACTATCTCAATAGGACTCTAATGACTCG	1A	62.402
AX-108841908	ATCAAGGATAGGACAAAATATGTATATACTGGAAG[C/G]AAGACTATTTTCTCTCTCGGATAAGCTGTATATGT	1A	62.648
AX-108973434	TGGTGGGGATCGCCTTCTTCTATTCGGATGAGAGG[C/T]CGTCCCATAAGGCTTTGGAGCTCGAGGAGGCCATG	1A	62.648
AX-108977406	ACCTGAAGAACCTCCGTTTTACACTATCGGAACCA[C/T]GCACACACCACCCGGCAGCACCCTTTTTCCACACG	1A	62.648
AX-109320042	GGATAGCGCATGTTTCACTTCCCTGTTTGGGACAT[A/G]TTTGACACAAGTGCGTGCAAGGGCTTTTACAACGC	1A	62.648
AX-109387028	GGAGAAGATCTAGAGCGCATCGGAAATCTCCATCT[A/G]GTGCACAGTAGCAGCTGGACGAGGCAGCACCACGG	1A	62.648
AX-109516018	AAACAACAACCGCCTCGCTCCCGTTCTCATCTCTC[C/T]TGGAAAAATCGCCACCGTTGGCCTCCTCATTCATC	1A	62.648
AX-109527807	TTCCTTCATCCCTGGACAACAGAGAAAGAAGAGGG[A/G]CATGGTAGCATCAATGGCAGTCGGACGAAACGGAG	1A	62.648
AX-109867753	GCGCTTGTGATTTATTGTAGTCATTTTGCAAGGGT[C/T]GTTTTTGTTTTGGCTCACACCTGGAACTGAACTGT	1A	62.648
AX-109912673	ATGAAAAGGACAAGTACATCAGGAATCTCCACAAG[C/T]GATGACCACCCAAATTTAAATGAAAAATATGTAGA	1A	62.648
AX-109932042	GCTGTTCTTCGCAGCATCAGAATTTTGTCTCGAAG[A/C]AGGTTAGTATTGATCACCCCATAATTCTTCCAGTC	1A	62.648
AX-109956123	AGATTTGTTTGTGAATGATAGAGCGATATAGTTTC[A/G]TCACATCACTTAGATTGCACGGGAACCTACATTTT	1A	62.648
AX-110400275	TAGTACAGAGTGAGCAGAATATGTAAATTCTTTTA[C/T]GTTGGAGACGTGTCAACTGCTGAGCACGTCGCGGT	1A	62.648
AX-110464974	AAGCGACAACGGAGGAGTGAAGGAAGCGGGCAAAA[C/T]AGATGTAAAATGACTAGAGATTGAGGAAGCGATAG	1A	62.648
AX-110496539	TACAACAAAGCCTGACATAGATGGGGTCCCTGATA[A/G]TTCTGGTAAGTTGGAGCCAGCTACGGTCAGTGATA	1A	62.648
AX-110711802	GCCGCAGGGAGGCTGTTGGGGATCAAGAAGAAGCT[A/G]CTGCTCATCGCGTCCAACGCCAACGTCGGCGGCCT	1A	62.648
AX-110934180	TGCTTTATTTTGTTCCACGTGTATTTGAATCTCTG[A/G]CTTGGAAGTTTTGTTCCCATGACACTCATGGTTAC	1A	62.648
AX-110959057	GCACACACCACCCGGCAGCACCCTTTTTCCACACG[A/G]CAAACCTTCTCTATAGGCTAGATGATTCAACCATC	1A	62.648
AX-111022523	TTGTTACATACAAGCACATCGTTGCACGGCTTTGC[C/T]AAGCACATTTTCTGGACATTGCAAATGCACCCTGG	1A	62.648
AX-111065260	AGCAGGAGAACGACAAGGTTGCGGATGAACTGCAG[A/G]CTGGCTTAGATTATATAAGAGGGCTACAAGAAGAA	1A	62.648
AX-111176089	GGAACCAAATTCATCACACGGGGAGCCAAATGAGC[C/T]GTGTCTGCGAGGCAAGCATGACTTGAAATGTGATT	1A	62.648
AX-111221128	AGTAGTGTGGTGTATGTAATGTCCCCCCTAGATGA[A/G]GTAGTTTTTCGCTCCCTCCTTGAAGGGCGCCGTAT	1A	62.648
AX-111252152	CCTAAACCGCAGATCCCCGCACGGCAGGAGCGGGA[G/T]TTCCTCCAGCAATCATGAGGTGATAGCCGCTCGCG	1A	62.648
AX-111463772	CCAGCTTTCGCTTGATTTTCGTCACTGAGCTACCA[A/G]CCTTCTTTTTTCCCCTTTCCTATTACTACAAGTGT	1A	62.648
AX-111474464	GAAAGATAATATTTTGTGATGAAAATACATTTAAG[C/T]GTTTTAGGGCAACCCATGTTACCAAATAAATTAGG	1A	62.648
AX-111484141	TAATTATCTTACCAATAAGATGGCATTCCATTCCA[A/C]CATTGCATACTACACTACAATATAAAACAATGTAC	1A	62.648
AX-111690691	AATTCAAAACTAAGCACTGTTCATCTCTACAGTAT[C/T]AATCACTTACCATTAAGGCTTTGTTCGGTTTGCAA	1A	62.648
AX-111761396	GGATATTCGTCGGAGGGAGTTGGTCGTAGCTCACA[C/T]GAGCAATCGTCTCCTATTGCGAACTGTGCCGAGAG	1A	62.648
AX-112286707	GCTGTCAGTGTTGAGGAGAGCCAAGCGGCTGTTGC[C/T]CCGAGGACTATATGCTACCTTGTCAAGAAAGCTGA	1A	62.648
AX-86180208	CTAGTGGCGAGGTAGAATTTTGGTGTGCGCCTGAA[G/T]TTCGGTAGTACGTAGAGGTGGTGTTGGTAGCTTTT	1A	62.648
AX-86184354	CATTTCAAGCTCAAACCTGAGCCGATCAATCGATC[C/T]ATCTATCCATCCCCATATGGACCTTTCGCCCTAAT	1A	62.648
AX-95172478	GGGGTGGCGTTGCTGTAAATGCAGCTGATGATCAT[C/G]GGATCTGTTTCTAGTGGCGAGGTAGAATTTTGGTG	1A	62.648
AX-112289473	GGAGGCAGCCAAAGGGGAGGAAGTATAGAGCACTC[A/G]TACTTAAGTTCATCAAGGATCGCATGGCAACATTG	1A	63.242
AX-112288837	AAGGAACTGGAAGAATTTGTCCACCTACTCAAGTC[C/T]GCTAAAGCATTGCCTCTAGGCTCTAAGCCTCCAAA	1A	63.487
Xwmc278	-	1A	63.898
AX-110580138	CCTATATTTTTTTAGCCGAGAGCTATATCTCGTAT[G/T]AAGCGAGACGGAAGGACCTCTCGTATTAAGAGTCC	1A	64.62
AX-111672231	TTCATAGTCCTACTGTCCAGCCAACGTACATAGTC[C/T]GGTCGTCCGAGGACCCCCTAATCCAGGACTCCCTC	1A	65.572
Xwmc469	-	1A	66.724
Xgwm164	-	1A	69.285
wPt-6046	-	1A	70.088
AX-109954487	TAGGATTCCTTTGTCGCATGACTAGGCGAAGTCCA[G/T]CCCTTCGTATAACACAGAGTAAATCGCTAAGGATT	1A	70.707
AX-108903063	TTCACCGACACTTTTGCCCCGGTTGTCAAACCCGG[A/G]ACGATTCGGACTGTCCTTCAACTAGATTGTCCCGC	1A	71.263
AX-109505115	AGAGATACAAACATCGTGGCTAGGGAGGAGAGGAG[C/T]CAGGAGGGTGTTGCTGCCCTCTAACTTGTGTCTCA	1A	71.263
AX-109955303	GGTAACATTTCACCTATTTTTCTACCAGACGCTCA[A/C]TGCGTTAAATAGCGACGCAAACAAACTAGCGACTG	1A	71.263
AX-109993982	GTTAAATAGCGACGCAAACAAACTAGCGACTGGAC[A/C]GACCCAATATGGGCGTTCGTTCTCCCGAGAGGGCT	1A	71.263
AX-110127942	GATGCTGCTGGCGGCCGGTGCGTGTCTTCCTCATC[A/G]TCGAGCTGCATCACGAGTTATGTTGGCCGGTAAGT	1A	71.263
AX-110535039	GCTGATGTAAAGATGTAGCGACGGTGTGCCAACAA[G/T]GGAGTGCCTTTGGAAAGCCATTGGATTTCTCGTGG	1A	71.263
AX-110558412	ACACTCCTCTGTAAAAATCTGTGCATGTTTATCTG[C/G]AATGGAACCTACAAGACTAGTAATAATGTACGTGC	1A	71.263
AX-110997324	GGCACCTTGGATTTTGGGTTGTCACTCCAGGCGTC[G/T]ACCTCTTTGGACTTGATCGCTTACTATGATGCTGA	1A	71.263
AX-111038302	TTCAGCCATACGGCCTCGATGTCAAAAATCCCGTT[A/G]ACCTACCGACACACATTAAAATACCAAATACAATA	1A	71.263
AX-111215536	CAGAGGCACGAGAGAAGGAGTAATATCGGCCTACG[A/G]CAGTGGATGGCCGGAGAAGTAGACCAACCACCGTG	1A	71.263
AX-89504717	ACATTTACTTACATAAACTCCATTTCCGACACTGT[C/T]CTTCTCCGCGGATGATTTTGCTCCTGTTCAGTCCC	1A	71.263
AX-111057357	ATATAACCATTGATTCATGGAGTTCCAGCTACCTC[A/G]ATCAGTCCAGACTAGGAACAGTTGTGCCAGGTACA	1A	71.508
AX-111584665	CGTGCTTGTTGGCTATTTGATGAAGAGCTCTCGGA[C/T]GCAACAGGTCTCCTCTTCTCTTCCCCCGGTCTAAG	1A	71.716
AX-108783332	GCTATTTATACATTCATGCCTTTTTTGTCACTGAT[G/T]ATCGTTAGATTGGGTTCCTACTGCTGTCATGGGGT	1A	72.888
AX-108830921	TTAGTGACTTCATTATCCTAAAAAACACAGCTTTC[C/T]TGGTTTCCACAAACTTGGCGGTATGACCTGGGCAA	1A	72.888
AX-108954169	CACCTCTGCTCTGGATCGGCATGAATGTGGCGCTG[A/G]CGTTCTGATCGACCATTAGTGGCATGAATGCATGG	1A	72.888
AX-108988313	TTCGGAAGCAATCACAAACAGCGCCTGCCTTTTTC[A/G]TAGGGTTGCAATCGCAGACGCTGCTGGCTGCGGGA	1A	72.888
AX-109367744	TGCTCGCATAAATAGAAGACCTGTGTACATACAAA[C/G]AGCAAACCCCATATGGTTTTACACAAGCAACAAAT	1A	72.888
AX-109382387	CGTGCCGTGTATCATGGGAGACGTTGGGTGACCGC[C/G]GCTATTTGTACCTCAGTAACTCTTGCCATAATCAA	1A	72.888
AX-109409394	TTGTACCTCTGTAACTCATGCCATAATCAATACGA[C/T]AGAACTGTGAGCACTCTCTCCCTTTAGTTTGGTAT	1A	72.888
AX-109633633	CATGGTGGGCATTCCCCCTTCCGTCTCCCTACTGC[A/G]CCATTTGTGCTTGCTGCACCCGACCGATCCTCGAC	1A	72.888
AX-109857531	GTCGTCTAGAATTGTTTTGAGCTTAGCAGCCCCGA[C/T]TATAGAGGCATTAGCAATGATCAGCGTGTCATCGG	1A	72.888
AX-109874864	TCCTGATCAGACCCACAGCAAGCTCACAGCAGCTA[A/G]CAGTAAAATCTAAGTAAATCCAGCACAAGAACTCC	1A	72.888
AX-109940368	GAGCTTTAATTCCAAGCTCATAGAGTAATGTTTGT[A/G]TCCATATTACTTCAGTTGTGGCATTCGCTAATGAC	1A	72.888
AX-109959060	TCGTCCTACACAGAAACTCCACCACTCAGCATTTT[A/C]GGATCCTCTCACTCAAGGGATATGACTTTGGGCTG	1A	72.888
AX-109998207	ATAGGTCGCTATGAGCGTGTGAGGACAAGTGGTAA[C/T]GCTCTGCGCCCTCTGCTGGGGCGGCAGCGCCACCC	1A	72.888
AX-110006847	CCTGTGGCAAATAACAAAATTATGTTTCGATCGAC[A/G]GAGTTGAATCATCTCCCCGGGCGACGCCATGGATC	1A	72.888
AX-110026371	GTTATAGTAGATTTCACAATCATAATTTCGGATTG[A/C]TTTCCCAGTCTCAGGAAAGTTTAAAGATGTTATCT	1A	72.888
AX-110083752	AAGCTGCGGCAGCGGGGCCCTATGGTAACAGGTCG[C/T]CTGTTCAGTAATCTTTTGCGGCGCCAACCGTGCAT	1A	72.888
AX-110409225	AGTGTATATACGAGACGTATTTGCAGTCAGCTTAG[C/G]AACCAAATTTGATGTAAAAGGCTATGCCCATTGGA	1A	72.888
AX-110452614	CATGTCTAAACATCGACATCCCCATGAGCTCAAAC[C/T]CTGAAGATTTAATAAGATTACGGATACAGGTGTAC	1A	72.888
AX-110471342	ACGTATAATGGTGTTAAATTTTTAATTCGTTCCTC[G/T]AATGTTTTTGTAATGTACGGTAGCCATTGTGTGAC	1A	72.888
AX-110508193	TCTCCTCTTACAAAACTGCTCTCAAAGATGACGCA[A/G]TGCTTGATGAATTTAATGCTTTGCTAACAAACGAT	1A	72.888
AX-110527733	CGAGGTGGGAGACCGCGAAGTCAGACTTGTTAGCA[G/T]CAGATCGGCGACTTGAAACAGGTCTGGCTTGCGGC	1A	72.888
AX-110553465	AACAATGCTACACTACTGGAACAGTGGTTACGGGA[C/T]GTGACACAGTGGTTGGGTCTATTCGCAAGTTGTGC	1A	72.888
AX-110574128	TCATAGGGATAAGATGTGTGTATGCAGATTCGGCT[A/G]CAGCGGTTAGTGAATCTCTCTCAGGATCGGCAACG	1A	72.888
AX-110697408	GAAACAACTTGTCAAAACAGAAGACCCCACTCGCA[C/T]CGACACTCGGTATGTGAAGAAATTCACTCGACGAA	1A	72.888
AX-110933811	TTAAAAAGTTGCGTCCATAAGTTCGAGGACCAAAC[C/G]CGAATTGAGCGTAGCTCAAATGGTTAGGCTATTTA	1A	72.888
AX-111056619	GTATTTTTTTTAGATTGATACCGTTTTTGTGTGAT[A/G]CCACTTAGTAGGTGGGGCCCAAAGCTGAAGTGGGT	1A	72.888
AX-111216109	TACTCCCGTAATTTTATCACAAACTACTAAAGCAA[C/T]ATTAGGACTCCTTGCCAAGTCCCTGGAGCCGCCGC	1A	72.888
AX-111233872	CAGCTCCTCCATGGCTTGGATGCGCGCTTCGACAC[C/T]GTCCGCACCATCCTGGGCGATACGGTGCCTCTGCC	1A	72.888
AX-111274325	GATCCCAGCCCCGGCTGTACCATCATCTTTCAAAA[A/G]AGCACCAACTATAGTCAACTAAGCATAGTTCACAT	1A	72.888
AX-111460918	CTCCATTTTGTCAAAGGTAGTTAATAATATTGTAC[A/G]TGGTTTGTGTTCTAAGAATATTCCGTAGGAGTTTG	1A	72.888
AX-111520349	CCATTCTACTTAGGTGTGAAGTTTTGTGATGTATT[A/G]ATGTCCGTGGTGTTCTTGTAGCGAAAAATTAGAAC	1A	72.888
AX-111548481	GTTGCAGAGGTCGAGTGGTTCTGCATTTTTCTCTC[C/T]GCATTAATAAAGTGCCTGCGGTATAAAGGGAAGTA	1A	72.888
AX-111624170	TCTCAGTTGCCCGTACACTTGACAATAGAATGGCC[A/G]CGCTGAGCGCGTGCTTCGCACTCTTAATGAATGCG	1A	72.888
AX-111667041	CAATTTTTTGCATGGCTTATCTTGGAAGACTAGGC[A/G]TGGGCGGTTGAGAAACTACACCGTAGAGCACGGTT	1A	72.888
AX-111672799	TTGCTCGGGATGCTCAAGAACGCGGAGTTTTGGAT[A/G]CAGAAAGACACCAATCATGTGACGAAGAAGACCAC	1A	72.888
AX-111692232	ATATGTATCCCCTGATGTACTCTGTATCAATCAAG[A/C]AAAGCATTCCAAAAGTTTACAGTCAGAGCCTCGCG	1A	72.888
AX-94643380	CCAGGGGACAAACGGGCAATGTCTTCAATTCTCTT[A/G]GCAGCATGAACATTCTTCGAATACAACGTCTGTTC	1A	72.888
AX-109273543	AATTTAGATGATATATTAGAAGAAAGCTGAAGTAA[C/T]GGGTTTAGAATCTGTCGACTCCGAAATTTATGATA	1A	74.286
AX-109487098	GGGGTTGACCTATAAAACCCCCTAGGAGCCCTCAT[G/T]TGTAGGGAGATCATCTCTTTCCACTCACTCGACCA	1A	74.286
AX-109959561	GACAAGGACAAAGTTCGAAGAAAAAATTTTGTAGT[C/G]TTTTTCAATTACTTTCTTTCTGTAGTTCGCATGAG	1A	74.286
AX-89530267	GTCCTGGATGATGAATGGAGAAATTTAATTGAAGA[A/G]CTTGTCAACCAGAAATTTTGGCCAATAGCACAAGA	1A	74.286
AX-94460833	TGCTATATGTCATGACTCATGACCTAATCTTTGTT[C/T]GCAATTTGATGCCTGTCTGCCTGCAGTCATGAATT	1A	74.286
AX-109955335	ATGTTGAGTATATGTATTGTACATATCTGTGTATT[A/G]GGTTCATCTCCTAGTTCCTTCTACAGTTGAGGTCA	1A	74.394
AX-110504930	CGATTGGGAAAGCAAGCGGAAGCAAACGGCAATTG[A/G]CAAGCTTACATTACATGCGTGCATGGGATGCGTGT	1A	74.394
AX-109351891	GGGCCTTAGGCTTTTACCCGGAGAGCAATATCCGA[A/G]GGTGTAAGAGGATGCCGGACTCCACAACGACGCCT	1A	75.247
AX-110392127	TCTCTATGTTAAGAATTCCCGCGTCCGTACAATTA[C/T]GATAGAAAACCGAAACTGCTTTGTTGTCGTAGCAA	1A	75.55
AX-111522145	CCGCAGTGAAAACTGAAGGGTCTAAAAAATTTGGA[A/C]AGATAAGCCCCTGATCATTCGCATTCCGTGACACA	1A	75.942
AX-108726064	GACAATTACTGAAAGCATGTATGACAACTTCTCTT[C/T]TTAGCATTGGCAATTTGTCCTACCGTAGCATGACA	1A	76.444
AX-108726767	TGTTGACTTAACTTGAAATGCTCAACAGACATCAT[C/T]TGACTTATCATGCGTCTTAAATAATTTGCACTGCT	1A	76.444
AX-108727771	GTTGATAAAGGACAATACCGATCTGTGTGAGATTA[C/G]TTTGGGTGATCATGTTATTCTTCATGTCCCCGTAT	1A	76.444
AX-108727808	TCGTCTTAGATCGCCTTACCACGTTATAAACAATG[C/T]AAAAAATGTTCTAAAAAAGATTAGTAACGTAATAC	1A	76.444
AX-108728119	GGTTGTAGTACCGTATATGTTATCACAAGGGATCA[A/G]AGAATGGTGCCGCCGATGCGCTTTCCAGGCGACCG	1A	76.444
AX-108728133	ACGAACATAGTACGTTTTTAGCATAGCGGAAGAAT[C/T]GTTGTTTTGCTCCTCTATGACCGCTATCTGATGGG	1A	76.444
AX-108729413	TATGCAGTAAAAGGGGGTGTAACTTTTCTTGACCG[A/G]GTTAATTTCGCCTGAAGATATAATGTCTCAAGTGG	1A	76.444
AX-108729517	AGGTAATCATTCAATACACGGGTCTATACTCTCTG[C/T]TTCTTTAAGCGTTACAGACTTCAACTAATCAATTG	1A	76.444
AX-108729858	AGAGTTTCAGGTGTGCTTTCAAACTATTCGTAGTG[A/C]TTTGTGTCTACCCTATGTTTAACATAACCACTTTA	1A	76.444
AX-108729960	TTATCTGAATTTTTGACGTTCAGAATTTAGGTCAT[C/G]TGTTCTTGACAAATAGAGCTTTCCGTTCTAAACTC	1A	76.444
AX-108731483	GTCCGTGTTTTCTTTGGAAATTCAAGAGATGTAAT[G/T]TGTGTGTTTGTACAGATGGTGCCACCACAGTGGAA	1A	76.444
AX-108731687	GCTACTGCCGTATTTTACGTAAATTGCATCATCTG[A/G]AGTTTCCTATGAATTGACCGCCAAGATGCTCGTGG	1A	76.444
AX-108731951	TAGTTCTAGCATCACACCAACAAAATAGTTTCATA[C/G]TTGTTTCTGATAAAGGAAACGTGAAGTGTGGGTAG	1A	76.444
AX-108732062	GGACTCATTATCAATCTGCGGGCACGGATACAAGA[C/G]TCGGCCTTCAACCGCATGCCCAAAACGTCCGGCCT	1A	76.444
AX-108732244	ATTCAAATAGGTAGAATATATCTGAAGAAAACTAG[A/G]GCGGGGGGTGGTTGCTGTGAGGAGAATAGGGATAA	1A	76.444
AX-108734129	TCTGAAGCATGGAGCGAATCAGGTACTAAGATCTG[A/T]CATTTGATACATTATCTTCACACTTTTTTGTTTAA	1A	76.444
AX-108735277	GCTGCAGTACAAAGGTACACAGGCTATCGATCAAA[C/G]TAGTGAAATCACACGTTGAATACTCTGTTAGACAT	1A	76.444
AX-108735347	GATCAAGTCTCCCGTCCATTGGTCAGGTCAGTAAT[A/G]CGAGGGATCGATCGGGTTCAGAATGCGAAGGGCTT	1A	76.444
AX-108739032	AACTTTTCCTTCTCACAGGAGTATGATGCCGTGGA[A/T]TTCTATCGCTGTGTTTTAGTGAATTCGAACTGTTC	1A	76.444
AX-108739541	TTGTTGTTCTGGATCCTACGGGGTATTAGCACGAC[C/G]ACTTTTTAATTGTCCACTACAAGTTTGCCTGGCTA	1A	76.444
AX-108740655	ACTGACCGGTCTGAATGCATGGCTAAACAGGCCCG[G/T]TGACTACTTCTGGTAGACTATTTCAACTAAACTGG	1A	76.444
AX-108740747	GGAAGAGTGCAACAGGCGCTATTGAAAGGAATCAT[C/T]GAGGCTTTGTATATGTGCTTGCCTGCAAAATTCTG	1A	76.444
AX-108742771	TCTGCTGTGGTTCTTGAGACTGAGACCTTATTGTC[A/G]GATGCTGTTGGTACTGCCGATAAGACAGATGCAGA	1A	76.444
AX-108743343	AACTTCTTCCCAGCTTCTCTCAGAATCTTCAATCC[A/C]TATTCATTTGGTAGTCCTAGCAAACTAGACCCTAA	1A	76.444
AX-108744267	CATGTTTTATCTATTGACTACCGTACTTACATCCC[C/T]TCCACAAATGCTTTTATTACCTTTTGTCATGCATA	1A	76.444
AX-108744820	TGACTGCTTTGTAGCCCAATTACCAAACAACACAC[A/G]ATGACATAATGAGCAGACTAAATCATTTGAGGACC	1A	76.444
AX-108745854	TTACATCACATTCGTAATTACCCTTTATTTGAACG[A/G]TTGCGGTATTTTTTTGTCTAATACTCCAATTAAAC	1A	76.444
AX-108747845	CACGCAGATTGTGCCCGCTATTCTGCGCCAAGATT[A/C]GGATATTCGTTTATGTATATAGTATTTTCATCTTG	1A	76.444
AX-108749697	TACAGCAAAAGTCAGACGAATGATTTACATACTAG[C/T]ATTGCAGTATCGTTTTTAGCATCCATGAGAGCTTC	1A	76.444
AX-108749965	CCTGGTAAGTTCGGCATCTCGAGCCGACGCCTTGC[A/G]CTTCAAAACTTCACACTTCGTCACCACGTCCTGGA	1A	76.444
AX-108750341	TTCCTATTCACATGATTGGAAAAGTTTAAACTCAA[C/T]CGGCTGAAAACAGCATCGCGTAAACTGGTTACTCT	1A	76.444
AX-108751174	CCAGTTAAGATAGACTTATCATGACAAGATGATAC[A/G]TGTCTATTGTGCTGAGGCGTAAGATGATCAAGGAT	1A	76.444
AX-108751859	CTTCAGACAATTCTTATATGCAGAGTAAAAAGGAC[C/T]GGAGGTAGTATGATATCCCTCAACAGATGCCTCTG	1A	76.444
AX-108753571	GGACTTGGGTAAACAGTTGTCAGTAATCAGTAATG[C/T]CCTGCAAACTCTGGTGAAAACAACTCAATCTACAC	1A	76.444
AX-108753948	AGAAGCTATGGCCCAGACATAAAAACTCAATAATA[A/G]CATAGCGAAACGTTTTTAAGATTCCAAGACAGACG	1A	76.444
AX-108754462	GTACTTACTATTAGGTTAGAAACTTTGCTTGATAT[C/G]TTGTTCAGTAGACATCAGAATGCTTTTATTAAAAA	1A	76.444
AX-108754837	TGTGCAACTTGCTATAACGAATTCAATTGTGAAGA[C/T]ACTTGCATGCAATGACAATCATCTTTTGGATCTCC	1A	76.444
AX-108755593	ATTGTTTAAATGGATCGTAGGTCGGATGGATAGCA[C/T]GGATGTCATTTATTTACAAAACTTTGTGTGTGAGC	1A	76.444
AX-108757985	GTAAGATCATTGGGATTTCTATTTTCATGCCCTCG[A/G]TTCCATAGTTCTACCCAGTTTGACCCATGGCAACA	1A	76.444
AX-108759310	TCCTTAGGTGTTTGTCTCTATAAAATCTATCTCAT[C/T]GCTCTTCTCTCTCAGCAGTCAATCATGTGTTTCTC	1A	76.444
AX-108759978	CATAAACCGGGATTTAAGAATTAATGATTCATACG[A/C]CTCAACTTTTTATCCCTCTGCCTAATCAATCTAAA	1A	76.444
AX-108760149	AAAAAAATCAATGAGAAGTGGTACAATGAAACATA[A/G]GCCTTGGTACTAGCCATCCTTACATATCAATCTGG	1A	76.444
AX-108761163	ATGGTGAAGAGATCAGCAGAGACAACCTGTCAATC[A/G]CCACCACCAGGGCTAGCAGGACGCGGCAGGGAAAA	1A	76.444
AX-108761206	AGGAAAGAAGCGACAGTGAGAGATGGTGCCAAAAA[G/T]ATATCGTAGAACACAAAGAAGGTGACTATAGTGAA	1A	76.444
AX-108761573	GGGCGTTACTCCATCACGAAAAAAGTTTAGATAGG[C/T]GGGACAAACAAAGAGTACTGGCTCACCAAAGTCTA	1A	76.444
AX-108762097	GATTGGATCGTTAGATTTGACATCAACGACCATAA[A/T]TTCATATCCCCATGAGCGTTTACAATTTCGCCCTG	1A	76.444
AX-108762420	TCCCCAGATAGTGATCGTTTGATCGGATTCATCGC[A/G]TGCGTTTATTTTCATTCGCATATAAATACCGCACC	1A	76.444
AX-108763406	ACCAAAATCGTCAGAGTAGTTAGCGGTTAAGTGGA[G/T]GTGGTGTAGCGGATGATGTGGTGGAAGTAGCGTTC	1A	76.444
AX-108764946	TCTTCGTAAGGTATAAGATAAGGTTTAATGGTACA[A/G]AAATTGAAGATATATTACCCACTAGAGGTTTGAGG	1A	76.444
AX-108765701	TGTGGACAATGTGAGTGCATGGAGCCATTGATTGC[G/T]TGTGAGAGCATCTAAATGATTCTATGGTTATTTGT	1A	76.444
AX-108768150	GTGGGCATGATTCTGGTGGGCAGTGTCGCCGAGTG[C/T]TCCTATGCAATTTCGCATACTAGTACTACTACTAC	1A	76.444
AX-108768509	AACATGGAATAGAATAGTGCCAATTATTAGAACCG[C/T]AGGAAAAAATATCCACCGAGCCAACCGGTGTTTGT	1A	76.444
AX-108769652	GACGGCCACTTGATTTACTAAATCGTGTAGTTGTG[C/T]CGTATTGAGTCATCATAGGCTTAGCGGCAGTCCGA	1A	76.444
AX-108771184	ATCTGACATAGTGATAGCATGACTACGGAATAATA[C/G]TTGCCCGAGAGCTAGCTACATCTGCGGTCTCCACA	1A	76.444
AX-108773096	CTTGTCCCGCTTGGGCGGTAGGGGTGTCGGCTCGG[C/T]CGATATGCCCAAAAAAGGCGGTCTGACTTTACGTC	1A	76.444
AX-108774006	CTGGAGTATTACATCGGGAGTTTTAAGATAGACCT[A/G]CAGGAAGCTGTATATGACAAGGAAGATTTTTGTGA	1A	76.444
AX-108774480	AAGGCTGGCTTCTCGGGAAACCGTCAGTCAAGAGT[C/T]GGCTTATCCTGAAGTTGTTCCTGGGGCTCGTCCGC	1A	76.444
AX-108774608	CATGGTGTATTACGTATCGCTGATGTCGAATTGTT[A/C]GTTTTACAGACTGAACTCCCGGTGGACGACTGCCG	1A	76.444
AX-108774898	TTATAATAGCCACTACTGCATTCAATGCCATTAGA[C/T]ATGGAGATCCACCGTACATAAATCATGCATTCCTC	1A	76.444
AX-108775187	GGAAATACGGTACGCATGAATGCGCCAGTAATCAT[C/T]AGCCACTAGCAGCTAATCATCAGCTTTCTCCTGAC	1A	76.444
AX-108775243	GGTACACTGCCTATGGTTCTCGACGACGCTGCTTA[A/G]CGTGTTTATGTGACATACCCAGAAAATCCACGGAA	1A	76.444
AX-108775719	AGTAATTAAAGCTCCTTAAGCCACTGCAGATGATG[A/C]TGCTACTGCCACTCATGCTTAGGCCAATGACATCA	1A	76.444
AX-108778279	GTGCATCATACACCGTTTAAGGTGGTTGTTATTTT[C/T]ATATGGGACACTGCGAATCATGTTGAGGTCACCTC	1A	76.444
AX-108779913	TGGTGGTTTGTTTAGAGCGCATAAAGGGTTCAGTC[C/T]GACTTTACTACAATCTTCCAAGCTCTCATTTAACA	1A	76.444
AX-108780153	AGACTAGGAGGTAGTCCAAGGGCAGAGATATTCTT[C/T]GACTGCATCTGGAAGATGGTGGATTGTGTGCTGGG	1A	76.444
AX-108780200	GGGGCCCTAAAGATCGTCCCGAAGCTAGTCCAATG[C/T]GGAGCGAGCCTCCTCCAGAGCACCGGGCGTGGCAG	1A	76.444
AX-108780640	GGTGTTATTTGCTAGTAGTTGAGATTATTAACTTG[C/T]TGCTATCTCTATCGGTTAAGAGACGGGGAGAGAAC	1A	76.444
AX-108781072	ACCGGTTAAAGAAAATTAACCCAAACGGGTCTCTT[A/G]AACCATGAACAAACGCCTGGGCAAACTGGTACATG	1A	76.444
AX-108782170	CCGGAGGGCACGGACCTCACTGTCCCTTTCCTCCA[A/G]CATCTTTATGGTAGTCTGAAGTCGTAGCTCCTCAT	1A	76.444
AX-108782177	TCACCCCAACACCGGTTTGGAGAAGGCATATGCCG[C/T]TAGTCACCCCGTAAATTACCCCCGTTGTCCTTGAT	1A	76.444
AX-108782455	TAAAAGATTCGGTTTTCTTACTTTGTTGACCGGTC[A/G]ATTTCTTAGAAAAATAGTAACCGATGATTTTGGTC	1A	76.444
AX-108785160	TGTATTTCTTTTACACACATGAATCGTACAACTAT[C/T]GGTGTGGATTTGGTAGTTTAACAATTTTGTGTTGC	1A	76.444
AX-108785412	CTGTACAAGATTAGTCTTTCTTTGGCTTCTCATAT[C/G]TTTTCCTCTAATGTCAAGGCCGCAATTTATTTCCT	1A	76.444
AX-108785528	TCTAGTAACCATGGGAACATGTTACATATATGAAC[A/G]TAATAGAGTTTGGATCACTGCTAGCTCATTCCACA	1A	76.444
AX-108785562	ATTCCCATTCAATCTCAGGATTTACTATCGCACAC[A/G]ATTCATGTCCGTCGCTTATGCAAACCATGTGTGTT	1A	76.444
AX-108785941	GGTAGTATGTTGCGAGGATTTGTAATAGATGTTTT[C/G]TTGCATCACATAAAGTCGTATATGTATTTTTCTAA	1A	76.444
AX-108786983	TTTTAAGTATCTCTTCCACGTTGAAGGCGACATGA[C/T]CAGCTTGTTGACCCAGATTACTCGAGATCACCCAT	1A	76.444
AX-108787373	TTTGAAAGAGGCAATAATTCTTTAGTTTCTACAGG[A/C]ATTCATACGGTATTATGTGCGCCACTCACGGTGAT	1A	76.444
AX-108787410	CGGGAATGTGCTTGTTCGCTATTTTAGGGACGTGC[A/G]TAAATTGGCGGCTCTGCGGACCAGTTTACATCAAT	1A	76.444
AX-108789008	TGAGGTTTATGTATTCCACAAAAATAGCACATTCA[A/G]CCTCTCTCATATTAGGAAACCTCATGACATATTTG	1A	76.444
AX-108789019	TTGATACTTATTTGTGTGCTTGCTTGGATGATACT[C/T]GCTATTTATGTGTGTGAGGTACTTATGTGATCATG	1A	76.444
AX-108789891	TTGGGCACTTCCATAAGCCGCCAAATAAAGAGGTC[A/G]CAAATCACCAAAGCCATCATCTTCCTCTATGGCCG	1A	76.444
AX-108790369	GTTTCAATGGGAGACAGTCCGTCATGAACATTACC[C/T]GGCCCATACCAAAGCTTTCTGCCAGATTTATGGCT	1A	76.444
AX-108792087	TGGAGTTGTTGTCGAAGAATCAAACAGCAGCATTA[C/T]AGTTGACGTTTCCCCACATGTTCCAGTTTGGAATT	1A	76.444
AX-108792538	ATTCATTTCACACCACTCAATTCAGAACAAGGTCA[C/T]ACAATTGATCTAAACTATTATTACAAAATACTCGG	1A	76.444
AX-108792896	GCCTCGTTGCTTTTGAGTTTGATTTAAACTAAGTA[C/T]GGGAAGTTTCCTTTGTCTCCTCACCGAGCCGGTGT	1A	76.444
AX-108796043	GTTCAGTTTGAGAGGCTAACCAAGTCTGAACATCC[A/G]GATTCAATGAAATAGACTGACCTGCTAACTGTCCA	1A	76.444
AX-108796341	AACATGAATGTAGAAGTGTACGCAATAAAAAAGAC[C/T]AGCCAAAACTCAAACATGAATACAGAAGTGTACAA	1A	76.444
AX-108796755	GCTTACTCTGTAGAGACACATTCATACCTTCATTC[A/G]TCCATCGTCATACCCCTAGGGTTTAGACCACAACT	1A	76.444
AX-108797865	AACTGTTTCCATTACAGTCTGATTGGTATGTTGAA[A/T]CACATTTTTACAGGAGATGTCATAGGCATCAAGGC	1A	76.444
AX-108798096	GTCATCTACTACTTTTCTGTATATCTGCGCATTTC[A/G]TATCCCTTTCAGCTGCTTTACAATCCAGGATTAAT	1A	76.444
AX-108798192	AACATATGTGCAGGATATTCTATAGTTCTAGCAGG[C/T]TCTGTGGTTCCTAGATATTATTGAGTAGAATTGAA	1A	76.444
AX-108798636	TGGGCGTGGGCGTTGGCAATGAGCACTTCCCAATC[A/G]AGTGTTATGCTATTCCGCTCGAAGGCTTTGAGGTG	1A	76.444
AX-108799065	CGTAGGGTTTTACCTCTTTGAGAGGGCCCAAACCT[A/G]GTTAAGTACTGTCTCTGCATTCCCAGTTCCCTGAT	1A	76.444
AX-108799318	TAATTTTCAACTTATTTTCCTTTTTGTTCAGAATA[C/T]TGTTTGTCAATGCTACCTGATAAGCTTTCTCATAT	1A	76.444
AX-108799895	CTAGTAGTGCATGTGTTAGCTGAATGGGGATGAGA[G/T]AACCAACCTTCAGAGTAGTTTGATTCGCCTCCGAG	1A	76.444
AX-108800597	GACATGCAACTTCAAGCGTTATCACCCGTCTGCAA[C/T]TGCAAACATTGTAACTCGACTGCAGCTGCATGGAT	1A	76.444
AX-108800823	TAGTTGCTTGATTGCTTCTATGAGTTAAGCATGGC[C/T]ACACTGTCACAGTTTCATTTTCAGGGATGTAGCAC	1A	76.444
AX-108801159	GTGCTTCAGTACTCAATTAACAACACATGCTGTCT[A/G]CACATGATTAAAGCAAGATGGGACAGGACAAGATA	1A	76.444
AX-108801409	ATCAATCGCCTTTTCATTACAAAGGTAACAATCCT[A/G]ACATAATTACTTCTACACTCCACACACGGATATCG	1A	76.444
AX-108801860	CAGATTCCATGGTCGTCAAATCCGATATTGCCTAG[A/C]AAAACTGCCAAAGCTAAATATTAAATTGGTTTCCA	1A	76.444
AX-108802786	TCCATCGCTCCCTATAACGGTCATAGGCGTCCAAC[A/G]TCCTACTCCAAGATATTACAGGAAAGTAAACCCAA	1A	76.444
AX-108803239	CCGTGCATTGCTCTTGCCAGCAACCAACGGTCCAA[C/T]GTAGTATTTATATGTTGACGGCCTGCAGCTGCAGC	1A	76.444
AX-108803540	CGAATCTTTTAATGACGTAATTACCATCCAGCCAT[C/T]CGGCCTTTCCAACGAACAACATACAAGCTTTGTTC	1A	76.444
AX-108804171	TTCCATTTCTTTTAGCACAATACAATCATAGATGT[C/T]CACATACACACACATACAATCACCCCTTTAAACGC	1A	76.444
AX-108805705	ATATGACATTTGGATTTATCAGAAGACATCCTATG[C/T]AGCATGGTATAAAACTACTTGCATCACATACCCAT	1A	76.444
AX-108811100	ACACCACCATGGTAAGGATCGGCCAATTCAAATGT[C/T]GGCCCACGCGCAAAGGGCACCCAACGACGGGTGCC	1A	76.444
AX-108812235	CTCTCTCATCAACCTCAAATTCAGATGACTTCGTG[C/T]TGCCCTTAGACAGTGGAAGAGGAATCATGCCAGCT	1A	76.444
AX-108813075	TTCTTGTCAGTTATCAGTGATAGTTGATTGTTATG[C/T]GGTACTCATTTTAATAGCCTGAAACTGTTGCCTTA	1A	76.444
AX-108813874	AGGTAATCCATGTCTGGGTGGATGGTGGTTCACCT[C/T]GGCAAAACGGAGAATTACTGCGCATATTGTAGATA	1A	76.444
AX-108815573	AAAACGACTTCAAAAAGCTTAAGGGCGGGTTCACT[A/C]TGTGAATGTCGGGTAGGCGGACGGCCGATTAACCG	1A	76.444
AX-108815857	AGGCAATAGAAGAATCCTTCCAGCTCCTTAAGAAA[G/T]GGCTTGTCACAGCACCGGTGCTTGCCATGCCCAAC	1A	76.444
AX-108817684	CCGGACAGCCCCACGGACTCTCGCTTCTCTGTCCA[A/G]CCCTCGCCTTGAAACGAGGTTCTAGAATTAATGCG	1A	76.444
AX-108818491	GGCCGGATATCTTCTGTGAAGCAGAACAGCAAGTT[C/T]AGCTAGTCAGAGAGCGACTGAGGACCGCCAAGTCA	1A	76.444
AX-108818535	GTAGATGTATGTGTAGCTAGGAAAGCTTATAATAC[A/G]GTAGCAAAAAGGGTCAGCAATAATCAATTCAGAGA	1A	76.444
AX-108819439	CTAGCAGACGATGTGAACTTTGCTTTGACTATTCT[A/G]GATCATACGAAGCCTCCAACAACTTGGTGTAATCA	1A	76.444
AX-108820394	TGCAAATACAACCTATTCAGAAAACTAAACAGTAC[A/G]CTACAACAAGTAAAAAACTACGCATTTTCAACCCA	1A	76.444
AX-108820671	AAGGTTGAAGCTGGTCTTGAGTCATTTAAGTTTCG[C/T]TTACTAGGAGATAGGAGTGTCAACTGTCAATGTTC	1A	76.444
AX-108820788	AGATGCCGATGCTGGTCTTCGTTGACCTAACCAAA[G/T]AAGAGGAGTAGGACGATTGCGCCTAAATCTACCAA	1A	76.444
AX-108821109	TTCTTGCTCTCAGAGCCTCCCCCCATGCAAAACCT[A/C]TTGCATCAACATCTACTTTCACGACATCCCCCATC	1A	76.444
AX-108821343	TCCCCAGGCATCCACGGTAGTATACATATCTGCCA[A/C]GTCAAACATTCTTGTCTCGCGCATAACCTTGAAAG	1A	76.444
AX-108821690	CTGGAGGCTTCGCTAGTAAGCCACCTGGTTCCCTC[C/T]GTTGCATTCGAAGTTGGACAAAGATTCAAACCAGA	1A	76.444
AX-108822016	CGAGCAAAACCCCAAACTCTAAACCAAGAACCCAC[A/G]CAACTAGCTACTAAAACCATAAATCATAGCTCCAA	1A	76.444
AX-108822560	TGAACATGCAAACCTATACATATTAGCATTATTCC[C/T]AGGATGATCACCTTGTTTGCTACTCCCTCCGGTCC	1A	76.444
AX-108823858	CAAATTCGTATTGCGAACCGACACTTGAAAAGGAG[A/G]TGGGTTGCTGATTCCTACACTTGCTTGCATAGAGG	1A	76.444
AX-108824306	AATATAGTAGCGGATCTACTAGCTAAGAACTCAGG[A/G]GTGTCTCGAACCACTGTTTGGAAATCGGAGCCCGC	1A	76.444
AX-108824490	TAGAGGGGACCGTCCTGCTTGTTATAGGTTCACTC[C/T]AAGGATTCACTGGATTCCTTTAAATATATAACATT	1A	76.444
AX-108825194	CGTTGCTCCCCTTTTGATTTGGCTTGGCCCTGGGC[A/G]TAGAAGCACAAGTGTCATTCCTATAATATATACCG	1A	76.444
AX-108825557	CAAGGTATGGTTGAACTTCCTCATATTTTGTTTCT[A/G]TTAATTTATTTCCGACATGTGAAGTTCTGCTAGAT	1A	76.444
AX-108827668	GTTGTTTTTGACGGTTATCCGACCCAACCAGCTTG[A/G]AAGCGTGGGCATGCAATGAGGCACTTGCTCTGGGA	1A	76.444
AX-108827732	AGACGAGCCTAGATCAGCAGCTCTTAAAGAGTGGA[C/G]TCAAGAAACGAGTGTTAAATTGGAAATCTTAGTTG	1A	76.444
AX-108829549	CAAATGACCCCATCAGTACTAGCCGCAGGGACAAC[A/G]TTATCTGTGCGCTCTACTTCATGGCGGGAGCATCG	1A	76.444
AX-108829694	ATAGCTGAATAAAATAAAGTGTTTTCACAAAACTT[C/G]CATGCGTGATTTCTTAATTGCTTAAGTATCATCTT	1A	76.444
AX-108831098	GAGATTGGTTTAAACCACCTAATTATGACAGCATA[C/T]CGGGTTTGTTGAGGGAAAAGGCAAACATGGTAATC	1A	76.444
AX-108831238	TTTGTTACAGGACAACACGGCGACGCAAATGATTC[A/C]GGGCCATGTTTGACGGCCTTATGAAGCTCTGGGGA	1A	76.444
AX-108831568	CCATGCAACACCGGGTTGTCTATACGGCTATACCT[G/T]GTCGCCCACGCGTGGGATAACGGGATGGGACGGTG	1A	76.444
AX-108834407	ACAGCAGTTAGCTGGGACTTACACTTTTCAAGCTC[A/C]TGAGATAGCAGGTTGTTCTTTTCCGTGAGTACCTA	1A	76.444
AX-108834478	TTTTTTTTTGAGAAATATTAGGGGATAAGGTAGCG[C/T]TCCGTTTGGTGCCGAACGAAATAAACTTTTTTTTC	1A	76.444
AX-108835345	GTGGAGCACACCGTACAAGTCTCGTTCAAGATTGA[C/T]GCCAATGAGGACACCTTGGAGTGTGATGTGGTTCC	1A	76.444
AX-108835436	ACCTTTCAGCCATGTAGTAGTAATCTCTTACCTTT[C/G]ATAGTCATATATATATCTATTCATGCCTGCCACTG	1A	76.444
AX-108836970	CGTCCATGACATCTGCCCCGATTTGGAGGACTGAC[A/G]ATTTCAGAGATGGGTTACTTTTAGAACAAAAAAAG	1A	76.444
AX-108837104	TTGGCATGCCCGATCACTTTTGATCGTCGGGATCA[C/T]GTTACAAATATCCGGTGCGAACGACTGACGACCTT	1A	76.444
AX-108837741	TACGGGCTCCTCTATGGGGCCTTCATCACTTGGCT[G/T]CATGTGAAGTGGAAAACGTATTCCGTACCAAAAAT	1A	76.444
AX-108839912	ATTACCTAATTGAATCACAAAATTAAAACGCAGAA[G/T]CTGGTAATAAAAACTATATATAAAACAAAAACTAA	1A	76.444
AX-108840922	AAGCATCTGACAATGACCTGATGCAAGCGCCAGTT[A/C]ATGCCGACTTCAATATGTAGTCGATGGAAGTCCGG	1A	76.444
AX-108841156	CTAGTGTTCAGAATAACACTTCACGGTCTCCCTGC[C/T]CTTTGTCTCTTCATGGCTCATTCTCCATGATCTTG	1A	76.444
AX-108841618	AACTAGAGCCATATCCATATATATCCTAGGCCACA[C/T]AGCACCATTTAATGTACTAAATTTCTAAATATGCA	1A	76.444
AX-108842316	GCATTGAGACTGGACCCATTGTTCCCTACGAGCAC[C/T]ATAGGCTGCCATCTGAGAGGTGTGTAGCCTTTGAG	1A	76.444
AX-108842979	GCGCGAACTCCCAGTACCATCCATTTGCGGTATGA[C/T]ACTTGTCTGACGCCCATACCGCTTCGCGGCTTCTT	1A	76.444
AX-108845466	CTCTCCCTCTTCCATCCTGGTGCGCTTCTGTTCTC[C/T]GACTGGTATTGGACTAACCACGTTGGTACCACTTG	1A	76.444
AX-108846281	GGCAGGCAGAACTTGACCCGAAGGAGATGGCCACC[A/G]GTTGTCCAAGCCTTAACTAAGATGGGTCTCCTTTT	1A	76.444
AX-108849230	TGGTTTTAGTTGTGCTATGGTTAAAATTCTGATGG[A/C]ATGCTCATATTGCTCCAGTGGTATCATGTTCATCC	1A	76.444
AX-108851054	GGCTAGAAGAGAGGGAAAGTACATCTCATACTATC[A/G]CGTCCTAGGGAGATTGGAATGCCATTTGGAAGCTG	1A	76.444
AX-108851426	CCGGCCCCAAAATCGGGACATACGTGAAAGACGAC[A/G]CCAAGATGGACACCGGTACCACGGCGAAGCCAGCG	1A	76.444
AX-108851566	CGAGGTAGTAGTCTCCCATAAGAAAAGTGGGACAC[C/T]TGGCCGCACTTAAATGGTTACGGGAACACACATGG	1A	76.444
AX-108852897	GCTTGTAGGGGTGTAGCAACAAAGGTCGCCAGAAA[A/G]ATGGCATGTATTTGTTCTGTCAGGTTCTATTGAAT	1A	76.444
AX-108853502	ACTCAACACCTTGCGGTCATTTACCACGTACTCAA[C/T]ACCTTACGGTCAGAGCAAATACACCACTCAACACC	1A	76.444
AX-108855105	TTTTGCATATGATTAGTAGACAAATTACTCAGGTA[C/G]AACAATTTATTTCCGAGTTTTAGGAGTAAGATAAG	1A	76.444
AX-108855445	ATGAACGAGACTCGCTTCCGGCCAATAACATATAG[C/T]AGAGCCTAGATGCTCATATTGGTTCCTACATATTC	1A	76.444
AX-108858238	ATGGGATCAGTAGTCTGATCCCTAGTGGTCTTCAT[A/G]AATGAATTACAGTTAACAAGCGATGTCGTCCGTCT	1A	76.444
AX-108858461	GAACATTATGCGTTATCTGCATCTTTAGCCACACC[A/G]TCTTCCGACTTAGTGCAATTGCTCCAACAAGGGAA	1A	76.444
AX-108858579	AAATCTTTTTGCAAGGTTGCTGATGAGGAGCTCCA[A/G]GATAAGCTGGCTAAGAGACCAAAGAACAAAGAGCT	1A	76.444
AX-108858826	ATCATCCCCTCCCCCTGGGGAGAGATCCAACCTCG[A/G]ATCGTAAACCATATCTCCATGTACACGGTAGGAAT	1A	76.444
AX-108859634	ACTACATGTGCAACTTGTCCAACATGGTCAGTTTG[A/G]TGTCTAAATTTGAAAAATACACAAAAATGGTGTCG	1A	76.444
AX-108860650	TCACTGTGGATGAAGGCAAATGTAGGCATACTCAT[A/C]GGAGGTAGGCGAAGATGTCGTACGTCCAAAGGTGA	1A	76.444
AX-108860860	TCAGAGTCCTAACCAGTCAATGCCCTACGTTATGT[C/T]GAAGGCTTGAAGCTACTGGTTGATTGCAGATTAGC	1A	76.444
AX-108861525	TAGGCCTGAAAGTCACGGTCAAACAAGTGGTAGGA[C/T]GTCAGTGCCTAAACTTTTTGGGATATAGTGACTTG	1A	76.444
AX-108862488	CATAGGGCCACCACCGATCTCATTGCCCGCTAACG[A/C]CGACAAGTTAGAACTATCCCACTGGCCAGAACTAG	1A	76.444
AX-108862861	AGTGTAATTGTCATCAGTTCATTAGTGGCCTCATC[A/G]CTGCGGGTCTTTACTGACATTGAATCTGTGTTTTT	1A	76.444
AX-108863230	CTGTAACAACTCAATCTACCACGGACTACACGCCA[G/T]ACATGAAGTTTAGGATTAGCGTAGCCTGATGTCAT	1A	76.444
AX-108863414	AATTCTCCAAATTAGTGGATCGAGCACCAGACCCG[A/G]CAACTGACAAAATTCGTTGGCATCAGTGGATCATT	1A	76.444
AX-108863912	TCATTGAGTTGTTCCAGGCATTGTCTCTATCTCAA[C/T]AATCCTTTCCAACGGTGTTTCTTTTTAGTGGGCCC	1A	76.444
AX-108864820	CCGTCAAATTGATGGCAATGATTGGTGGATCTCGG[G/T]GGTCTATGCGCCGCAAGGTGATGAGCTCAAAACGC	1A	76.444
AX-108865726	CAAACATATGTAAATGAACTTATCGATCCCATTAC[A/G]GGTGAGTGGGACGAACAGTTAATTTGTGACAATTT	1A	76.444
AX-108867008	TCCTAGATGGTAGCAGGAACCCGTGGATTCGGCCA[A/G]GTCATTACAATTCTTTTACAATTTTACCATGTGAT	1A	76.444
AX-108867163	CAACCACAACGCCACGCCACAGCATTCATCAGCTC[A/G]GGCCAACGCTTCGGAATGAAAGTGAAACAGAAGGT	1A	76.444
AX-108868887	GGCGGTGCTCTAACTTGCCTTCAAGATCGCTGCAG[C/T]GGCACGACCCGTCGGCACCGGTACCCCTGAGGCCA	1A	76.444
AX-108869367	GAAGCAGAAGAATAAGATCTCGACCAAATGGAGGG[C/T]CCCTTCATAATTGATGAAGGTACTAGCACGAGGAG	1A	76.444
AX-108869561	TCTCGAAGGAAATATGTGTAAGAGTAAAATGCACT[A/G]CAGGTACTTGAACTTGCGCCGCGAGCTCAGTTTGG	1A	76.444
AX-108869890	CATAGGATGATGGGGAAATTTAGAGCAGCGGTCGA[C/T]GAGGGCGGCCTACGTGAAATCAAGTGCAAAAACCG	1A	76.444
AX-108871190	GGTATACAACGTTACAATATACACATGTAAATACA[A/C]TCTAACAATCGTGTTTGCACACCGCGCCTGCCTTG	1A	76.444
AX-108871270	TGCGACCCATGGTTAGCGTAAGCCTGCTCCCGACA[C/T]ATTAGTGGTACCCTATGATTATTGTCGTTGGTGGG	1A	76.444
AX-108872258	AAAGGTTATGCGCATGTGTGTGACCTCCCAACTCG[C/T]AGATCCCTATATAGAGAATACATGCCCTCGGTTGA	1A	76.444
AX-108872970	CAAGGAGTTAGTCTCTCCCGTTAATGATGTGGTGT[C/T]AGAACAGACAACCATCTCACTGCCATCCACCGATT	1A	76.444
AX-108873494	CTAGGGAGTGTTTATATAGAAAAAGTGAAAAATTT[C/G]GGGTAGATTTGGACTCTCCGATCTTAATCAGGTGG	1A	76.444
AX-108873881	TTGCTGAGGAGAGGCACAAAATAAAGGTAGCTGTC[G/T]CCCTCGCGCGTCATCAACGTGACCTTGACAATGCG	1A	76.444
AX-108874518	TTAGTTGATTGTTTTTCCTATTTGAAGCTCTTGAC[A/G]TGAAATTTCCTTTAAGACCTAATCCACATAATTTA	1A	76.444
AX-108874669	TCGAGCGACGGGAAAATGGTTACAGGCGACTTCCA[C/G]TGTATGAGCTCTCAAGCCTACGACCGATCGTGCTG	1A	76.444
AX-108875267	GAAGCTCAATGGCCACGGGATCGACATGGCGACGG[C/T]GACGGTAGCGTATGGTGTATTTCAGGAAAGAGAAT	1A	76.444
AX-108875994	CAAATTTCGCGAACATAATACTGATTCTGTTCGTG[C/G]CTGAGTCTCGCCCAAATCTAGGAGCCACTTTTATG	1A	76.444
AX-108876297	CGACCATCCATACTACACTTGTATCACAGTCTCTT[C/T]GCCGAACTAGTGTATGTATACATTTTACCATTGTA	1A	76.444
AX-108877769	GTCAAAGTGTGCCGCCTAGAATCTCCCTATGGATC[C/T]AGGGACCTTCGTCCTTCACCGGACACCAGCAGAAC	1A	76.444
AX-108880517	GCCAGGCGACAGACGGCCAGAGAACCTCGGAGGTC[C/T]GATACCTAGGAAGTGATTTGGGCTGTGCAAGATTT	1A	76.444
AX-108881012	GAAATGACAAGGACTTAAAGATGATCAGGTGCCGG[C/T]TTAGAAGAATTTTTAACTCGGACTACGACTTGTGA	1A	76.444
AX-108881081	GTGGACGTATATTGACAAATTGTTGGCGGGACCTG[G/T]GTAAAGGCGCATCCTGTTAGCAAAACTTCCATACT	1A	76.444
AX-108882813	AGCCCAGTTGGGATGACCGGTGATCTATAGCATTA[A/G]GGGTAGTCTTCTTTTATTTTGGTTCCGTAGTCGGA	1A	76.444
AX-108882820	AGCCAATACCGTCCAGACATAATCATGCCGACGAA[C/T]CGGACCGACCACCATGTGGACGGGACAAAACGGCT	1A	76.444
AX-108883992	TCAAGGCGGTGTTATGCGATATATGTCGGAAGCCT[A/G]GACGCTTATCTGATGACTGTCCACTGCTTTTGATA	1A	76.444
AX-108884269	CATACTTACACCATCGCTTACCCGTTTCGCACTCC[A/G]ACGTGTGTTGCCATTTCAAGATTTTAGAATTTGAG	1A	76.444
AX-108884468	TAGGGCCTCTATAAATAGGACTAGCCACCACCATA[G/T]CTAGGGCATGATCTGATCGGATATGGGATCGAAGC	1A	76.444
AX-108884473	ATCCAGGGATGACACTTATGCACAGAGATTCGACC[A/G]TTTAAGGTTGGATAGCTACATGGAAGGACATCCCA	1A	76.444
AX-108884962	CAAGACCGCTAAGCAAACCACAATCCTCTGCACGG[C/T]AATCCTATACAAGAGCAATTTGACGAGAAAGCACA	1A	76.444
AX-108885481	AGTGTCTTTGTCATGTCATTAATTTCTTTGCCTTC[C/T]AGACACATTTGACAGTAACACTGTGGATCTTTGGC	1A	76.444
AX-108886351	GTTGAGGTGAGAAGCAATAGTCTATGGTGGCGTCT[A/G]CAGGAAGAGCCGCAGCCATATGAATGAAGTCGATG	1A	76.444
AX-108889133	TACAGAATTACATATATAAATATGGTCTGCTGGTC[C/T]AAACATGATCTCTTGAGAGTAGTATCACCGGACAT	1A	76.444
AX-108889503	ACACTGCACACTTGAGGACACTAAGATCTGGAATG[A/G]AAATGTGGCAATGCTTGTGTTTACCATTAATACAC	1A	76.444
AX-108889693	TATCTCATCGGCCAATAAGCCACCGGCCCCTATTA[A/C]ACAGGACCGACCGATTTTAAAGCTGGATCAGCAGT	1A	76.444
AX-108889807	AGTCGGTTTGGTTGGGAAAGATTCTGGCTTGTTTT[A/G]CTTTGAGTCGCATAGAACATCTATAAAAAGATATT	1A	76.444
AX-108890616	ATCTACAAGGTACAAATAGTAATGCCATCGAATCT[G/T]ATTGCGAATTAATAAATAGAAACCTAAACCCAAAT	1A	76.444
AX-108890642	GCTTCTCAGATTCCACTTCTAGGAGCTAAAATGTT[C/T]GGCCCAACTCTGAGTTTGGAATTTGTGGAGTTGGA	1A	76.444
AX-108892646	AAATCAGTGAAGTTAAGTGATGATTAGTGCAAGCA[A/G]AAAGCGTATATAATGTTGATATGTTTACTTTAAGT	1A	76.444
AX-108893489	TTGGTTCACATATTTTTTACCTTGTTGTGCCACAT[C/G]TGCTAACCGAAGCTGGTCTATCATTCCAATATGTT	1A	76.444
AX-108893516	CAATGACTAGAGCTCGTGCAAGGGCCATCGAAATC[A/G]AGGTGAACTCGCACTTCTCTGAGCTTACACATTCT	1A	76.444
AX-108894116	GGTCATGATCATTGGGGTAACCGGGAGTGGCTACC[A/G]CAGTATCGAATCTAGCAAAGATTAAGTCTCCACGG	1A	76.444
AX-108895315	TGGGCTCGAACTGGAGTGATGAATCTCTGTGAGAA[C/T]GGATAAGATATGGAGGTAAACTCTTCTTCGGTCTT	1A	76.444
AX-108896470	TTAGATAAGAAAGGCACCACTAGGCACTAGACGAC[C/T]GGCAAAATGCATGGAGCAGTCGCATACAAGTCGCC	1A	76.444
AX-108896813	AGCCAAAGCTAAAAATCCGCCATGTCCAGATAATG[C/T]GCAGTACTGTCATCCACCCCAATGATGTAGCCGAG	1A	76.444
AX-108896870	GGCTCAGGTACGAGAGGTTGATTATATTGCATACG[C/G]AGGCTGAGAATGGAATCTAAGCAAGAAGTTGAAAT	1A	76.444
AX-108898388	ATCGTGGGGACCAGAACAAATAAAGAAACATCAGT[C/T]GAACTTTGATCGTTGCTCGTATAATGCTAGTTGGA	1A	76.444
AX-108898579	GATCATGCACATCGAAGTGCTCGGGACTGCGGTGG[C/G]ATGATGGAACTAGTGGTTTTACGAGGCTGGCGGTA	1A	76.444
AX-108899119	TGCCTCTAGGGCATATTTCCTTCATAACCAAACCA[A/G]GATGTTGTAGAAAAACTAACATGACCATGAGACAT	1A	76.444
AX-108899464	GGAGAGTTCGTGTCTTTTAACACCACATTCTCAAC[A/G]AACATATATGGCTTGCCATTTGCACTAATTATAGG	1A	76.444
AX-108900746	AACTCACTACACATGTATGTATTCAACATGAATTT[C/T]GCTAGCACCCAATACATCCATTTGGATGGTCATGG	1A	76.444
AX-108901229	CGGCAAAACAGTAGTGACCGCCTATTAATTCTATA[A/G]AAGATGGAGAGGCCTGTGAACTCTCATGTACAGGG	1A	76.444
AX-108902168	ACGGTGGTGACTCGAGGGGGGGAATAGGGGGAACC[A/G]GAGGAGAGTCTCACGACAAACGCAGAGGAGGGTAT	1A	76.444
AX-108905663	TGATCTTGATTTCCATACCATTTATATGTTCGGTG[C/T]GCCTGGACATCTTTAAAGTAGAATGTGTAGAATCT	1A	76.444
AX-108906515	CGGCAGGTAGGATGGGAGATTTGTTCTCTCAATTT[C/T]GATTTGATTTCTTCTGTTCTCGCTTCCAAATGACA	1A	76.444
AX-108907198	TGAAGGAATGGAGAGCGAAATGGCAGTGCTGATTT[C/T]GACTACGCCAACGATAGCGAGGACGTCAATGGTGA	1A	76.444
AX-108908719	CCGTCCCAAGAGAAAGATTACATTGCTCAAACTGC[A/G]TTAAGTCGACTAGAGGGGGTGAATAGGATATTTTT	1A	76.444
AX-108909611	AAAGGCCGTTCTAGTCATTTCTTCTGAGAATGGTA[A/G]TCTGCACTGTCCAGCAGTCCCTGGCTCCGCCCAGT	1A	76.444
AX-108910024	AACAAGAACCAGACCTAGAAGGGTCAGAAGGGACA[A/G]TGGGGATACCTAAGGACAGGTCGCGAGCGGCCGCC	1A	76.444
AX-108911023	GCTCGATATGCGCAGACGCGCATAGTTCAGAACCT[A/G]TAGCCTGAGATGGGTACGTAGTTCCGGTGACATAG	1A	76.444
AX-108911844	TCTCACCGCCGAAGTCAACCAGCGAATATTGAGCC[A/G]AAGACTCCCAAAGATCTTTCAATGACCACCGCCGT	1A	76.444
AX-108913088	TCGCCAACATTGAGTAAAAGTAAAACATGAGAGGC[C/T]GTCGCCGCTTGGGTCCTAGGAAGGCCACCGCCGAC	1A	76.444
AX-108914060	GGCTCTTTCCTCGTAGATAACTTGTTCTCTGGCCT[A/G]TCCTTGGTCCTCCTTGGTTGCATACAGGTTCTTCA	1A	76.444
AX-108916048	TTGGGCGACGAAGTTGCATGTGCCAACGATGTTCG[A/G]AGCTCCCCAAAGACAGGCCCTAGATAACTAAGGTC	1A	76.444
AX-108916271	TTCCAATTTCCTGATCTCCTCTATGATGAATTCCT[A/G]CCGTTCCAAATCTTCCTTCCTGACCTTCTACCTGA	1A	76.444
AX-108916488	TTGCCAAGGTTGCGCTTGGTCCGTCCCATCTTGTT[A/C]TTGGCAATGAAGCCAGTCATGTTCTCGAGCACAGT	1A	76.444
AX-108916508	GAAAGGAAGCTGGGGCGGTGCCTGGTTGGCAACCG[C/T]CCATTTCAGCTGTTTTTTTGCAATCTTGGTAACAC	1A	76.444
AX-108918318	TCGAAACGTGCGTTACTGGAGAAGTCCGAGTCAAG[A/C]GGTGTAGTCGTTCCAGATCGTCGTGGGAAGTAGTG	1A	76.444
AX-108918751	CAAGAGATGAAAGAAAAATACTTGTTTATAACCTC[A/G]CCACATGCACAGAATATTCCTTCAGAATCATATCA	1A	76.444
AX-108919794	CAACCCTGTGGACGTCAAGTACCTCTACGATGGCC[A/C]TGTACGCCTATGACCGTGTACCTCCATAACCATTG	1A	76.444
AX-108921039	GTATACCAGAGGCTTCACATTATAATCTTCCGACT[A/G]TGATACGGCTTGGATCTTTCTACTTTGAGGTTTCA	1A	76.444
AX-108922498	CACGAATATACTGCTATCAAGGGCTTCAAGGCGAT[A/G]GTCGCTGCAGGCGTCCAAAGAAATCCATCTTTCTT	1A	76.444
AX-108922862	GATGAGATGGCATGAAGAAAAGTATTGAGCTATTT[C/T]CCCCTCGTCTTGCTCTCCTCGCTCTCACCTAACCT	1A	76.444
AX-108923383	CATGCGCCACTCACCTTTGAGTATAAGTTAGATTG[C/T]CCGTGAAGTGTGCACAGAGTGATAAACAGTACCAT	1A	76.444
AX-108923404	TCTGTCCTATTCTCGATGATATAATATCTCCTGAG[A/C]AAAGTGCATTTGTCCATGTATGGATGATCATAGAT	1A	76.444
AX-108924914	CCATTCGTCAAGACGTTTGAGATTGGTTTGCGGCG[C/T]CCGAGTGTAGATGTTTTTAAGATGTGCACTCCTCA	1A	76.444
AX-108925157	GCTATGCATCGCGTGAGATGCATGCATACCCAGCC[G/T]GAGAAGACTCTAAATTAGACACGGACATTCACACA	1A	76.444
AX-108926212	CACATTTCTCTAGATTGAGACACAGATCCACCTTG[C/T]GCAGGTTGGCAAAGGTCCCTTCCCGGTCTTCAATA	1A	76.444
AX-108927078	TGTGCTACTGTACTTGCAGTTTTTTTGCGTGCAAC[C/T]GCAGTCAGTTTCGACTCCGCGTGCAGTGAAGTTTC	1A	76.444
AX-108927476	TGAGCTGGCGCATAATTGAAGGCCATGATTGCATC[C/G]GGTAGCCATGTAGCTAGCTCCACCATGTGTCCATG	1A	76.444
AX-108928759	TGATCGAACAGGCGGCTGCCACAAATCTACCGACT[A/G]ATTTCGGTCGTCGCCCGTCCGATTCATTCTTCCCA	1A	76.444
AX-108929659	GTCAGGATTTGGATTCCAGCCCGCCCACCCACCAC[A/G]TACATTATTACCCAAACAACTCAGGTCCTCCAGAT	1A	76.444
AX-108930142	ATCACTGGCGTAAGGGAACTCTAATTTATGGAATC[A/G]ACGGAGGGAAGAGAAATAAGAGATAAGAGCACATG	1A	76.444
AX-108930969	TATATTAGCCTAGTAGGGCACATGTTATGACCGGG[C/T]AGACTTATGCCCGTAGGAGGCCCACTGGGAAGATT	1A	76.444
AX-108934472	TAGCGCGGTCGCACAGCCGAGTCGGTGAGGTATCT[C/T]GAAACTTAGAGCAAAGGCCGGTGATGGAGTTCTTC	1A	76.444
AX-108935035	AATGCTGACACGTACAGTACTAGAATGATTTACAA[C/T]AGAGTAGCAATCACACACTTATTACATCAAATGTC	1A	76.444
AX-108935731	CTTTGGGTTGTCTCTGAGTCAATGGGCGTGAAACG[A/G]CATATGGGCTACCTACGCTTCAACATGTATGCGGA	1A	76.444
AX-108935910	TTGCTGAATCATGTTTTTATCAGGGTCGAAGCGCA[C/T]GGCTGGGCATCGTTCGATGCACACGATGTTGTGTG	1A	76.444
AX-108936390	CCTCCCTTGATGGTCAAGAAGGTCATAGGAACAAA[C/T]AGGGATGAAATCCACGAAGAATCCCATCCAATCTG	1A	76.444
AX-108936456	GACATCAGTTGTTGATTAGGCAATTTTATGCCCTT[C/T]GCCAGACTAGCTCTGTCTCCGATTACATTGAGCAG	1A	76.444
AX-108937178	CGGCGACTTGGCAACGGAGCGGCCGACGAAACTAC[C/T]GGCTCGCTTCTCAAGATTGTCGGCTACCTATGCTG	1A	76.444
AX-108937338	ACCATCTTGGATATACGAGACACCTTGCTTGGGGG[A/G]TCTGAAACGCACAAAGTGCAACTAACTAACTTTGT	1A	76.444
AX-108937426	GCTAGAAACAAGCTCCTCCTCGTGGACTCCCGCCC[A/G]CAGAAGGTCGCAATCTTTGTCGTTAAAGCATACAC	1A	76.444
AX-108937711	GCTAAAAAATGGTTCGAAATAATAATAGGGCCAGA[A/G]CATAACGTCTTGCCGAAAAAATTGTTAGTGGACAT	1A	76.444
AX-108939302	TGAGCAACTACGAACTAGGCATTTATCCAGGGGCG[C/T]GGCTATCGATGGATTTAATAAACACTCTGCAGAGG	1A	76.444
AX-108940062	CGTAGAGGAGTCGGTGTTTCAGTAAGGTACCCTCT[C/T]GGCATCCGGTGGTGAAGTACCCGATGGATTGCACC	1A	76.444
AX-108940287	CTCCTCAAAGTGGGGTTTGAGGAGTCTGATTACGC[C/T]GCACGTACCCTTGTCGACAATGTCAAGGGCAAGAG	1A	76.444
AX-108941653	GTGGACAGTTCTGCCTCGTAAGCTTGCAGCGTGTT[C/T]GTGAAACCCCTGAACACAAGAAACTCCCTCACGAG	1A	76.444
AX-108942198	GGGGTGTAATATGCACTTCTCTCAAATAATAAACA[C/T]CCAGGTAAAGAGTGTCATCAGATTAAATACAAAAT	1A	76.444
AX-108943152	TCTTGCTTCTCCTCTTCTGAAGTTGTAGGAAAGTG[C/T]TAGATTGAGACAGTTCCTGGTCCCGTTTCCTGCTA	1A	76.444
AX-108943339	CGACTTAATTCAGGTTTCAGGAAGAGAAAGGCACT[C/T]TAGGACTTAAAATGACTCGATCTGATTGTACCGTA	1A	76.444
AX-108944322	GATCGCTAGAGATGCAACGCAACATAACATCGTTC[A/G]GCCGTTTCCTGTACAACTCGTCATCTTGAATGCAG	1A	76.444
AX-108945628	CACCTGCCAACATGGACGCTCTGTAGGACCCGATG[C/T]GTTCCTCGTCACCCTGATTTGGGCTTCTCTTGTCG	1A	76.444
AX-108945937	ACGTCGCTGGAGCCATCTCACGCGCATGTGCTCTA[C/G]ACTAGAAACCTTGTGGCAGAGGCGACCTCTTCGCA	1A	76.444
AX-108946364	CATCAGTACACCCACTTGGTATTTCAATTTAAGCC[A/G]AGTAGTTTTTCCAGTTGAGCTGACTAGGTTGTGTC	1A	76.444
AX-108947000	TACTTGTACTTGTCTGGAAAAATATTTCTATAACA[C/T]CCGATGGTCCTCCCAAATTCTCCAGACAAACAAAT	1A	76.444
AX-108947429	AGTGGCACGGGTGCATATCAAGAAACCTTATTGTC[A/G]TGGTGGGCGCACGACAGATGCCAAGGGATGGCTAA	1A	76.444
AX-108947440	GAGTGCATAATTATGCACAAGCGGTACGGATTTCA[C/T]GGATGTTGATAACCCACAAGTATAGGGGATCGCAA	1A	76.444
AX-108947946	TGTTTCAGCAGGATATCAAGATGGAAGGACCAAGC[A/G]GAGGAAGGAGGAGCGAGCAGCGAGAGGGCAGAGAT	1A	76.444
AX-108948852	TGATCCGTTTTCTACACAATCACGTTGACCGATAC[A/G]GTGTGGTGCAACTCCAACACAGCTGCCGCTGCGGC	1A	76.444
AX-108948975	AGATTCCACCTTCGTCTCGTGGGGCTAAAGCAAAA[C/T]AACCAAGCTGCATACATGCATTTATGTGACCCAGT	1A	76.444
AX-108950008	TTGAAAGGTTTTGGGCCTCGGGTTAGCCTACCTGT[A/G]GCCCATTACTCCCACACATATGATTAGTGGCTCCA	1A	76.444
AX-108951979	TCGCATTGCTTTAACAAGTATGCCTCGACTGTAAC[A/G]CCCTCGATGCGGCTATATCTCCCACGTGTTGAAGC	1A	76.444
AX-108953083	ACGACGATCTTTTTCGCAGTGTTGGGGCTTTCACA[A/G]AGGGAGGTGAGGGGTATTTATAGGGCACGGAGGCA	1A	76.444
AX-108953422	CATATTCCATCCACTTTCAACAAGATAAGACGACC[C/T]CCATAATGATATGTAAGTTGGCAGGGATGGTAAAA	1A	76.444
AX-108955228	TAGCTTGCCGGGAGGACTCGTTTACTTAGATTAAG[A/G]AGGTATTCCGCCTCTGCACAAGCATAACGCATGCA	1A	76.444
AX-108955313	CAGGACACAAACCAAACAAGCTCTTACTTCCGGCC[A/G]CTGGAACTTTTTATTTCTACCCAAGCTTAAATTCA	1A	76.444
AX-108955982	GTGACAAAAAACGGGCGCGAAAGGATCTACATCAA[C/T]TTCGAATTCACATTGAAAAAGTTTCAGCGTCCGCA	1A	76.444
AX-108956278	CTCCCAGGTACACCATGCAAGGTAGCCCACGATCA[A/G]GACTTCGTTGTCCGGCCCTTCTCCTTATGATGGCA	1A	76.444
AX-108956292	CTTGATGAAAAGCATGTCGGCGGTAGAGGTACAAA[C/T]GTTCTTGGGGTACTTGTCGGTCCGGTCTTGACGGT	1A	76.444
AX-108956443	GCGTGTTTACTCGGCACTGTCAAAGATGGTATACA[A/G]CTAGTGTTAAGGAACGTAGCATGCAATTTCAAAAA	1A	76.444
AX-108956572	GGTCGTGGAAGTTTTAGGTGATGGTGGAATGGTGT[C/G]GAAGGTATGGTGGATGGCTTAGGCAAATATGAAAA	1A	76.444
AX-108957286	GCTCCATTCACCACCGTGGGCTACTGAGCCTTCAC[C/T]CCCGAGCTGTGCAGTATTGTCTGGCCTGGCAAGTT	1A	76.444
AX-108957903	GGAGCTGCTTAAATAGGCAGGGATTAGTGTTAGGG[C/G]GAATTTGGAGCGTTTCAGGGCCTCCGATCACGATC	1A	76.444
AX-108959052	CACAAGGTTTCTTCTTCGGGTTATCATAGTGTTTC[C/T]AGATAATACGGGATCCCAATAGAGTCATCTTGAAT	1A	76.444
AX-108961587	GGTTAGAAAGTTGACACCTCCATATGCGTGTAGTC[A/G]CAACTACCCACAGGCAACCCCTGCCGGGCAAGTGT	1A	76.444
AX-108962351	ACACAACGGCTCTTTTGGTCACAGTTTCCGGACTC[C/T]GAACGTCCTCCCCTCCTGAGTGATCAAATGAAGTA	1A	76.444
AX-108962514	AAAAGCGTCTCCAGCCGGCGCGGAAAAAATCGCCG[C/G]CCGAGTGCTCTCAGATCTTTTTCATTAGTTTGGGC	1A	76.444
AX-108962907	TCGCGGGCATTGCCTGTGGTCCGAGCTCTTCTACA[G/T]AGAGTGGACATTTGATATGAGAGCGCTGACCGGTG	1A	76.444
AX-108963398	GAGATTCTGCTGCTGTTCCAGTGCTGGATGGAGCC[G/T]CTTCCGGCTCAATTGCTTCTCCTGCTTCAGCTTCT	1A	76.444
AX-108963449	ACGAAAGAATTTTGAGCCGGGAGGGATGAAGCCAC[A/G]GAGCATATGGTTAGTGAAAACAACAAATTCACCAT	1A	76.444
AX-108963960	TGTCAGACTCTTGACATACTCCATGCTGGCTCTCG[G/T]TGTTGACCACGCATCATAAAGTGGGCCACAACGGT	1A	76.444
AX-108964627	TGGTTGAATAATTGAAATGCATTGGAGTGCTTGCT[A/G]AACTGCATGGGAGCCATGCCCATGAGCTTTGCTAG	1A	76.444
AX-108964866	CCTGCTGTGCGATTTTTGCATTTATTCCAGTAAAA[C/T]AGTTTTGCAGTATAGCCCCTAAAATTCATGCATAT	1A	76.444
AX-108967639	TGGTGGCCCCCATGTCACCATTTTATTAATTTCCA[A/G]AGATTTATCTAATCTAACTAGGTCGATCCATATGT	1A	76.444
AX-108968004	TGCACTACAGCAAAAGGTATGCCGATTTCAGTTGC[A/C]ATAGAACTAGCCGTACCACACAAAAATCCGACTCC	1A	76.444
AX-108968010	CACTATAATGCGGCATATGGGGTTTAACGATCGCT[A/G]GATTGCATGGATCAACTGCCTTTTCTCTTCTGGTC	1A	76.444
AX-108968486	TCAGGTCAGGAGGCCAACCATTAAGCAGCAGCCAG[C/T]CAATCAACTCAACCTTTTGGCTCTGGCGAGACCAC	1A	76.444
AX-108969283	TAGCCGCATCTTGGGCATAACAAACATGCGCAGTG[A/C]CCACACATGATGAACCAGAGAGCATTAAGAATGCA	1A	76.444
AX-108970079	TTCCGCTTCAGGTTTACAAGTTCTCCGCTCCTGTG[A/T]TTTCGCTGTGTGCATGATGGGTGCTCCGCTTTAAT	1A	76.444
AX-108970205	CAGTAGAAGTGGCACTAGAACGTTGGTGTTGGGCA[A/C]TGGGAACATGCTTTGCTTGTCCTACTTGATCAGGA	1A	76.444
AX-108970743	GCGGGCCTAACCTCTGTGATATTGTAATGGACGTG[A/G]TTTTTTTCTTAAATTAAGTACTCACCAATCCAACT	1A	76.444
AX-108971527	CTGCCCCGGCAAGGATCTTGCCGGGGGGAAACCCC[A/G]TTTTGCTGATCCATCTTTTGCGCCCCTGGCTGGAG	1A	76.444
AX-108973273	ACGAGACATTAACGGGCTGAAATACACGATGGGGG[A/G]TAAACGACCCAATGGATCAATGAGCCACAAACTGG	1A	76.444
AX-108973947	GGAGGCACCTAATCCTGGCGTACTCACATCTTATT[C/T]GTGCAGGCTCTCTCAGTCTCAGCTGGAGTTGGGGG	1A	76.444
AX-108974862	TTCCCGAGCCTCGAGGAACCAGGCCTGCGTCTGAG[C/T]GATGCGCTCGTCAAGATTCACCTCTCCCTTGTCCG	1A	76.444
AX-108974871	AAGCTGGCCTACGTTGCATAGCTTCACCCTCTGTT[A/C]TTCACCTGTTTGGCCTGCCAACCTCTTTGTCTCCA	1A	76.444
AX-108974952	ACAAACAACCAACTCCCATCTAGAAACCTACTCTG[A/C]AAACCAGAGAAATGTCCTTGTCCCGTACTCCATGA	1A	76.444
AX-108977046	AACCTCCGGCCTCTACATTAATTGATGCGTGCAGT[C/T]ATCTTTATTAATTATTTCACAAAGGTTTAACAAGA	1A	76.444
AX-108977909	CGTGCCTGTTTACTCCGTAGTCGTACCCTACACCG[C/T]CTGCCACCTCGACTTGGAGCTCGGAGCCCCTGCAG	1A	76.444
AX-108978947	AGAGCCCATGGAGCTCATGCATGCTAAAATCCAGG[C/T]GAATCGTCCCCTGAGTCCCACAATGTCAATCTCTT	1A	76.444
AX-108980909	TCAGTCATAGATGCCAACACAACTCCACCGACAAG[C/T]GGCACGAGAGAACCTACTACCAGTAAAGAAGGTGT	1A	76.444
AX-108982477	CAGTATCAGGTAGTACACATTCACTTCATGACAGT[A/G]GCATCGACACTTCACCTCCGTTCCAAAATGTGGAT	1A	76.444
AX-108983953	AAGGTTGTGGCCTTTCGCATCCGCAGACCGATTTG[A/G]TGTCGTGTTGGATGACAAAGTGCTTTTGAACAGGT	1A	76.444
AX-108984000	TGCCTAATCTGGGAGAAACCGAGTTCCTTCAATAA[C/T]CGTGAACCGCGAAATTTCCCTTCCAAAGAAACAGA	1A	76.444
AX-108984639	TCTATAGGAGCAAACCACATACCCTTACTTTGAGA[A/C]GAGGCATACTCAGTGTAGATCTAATGTAAGTCTTG	1A	76.444
AX-108984979	ACATGTTTTTTTTGTTTCTAATCCGTCTATTTTGC[C/T]GGTGTCGTATGCCTACTTGTTTTAGGGGGTGATGT	1A	76.444
AX-108986511	TTTATTTCATACAGAGTCCGGATCCAAAAGCAGCG[C/T]TAGAGGGGAAGTATAAAATGACCGCACTCTTTCAA	1A	76.444
AX-108987011	TCAGGTCACGCCGTCCAGGCGGCCGCTAGAGGTCC[C/T]GTTGTCGTGCCGATTTTGATATGTCGTCGCGCTGT	1A	76.444
AX-108989035	CTCCCACCGTTCCATTCGCTTCCCTCTCACCGCTT[C/G]CTCCTCCTCATAAAGTCTGCCCCGTTCGAAAATCT	1A	76.444
AX-108990252	TGATGGATAGATCTCATCGTCTCAATGGATCGAGC[A/C]CGGAAGGAGCAGCAATTGATGCAGTCTTTTACACC	1A	76.444
AX-108990878	TCCTAGAACTGCTGCAACAGAGAGGTTTTAGCGTG[C/T]GTTGGAGAGACTGGATAGCCCTACTCCTCTCCACA	1A	76.444
AX-108992685	TTGATGCAGCCAAGCCTCAGTTGTAGGGGTTGGTG[A/C]CTTGGTGATGAGAAGGAAAAATCAAGAGTGAAGTA	1A	76.444
AX-108996983	GGGTCCTAGATGCACTTACAGTTTGACTACTTCTA[C/T]GGCCGCGATTGCTTATCTTTTCTCCACTAAATTGT	1A	76.444
AX-108998820	ACATTGGACCCGTCCCCAATTCGCCAAATGTATCC[A/C]TGTTTGATAAGCTCAAGGCCATGCAATAGACTTCT	1A	76.444
AX-108999030	GTAACATGTTTATCACGGTCGCAACACGCCCGCTG[C/T]TGATTCCAGCATCCCGTGCTGCTGGTCGCAGTACT	1A	76.444
AX-108999820	CACCCCATGGTGTTCAACCCCGAGGACCTTGTGTG[C/T]GTACACCATGCAAAGAACGTTTCCCCAATGAGCGC	1A	76.444
AX-109002722	ATAGCTGGGCTCCTCAAATGTCCCCTATACGCCCA[C/G]GTGGACGGCCCGATCCGTGATTGGTCACAAAAACA	1A	76.444
AX-109003449	GCAGCTTCTTAACTTGTGTGTGTCCAAATGTTAAA[G/T]GCCTCATCCAATGTGTGCTTAAATAATGCGCTAAG	1A	76.444
AX-109003917	CCGACAATGCTAAACACACCACCGGCACGGAGCTG[A/G]ACGGGGAGGACCTTATTCCATCTTCAGGGAGCCAC	1A	76.444
AX-109005390	GATGACATGCAGTGTGATATTAAGAGAGGTTCACG[A/G]CTCTGTAAATTGATGATGGTCTCTTCCTTGATTAT	1A	76.444
AX-109006984	ATCCGCGACTATTGGGTGCGGGTGGAGAAGAATCG[C/G]GACCAGATCGTGCTCGGTAGGGGGTGGGACTACTT	1A	76.444
AX-109007397	CGGCCCTGAGGAAGATGGCGGCGGGACAACAATTC[C/T]CTTGTGGTGACGCAGGCATGTGAGAGCTCTGCGCG	1A	76.444
AX-109010345	TCCTCTCCACATCCTCATCTTCATTCCTCCTGAAC[A/G]GCAGCCCCGGCAAGAAAATTCAGCACCGGCGAGGC	1A	76.444
AX-109011757	AAGGAAGCAGGCTGTGTACCAAGAGGTCCTGGGTT[A/C]GATGCAGCCTCTATGCATTGCACCGTGCAGGGGTA	1A	76.444
AX-109012066	CCACACGTTGATTCAGCTCGAGGCAAATCGGCGTC[C/T]GGTTGTTCGATGAAGCAGATCGTCCACTGGGAGTG	1A	76.444
AX-109012173	TGATGCAGAGCTCTGAATCTCGGACAGGACAGGGC[A/G]CATCCTGACCGGCTTAGGCAGCAACACAGCATAGG	1A	76.444
AX-109013059	CACGACGAGGAGACGATGAACTACTTCCAGGACAC[C/T]GACGTGCACTGCGTGCTCTGCCCCCGGGACCCCGA	1A	76.444
AX-109013490	AAGCCGCCAAGTGGAAGTGTGAAGCAGTCAACCCG[A/G]AAATGGCAGCCGTCGATGTTGATGGAGATGCCGCG	1A	76.444
AX-109013945	GCCTCGGCTCACTATCGCCGGTGGAAGGCACCGAC[A/G]AAGGCACGCCGAGGAGAAGGAATGATTGCTCTGAA	1A	76.444
AX-109017373	GCAACGCAGATGGACAGAGCGATTGCAAACCTGGA[G/T]ACACCGATGTGTCTAGCTCCCCTCCTGAGCCTTCC	1A	76.444
AX-109027623	AAGACGCCCTTGAGCGCGAACCCGGCGCAGATGGA[A/G]CCCAGCACCTGGGCCGTCACGTAGGCGGGGACCTG	1A	76.444
AX-109028676	ATCACGGGCATGCTCGCACAGAATCCGGGGCATCA[C/T]GGATGAGCAGCGGACGATGTACGAGTCCGTGTGCA	1A	76.444
AX-109030421	TCCACCACATTCGCGACCAGCACATCCACTGCCAC[A/G]GGCCATCAACACGCCCTCCACCGGCCTTCCGCTTC	1A	76.444
AX-109032427	CCATGGCAAGGAGATTTTGCGAGCGGATGAGTGCG[C/T]GAACGCGTGCCCTAACTCAGGGAAGCAGTGCGGCG	1A	76.444
AX-109033129	CGCACTCGACGGAACTACTTTGCCGCGTCCTCCTG[C/T]AGGGTCCTGCGACTGTTTGGAGCGTCATTCAGAGC	1A	76.444
AX-109033648	GGGCGTCAGACGTCGGGTACTTATCGGTCATCCGA[C/T]CGCTGGAGACTTCACCGTCTGGACTGTGGGTTGAC	1A	76.444
AX-109034127	AGCCACGCCACTCGCTCGACTTCTCACCGTAACAC[A/G]CCAAGCAGACCCTTGGAGCAGCACAAGCTCATCCA	1A	76.444
AX-109034284	CAGGATTGAAGGGCCTGTTAGGGCAAATAAGCCGC[A/G]GCGATGCACTGGACATGACCAGCACGTGTATGGGC	1A	76.444
AX-109034603	GGGCAATGGGTCACACTCCGAGCCCGTCATTGTTA[C/T]GCCCCAAGACATCAAAGGCCAGGAGATTCCTCACC	1A	76.444
AX-109035342	AAAGGACCGACTGCAAGGTAAAAACTCACAGCGGC[A/G]ATGAGATCGCCGCCGAAGGACGAAAACCCTAAACG	1A	76.444
AX-109035697	GGCAATGGGCACTGGAGCAATTGTGACATCAAAGT[C/T]GAAGTTGGGTTCGACGTTCAGGAGGTGGTAGAAGA	1A	76.444
AX-109035757	CTGTAGTGGGCGAGAGAGCAAACCAGAGGGCTCAT[C/T]GGACTCCTGCGAGACCCAAGAGTACCAGAGAGTGC	1A	76.444
AX-109036583	GGCATTGCTGTCTTTTCTGTGGCGTGATTTAAAGC[A/G]TCGCCATCGGTGCTTTAGTTGTATCTCCGGAGGTT	1A	76.444
AX-109036696	CGCCTGTGGATGCTGATATTCCTGATGAGCCCGCC[A/G]AAGAGGATGCACAATCGCAAGAGTCTATGATCTTG	1A	76.444
AX-109040288	GGCTATTCAAGGCAGATGCAGCTAGTCAGCGGTGT[C/T]TCCATCACAATTGATAGGGTCCACATGGAGGAGGA	1A	76.444
AX-109041305	CCTTCTACTAGTCATGCTGAAGGGAAGAGCCTGGG[A/C]CAGGCCCCATGCATTATCTTGAGGTTGGCGATGTC	1A	76.444
AX-109041384	CAAAGTATTTCCCCCACGGAGATGTACTGACGGCA[A/G]TACCACAACCGGGTATGAGCTATGTATGGCCTAGT	1A	76.444
AX-109041409	GCGCCAGAGAGCTTGTGCTCACCGCGCCCACACCC[C/T]AAGCTCCATCCGTCTTGTTCGCACCCTGACCATGC	1A	76.444
AX-109042758	TATATATAGTCTAAATCCACGAAAGGGTATGTGAC[A/G]AGGGGATACATGGGCCCTAGGCCCGTTCTCTGCGC	1A	76.444
AX-109042869	TCCGTGGGGACAGAAACATGTTTTGGCGTTTGCTT[A/C]GTGCGAAGCAGGAGACTATGGTGGGGTCGGTTACG	1A	76.444
AX-109043096	GGGCACCTGCTGCATCGCCGGGGAGAACAAGATGC[A/G]CCAGCCTCCATGGATTTCGCACCGGAGCTCCATCC	1A	76.444
AX-109043223	CATCGGACAGCCTGCATACCGGTCTCATTGAGATG[G/T]TTCCTGGCAACCATCTGTCATGCCAAATTTCTGTA	1A	76.444
AX-109043603	GTTTGAGGGGCGTGTGGATGGCCATATAGGTCGCC[A/G]GGGTGTCCCCGGATGGCCGGCACGTGGCCATCGGT	1A	76.444
AX-109043698	TGTCTTGCCCTGCTCAGCATTGGAAACCACATCGC[C/T]AATGGACGACTGAGGTTCAGTTGGGTCCACCCCGT	1A	76.444
AX-109043719	AGGCTCATGTTTAGGGAGAGGACTAAAGAGGGTGC[A/G]GACTTCATGGTAATTAATGAAAGGGTTATGCTTAA	1A	76.444
AX-109043743	GACGACCTCGTTTGGAGGTGCATGTACACTAGACC[G/T]GCAAGAGAACGTCGCGGCAGCGGCGACGGCAGCGT	1A	76.444
AX-109044271	CGCCCGGAGCTCCGCATGCCCACTCGCCTCTGTCT[A/G]TGCTCACCGCGTATGCGCGCGCCCCTGGCCGGGCT	1A	76.444
AX-109044272	GCATCGTTATCTATACCATCGGTGTCTGCGGAGCC[A/G]GGAGTGGGCATGTCGGTTAAGTCCTCGACAGTGGC	1A	76.444
AX-109044285	CCGCCGGAAAGAAGGGGTAAAGGCTTGGAGGCCCT[C/T]GGCGCCTCCGCGCATGCTGGTCGATATAGACAGAG	1A	76.444
AX-109044362	CTCGTCTGACAAGACGTCCGGGCGCAGATGGAGGT[C/T]GCCCCTTTCATCCCCAAGCTTCCACAAGGGGCGCG	1A	76.444
AX-109045568	TACTGCATCTGATCATTGCCCATTGGTCATCGACT[A/G]CGCTGCACGCCCACCCGGGGCTAGGCGGTTCCATT	1A	76.444
AX-109049906	CAAGAAGAGAGCGCTACTCACGCCTGCTATCATGT[C/T]GCTGATCTTTCCACAAGAAGATGAAGGCACTGAGG	1A	76.444
AX-109052393	CATAGTATATAAACATGCCGCATAATAAAGCAAAA[C/G]GTCCAATTGAATACCTAATACAATCAGTCAATGAT	1A	76.444
AX-109055808	TAGCCTTCTACGGCCGGGCTACTGTAGAGGAAGAC[A/G]CTCCAGGGGCCGGATGTCCGAGGCCTGGGAGATGC	1A	76.444
AX-109056920	GCGGGCTATGTTAATGCAAACGCTGGAGTGGGTTT[C/T]TCGGCCGCCTCACTTGTTTAATGTCGGCAGACGGA	1A	76.444
AX-109057721	CGCACGTCCAAAAACTTTCCCGAACCAGAATCAGG[C/T]CGTCGTTATCGATGGGTCCGGATCATCCCTAAAAT	1A	76.444
AX-109058508	CACGGCTTCGGCAGCAGCCGTGCAACACTCTTCAT[C/T]CATCGGCTCGAGCAGGACACCAAGGTCGGCGTTAG	1A	76.444
AX-109059081	AGTTGGGAGTTCAGTTGACTCTGGCGACATTTGCG[G/T]ACTATCAGGAGCTGGTTGATAAGGCTACCATTCTC	1A	76.444
AX-109059095	ACAGCCAAGGTGGAGAGCACGCGGGATTCTTCTTC[C/G]TCCATAGGACCAACCCCAACAACAACGCTCTCGAG	1A	76.444
AX-109059296	ACGATCTCTATCCAGCCCAACATGGCACAACAGCC[A/G]CATGAAACCCAAGTTGGTGATGGAGAAGTTGTTTT	1A	76.444
AX-109059530	TCCTAGTAGTTGGCGAATGTTCCCACCATCATCTA[C/G]ATACTCAACTCATCATTCAGCCCCTCCATAAACTT	1A	76.444
AX-109060519	CTCCACCCCTCCAGACTTTGTCTTTCTGGCAGCCC[A/G]GAATGCCTTATCCTCCTCAATCCGCCTCTTGATGA	1A	76.444
AX-109060850	CAACAACGATAGAAGGTGGGGGGCTTGCTGTGGCA[C/T]GCATGTGCGTGCTCGCTGGCAACAGAGACGGCGCG	1A	76.444
AX-109060964	CAGGCCTCAGGTCGGCGGTCATCGCCAACACCTGC[A/G]CCGCCCGGTAGTCACTGAGCTTCACACGAAGCCAC	1A	76.444
AX-109061518	TGCCGGCTGATGGAAAGCGTCCATGACACACTGCT[A/G]GAACATGTTGCCGAGCTGCTAGACGCGGTGGCCTC	1A	76.444
AX-109061577	CGTGGGATTAACTGCACCCACACCCCCACACAACC[A/C]CGCGAATCCCATGCCTTTATGACGCATGGTTAATG	1A	76.444
AX-109061662	GTGCTCAACCAAGAGGCGATGGGCAAGGTGCGCCC[A/G]GCGCTTGCCGCCAATTTCAATGAGTGTAGGCGACG	1A	76.444
AX-109062007	TGGTGTGCCCCTCTTCCTCTAGGGGCATCTGTTCC[A/G]GGGAAACGCTATCCGATTCTCCTGGATCGGAGGAT	1A	76.444
AX-109062333	GCCGGAGTCTTCGGTGGCCTCCCAGGAGGAGCTGC[A/G]CGATTTGTTTGCCACGCGCTTCGCAGCTCCGGCAC	1A	76.444
AX-109062434	TACGACGTCAACATGGTGGACACTTCGAAAGACGA[C/T]GACGGCACCCCGAGAAGGATTACGGTAGGTGTGAC	1A	76.444
AX-109063186	GCTCTACCGGGTGCCGCGGCACAGCTGGGTCACCA[C/T]TGCCGGTCTGTACATGGATGGGATCACCGCAATGT	1A	76.444
AX-109063263	GCCCTCCGACGACTCCTCCCCCTCCCATGTCTCCT[C/T]CGGTCTCGGCTTGCTCTGCTGAGCCCATGTCGGTC	1A	76.444
AX-109063407	ATATATCCACATCGTGGGTGTTACATTACCAGTGC[A/G]AGATCGACCGCGCCCTCTGTGGCATGCTGGCTACT	1A	76.444
AX-109072042	TGGGAACGAGAGGATCACCTCCGTTCCGAATATCT[C/G]GAGCTCTTTTAGTCGTAGATTTTAGGACGAGATCC	1A	76.444
AX-109073540	CTCCTCCTCCCCTCCTTTATATACATGGCCAGGGG[A/C]ACCCAAAAGGCATAACAATTGTTCCTCAGCCGTGT	1A	76.444
AX-109074070	TCAACTCCCCTATTCAAGATGAAGCCGCCATGAAC[A/G]TGCTCCGATTGGAATCCTGCCTTGCCAATGTCCTG	1A	76.444
AX-109074332	CCAGCGAGCGGACGTCCGGCCTCCACCAGATGATC[A/G]GTGCCTGAAGCCCCAACCGAGCTACATCGAGCGGA	1A	76.444
AX-109075453	ACAAGTTGCATACACCACCGATGGCCAAGACATGA[C/T]CAGCCCTAGGCAGCAAAGCAAGTGCATATGAAAGT	1A	76.444
AX-109075691	TGACGTCCTGCGGGACAAGACAATAGAGAGGGATT[A/G]AGCGAAATAGAGAGAGAACTCGAGGAAGAGGGAAG	1A	76.444
AX-109076821	AGCTTTATTTTCTGGAATGTTCGCGGGCTCAATTC[A/G]AGGGCGAAACGTTGTGCTGTTCGTAGCGTGGTCAC	1A	76.444
AX-109077168	GTTCATCTCCCTCCAGCTCCTGGCTAGGGTTCGTC[A/G]AATCTGGCCGTCTCTCTCTTTCCCCACTCTTTCTC	1A	76.444
AX-109077709	GGGTGGTCTCTGTGAGGTGCGGTTGGCTAAGGAGG[A/T]TCTCAGAGCTTCTTCATCAATGGTAAGCTCCAATG	1A	76.444
AX-109077876	AGGAACCAAGCGGACAGTGTGCATAACCCCCTTCT[C/T]TCGTGTCACTAAACCTAGAGCGCACGGGAGCAACC	1A	76.444
AX-109078622	GCTGACAAGAAATCAGCTAAACAGGCAGTCGGTAC[C/T]AGGAAGAGCACTCGGAACAAAGCTGATCAGCCAGG	1A	76.444
AX-109079155	TTTGAAGCAAGTGCGCGAGCGTGGCTAGGACGCGT[A/G]AGCCCGCTTCAAAGAACTCGGCGAGGCACTTTTAC	1A	76.444
AX-109079516	CGTACGCCGTTGCAAACCCAGCCATGACTGCCTCA[G/T]GATTAAGGGTGGGCACGACATCTATAATCGGGTCT	1A	76.444
AX-109081156	GCACTGGACAGCCACGGGGGTGGCAGAGGAGGGCA[C/T]GAAGAGGCATCCCTTGCTTGTACACGTCGCGTGGA	1A	76.444
AX-109081557	TAGGGCCCGCCGCCTGCAGGCCGTACCAATAGGTC[A/G]TTGTGGGAACGTGGCCTTGCTTGCCAGCAGGGACG	1A	76.444
AX-109081848	GCGGGTGCGCAGAGGGCCACTATGACGACTTCGGC[A/G]ACGATCTGGCCGTGGCCACAAACATGAGTGGCTCG	1A	76.444
AX-109082482	GCTCTAGCTACCAGTCTCTATTCCTCGGCTCCACG[A/G]AAGACCCCCACTGGTGCATCACTTGGCGACCGTGG	1A	76.444
AX-109082495	GCTGGCGGCCATGGGAGTCTGTAAGCTGTGGGCCG[C/T]GAGTGCCCTTGGGGCCACCTTTCCGTAATATTTTT	1A	76.444
AX-109083206	CTTAGGGGCCCGGTCGCCCATCAGGGCCTCCTTAG[A/G]CCCGAGAGTGCCGTCTTGCAAGGTCTGATCGTCAG	1A	76.444
AX-109083423	AGAGGACGGCGGGGATGGATGGTCCTGGCCGGAGA[C/T]GAGACCATAAGTGGCGGCGAGCTCCTGCAGCAAAA	1A	76.444
AX-109083896	CGCCCGATTCCCCATCTCCTCGTTCTTTCCCGTAG[C/T]GCCGCAGGCACGCACACATCAAGCTCCAGGAGAGC	1A	76.444
AX-109084564	ACCCACGGCGGCAACCTCGCCCGGCGATGGCGGCA[C/T]GCATCCTTGCGTGACATGGAAGGCGGCGATGATGA	1A	76.444
AX-109085065	GAGACGAGGCCAGCCCGCCGACCAGCAGTCCCAAC[A/G]CGCCCGCTAAGTCCACATGTACGCCTGAGCCAGGT	1A	76.444
AX-109085331	TGTTTATTCGAATTAAATCTCGTAGTAATTTGCTC[A/G]TATTTCCAACACAGATTGAGTACCCGCGCCCGGAT	1A	76.444
AX-109085477	CGTCGAGTTGATCTTGCGGATGGCCGCGATGGACG[A/G]ATCCCTTTGGTTTGGTTTCGGTTTACGAGAGTATG	1A	76.444
AX-109086148	AGGCCGCCGCCTGGAGTGCTGCTCTGAAGTGGGTC[A/G]CCAAGACAACGCAGGTGCTACCCTGAAGTGCTTCC	1A	76.444
AX-109090924	CCTTTTGACTTGAAGCAACATGAATGCAGCCGCAT[A/G]CACAGGGCTCAGCTGTTCGGCCGTATTGCACGTTA	1A	76.444
AX-109091647	TTGATGATATCATCCTCATCAGTTCCTCTGATACT[A/G]CTGGTGGTCGTCTTGTGACTGCATTGAGTGGTGAT	1A	76.444
AX-109092488	CTCACTGCTCTCTCCCGGCCACGTGCGCCTCCCCG[A/G]TATCTCTGTAGCCACCGTGCCACCGCCACTTACGA	1A	76.444
AX-109093911	TGTTCGCCCGTTCCCCTCTACCTCTCACATCCACA[A/G]CATGTCCTCTTTCTCGCCCGTGCTCGTCCGCATCT	1A	76.444
AX-109102332	TGGGCGGGGTTGCGCCTGCCGTCGATGGGTGGCAC[A/C]GGGCGACGCCGAAAAAACGCAAAATTTGGGATTGG	1A	76.444
AX-109102857	TTCGTCGCCATGGGCAAGGACAAGACGGCAGCCCT[A/G]GAGCGCAAGAAAGCGGCAGCGATGAAGGGCAAGAA	1A	76.444
AX-109106107	TGGATGGTTGTGGTTGAGGCCGACGTCCTCGGTGG[C/T]GTCCTGCCACTGTTTGCGTTTCCCGAAAAATAGCT	1A	76.444
AX-109106118	TCTATAGGAGGGGGAGAGGGGTCCAGGGTGAAGGA[A/G]ACGACGAGGGGAACCTCATAGACATGCACATGCGT	1A	76.444
AX-109106152	TTTCTCCTTGAGTGTTTATACAGCGCCAGAAAAAG[C/T]AGTTGGAGCGTGCCCGCCTGGAGCCAAGAGCAAAT	1A	76.444
AX-109107472	ACAGTCAGATATAAAATAAAGAATATTTGTTACCT[C/T]GTTATTTGACCCATGGTTAGTATAAAAAGGGTGAT	1A	76.444
AX-109107539	CGACCCAGTGCTAGGTGCTGACGGAGGCGGGCGCA[A/G]AGGCATGAGACTCATCTCCACTGGATCATCTGCCG	1A	76.444
AX-109107808	GGTTCCTATGGTGTCCTCATCCCCCGCCACTCGCG[A/G]GCAAAAGCGTTCCAGTCAGTCACAGCTCCAATGGT	1A	76.444
AX-109109164	CCACTCAAGCTCAAATGGAAACGCCTCCCTGGATC[C/G]TCTGCTTCGAGCACCTCCACGGAGCCAAGCTCCCG	1A	76.444
AX-109109805	TTTCTGGTGTTTATAGGTTGCTGGGGGTCGAGCAC[A/G]GCGCTGACCTTAGGGGTGGGCTGTGTCTCGGCAGG	1A	76.444
AX-109186628	TTAAACACTGAAGCTTTTCGCTCTTTCGCTTCGAT[G/T]TGCACACTTGTGCATCAGATTTGCCTGAGCTTAAC	1A	76.444
AX-109270203	GTGCTATGTTTGCCATTCCTATGTTGTGTTGCAGC[A/G]TCATGTTTTATGTATCCGCATAGAATGACTTAGCT	1A	76.444
AX-109270338	ATTCCATTTGAACGTGCGCAATAGAATGATACGAT[C/T]GAAAATGAACGTCCGGCTTCCCAAGACCGTCAATA	1A	76.444
AX-109270650	CAGTCTTTGGTTTCGAGATACAATCTAGCTAAATC[C/T]CGACTTGATTATGTCTTGATCGATGCTACATTCCT	1A	76.444
AX-109271030	TTTTGCAGTCCATGAGATAGTAATATCCTTGAAAT[A/G]AAAATACTCCAACAGTATTAAACTACATGCACGGT	1A	76.444
AX-109272757	CGGAATTATGTGGTGCAAACAAAGATTCAGGAATA[A/G]AGTTGAAATATATGTGTTGTTTGATTAGTACTTGT	1A	76.444
AX-109273209	TAGCATTCTTTCTTCGCACTATCTTATACACAAAT[C/T]TTTGTCAAAATTGCCCAATGTCTATCACACCAATC	1A	76.444
AX-109274452	ACTAGAAGGGTAAAAAGCTAGATCCAAGATATGCA[A/G]TAAAATCATAGATAAATAATCACTTGTGAACTTGA	1A	76.444
AX-109274706	AAAAAGATTTTATTTCATCCTATTGAATTCTTTCT[A/G]GTGCTAGGATTTACTCGATGCCCATTTCAAGGTTT	1A	76.444
AX-109274798	AAGCCAAAATAACACAGGCCATATATCAACCTGAT[A/C]CAACATGTAGCATCAACAGACACCAACAAATAGAT	1A	76.444
AX-109275346	CTTAGATTCATTTTATTCCCGTCCTATAAAAAAGC[A/C]ACACAAAGAGATTAGGGTTTAGAGTTTGCTGCCAT	1A	76.444
AX-109277222	TAATTAGACAGGAACACTGCTAGGCTCTCTCTCTA[G/T]TTTTCTTTGAGCTCTTCTTTCTAGACATCAGACTG	1A	76.444
AX-109277591	GGGACATCTGAGAATCTTTGATGGAATAAGAGACT[C/T]TCATGTTGGTAGACGAACTTGGTAAGATCATGGTA	1A	76.444
AX-109279139	TCGGATCAAATTTGACGTGTTCTCGCGGTTTGGCG[C/T]ATGAAGTCGGTAGATTTGAGGTTTATATGCCGAGA	1A	76.444
AX-109280339	AAATAAAAAGCAAGCACTCCTTACAAGTTACAACA[A/G]TAGAGAATATGAGGGTAAGATATACTGGTTGGTCA	1A	76.444
AX-109280345	AAGGAGGGACATCTTGCGAGTAGGTAATTACTGGG[A/G]ATCAGAGGCTTTGGATAATTAATCCATAACTTGCT	1A	76.444
AX-109281771	AAGACAATACAAATTGAATGGATTTAGGAATACTA[A/G]GATGTTGGATTAGAGATCCATTGCCCCGATGATGA	1A	76.444
AX-109282074	CTGTGCTATGTTAAATGGTCCCCTTAGTTATTTCA[C/G]TGAGTAATATGTACATCTTAATTTCTGAGTGCATA	1A	76.444
AX-109283095	ATGTTTTGTGCGAAACAGCTACATCATTAATAACA[A/G]ACACAGCAGGGAGTCCACATTATTTCAGAATCATC	1A	76.444
AX-109283616	CAGACATAAACCCACTATCATAGCACCAATACATT[A/C]GAAGAGGCCTCGGTACTTAAGGCACGTCAAATCAA	1A	76.444
AX-109283837	TTTTATCAAACAACTCGTAGCCATCTTCACCCTAT[C/T]GTAACTTGGCCCGTGTTGAAATCCGTTCAACCACA	1A	76.444
AX-109285175	TGGATGGACGAGGATTAAACGGGAGTGGTAGATGT[C/G]CGTCACGTCATGTCCAAAGTAAACGTCTTCGACAT	1A	76.444
AX-109286818	CACCTTTTTAGAATCAACGTGCAGTCCTAACAAAC[A/G]CACCTCTGCCCAAATTTCTCTTGGTCGCACTATTG	1A	76.444
AX-109286819	AGTAAGAATCATGCAAGAGACAGGTACCAAAATGG[G/T]CAGTAACACCAGACCCAGAACTCACCCACAGAGCC	1A	76.444
AX-109288187	TTGGGTTGTAATGAACGTTTAGAGACTGGAAGATC[C/T]TGTGTTGGAATGTACGTGGCCTTAACTCTGAAGCC	1A	76.444
AX-109289579	GATGGGTTTATATCGGTAACCTTGACGAATTATCT[A/G]AGACTCTTTGGTGGATTTTAAGGCTTTCGTGTTGG	1A	76.444
AX-109289763	GGAGGAGGTGACTATAGTGTATAGAGGTGGAGGCT[A/G]AAACAAACTAACTCAGGATGTGGAGGAGATGTTAG	1A	76.444
AX-109289773	TCCAATGTGCGCAACCATTGTATCCGTTCCAAGAC[A/G]AACGTGCGGTTGTCCAAGATTTTGAAGGAGCTTTA	1A	76.444
AX-109290428	AAATCTCAAACAAAAGTCAAAGTAAATTTGATAAC[A/G]TGACAATTTTCTACTTACCTTGGGCCCAATCGATC	1A	76.444
AX-109290632	TTTTTGGAATAGTAGCCACGTATTTCATTACACAA[C/G]AAGGGTTACACACAACATACACGATCACTGTCCCG	1A	76.444
AX-109291438	GTTTTGTCTATTGATTACATGAATCTTTTCTTTAC[A/G]CTGGCATTATTTTGTCCACAGGATGGATGGCTACG	1A	76.444
AX-109291684	ACTCGACTAAGTGCAATATTTATCTCCTATTTTCA[G/T]CCTTCCCCAATGTGTACTGAGCAGAGGCCACTTGC	1A	76.444
AX-109293632	GGCGCTTCATCTTTGAAGCCATGTCAACTGAAATA[A/T]TCTAATGAAATTCGAGCTTTGATCATCATACACAG	1A	76.444
AX-109293792	GCTGACTAATTTCGAAGCATAAATTTTTGAAGCAA[A/T]TGAATATACCTTTTGGCATTACTTCAACAACAACA	1A	76.444
AX-109293895	CTGAGAATTGGGTTGATGGTATGGCACAGAGGAAT[A/G]TTGAACCTAACGTGGTTACTTACAATACCTTGATT	1A	76.444
AX-109293957	GCCTATGCGACTAAAACGACGAGTAAGAACCAATG[C/T]AGTTGACGTGCCTACATGCTCTATAACATTAGAAG	1A	76.444
AX-109294854	GGATGCATCATTTGCCGTTAAACATTTCAGGAACA[A/G]CTACCCTCTCCTTCATCTGCATTAAAGCCGTATCG	1A	76.444
AX-109296431	CGGGCTATAAGCCCATTATTGTAATTGATCTATTC[G/T]GTTCCCATATGGTTTCATGTTTACGTTTACTCGGA	1A	76.444
AX-109297152	ACTTCAGACGGTGAGGCTAAATTATGTGTTATGAC[A/G]AACACGGTGTCGGTGTACCAAAGTAGGGGCTCTCC	1A	76.444
AX-109299772	TCTAAGACCTGATGGCGAGATAATCTTAAGACCTG[A/G]TGACGAGACAATCTTTAACAGTATGGATGATGCTT	1A	76.444
AX-109300521	TTATATTTGATTGATTTGAATTGGTATTTGACCTA[C/G]TGAAGGTAATGAGTTTTAAATTGGAAGGATACTTT	1A	76.444
AX-109301326	TGGCGTTTCTGGAATCATAAGAGAGGAGAATAGCG[A/G]CCATGGGAATCGATGAGGGGGAAGACGAGAACAAC	1A	76.444
AX-109301570	ATGGATAGTCATTTTGCACAGATCCATGTGCTTAG[C/T]ACCGTTTCCTTTCGGGATCACCATAATGTTCCTTT	1A	76.444
AX-109302290	TTATGTAGATATGGGATTTGAGGAAAATGAAGACT[C/G]CTTTGAAAGTGTTCGACGGTCTGCCTAATAACTAT	1A	76.444
AX-109302419	CCAAAGTAACATCTTCACCAACGACATCCTAGTGT[C/T]GTTAATAGAAACCCGTTGTGAACCCCTCAACGCCC	1A	76.444
AX-109302583	AACCCTAAAGGGCATCTGTCCATTTTGGGTCTTTC[C/T]AGTTTAGGTCGTTTCCAAATTGGGCAAGTCCATTT	1A	76.444
AX-109303270	ATTGAAATTCAAATGCACCCGATCATAACTAAGAA[A/G]AGATAAGTATGCATAGTTTTTACATATCTAATCAT	1A	76.444
AX-109304295	CTCAGGTAGGAGTAGTAGCTTATATCTCTTCCTAG[C/G]TTCTTCTCCGAAGCATTGATACGTGCACATGTTTT	1A	76.444
AX-109304652	AACATGTTGCGGCGCTGCAAATGACTCGACCGTAA[G/T]ATATTAGTCGGCCTACACATCAATTGGCAAAATAG	1A	76.444
AX-109306507	TTCGTTGAATTGCATCTGTTATTGACGCAAGGGCA[G/T]ATAGCACTCGAAATAGGTCGAACCAAGTCATCAAC	1A	76.444
AX-109307763	GTTCTTGGTGTTTTTGAAGAAGGAGTTATGAGCCA[A/C]GAAGCCATTCACATTGAAGACCCCAGGTGAAGTTG	1A	76.444
AX-109308264	CACCTAGGGTTAGATTGGTGCCGAAGGAGATTACA[A/G]AAAAAGGAGTATGCAATAGTATGTGGGGATTTTAG	1A	76.444
AX-109308451	GGAAGATGAAATGTTATTCCAAACCGATCTGACGT[C/T]GACCTCGGGATCGCTTGTGCGGCCTGGCTATTTTA	1A	76.444
AX-109308528	GAGAGGCTTGGCAACAAAAACGTCCAACTCACCTT[C/T]GATCGTTTTACTGACATTACCAATGAGCTTCATGC	1A	76.444
AX-109309834	CAATGTGTGAGACGTCTGGCTGGCTATGTTGCCGC[A/G]CTAAGTAGGTCCATTTATGCACTGCGAGATTTGAA	1A	76.444
AX-109310058	TACTCATGCGCATAGCCCCCAACCTCCAACGTAAG[C/T]GAATTAGGGTTCATTGTCGATCGTCACCCTCCTAG	1A	76.444
AX-109310804	GCTGAAGAATGTAGTCATCTTGAGTAACCAATGGA[G/T]CCAAAAACACTTGATCTTCAGGCATGGTGTTATCA	1A	76.444
AX-109311975	CGCCGTAAGAGCTTGTACAGCCAGACCACTTGCAC[C/T]GTTCGAACCCCCACTCAAAGACGAACTCTTTTGAC	1A	76.444
AX-109312527	GAAGAGGGGAACATCAACCCCAGTCAATAGCAACA[A/G]ATATTGAGCGCTCTTTTCTCACTATTAGTGCAAGG	1A	76.444
AX-109312699	AGGGGGGCCAAATACGTGCGTTTGCCCAATTCTAT[C/T]GCTAATTACTCATACCTGGTAGAACAATCGTCGAT	1A	76.444
AX-109312705	TATCTTCTCCAAATCCTACACGTATCTCTTCGGCC[A/G]GCATTCAAATATCCTTCGTAGATTAGGCCCATCCT	1A	76.444
AX-109313502	TGAAGCGCTAAAGAGTCCAGTAGCCTGAAAACAAG[A/C]GGTAATGCCCACGACACTGGAACCGCGGAAGTACC	1A	76.444
AX-109313975	TTGTCGAACTTCATAATATTTATATAAACGTGGCT[C/T]AGCATACCAAGGATAAAAAGTGCCCTTCATAGGTT	1A	76.444
AX-109315071	ACCTGCACGTGTGGGGCCAAGGTGGCTTGCCTCGT[G/T]ATGCTCTTTGGCCATAAATTCCCATTCACTGGTGC	1A	76.444
AX-109315230	CAAGCATCTGGGTTTTTTGATGTGATACCTCTTTC[C/T]CCTAGTTGAATAAATTTCTCCCCCTAAGTATTCTT	1A	76.444
AX-109315437	AGTGATGGGTGGTTCACCTCTTGCCTCGTGGCGCT[C/T]GATAACTTATTCCCGCCAAATGAAGATATAGTCTT	1A	76.444
AX-109315657	TCAAAAAGAAAAGGACTGAAGGAAAAGTCGAACGC[C/T]GTTCAAAGAACAAACATGATCCAAAATCTGTTGTT	1A	76.444
AX-109316295	CCTTTTTGTTACTTAGTGTGAAGATTAAATTACAT[C/T]TGGATCCCGCAAGCCTGAAGCGCAAGCAGGGTACT	1A	76.444
AX-109316530	CTCTGAACCGCGCACATGGAGTTTTGTATTTTGAT[C/T]GCCATTTTCTCATAAGAACTCTGATTTTTACGTTC	1A	76.444
AX-109316606	ACTGCAACACGCTAGAACTAGGTTAGAAACATAAA[C/G]AATTCATCACTAAACAACTATGTAAGATGATAATA	1A	76.444
AX-109319505	TCAGACCAAAATGTTAGCCAACCTCTATACTAAGC[A/G]TTGATGCTAGCAGTGTATAGTGCCAGCCTCTAAGG	1A	76.444
AX-109320123	ATAACAGTTAAAGAGGTTTTCTATACTCAAGACCT[G/T]TTTGAAAGATTTCACCTTCCACTGTCAGAGCAGGC	1A	76.444
AX-109320783	ATTTCACTCACTCAAGCAAGCAAGGGCATACAATC[A/G]ATCTAACTACCGTAAAAGTTCTCAACTACTACTAA	1A	76.444
AX-109321171	GCTGCATGGATCTATCAGTGCATGCCACGCCGCCA[C/T]CATTTCTTATTGCTGCCGTTATTGATGAGATTGGC	1A	76.444
AX-109323905	TGTTTCAACTGGGTAACCTAGTTTGGGTACATCTC[C/T]GGAAGGATCATTTCGCCAAGGAACGCAAGTCCAAG	1A	76.444
AX-109323965	TCAGGCGACGGCCGTTGCTTTTCCAGTATGGGGTT[C/T]CTTGTTCTCCTATCAGCGTACGCCATGTCGGGTAT	1A	76.444
AX-109325133	AAGAATTTCACATGATGCAGCTATAAAAATACCTT[C/T]ATCATCCCACAACACAGCCCCCGTGACTTCGAAAC	1A	76.444
AX-109325369	TGCAAGCTTACCCACCTAATCTGGAGGAGCATCCT[A/G]AGATTGCCATCCCAGTTCAAGCTGTTATTCAGAGG	1A	76.444
AX-109326208	ACGCTTCAACGGGGTTCGTCAGAAGGGTATTTACA[A/G]TGAAGTGTCACTCAATCTCGCAGTGGCATTCCTGT	1A	76.444
AX-109326351	ATTGGGTTAGCATGTCTGACGATATCAAATATGGA[A/C]TGCGTCGTCTTGTGCAAAATCCGGCTTATTCCGTT	1A	76.444
AX-109327591	TCATTATTTTGTTGAGAAGAACAATCAATTCATCC[A/G]GTACCGACTAATCTTTGACAGACGACGCACCTATC	1A	76.444
AX-109328856	AGTTGTAATGAGATATGGCTATTTACTGTTCTTAC[A/C]TATGTACCTGGCGTTCATGCCGCTTATGAGTAATA	1A	76.444
AX-109329139	CTGATCTACCCAAACTCGACTAGGAACAATTCAAA[C/T]CTAAGGCCTGATTTGGAGTAATGGATTTTTGTTGG	1A	76.444
AX-109329607	CAGGACGTAGGGTTTTACGCTTCCGAGTGTCCTAA[A/T]TTTGAGTAAGAATCACCGTGTCAATTCATCTTCAT	1A	76.444
AX-109330049	ACTAGATTATCTTTATAAAGTTTTGCTTGCAAATC[A/G]TGTATCTGAGAATAGTGATCAAGTGTTAGAAGAAG	1A	76.444
AX-109330787	TTTACATGGTCGACATCCTACTTTTGAAGTACCTC[G/T]GTTTATATTTCAGCATATTTTTTCTTTCTGTTACC	1A	76.444
AX-109333448	CTTACCAAAGATGGCTGACGACATATTATTGATCT[A/G]TTGCCTTAAACCGAACAACTCGTCAGTCATCGGTT	1A	76.444
AX-109333769	CTAAAAAAATTAAACTTATTCTAGAATAAACTTTT[C/T]CGCACTTCTGAATTTCTGTTTGATGAATTCCTTGC	1A	76.444
AX-109333962	TTTCACAGATTGATGTTGCAACTTCAGGTCTACCG[C/T]GTGTCAGAAAAAAAATATTCAAACCTAAAATTTGG	1A	76.444
AX-109334090	GCCACACAGATCATCCAGTGAGATAGAATCCGCTA[C/T]GCTAGGGTGATGAATGAACGAACAAACAATAACAG	1A	76.444
AX-109334329	AGAGCAGATTTAGGTGTTGCCAAAAGTTCTTTGCC[C/T]AGGTACACTCAAAGATGAAGGAAATATGCCCTGAA	1A	76.444
AX-109334401	CCGCCTGATGAGCCTCTGCATAAAAACACTTCGCA[A/G]GTCCACGAAGCAAAAATCTAAGCCAAGACAGGGTG	1A	76.444
AX-109334862	ATAAAGCGAAGCGAAAATCTTTTTCGGTAATAATG[C/T]GCTAAGTGCATGAAAGGGCTTAACAACTAATAAAC	1A	76.444
AX-109335009	ACAAAGGGGAAAGCCAGCTTGGCAACTAAAAACAC[A/G]AGAACTCGAAATTTCATTAAGAGGATCACAAACCA	1A	76.444
AX-109335959	TACCGCACAAAAATCACTAAATCAGTAGGTCAACG[C/T]GGTAAATCACAGGCGATGCTCAAAGCAGGAGTCCC	1A	76.444
AX-109336723	AAACTATCGGTAGTTGTGTATGCTTTGTAGCTCAC[G/T]TTGTTCTCTTGCGCTGTTCGCTATATAACTTTTCC	1A	76.444
AX-109337315	GGAGAAAAAACTATGCACCTTCTTAACCAAGAGAT[C/T]ATCTTTTACATTAAATAACAATCTCTCTCTTCCAA	1A	76.444
AX-109337341	TAGGTAAAGAGGAAAGATGAGTTGTGGGCAGAGAC[A/G]CAACGTACGTACGAATATTTTTTTGGGGTTTGCGT	1A	76.444
AX-109338066	ATCCAATGTTTATTCAGACAAGTAGTGCAAGCTCT[A/G]AACCATACACAAAGATGTAACAAGGACGCCTCCAC	1A	76.444
AX-109340071	TTCCGCAGTGGCTATCATGCACTGCTCGGGCGAAC[C/T]GCATTTGTGATATTCAACGCTGTACCGCACTATGC	1A	76.444
AX-109342227	CCGTTGCGTGTTTTTTCACTGAATAGATTGTACGC[A/G]TAATCTTGGACTGCCACTTATGCCGTCCTGGTGAC	1A	76.444
AX-109343357	AAGCCAGACCTGATGCACTGCTCTTGGGCCAACCT[A/G]ATGCACTGGGCCCTTTTAATCGATAGCTACTACTC	1A	76.444
AX-109344571	AGAGCTTGTGTACAGATGCGGATGTGGAGGCGAAA[C/T]GAAGTAATGGAGCAAGGGGGCACATGCACAAGCAA	1A	76.444
AX-109345016	AAGTTGACGACAATCTATCTATAAGCATGATCGAA[C/G]CAATCAGCCCAACCGCCCTCCTCGGGGTGGGATAG	1A	76.444
AX-109345694	TCACACACTCGCACGATAAACTATTTAGACCTTCC[C/T]ATTTCTTGCTTTCCCTATTTCTTGCTCAGCGTCGC	1A	76.444
AX-109345926	ATGTTTTCGACATTGAAGACTTACTCATCCATATT[C/T]TGGCTGACTACTATGATGCCATATAGATCGCCCCA	1A	76.444
AX-109346511	GGTCATGGCGGACGTGGTGTGGTGCATGTCGTGTC[A/G]TGTGAGGAGGCAACATTTAAATAGTGGTTACCGGC	1A	76.444
AX-109346726	GTATTATGTTTTATATACAAAGTATATACCCCTGG[C/T]TGTATATCCAAGAAGCTTCCCACACGAACAGATAG	1A	76.444
AX-109347904	GGCGGTTGCAGTCGTGTGTATGGCATGTAATTGCA[G/T]TCAGGTGTGTAGGCATGCAGTTCCAGCCGAGGACG	1A	76.444
AX-109348662	TCTAGCCATTTTTTGTTAGCAGCCTAGACCCAGCT[A/C]CCGGTCCATCGGCATATGTTCGGACGTTTTTAATG	1A	76.444
AX-109348709	CTGACATATTAGACAAGTCACTTGCTGAACTGAGA[A/G]ACATGGGTTTTGTCTCCAAGAAAGAATTTGATGAG	1A	76.444
AX-109348926	TCTAAGTTGTCATAGGCTCTTTTCTATTTATACAC[C/T]ACTTTTGACAAAGTTATGTAGGCTAGGTTATCAAT	1A	76.444
AX-109350258	ATAAACTGTCTATCTATGGCCACGCCTGGTTGTGC[A/G]GTCAGCTGTTTGGCCGTTTCGAGTTGTTCAAGCTG	1A	76.444
AX-109351018	GCCCCCTGGCTGCGAAGCCGAGGGGGCGGGGCATG[A/G]GATCGTGTGATTTACTGCACCCAAGACCCCACGGC	1A	76.444
AX-109352130	GTTAGTGCCTGGAGCGATCTATAGGAAATAAAAGG[C/T]AGATCAAACATGTATATGCATGCATCGCTAAGCAT	1A	76.444
AX-109352215	ACCCACCTCTTGTTTTCGCTTTACACCAGTGCAGG[A/C]AAACAACAGCTATGCCCCGAGGTCCGGGCCTACAA	1A	76.444
AX-109352454	ATAATGCTCTCTTTGATTCCAGGATGGTAAGTAGT[C/T]TTCAATCCACATGGACTCTTGGTTCCAAAAAGCAT	1A	76.444
AX-109353936	AACCGAGCAAGACACTCGACTACTGGCAAGTCCTC[C/G]TTTGAGGTCGTGTACGGTTTCAACTCATTGTTCCC	1A	76.444
AX-109355153	TACCATAGCACAGCTGCCTCATTGACAACGTCGTA[C/T]ACCGCACTCGAGCCGGTCCACCGTCGCAGTCGTAC	1A	76.444
AX-109356616	ATCCAGAAGATAGGCTCAAGCATGTCCTCCGTTAA[C/T]TATCTCCAGAATATGCCTCCGTTTCGTCTTCCTGC	1A	76.444
AX-109357634	CATCCTCCTTTTCCAAAAAAAGTAGGATGAGTTTA[C/T]TCTTTTGCAGGTAAAATGCAGGGATCAAGTTTACA	1A	76.444
AX-109358127	TTTTTGGACTTTAAAAATGCATTGTTAAACTGGGA[C/T]CGAGATTTAGTTACTTTGCATAGTAAAGTATAGCA	1A	76.444
AX-109358266	GCAAAAACATTGATCCAGAGAGTCCTGAACCACCT[C/T]GAATTGATAAACATCATGCCGGAACTTAAGATATG	1A	76.444
AX-109358545	TAGTGTTGTTGTTACGTCGTTTCATCTTTACTTTT[A/G]TTGGATATTTGCATTCTAACTATGTAGAAATTTAG	1A	76.444
AX-109359864	TGTAATGGTGGATACCCACTACGGTGGAGGAAACT[A/G]AAGCGTCTCCTCTGTTTACTTGGGTGGCAGAAGCA	1A	76.444
AX-109360059	TGGCCGTTGCGGATGACTTTGTCCACACAGATCCT[A/G]CCGGAGCTTACGCGTGAGGACCGATCGTACACCCT	1A	76.444
AX-109360159	ACACAACAGTAGACCGTCCAGATGCTATTTTGATG[A/G]ACACACTAGTGCACGGGGACACATGCTGATAAGGC	1A	76.444
AX-109362190	ATCTTATCGCGGCATGGTGAGAGAGGAAAGGAACC[A/G]CTTGACTTTGGTCGAATGAATCAGTACGCGTTCAC	1A	76.444
AX-109362288	CTTACCAGGGAGATAAAATCCATCTTACTACCCCT[A/G]AGCTCAACTCCAAGTGCTGTAACAACTCAATCTAC	1A	76.444
AX-109363234	ACGTAGGTTTCAGCATTCCTTCCAAACTGCTGACC[C/T]AGGGCGATGTGCATCAGCCGTTGGAAGGTCACGTC	1A	76.444
AX-109363311	TGGTGAGGACTTACTGCCTGCTTTCAGTAACAACA[G/T]CCTTTCTTCAGACATGTCTTTCTCTCAAGGAGTTA	1A	76.444
AX-109363703	GGAGTAAGAGGCACACTACTTAGTGCATGACGACA[A/G]ATGGACAACATCTCCGGCATTAGGGAGGAGGGCGG	1A	76.444
AX-109364819	ATTTAGGAGCTACAGGATCAGTAGAAATTGAAAAG[C/T]AGAGTGTATACAAGTCGACCTTCACTCCAATGCTC	1A	76.444
AX-109365324	CTGTAAAGCTTCTGCTCGACGCCATGGTGGGCTCG[G/T]TGATGACATCTGTTCTGTTGTTTTGGCGGTCTTGG	1A	76.444
AX-109365345	TGCTTCGCTCTCCGGTGCGAGGTTCAGATGCGGTG[A/C]TGTATAGCCAGCCAGACAAATAGTTTGCACTTGAG	1A	76.444
AX-109365857	TTTATGTATTATTATATTGAAAATACATAAACTTC[C/T]CTTTTCATATTATTAGTTCATATACACAGTTCCAC	1A	76.444
AX-109365904	ATCTTCTTCCCCATCTAGCCCTCCATCTGCATCAC[A/G]AACGGTCTCCTCGTGAAACTCGTATGCATAACTTG	1A	76.444
AX-109366335	CATGCTCTAAGGAGTAAAAACACATGTTAACACTC[C/T]GTTTTATTACAATTTATCATGGACGGTATTAACTC	1A	76.444
AX-109367107	GCCATTCGCCGCAATCTATCAGGAAATGTGTCCAT[A/C]GAACTATGTCCGGGGATCCGGCCGAATGTGCCTCC	1A	76.444
AX-109368527	CATGGGCAAGACCAGCTCAAGGGAACTAACTGGAG[C/T]TGGTGCGAGAAAAGCTACAGACCATGTCTGATGAT	1A	76.444
AX-109368749	ACTGAAAGAAGCGGAGGAATACGAGAAGAGTTTGT[C/G]AGATGCTACTAGGATGACTAGAACAATCATGGACA	1A	76.444
AX-109368970	GTATAAATGGTGATTTTCCTCTCATTAATCGTAGC[C/T]GGTTAGCCTGCTCAACCATCAAACCTGTTCGATGC	1A	76.444
AX-109368980	CCACGCTGTAATGACAAAAAGTAGAGACATACGTT[C/T]CTGTTATTTTGCATTGAAGGAAGTGATGAGTGATT	1A	76.444
AX-109369360	AATTGCACCACTAAAGGAAAGCAAGGTCCTTAATT[A/G]CCTCAACCCTTGAAATCATGTACAACAATATCCTA	1A	76.444
AX-109369891	AGAGAGAACTGTTTCCGGCAAATCTTTCTGCGATC[A/G]TTCCTAACTTTTTCCGGAGTATTCCTAGACCCCAG	1A	76.444
AX-109370163	GCATATCTTTATGGTGTTTGATATGAAATAAGACT[A/G]TCTTGTGCATTCATACCACACTATTCACACAATAC	1A	76.444
AX-109370294	CACAAAATACTAAAGAGCCAATAAATCAGGACGGA[C/T]GTAGTAAATAGCTTTAAGGGTCTCATTTAAAGAGA	1A	76.444
AX-109370510	GGAATAGCATGCCGGCATTACGTAGACCGATGAAC[A/G]ATTTCAGGAGAGTGCCACGCGCATTTCATCTAAAG	1A	76.444
AX-109370818	TGCAGGTTGAGCGATACATCGGCTTTGAAGGTCCA[C/T]GTAACATGCCGGCGGTGCTACCGCGGCGGGAGGTA	1A	76.444
AX-109370930	GAGTGATGGTGAATCCCTGTGTCCACTAGGACAAT[G/T]GTATGACGCAATGAGAACTATTAATGTTGTAGCAC	1A	76.444
AX-109371140	TGTTTTCATTATGATGGTTACCTGAAGAGTATGAG[C/T]GAATGAAGTACTATTGGATTTAAAGGAGATGAAAT	1A	76.444
AX-109371695	CATGATCGTCGAGAAGAGGTGCAAAGTTTGCGAGA[C/T]GAAGCTCATCAAGCTCAACCCGCACGCCAAGACGG	1A	76.444
AX-109371747	AAGACTCTTCATGCTATGATAACACTCTCAAGATA[C/T]GGATTTTGAATTATCTTTTTTTTCTAATACTACAC	1A	76.444
AX-109373269	TGGAGATATTGGGACATTCTCACCGCCACACAACC[C/T]TTATTGAGACGCTGAACCAACAAGACCGGGAGTTG	1A	76.444
AX-109373293	GCTGGATCTGATCTCTCGCTCGTAGCATGTACGTA[G/T]GTATAATAACGATGTATAAAGGGCCGAGGTCTGCA	1A	76.444
AX-109373384	GACGAGCCGGGGCCACAAGCAAGGGAGAACGACGC[A/G]AAGAAGAGAAGCATTACTCTTACAGATGGACCCGA	1A	76.444
AX-109374030	TATCCTCACCGCGACAGATCTTCTCTAGGGCTCCT[C/G]TGCTCTCCTTCTATCACTTTTTGTAGATGAATTTA	1A	76.444
AX-109374083	GACGGTCAGTGTATGTATGTATAATAGCATGAGCA[C/T]GAAGCTAAGAATTACATATTGAGACATGCATACCT	1A	76.444
AX-109374190	ATTGAGGGCCGTAGTAGTTGCAGGTGTGATCTCTT[G/T]AACACTATCGACTGCAGAGGTACGTCATGCTTGAC	1A	76.444
AX-109374200	AGTATGCCTTTCAACTTAATGTCGTACAGTTTGCT[A/G]AGGCGAATTCTGATAAGATTACTGCTGTAGGTATT	1A	76.444
AX-109374877	TGCTTGATTGACTTTCACGACTATAGGGTTTACAA[G/T]AGTTGATCTATCACGAGATCGCAATGGCTAAACCC	1A	76.444
AX-109376096	GTGTTCTTGCTATTGTTCAAAGTCCAGTTTCTCAT[C/T]GCTCTCATGGGAAAATAGGTAATGCATGGGGCAGG	1A	76.444
AX-109379649	GTCAAAAGTCCAGTTGACAGTTGATAATCCGTTCC[C/T]GGGTCGTGGCCGGCTTAAGGCGAATCTGCAGCGTC	1A	76.444
AX-109380310	AAATTCGAGCTTTGATCATCATACACAGAAACTTG[A/C]AGGTATTGTCTTATTGTCTTGATCTAGCATCATGG	1A	76.444
AX-109380398	TCGCGGGCACTGAGTATGCACAGAGAAAAAGAACA[A/C]GTGATGCATGTGCTCTAATAGGTCTTTCACACGTA	1A	76.444
AX-109380415	TGCCTCAGATCAGGAACTGCCTGATACAGCAGATC[C/T]AGCGGGATTCTCTATTGCCTCGGATCAGGAACTGC	1A	76.444
AX-109380790	AAGTTCAAGTTTTGGGCCCTAAATCCAATGTTCTG[C/G]AAATGAGTTCTGCTAGGGAGACTAGTTTGCCTCCC	1A	76.444
AX-109380872	GCTTTGGATGTGATAGTAGAGGTACAGGAATTGGA[A/G]GAAGGTGAGATTCGTACGGAGCCTGACCATGTCCT	1A	76.444
AX-109380989	CATACCAACCTTTCCAATCCAACTATAGATGCAGG[C/T]AGATTTCTCAAGTTAGTGTGCCTGACATCTAGCGT	1A	76.444
AX-109382942	GTGTTTTTATCTAACAAATGCCTTATGCGGGAAAA[C/T]GAGTGCCATGATCGCAAAGTATTGGTGGAGCCAAC	1A	76.444
AX-109383901	AGCCCATCAATCCTGCCCATAATAAGAAGCCGGAC[A/G]TCCGAGGACCCCTTAGTCTAGGACTCCCTCAATGT	1A	76.444
AX-109386605	GGATGCATGGATGCGGAGAAGGTGCGCTTTGCCGC[A/G]CACTAGCTTAATGGACCCATAACCTCATGGTGGGA	1A	76.444
AX-109387058	ATGCTCTAAAGTCTCACGTCAATTTATGTGATGTT[A/G]CGGGGCAAAAGTTGGGGTTGCCGTGTCACTATAAG	1A	76.444
AX-109387352	ACCACTACCGCATAGGCTTTACCACGATACACTTC[C/T]GCCACCCCAACTTAACCCAATTTTGGTTGTGTTGT	1A	76.444
AX-109388877	TCCAACGTAGGCCGTTGACCCAAGTTGAGTTTCAC[C/T]CGATTTCAACACACAGCCCGATCAAAGCCCAGCAG	1A	76.444
AX-109390923	AGGAACTTGCAAACCCTAATGCGGATCTACGGTGC[A/G]TAAAAGCAAAAGCTTACGGATGCAACTCTGCTATG	1A	76.444
AX-109391306	ACACCCTTCATGTGCTTGGTAAAGTTGCACCGCGT[A/C]GGAGGTGCTCTTCGGCAGGTCCATGAATGCGTCTG	1A	76.444
AX-109391414	ATGGGAAAGTCGCTTCGTTGGTCAAGATTGCCACC[C/T]CAGGAGGAGGTGGGCGGGGTTGCGCCTGCCGTCGA	1A	76.444
AX-109391726	GGACGACGCTCATGTCATCTCGTAGCTCTACAACT[A/G]CATCATCCCCGAGGTCTTCGGGTTGGTTCATCAGC	1A	76.444
AX-109391777	TGCCGCGCACCAAGATAGGCAACCAAACCACAATC[A/C]TCTACACGACAACAACTCTCAAGAGCAATCTCGTG	1A	76.444
AX-109392106	TGTTGGATAATTGTGGTGTTACGCCATAATCACGG[G/T]TAAAGGTCAAGCTCCTTGTGGTCATGTAATGATTA	1A	76.444
AX-109392723	TTGTTTACATGGCTTGTTGACTTCATTAGCTATGG[C/T]TTCCAGCAAATATGTGGTTGCTTTATTTTGGCAAG	1A	76.444
AX-109392853	CCCATCCAGGTAATGTGCTCAATCACTAACGAACC[A/C]TGTAGAGGCCTGTATTGATATGTCGCCGGTTCATA	1A	76.444
AX-109393173	GTGTCATTAACACAAATCACACATACGCGTATATT[A/C]TTCACAAGAAAGAAGTCAGGTTTAATTTTCTACGA	1A	76.444
AX-109393184	GATATGCTAGTAATAGTTTGAGCTTTTGCAAATAC[G/T]TCTGCCATTGTAGCTGAGTAAGGGCCAAACTGATC	1A	76.444
AX-109394821	AAGTGCGTACCAATTTTAAAAAGAAAATGGAAACG[C/T]GAAGAAAACGTAAATTGCTTAAAAAGAGAGACCTA	1A	76.444
AX-109395545	TAACTAGGGCAGTAGGGGTCCCAGATTCATTTTCA[C/T]CCCGTGCCCGCTCAAGTCCTTCTTCTTTCTCTCGC	1A	76.444
AX-109396457	ATTGACAGGTTAATCGCCAGCACTATCGCAACGCT[A/G]GAAGCCATAGGCGTCAGCGAGGTCCACGTGGACCC	1A	76.444
AX-109397378	TATCATACTTCGTTCGTCTGGATCACTGTCATCGA[G/T]TACGGTGTGGTGTAGGGAGTTGAGCAATTAAGCGG	1A	76.444
AX-109397393	CAAACTAGGTCTCGTGAATGAACTTGAGTCAATAA[C/T]ATGGATCTGTGGTATAAAAACACTTTGGAGCCCAA	1A	76.444
AX-109397768	GTAATCAATTCCAGATTCAATGAAATTAGGGGCTG[C/T]GAGATCCTGAGTAAAGGAACTTGTAGGTCAGTTGT	1A	76.444
AX-109398102	CCTCACTCGGCATCTGAGCCACTCGTCCAGCAACT[C/T]GGACATCCAGTTCGGACTACTGTTTCCTTTGCTGA	1A	76.444
AX-109398109	TTTTCCGCATTACATGAACGACCGGTCTACACCCG[A/G]GCAGGCGTCTATAGCTCCCAAGTTCAGATAATCAA	1A	76.444
AX-109398845	GCCTACCATGAGGCTTTCCCGACCAACTGTTTGAC[A/G]GGATTTGTTTTACCGACCAATAGTCTATTGGGCCT	1A	76.444
AX-109399230	GGGTATCTTCAGCTTTAAATAAACAGGTGATGTCA[C/T]GTCAGTTTACTACAAATACGGAGGATGTTGTCAGG	1A	76.444
AX-109401490	TGCCGATGATGCAGTTGTCTTCATCAATCCAATAC[A/G]TCAGGAGGTCGACTCCTTACTGAGCATTCTGCATG	1A	76.444
AX-109402072	CCAGTTTTATTTTTTGGAGATAAGGAAGAGTTTGG[A/G]AGTTCCACGGCTGAAAGGAATCTCTACTCCTAATG	1A	76.444
AX-109402917	TGGTACCAGTACTACTGTAGACTGTAGTGTGTGAA[G/T]GAGTGGATTTATTTCGGTTTCCTTAAGCTAAAAAT	1A	76.444
AX-109403012	TAACCAGCCGGTCTAGTCACCCACACACACCCAAC[A/G]CAACCCTTTGAAGTCGTATAGGCCCGTCTGAAAGC	1A	76.444
AX-109403945	TGAGGAGGAGGAAGGCAGAGATTGACGAGGTTATC[G/T]AACCTTCTCTCAAATTAGAGAGTAGTGTAGCGCAG	1A	76.444
AX-109404055	TCAATATCTACAGCGTGGCTCATTCGAAATCCTCA[C/T]GGACCACAAAAGTCTGTGTGCGTTGGCCGAGCAAC	1A	76.444
AX-109404553	CCGAGAACACCAATAAGTCAATGGATTCTGCACTC[C/T]GATTCAATAACTCAAGTAATTTTCGTGGCTTACGA	1A	76.444
AX-109405461	GTTTCCCATGTCATCAATGAAGCATACAGCATCAA[C/G]GATCCAAACATGATGGTTATTCATTCATATAAATA	1A	76.444
AX-109406509	TGCCGCTCATCCTTCTTGCCTAGTGTGCAGCCCAT[C/G]ATGCGCCAACTATCCCTCAGCCAATAAGGCCAGGT	1A	76.444
AX-109406950	GATCATAGCCAACTTCATTGTGTGTCCATCGGTTC[C/T]GCGATGACCAAATAGAGTGCACAATTGTGATGATT	1A	76.444
AX-109407319	TAGATCATTATTTTGTGCTTATCAGGGTGATGTCT[A/G]GTTAACTACATGTAATAGCAGTTGAACTTTTGTCT	1A	76.444
AX-109407450	TCAAAGACGCCGCCGTCATCCGCTAAGACCGCAGT[A/C]AAGCGCAGTTTTCACTGAAAGCCATGTCGTCCCAA	1A	76.444
AX-109407839	GGCCAGGTTGCAAACTCAGGGCCGCACAGCCGTTC[C/G]AGGATGACAGACTGCTCCAGATTGTCCTTGTGAAG	1A	76.444
AX-109408727	AAAAAGGAAAAGGAATGTAGCAAGAAAGAGAGCTC[A/C]GCTCCAGCAGCAGCAGCCCATCTCCCCAGCCAACC	1A	76.444
AX-109408888	CGGCACCACAATCATCACTCCTAGACCTAAGCACG[C/T]GCATCGAGGCTATGTCGTCCTAGGTGGTGAGCTCC	1A	76.444
AX-109408990	TGTTAAACTCTCAGCACAATTGGACTTACGAATCT[C/T]CCGGAATATAAGAAATAGTTTTTGGCCAGATCTGG	1A	76.444
AX-109412526	TTTGTGTTTCGGCTATCTAGCTATGTTACGACATC[A/G]ACATCACCGCCGCTCATTTTCGCCACGGACGCGTC	1A	76.444
AX-109412732	TCCCTCATTAAGCAAGTTTAGGTAATATCCCTTCT[A/G]GACGATCTTTTTCTCGATCTTGATCGTGTTTTTTC	1A	76.444
AX-109414102	GGTGACCGAATCAGCGAAGGTGAGCCAAAATCATG[C/T]CGTCGACTTCTCAAAGACACGCGCAAGCTCACGCC	1A	76.444
AX-109415344	CACGGGGCAGTAACTGCCATCCCACGATTCATCCC[A/G]CTCCAAGCACTTGTGCCACGTGTACTGCATGCATT	1A	76.444
AX-109415514	TTTTTTGAAGCCAACAGACAGTGCGCCGTCGCGAG[C/T]GCCCCATACAAGTAAGGTTGTGACTTGTTGCATTT	1A	76.444
AX-109415621	TCCATACCTTATATATATGTTATCGTTCGAGTTCT[A/G]TGATGATACTTATTACGTCTCACCCCACAGCGTGT	1A	76.444
AX-109416417	TGAAATATGTTTCACCTTGGCCCCCTTTGACAGAA[C/T]GTTTTTTCCTAGGCGCTTCCTACAAATCATCCGAC	1A	76.444
AX-109418004	CGCCTTGTCAAATCTGAATATGATCCAGTTGGCGA[C/T]GGCCATGAGCAGTTTAATGTTGCCCTGCTTCCGCT	1A	76.444
AX-109418056	GTTGAAAGAGACTACATCGTATTGCTACACGTGCG[A/G]GCAGGAAGAGGACACTGTGGATCACATCCTAGCCT	1A	76.444
AX-109418063	GACAAAGCGGCCAACGAACACACTGTACGCGAAAA[G/T]CACGAGGCCCAGGTCCGCGAGGTCCAGCAAGAGAT	1A	76.444
AX-109419004	ATGGCTGACACTGAGCAGAATTTGATGCGTTTGCA[C/T]ACGCCACTGCGTCGACTCTTGTGAAGATAAGACCG	1A	76.444
AX-109419823	TCAGGGTATCCCGAAGTTGGAGTGCGAGGATGCGG[C/T]GGTTGAGCACGATGTTAACAAGGTCAGAGGCTGGA	1A	76.444
AX-109421597	ACATGATCCGTGGAAGTCAGAGTGATGGATCCAAT[A/G]CAAAAGAGAGAAGTGTCCCTCAAAGAAGATACAAT	1A	76.444
AX-109422157	TTGTTGAGTTAGCATAGATATAGATTAGGTTTTGT[A/C]AGTCCATGTATCAGAGAGGTATCTCTAGGCCCTCT	1A	76.444
AX-109422676	ATCTTCACAAACCCAGTTAGGCAAGAGGTTGATGC[A/G]CTGATGGGAATTCTCCATGAGTTTGGAGCAGACAC	1A	76.444
AX-109422763	ATGTTCTGAACAAGTAACAAAGGGGCATAGTTATG[C/T]GTACCCGTCATGTGTGAACTCCTTTCCCCAAGAAA	1A	76.444
AX-109424504	GGGTAGGAGCCGAGCTATGGCTAGGACAGGGGCAC[C/T]GCTCAAAGCATACATCCACGTGCAAACAGATTCCA	1A	76.444
AX-109424775	TTCGATCCTTTGTGCTACTCTTCTAACTCCGATTC[A/G]TAGCACCTTACTTTCTGATGATCATGAACACGTAT	1A	76.444
AX-109425142	CTTTTTTCTTGGCCTGGGTGAGCGTTTTTCCTGAG[C/T]GAGGCAATATGTCTAGGGCCAAAGGTTGCTGACAC	1A	76.444
AX-109425833	CTCCTTCGCCTTCTTCTTATGTACCGCACGAACTG[C/T]TATTCTCCGCTTCCGGCTTCCCCTGCAGCACACAC	1A	76.444
AX-109426600	TTCGGAGTTAGCATCTAGGGGTGCGTCCAACTTCC[C/T]GATGACAAGGGGAGTCTTGTTTGATTCCAGGCTTG	1A	76.444
AX-109426767	GTATGAGCATGAAGCTAATTATTATATACTGAGAA[C/G]TGCGTAACTGCAGATAGTGCTGGCGCGGTGGAGGC	1A	76.444
AX-109426781	CAACCTCCATCGTTTGAATCAAGCAACCATGGTAC[C/T]GCTGCCCAAAACTGCAGAGGCCATCCACGCCAAAG	1A	76.444
AX-109426785	GTCGATAAGCTGTTGAACACGCTGCGTCCTATAGC[A/G]ACACTCATTGCCCTCCAAGTGGTCTAGCTCATCGG	1A	76.444
AX-109426822	GAACGGCCAAGTCCAAAGCATATACTAGCATCGTA[C/G]AGATCCGCATGCACAATTGAGGCTGAGTTCTTCGA	1A	76.444
AX-109427131	TTGTAAGGTGCGCTCTGACATTCCTTATCCCAAAG[C/T]GGATCTCACCCACCTTTGTCATCTCCATAGGAGCT	1A	76.444
AX-109428058	TGGCGGACCAGAATATGCTTACCCGTTGAGCTCGA[C/T]ACCATCGGTAGACATGGCACCGGAACAAACGTCGT	1A	76.444
AX-109428583	CAGCGGTGGATCAGGTAGTCTCCATCTTCCGCTCA[C/T]TTTTCAGACTTTCCCCCTATATGTTGCAAGGATAT	1A	76.444
AX-109428882	GAATATTTTGGCAAGTCAGATGATCCTCAACGATA[C/T]AGCTCTAATGATTTTACTGCTGAGGATGTCTTTCA	1A	76.444
AX-109430027	TGGAATATCATAAAATATATGCAGGCCATGTGTCA[C/T]CCTCACAATGTGCATTCTTGAGGGCCTTCTCTCTC	1A	76.444
[truncated: 61,887 more rows]

## Sheet: Table S2-2
Marker Name	Sequence	Chromosome	Genetic position
wPt-1272	-	4B	0
wPt-1046	-	4B	0.831
wPt-5559	-	4B	1.803
AX-109377229	GCTTCATCATTGTAACATCAATATATCAATCATTC[A/G]CACAAGTTGTCTAATACTTTTTGGTTATGGGGTAG	4B	2.978
AX-108748383	CTGCTGGTAACCCCGCTCCCCCGCCCGCCCTTAAT[A/C]AATCTAATCCTATACCCTCTGTCTCTCTGCCACTG	4B	3.438
AX-108750279	CAGATCTATTCTTTTTTTTTTGCGGGAAAGGTTCA[A/G]ATCTATTCAAGGGTTAAACAATGATGACTGTGATT	4B	3.438
AX-108783355	ATGAACTGTTAGTTGAGTCGGCCCTAAACCACTAT[A/T]TTTCGGTCCAGCAAGATTTTCTGGCAGTCAAAGTG	4B	3.438
AX-108919296	TCTTGTCATGCATGCGAGACGGAGAGAATTAATGG[C/T]AGTTGGTTCAGATCTATTCTTTTTTTTTTGCGGGA	4B	3.438
AX-108952165	CTACCCTACTCCTACAATCAACTACGTGTGCCCAA[C/G]ACATTGCCATCACCAACATCTACGTTCCATCATCA	4B	3.438
AX-109374136	TGTCCTCCTCCCCAAGAAGGACATGCCAACCACGC[C/T]TGACGCTTTTAGACCTATCTCACTCCAAAACTGCT	4B	3.438
AX-109454001	GTCTGGCTCGGCTGTTGCTTTGTATTCTAAAGCGG[A/G]AAGAAATCCTTTTTCATCATTCACCTTCTAGCCGG	4B	3.438
AX-109852422	TTGAAGTTGGGCGGGGTATATGAAGCTCTCCCACT[C/T]GCACGAATGTAGTATGGCTTTGAACACCGATTGAG	4B	3.438
AX-109944579	TCAGATGCGCTCGCTGCTAGCGGTGCGGCCACCGT[A/G]GTCGTGACTGCAAGTATAAGAGGATATGGCCTTTC	4B	3.438
AX-109996988	CTGCTCCAAATCCCCGACGACCTGAGCGTCCACTT[C/T]GAAAGGGTCTCCTGGGCACAATATCGATCGCCTGT	4B	3.438
AX-110029338	TCGGTGGCAGGCTGCTCCATTATCGTGGTCACATC[A/G]ATGGCGACCTAGAGCTGCCAAGGTCCTCAATGTCC	4B	3.438
AX-110046927	TCGCATCTCTTGGCTCTGTCTCAGACCGATCTGCA[C/T]TGGCCTCTCCTTTCCCTCATTCTGGCACCATGCGT	4B	3.438
AX-110081832	TATGTAGGGAGTACAATGAAAAGTATTTTTCTACA[A/G]CAACGCCTTAAAAAAGGAATGGTGCTAAAGCGCCG	4B	3.438
AX-110165285	CGGTGTTCACCACCTTTTCAACGTAACGGGTGACG[A/G]AGACTCGTGCTTCTCCTTCACCGTTGCTTCGCCTG	4B	3.438
AX-110192060	GCACTGCCCTGGCACCGGAGCAGAGGTAGGAGGAG[C/G]CCTTCCCGTTGCACAACGTCCCCCAGATCGGATTA	4B	3.438
AX-110385409	GTAACAATCAGTACCGACTATCAAACTAGTGATCT[G/T]AATGAACATAGCCAATGGTTGTACAAATTGTAGGA	4B	3.438
AX-110397284	AGACAAGGTGATCTGGCCTCTCCATACCTCTTCCT[C/T]ATCGTCGCCGACCTTCTAAAATAGCTCATCATCCA	4B	3.438
AX-110421094	GTCGCCGACCTTCTAAAATAGCTCATCATCCAGAA[A/G]TCTGATCCTACTCTCCACCACCCCATCTTCTCCCA	4B	3.438
AX-110922700	GGCTAAGGCAATGCAATCAATATACCCATCCCGGC[C/T]AATTAGCTCCTATTTTTACGCCGAGCTTGTGCCGT	4B	3.438
AX-111529629	CCGGAACCAACCACTAATGTGTAGATAACGACTTT[C/T]CCCCTGAAGAACAAGTCCGAACAATTCGAACAATG	4B	3.438
AX-111591797	CAAAATTGTTTTCTTTGAGTTGATCGTCCATTTTC[A/C]TGCTTGACCAACCTATCTCTGTCACTCACTCAAGT	4B	3.438
AX-111596568	GGAAGGTCGACAAAAGTCGCAATTTTGGCTGTTTC[A/G]GCCGCTTGTGGGCTATTGATCACCTTTTGAGGGTC	4B	3.438
AX-109986953	CCTTTGAGAAACCCAAGAATCAGTGCCATCTTTGT[A/G]ATTCATTCTTTTCCCTCGTTTTGATTCTGCCAATG	4B	3.595
AX-111037556	GCACAGAGTGAGATGGTCATCGACAGTCTGGATCG[A/G]CTTATCACCGCGTGGGAAGATCGCAAAGAATCGGT	4B	3.595
AX-111525100	GCATTTTATGCTGTTTGCATGTAGACGATAACACA[A/C]CAATCTTATCACATTTTTCTGCGTAGGCAACCAAC	4B	3.595
AX-111605216	GGTTGCATTTCTTTCTGCCTTTCTTTCCTTACCCA[A/T]CTAAACTAGAGGTTATTGAGGTTATTTATGAGTGT	4B	3.595
AX-111775905	GAGTCTTGGCACAACAACTCCAGTTCCTATTGGTG[C/T]AGAGGTTGCTAAGGCGACCGTTTCGTGAGCTGGTC	4B	3.595
AX-89356677	ATCTTTTCGGCACAACTTTCTGTCAGTGAACAAGA[A/G]AGAAACACCGTCAAATTTGTTATCTTATAATTGCT	4B	3.793
AX-109377598	TGTTTTTGTCTTTTTAGATGTTTCTTTTTCCGGTT[C/T]GACTTTTTCTTGCTCGCGTTCGACACCATGGCTGC	4B	3.851
AX-95684308	CTGCTGTGGATGTGGATGTGGATGTGGATGATGGC[A/G]CGGTGCCCCTGTACGATCGAGAATTTACATTGGGT	4B	3.932
AX-108757623	CTCGATCAGTCGCCGGTCCCAATTCCATTCTATTC[A/G]TGTGTATCTCGATCGTCCGTAGCATATCAATCCAG	4B	4.38
AX-108764567	TCAACCATTGTGTTGTTTCTTGCAAGAAGTAATTT[G/T]CTTGATTCTACTATTCAACCCCCAAAACATAAACT	4B	4.38
AX-108764778	AAGGGTAACAAGGAATCTTCAGGAAATTTAGAGTC[A/G]TCTGAGTAGTGATCGTGGTCTTTCTGCGAATAAAT	4B	4.38
AX-108772059	ATGATCCTACCTGATAGTACTACTAATAGATTTAG[C/T]CTCCAAAAATACTTGGCCATACTATACCAAGCTGC	4B	4.38
AX-108870199	CCTCGATCGATTAAAAAGTAGTCGGTTGGGCTTTC[A/G]ATTCGCGTAGACTTTTTCTCAAATAAAACGAAAAA	4B	4.38
AX-108876879	TGGCAAAAAAAAGAAATGGTGGTTCGACCTAGTTT[C/T]GTACACAGAAAGCCTTGTTCCTGTTACTCCTCCTA	4B	4.38
AX-108962526	TGCGTGCATGATTAGTGTACGACTGAATCGGGGGC[G/T]TCACAGTTGGGTAACAGCTTTGTGGCATGTCGGCC	4B	4.38
AX-109032953	TCAAACGGCCGCAGAAAATGATCGATCACGCCTCA[C/T]ACTTGGTGCTATGCATTCGAGTCTCTCATATTTCA	4B	4.38
AX-109052207	CTAACCCTACTTCGAATCCGCATCTCCGGGACGTG[C/T]CGCCACCTGCATACCTACCGTGGGGTGTGGGAGGT	4B	4.38
AX-109270466	AGTCTTATCGTGAAAGTTGAGGACGTGTGAGACCT[C/T]TTTATACAGTGAGTTCTATCCACAACACTAAGCGA	4B	4.38
AX-109368876	ACAACAACAAAGATCCTCATTCGGTAGGAGGATGC[A/G]GAGTTATACTGCGAGTGCCGGTTCAACTGCGGCGC	4B	4.38
AX-109381332	ATCTTGGAGGCTTCGTTGGTTGATATGCATGCACA[A/G]CATTACACGTAAGTAGGGCTGCTAAGTGAGCTGAG	4B	4.38
AX-109458043	TGATCACAAGTGCAAAAACAGAGGTAGTTTTGATC[C/T]AGGCAGAGTAGAATTTCATATCATACACTGATGGA	4B	4.38
AX-109502073	TTACCGTCGGTCTCTACCTCATTTACCTTACCCAA[G/T]CTTCCGCAAAGAATGCTCAAGCCTTCAAGGGCGTT	4B	4.38
AX-109830629	CTTTGTTATCCAATGGCGTCACTTGGCAATGGTAC[A/C]GAGGTTCTTTTAGTTCATAATGGTTGTATTTACCG	4B	4.38
AX-109970807	TTCCACCTCCCTCCTCCTTTTGGACCGGTGATTTT[A/C]TTTTCAACAAAGGGTGTATTTCATTGACTCAAGAA	4B	4.38
AX-110049834	TTGGTAGAGGAGAGGAGGGTTTAAATCCAAGAGCG[C/T]AATAGGGATGTTAAGAAGGGATTCCCAGAATGGAA	4B	4.38
AX-110067836	GTCCCTACCACCGTGGAAATCCACACCGGCAACTA[C/T]GCACAATGGTGCTGCTTCTTCTTCACCATTGCAGG	4B	4.38
AX-110369545	TTGATTTTCCTATTGATTTCCCTTGTCATCAAACT[C/T]CACACAATATTTATTCCATTTGATCTACTCCCCTC	4B	4.38
AX-110427551	GCTATAGTTTCTTCGATGCTTATTGATGCTTGAAC[C/G]ACTCAGCATTTCCAGAGATTGTTCATGGATTTATT	4B	4.38
AX-110529342	AAAGAGGGACAGTCCCCCGCCGCCGCCGCCGCCGC[A/C]GACTATCATCATCTCCCCTGAGTTGTTGCTGGAGG	4B	4.38
AX-110594543	ACTTAGCATCCGACAAGTTATTGGTGATGAGATGC[G/T]CTGTTGAATCCTCGGTAACCAAGGCCCATGCGCAT	4B	4.38
AX-110945354	TATTGTATGAATATGGTTGGTGTTTTATTTATATA[A/G]CGGGGCGAAAGCATGTTTAGATGTGGATCCAGCAT	4B	4.38
AX-111088061	TGATGTACTGTTCATTGTGAATCCCACTCTTTCCA[A/G]CCGTTGGATTTAGCACACGAATGGCTAGGATTGAT	4B	4.38
AX-111177508	TCTCGGTCCTTTTTGGGTTTTTTTTTGCTTGTATA[C/T]ATGAGGTGGCTCGATCGTATACACGACACGACGTA	4B	4.38
AX-111213780	AAGTAAGAACACCGACAGACCAAGAAATTTGGGGT[C/T]GTTAACCCTTTGAGGGGACTACCGGAAGGCTACTC	4B	4.38
AX-111489948	CTTCGACCTTCAACATGAAACATTTGGTTTCACTC[C/T]GTTGCTTGACACCTTGTATCCTCAAGTAAAATACG	4B	4.38
AX-111536723	ATGTTGTATGCAAACGGTGCAAACATGAAATTTAA[C/T]GGGAACACTTATACAGCAGCAGAATAATTATCAAT	4B	4.38
AX-111609374	CGCAGGCCGGAAGAAGAATCCCCCAACTGGAGGAC[A/G]CCAAGCAGACAGCCAAAAGACCTTAGTCACCCCGC	4B	4.38
AX-111611281	ATTGATTATCCTTCTTGTTGTGGTGATTGAACTTC[C/T]TATGAATAGCTCCTTTTGCCCTCTAGCACATCATT	4B	4.38
AX-111623280	AAAGATTGGAGAAATATAAATCTTTATAGACCATG[C/T]GAGTACACTGAAGAACATTTTATTTACTTATACCT	4B	4.38
AX-94776424	GCGAGCGCAAGATCCAGAGGGCGCTCAAACGCCTC[A/G]CCGACGAGGATGCCAAGGCTGCTATCGCCATATCC	4B	4.38
AX-94629895	TAATTTGAACACTCTGAACGATCCAGTAGCTGAGG[C/T]GATGCAGCCAGTCAGCCATGATGAGAACGCATGCG	4B	4.571
AX-109527116	GCTACCTACCTAGCATCAATCAGTCAGGACTTCAG[A/G]AGTGGTCCATGTGTCGACCTCTCCGAGCATCATCA	4B	4.889
AX-110379059	TAATTTGGATGGTCAAAAGAAGTCCAATAGAAGGT[A/G]TAGTACAGTACGGTGTATAGTACTCCGTTTTGATC	4B	4.889
AX-110589581	GACGACTACTAGACCAACCATGGGTCCGTCGTTCC[C/G]GTGGCCATGCATGAATGAATCTTTCTTTATGTTTT	4B	4.889
AX-111167659	GATCAGAGAAGCTTCATGTCAACACAAAAGAGATC[A/G]AATCGACGAAAACTAGCAACAACCATATATACATG	4B	4.889
AX-111669599	TGCCACCTCCTAATTAAGTCTTGTGCAATCCCTTC[A/G]ATGCTAAGTATCGAAGCGCGCCGTGTAAACTGTGA	4B	4.889
AX-94794444	GGAGCAGGAGCAGGCAGGGTAGCAGAACCGACAGC[A/G]GTGGCATCCGTGGCATCAGCAGCAGCATCTGCACC	4B	5.151
AX-108730259	ATTAATGTGAGCAATTGGATTCTTTAAGTAAGGCT[G/T]CTCACAATGGATAGTAACATAGACTATTAACATGG	4B	5.468
AX-108741973	TGTGTAATACCACATGAATTTGGCAGCAGCCGCAG[A/G]CATGGTTAAAACATCGCTTTCATCCGAAAAAAATA	4B	5.468
AX-108750428	TGGAGAAAAAGTATGCAGGCATGAATATGTACAGA[C/T]AGATAATGATGTAAACCAAGGCGGCGATCGATCGG	4B	5.468
AX-108779354	TTTCCTGCTGATAGCGCAAGAAGACCCAGGGTGGT[G/T]TATTTGTACTATAGGATGTTACTCCCTCCGTCTCA	4B	5.468
AX-108801978	GCAGTATGTTATTTTAGGAGTGTATAGTTCTCTTT[C/T]ATTCAATCGCAACAGAGTGTTCCGTACAAAGAAAA	4B	5.468
AX-108812567	GCCAGAAGTGTGAGTCACCAGTCCCACATTTAACA[G/T]CAGATAATGGCATATCATCAGTCAAGTACTTGTTG	4B	5.468
AX-108958682	ACCTGAACAACGCAAGATTGAAACAACAAGTGACT[C/G]ATTTGTCTTCAAAAAAAGTAAACCGTACGGGGAAA	4B	5.468
AX-108981981	CCACAGGTGGTGTTGCAGTTTGGCATCCCTATCAT[A/C]GTTGGTGGATCGCCGGTGGCGGCGACCGCTGGCAC	4B	5.468
AX-108993887	CCATAAACTCTCCACTGATAGTAGCTGCAGGGCGA[C/T]AATATAATCCAAAACAGCTGAAGTAAATGTGTTGT	4B	5.468
AX-108998770	AGCGCCGGAGAGGAAGAGCTGGGTGGATGGCCTGC[A/G]GCGTTGCACATCGAGAGGCGAAAGAGACAAGGGGG	4B	5.468
AX-109273878	TATCCTAGCTTCCAAACGAATATCTAGCGGTACAC[A/G]TACGGTCGATCTCTATTGTGTTGTGTAACAAAGGC	4B	5.468
AX-109408647	CCACGGGTTGCAATCACTCAAAAGTAGTACCAAGA[A/C]GATGAAAACAGAACCACGGTAGACAGCAGGTGGAG	4B	5.468
AX-109504202	GGCAGTAGCGAGAGCACTGTGGTGTGGAAAGGTGG[A/C]AGCACTGAGGCTCATGATCTTTCTGCCCTTCGATC	4B	5.468
AX-109547619	GGCATCATCGCGAAAAGAGAGAAGGCCTTGAAAGC[C/T]GGCGAAGCTACGAGTGGTGACGATCTTCTCGGGCT	4B	5.468
AX-109601703	GAGAGAGAAACACAAAGATGGGTATCTCCAGTGCT[A/G]TGGATTGGTGGGAGGAGTGGCAGCTGCGCATCCTC	4B	5.468
AX-109944473	AATTGCAAATCAGATCGGACTGAGGTAGGGCGACC[C/T]AATATCTCCTATGCTTTTTATCATGATCATGGAGC	4B	5.468
AX-109946437	GTGTACTTTATGTTCAGCAAGGTCCATCATTTGAA[A/G]CACAGGATTCCTTTTGGTTTTATCTTCAGTATTTC	4B	5.468
AX-109993395	CGAATCTCCATATCCGTCGATCTATGTTCATGCGA[G/T]CGCCGGATTCGCGTGATTTCGTGGTCGAACTAGTT	4B	5.468
AX-110020950	ATGTTCAAGCACCTACACTCATGAACAAAGCTACA[C/T]ATGGCGAATGCAGACAACGGAGTGTCGGAGTCTCT	4B	5.468
AX-110392413	GGTAAACCATGTTCATTCCTATCTGACAACTACAC[A/G]CGTCGCTCTTATCGGTTGTCCATTAACATAACCAA	4B	5.468
AX-110412216	CATCTAATAACCAACAACATTCACTAGTGATTGCA[A/C]CTTTGGCCTTCGAACAACCATGCTAACAGACACTT	4B	5.468
AX-110412479	ACCTCTGCGTTAAATCACTCCTATTTTTATGGCAC[C/G]AGTTTATACTATAGAAAGGTTCTTATACGGAGTAG	4B	5.468
AX-110458861	CGGCTCTTTCCCATTTTCTGCAATCATTTCCTTTT[C/T]CTCTTGCAAGTCTTCCTTTAAAGTGCAGCTGGCAT	4B	5.468
AX-110477858	GCCTATTTCATCGCCGCTAGGTTGTTAGAATAGCA[C/G]CGACATTCAGAAGAAATAAGACTTTTACATATATA	4B	5.468
AX-110483638	TGATTTACATTTTAAAAGCATAAATTTACTTTTCA[G/T]GCAAAACTTCGTGGAATAATCATAATTAGTACCAT	4B	5.468
AX-110511705	AGTGGTTCCTCTTCCTCTCCGCCCCTACACGTAAA[C/T]GTGCAATACCTCCATGGTTCAGATCCTTAATATGG	4B	5.468
AX-110540591	TTGATTCAGAATGGTCAATGGTTGAGAGCTCAACA[A/G]TCTGAGCTGAAGATGAATCCGACCGGCTAGCTGCT	4B	5.468
AX-110643315	GGGCACACTAAAATCGCGTGGATCAACCAGCGGGC[A/G]CCATTCTCCCGTACCTTATTGTTTTGGATGTTGAT	4B	5.468
AX-110940812	CGGGGTATGTCGAGGATTTATTATATACTGCTTAC[A/G]TGAAAAGAGGGGGTAAGAGGGAGCATGTTAAAACT	4B	5.468
AX-111002344	GTCTCCGGTAGGACACACGCTCAAGTCAAGTGTTT[C/G]TCCGCGTTGTCAGCATTTTCAGAGCTTGTGAGGCC	4B	5.468
AX-111115259	AGTTATTGAGGACAGCTATCAGTGCCACCGATGGA[A/G]ACCTGCCTGGGCCAGGGGGCGGGTCTCAAGATAAA	4B	5.468
AX-111122480	TACCCCCGCTACATTACAGAGATCCTAGATCGATG[A/C]CCCATGATAGAAGGTTTATTTACACTCAAGCCTGA	4B	5.468
AX-111139346	CAGCATGGATGGGCCAAGCCTGCGGGAGGGGGGAA[C/G]CAGACAACAGCGACCAGACTGTCAAGTGATATATC	4B	5.468
AX-111159035	CTCGAAGGCTTGCCTGACCTCGGTTGTCGCCTTCT[C/G]CATCACTTCAGGGTTCCTGACCAGCTCTGTGATCG	4B	5.468
AX-111171165	TGCACGGTAGTTCTCATCCTCATCATCTCCTCTGT[G/T]TACCTCTTAGGCCTCTTAGCCGATAGTCGTCGCAA	4B	5.468
AX-111189096	TCCAAGATCGTCTTCACGCCTGACCCTGCTAGGGA[C/T]GACTTCGCCGCCGCCACCATCTGCGACATCGACAG	4B	5.468
AX-111362179	ATAAAACATGGAATATGTTGAGAGGCATTACCAGC[G/T]TGAGTGCTCTTCCATGGGCAGCGCTGGGCGATTTC	4B	5.468
AX-111486102	GACTACAGAAACTCGAGTTTAGTAAATATTACACA[A/G]GTCCAAACACAATTGATTAAGACGTGGATTCATAG	4B	5.468
AX-111508137	CAGCCGAATTTGCTTATCAGGAAAGGTGAGAAGGC[C/T]AGGCCGGTAACTGAACCAAGGTACATTCCACTGTA	4B	5.468
AX-111515917	CCCCTTTCAGCAAATAGCTCTATGGCTCTACTCTG[C/T]AACTGGGATGGCCAGAACTTGTAATCCACCAACTG	4B	5.468
AX-111537066	TATATTAGCTGTGGAAATGCCTAACAAGGGATGAG[A/C]CGTTTTAGTCCCAATCCCTTTTTTCTGTCAAATGG	4B	5.468
AX-111573999	GGTATCGTCGTGGCTACTCCCCTTCCTCCAGGTAG[C/T]TCTTCTTGGTATTGTCGTGGGTGTCGTACCCTTCT	4B	5.468
AX-111589899	CGAAACCATAGAAATATCGCAAGACCATCGAAGCC[C/T]CATGCCCAAGGTCAGAAGTCAGATACAGGGAGAAA	4B	5.468
AX-111595472	CACATACGCAACCGGAGGAATTCACATGTTTATCT[A/G]CTGCGATATAATCGATGCGTATTCTTGTCAGTCAA	4B	5.468
AX-111612945	CTGTTGCTGCATCTCCAATTCGCTGAAGACCAACA[C/T]TATCGTTTGCCTGTTGACGTGTGTCCTGGGTATCT	4B	5.468
AX-111629106	TTGGGAAGGCAGTAGTTGAGCCGCTTGAGTTCCAT[G/T]CCCAAGGATGTGCTGGCAGTCACGATGGATGACTT	4B	5.468
AX-111651270	GGCCCGGCGAGCCTATAGAGGGACAGGAACAATTG[A/G]AGGACATTGTCGCTATTGTCGTTGCTGCCCCGGGG	4B	5.468
AX-112288828	TGTGTGATTGTGTTATGCACGTTAATTAGACCCAT[C/T]GAC	4B	5.468
AX-86178389	TCTCCATCCAGTGTCGTGACAGATGAGAGCGGTTC[A/C]GTCGGTGGCAACCCAGAGTCGGCAGAGGGCGTAGG	4B	5.468
AX-94382482	AGTATACATCACTCCCAATTCCTATGACATACAGT[C/T]ACAATTTAGCAGCCGGGAGCTTGAATGAACTACAC	4B	5.468
AX-94397362	CCAGGAGGAGGAGAGCATTGATCATCTTTTCATTC[C/G]GTGTGGCTTTGCCAGGCAGGTTTGGGCTGCGATCT	4B	5.468
AX-94400346	TGTGGCTTTGCCAGGCAGGTTTGGGCTGCGATCTT[C/T]CAGGCCATGGACAAGCCCGGGTGGATACCAACGAT	4B	5.468
AX-94414107	ACCGTGGGCCCGTTCAAGCTCAAGGAGATAAAGGC[C/G]TGCGTCACCTCGCTCAAGTTCGTGACCAACCTGGG	4B	5.468
AX-94417488	TATGGGTTTCCATCGTAACCTGTGTTGCAGTGACA[C/T]GAATAGCCTCTAATCCTTGGTTTGCAGAAGCTGTT	4B	5.468
AX-94420385	AATTTGCACCTGACGCTGTGGGATGGGAACATCAT[A/C]AACATGCCTAAATAAGGAGTAACCAAAAGAGTTTA	4B	5.468
AX-94421682	AGGCAGGAAGTTTCCGCGGCCTTGAATCGCTTCAT[C/T]GGGGAGCAAGGGGAACCCAAGGAGACCATCGACGA	4B	5.468
AX-94425015	TCGGTGGCAACCCAGAGTCGGCAGAGGGCGTAGGC[C/G]TACGACAAGGCACCGTGTCTTCCGGTCAAGAAGCG	4B	5.468
AX-94438609	CGACCATCGGGTCCTGCTTACTATATGAGCCAAGC[C/T]GACCTGACCCGACCCATGTAGCAGGGTGTTATGGA	4B	5.468
AX-94448046	TTGTTCTGTGCTGAGGAAACTGGAGCTGTCCACTG[A/G]AGGACTGACCTGATGCATACGAAAGCATTCGACCA	4B	5.468
AX-94486428	GAACAGATGCTGGACCTCGGACCGGCTGGCGAGGA[C/G]AGGACTAGACCACCAAGACAGTTGCCCGTTATGCG	4B	5.468
AX-94486981	GGCGTAGGCCTACGACAAGGCACCGTGTCTTCCGG[C/T]CAAGAAGCGTCGGCATTCCTTTCTCAGAGATGGAA	4B	5.468
AX-94499986	GGAATTCTTTAGTTGGTGCAAAAGCTGGAACAGGG[A/G]AAGTAGCTTGGAGTCTTGGACTTCCTCCAGGAACA	4B	5.468
AX-94535452	AGTTCCCTCCGTGCAGCTGCCGCTTTCAGCTTCAG[A/G]GAATTCTTTGGTTCCAAGCCTGGCATCTTGACTTT	4B	5.468
AX-94538669	GATGTACATGGTGCGGCCCAAAGAAGGAGACCACC[A/G]CCGAACAATTTAAACAAAAGGTTTGAGGCACGCTG	4B	5.468
AX-94570076	TGCTCCTACAGATGCCAGGACACTTAATATATTGT[C/T]GCGAGCTCTCGTTAGTCTTCAACCCCAAGCCACTA	4B	5.468
AX-94572741	CTTAAACACAACACTTTATATTTTACAAGCACCAC[A/G]CCCACGCTTAGCTAGCTAGCAAGATAGATAGAATT	4B	5.468
AX-94631724	CTGGCTTCTTGAGGAAGATTGTGAGCAACTGGTGA[C/T]GGAGGCGTGGGAGGACGCAACAAGGAAAGGCAATG	4B	5.468
AX-94642557	CTTCATCATGTAACTAGATGGTACGTAGAATATAC[A/G]AGGAGGAGAGGAAGAAGGCGATGGAAGCTTTCTCT	4B	5.468
AX-94651230	CTACAACTGCCTCGTCACCTACCAAAGCATGCAAG[A/C]ATCAATCGCCGGGGCGCTCCAAGACTTGAACGCCG	4B	5.468
AX-94659451	ACCGGGATCCATTTGGAAAGGATGTTGTTCATGGC[C/T]GGCATGGCAACACCCTCGCCTATCCCCATGAAAGC	4B	5.468
AX-94696405	AGGGAGAAGTGCAAGAAGCACTGTTTTATGTACGG[G/T]GATAAGTCCTGATAGCTAAGATATATGGCATAATT	4B	5.468
AX-94701629	AGCCAGTCAGCCATGATGAGAACGCATGCGAAGAC[A/G]CTAATGGTGGCACCATTACACCGGCAGCAGAGGAC	4B	5.468
AX-94730013	CCCAAGGGGGCGCGCATTCTAGTTAACGTGTGGGC[C/G]ATAGGGCATGACGGCAAGGTATGGCCCGAACCGGA	4B	5.468
AX-94731962	AAATGGGATACTATGAGAGCCCATACTGCAGGCTT[C/T]GATAGGATTAACTTCCATGGTATGGAGCTAACAGG	4B	5.468
AX-94779696	AGGCCGGTAACTGAACCAAGGTACATTCCACTGTA[C/T]ACTAATGCAAGGGATCTGCTCCTCTCTGAAACCGG	4B	5.468
AX-94789404	AACCCAAATCAAATGTACATACATACCGGCGGCTC[A/C]TGAGTCTCCTCCTACAAGAATATATCGTCGACACC	4B	5.468
AX-94865498	CTGCCGGGATTCAAGTACGAGAACGTCAGCCTCTC[C/T]GCCGCTGACGAGCAGGGCGTTGACTGGAGGACCAC	4B	5.468
AX-94935698	ACGTGTGGGCGATAGGGCATGACGGCAAGGTATGG[C/T]CCGAACCGGAAAAGTTCATGCCGGAGAGGTTCCTG	4B	5.468
AX-94946328	GGCGTCGACGATATATTCTTGTAGGAGGAGACTCA[G/T]GAGCCGCCGGTATGTATGTACATTTGATTTGGGTT	4B	5.468
AX-94953873	TGGATCCAGCATATATTGCCTCAGGGGAGCTCACG[A/G]CACTAATATGACGTCTACTCCTTTGGAGTAGTGCT	4B	5.468
AX-95078073	CGGTGCCACTGCCCCAGAGGAACCCATGGCGACCC[A/C]ACCATACCCGGTGGCTGCGTCAAGTCAGGTAACTT	4B	5.468
AX-95081162	CCAGAGCATCTGCAAGAGCACCAACAGCGATTGCA[A/G]ACAGGCCGCATACGGAGGCGCCTATTCCTGCCGGT	4B	5.468
AX-95084103	CCTTGTAGTACTTATTCCCTTCTTCCAAATTACGA[C/G]TATATGTGTCTCCTTCAACCAATCCTTCACCAACC	4B	5.468
AX-95086844	GGGATCACCGGCGAGGGCGTGCTGGAGGAGCTCGA[C/T]TGCGGGACGCAGATGATGATGGTCAACTGCTTCCC	4B	5.468
AX-95101498	GAACTGCGCACCATGGATCAGCATGAGGTGTACCC[C/T]GAGGCCTTGGCAGATCCAGAGGGCTTGGTATGGCA	4B	5.468
AX-95103084	CAACCGAATTTGCTTATCAGGAAAGGTGAGAAGGC[C/T]AGGCCGGTAACTGAACCAAGGTACATTCCACTGTA	4B	5.468
AX-95106742	TGGGATACTATGAGAGCCCATACTGCAGGCTTCGA[C/T]AGGATTAACTTCCATGGTATGGAGCTAACAGGCTC	4B	5.468
AX-95114432	ACCTCAACGACGACCCACATGTCAGTGAAATAAGG[G/T]CGCCGAGTGCAAATCCTTAATTACGTGCTATAATG	4B	5.468
AX-95139330	CACAACACTTTATATTTTACAAGCACCACGCCCAC[A/G]CTTAGCTAGCTAGCAAGATAGATAGAATTAACCAG	4B	5.468
AX-95148627	AGGGAATCATGCACTTGAATGCGCAGATCATCACC[A/G]TCGTGAAGCACCCCATCATGCACTGCATCTTCCCA	4B	5.468
AX-95151420	CTCACCGGAGGATGCCAAGAAGCCAAAGTCAAAGA[C/G]TGCGATCAGAACGGAACATATGGCTGCTTAGGCGA	4B	5.468
AX-95151828	TTCGTCCATGTTTGCTGTTGAACTACTGTGCTCTT[C/T]GGCTTGGGCACCAGGAATTCTTTCCATTCGTTTGC	4B	5.468
AX-95185974	GCCTGCCCTAGCCACCGAGGGATAGGAAAGGGAAA[G/T]ATAAAATAAAAGGCCATTTGAATGTTTGCGATGTC	4B	5.468
AX-95186017	TTATTGAGAGCACCGACAAGTAGGTCTCTGTCTCG[A/G]GCTCCTCCACCTCCAGGTAGGTCTCCACCAACAGC	4B	5.468
AX-95187956	TGTGTACACCAAAAAGACAGACATCAGCAAAAATC[A/G]GCTTATTTTTCGTATAGCGGCGCGCATAGGAGCGT	4B	5.468
AX-95199164	CTGAACACTCTGACCATCGCCCAGTTATTCTCGAT[A/G]TACATGGTGCGGCCCAAAGAAGGAGACCACCACCG	4B	5.468
AX-95231356	ATTCCAAGGATTACCACCCAGCTCCTCCTGAATCT[A/G]ATTTGAACACTCTGAACGATCCAGTAGCTGAGGCG	4B	5.468
AX-95245315	GGACACTTAATATATTGTTGCGAGCTCTCGTTAGT[C/T]TTCAACCCCAAGCCACTAGGTTGCATTTGCAAGAC	4B	5.468
AX-108733310	GCCGTAACACTAATGACATCTGTCGACATTCCACC[A/G]CATGTTTGCTTAGACGATCATGTACAACTAATGCG	4B	7.125
AX-108841345	TTGTCAATTGTTCAGGTTGAGACTTCTTGACGCGG[A/C]ATCAAATTCTAACAGGTGGCACGCCGTCGAGACTT	4B	7.125
AX-108892130	CGGCGGACAAAGTGCCAAGAACAACACCAAACATA[A/C]GGCACGAGACACGGACGGGCTTATTTCTTGGGTGG	4B	7.125
AX-108923771	TGTACAGGGGTTTGGATTCACAGTTGGTGAAAGAC[A/G]TGCTCCCTGATGTTGATATGATTCTAAAGGTCAGC	4B	7.125
AX-109449610	GCTGTTGAAAGCTGCCTGTATAACCATATATATCG[C/T]CGATCAAGTCCAGAGCTCAAATCCAACCACCAGCT	4B	7.125
AX-109463496	GATTAGGCTCCGTTGAGGGGTTGCTGACTTTGCTT[C/T]TCATTGTGGAAGCCGTCTTGGAGCAAATGGATGGA	4B	7.125
AX-109474395	ACTGACACTGTACCATTAGTAGTTGGAGCACCTGG[C/T]AACTTGACGAAGTTGTATCTTGGTAATAATAAACA	4B	7.125
AX-109494547	TCAAGGAGTTGTATGACAAGTCCAGATACTCTAAA[C/T]TTAGTAAGCCTGAAAAATGCTCCTTCATGAGCACA	4B	7.125
AX-109534081	GGTTAATAGACGGGGTTTGTTTATACTCCTTTGTG[G/T]CGGTGATTAACACTTGGAGTTTGGCAGGTAGCAGT	4B	7.125
AX-109568617	TTGGCTGGGTTGGCGGAGTCGATAGCGAAGAGGCC[C/T]GTGTAGGTGAAGAAGGTGCCGTTGAGGAGCGACAC	4B	7.125
AX-109942066	TTGCTGTTTGTTATCTTGCTGGAGATCTCATCTCA[A/G]GTCCAAAATTGATTCATTTTTTGTGGATCTAATAT	4B	7.125
AX-109950693	TGTATGCATATACTGTTCCTGGTACATTAGAGTCA[A/T]TAGAAATTTTCAGGGTAGGTGGAGTCAACGTGCCT	4B	7.125
AX-110034465	TTTGCTATCACTATCAGTAACTAGTACCATGATGA[C/G]TAGGAGCCGCGTGTGGAGGTGGGATTCACTGTGGA	4B	7.125
AX-110064514	GCCAAGATGAAGAAGAGGCTGAAGCATATCAGGAC[A/C]TGGCGCCGCCTGGCGGCCAAGCTCCAAGATATCCA	4B	7.125
AX-110108335	TGTTCCCCAAGGGCCTCGTGCACTACCAGTACAAC[C/T]AGGGCCCCAACCCTGCCACCGCGTTCTCGGCCTTT	4B	7.125
AX-110366613	GAATATCTAACTAAGCAGCATGAGTTACTTGAAAC[C/G]AAAGTTTAAAATGTGGAAAGGTTGTAATGTATATG	4B	7.125
AX-110486034	GATCTGACTTCAATATATCGCTTCTACTCCAAAAT[A/T]ATCCTTCAGCACGCGTCTAAAGTGATAGTAGATGT	4B	7.125
AX-110542077	TTTACAGAGGTAAAAAATAACATCAAATCATGTTT[A/G]GTTTGGCTATGCCGAATTAGTTGACACGCTATGAT	4B	7.125
AX-110664745	CCCGGCGGGAACACGAGCCTGGCGTACGACACGCT[C/T]TGCCCGTTGAGCGCGGGGAACTCCGCCATGGAGGC	4B	7.125
AX-110676685	CTTTCTACGTCGAGCGTCTAGGTAGTTAAATTAAC[A/C]CACGAATTAGCGGCTGCCATTGTAGACACGGGCGC	4B	7.125
AX-111030900	TACCCCTAATATTTTACAAGTCTAGGGAATAGATC[C/G]GGTACTCCCAATCTCTCCCTTCGCCGCAGAACCCG	4B	7.125
AX-111464381	TACTCCTTTAGGCCGTCAATTAACATGAGGTGGTT[C/T]GGTTCGTATCAGTTCCTAGTCTGGTTCTCTTGGAT	4B	7.125
AX-111491452	TGATGTTAGTTTTATCGTGTTCGCGCCGTGAGCAA[G/T]CGCTGCTCGTGAGAATTTGAGCTGTGCTGATAACT	4B	7.125
AX-111580879	TGCAAGACCAAGAGTATCAATGTCGGTCTGCCATC[C/T]AAGCCAATCTGGAAAATGGGGCCCCACTAGGCATG	4B	7.125
AX-111647774	AGCAGCAGCATTTTTGAAATTTCTCAAACCCTCAG[C/T]ACGAACGATCAAATTAACTATTCTTGAGAGGTTCA	4B	7.125
AX-94531346	TCGAATACCTCATTGGGAAGCATTTTGACACGAGA[A/G]CCTTGCAGATCCAATGTTGACAGCAAATTTGAAGA	4B	7.125
AX-108741366	ACATATTAAGCTTTCTATTCACACAGTTCATGCCT[A/G]CAATTCTGTCCTTTTTGCCAATACTAGTAAGTGTG	4B	7.617
AX-108739211	TCTGCCACGCACGCTCTTATTAACGATGACGAGAA[A/G]AAAACGGATTCCGCCAGGCAACATATTAATCCCGC	4B	8.213
AX-108760910	AACCCGTGTAAGCATGCGCTCGCCAGCCTCTAGCT[A/G]TCGTTTAGCATATTGATATTCCCCTTATACAATCT	4B	8.213
AX-108763502	AGTTGAGTTTAATCGTATATCTCATGTACCGGAAT[C/T]GTTGGTACTCCTGCCGATCGCAATGGTATAGCTTG	4B	8.213
AX-108798633	TTGCCTCGCGTGCGTTAGATGCAGTCATGCAGATC[A/G]GATGCTCAGAATTGACGAATGGCATACATACCATC	4B	8.213
AX-108827073	TGCAATAAAACTGCTATGGCTGACGTTTGTCTGGA[C/T]GGTCGATGTGATTAGAGACGATCGGCCGTGTTTTT	4B	8.213
AX-108830475	CAACTAGCCAATCAGGTAGAATTTACATAGAGCGG[C/T]CTTCCAACAGCGGCCCATTAATTGGACATAAACGG	4B	8.213
AX-108852650	CATATTTCCAACATCTTGTAATATCTTCCTCTACC[C/T]GATGCCATTGGACTGCAAAACCAGATTTTTGTGTA	4B	8.213
AX-108867134	GCCTCTTCGGTCTTGCCGCCCTCTATCATGACCTC[A/G]CCCGCAAGTACAGGTATGGTCTTTCGAATTCTCTT	4B	8.213
AX-108877003	CACCTCAGCGTTTCTCTCACGCCTAGCCTTCACTC[G/T]CTCAACTCCACGAATGTGGTTCTTTTACCTAAGAA	4B	8.213
AX-108890245	AAAGAACGACTACCATTGCTGCAAGATGGGATGCA[G/T]GATGCTACAAGGTTCGACCATTGTTGCTATAGGTG	4B	8.213
AX-108895916	AACATGTTCCTGCTACATAGATAGTCCTGACCTCG[A/C]CGGAGTTTATCACACACACTGACAAACTAAAATTA	4B	8.213
AX-108901447	GGTTTCAGTTGCGTTCTTCAATCTATAAATTTACT[G/T]GTGGCAATAGATTATTTGAACCTTGCGATTATACT	4B	8.213
AX-108922069	TATGTTGAGAACAACGTATATTCGTGTTCCGAACC[C/T]GGAGAACCGGACTCTCCTCTTCTGGAAGACACTTA	4B	8.213
AX-108983386	CGCTCGCCGTCGCTTTCCCTTTCCCGAAATTACGT[C/G]AAGAAACCCATGCATGCACCGATCGACCCACTTGA	4B	8.213
AX-108997475	GGGGGGGTTGCACCAGGAGGACAACACCATGCCTC[A/G]CCCAACCGCAAGTGTAGGAATAAAAGCAGGCATGT	4B	8.213
AX-109298620	GTAATTCTGTCACCACATTTGGTAGATATGTGTGG[C/T]AGCTCTTAAAAAGCAGTAGAACTTCTTTGTTTCCC	4B	8.213
AX-109320837	CTCTCTCATTCAATTCTCTTATACTATACACTATG[A/G]TTTCTAATTTTTAGGGACTCACGATTAATTGAGAT	4B	8.213
AX-109368662	ATCCTTATTTCCGAACTGAAACTCAAAGATGATTT[A/G]CAATGAGACTATTTCTCTGAGCAGAACAAGTTTGT	4B	8.213
AX-109399190	AGTTTCTTCAGATTTGCACAGCTGGGTGCACGAGC[A/G]ATCACTCATCTTAGCTCTGCTCAAACAACATCTGG	4B	8.213
AX-109429310	ACCCATCACGTGGCAATCGTGGAAGAACAAGCCGA[C/T]GATGACTCTTCTCGTATGTTGAGAACAACGTATAT	4B	8.213
AX-109433453	TGATTCGTGGCCCTCTTGATTTTCTACCAGACACC[A/G]TTTCACGCATCGTCCTTCACCCTTACCTCCCCCTC	4B	8.213
AX-109441143	TTCCTCCGACCCGCACGTGTTTTCATGGCATAAAA[C/G]TCTGAGGTGTTCTCATTCTTTTTACTACTGATATC	4B	8.213
AX-109441323	AGCCGGACAGGCAAGGATGCTAGCTTAGGTCTTGT[G/T]GATGCATGGTTGATACTCTTATAGTCCACCTGTAT	4B	8.213
AX-109449425	CCGGATGCACGAGGGTAGGTGATCATGTTGCACTC[A/G]AAAGGAAAAGAAGAAGGAAAACCGCAAGAGGATTA	4B	8.213
AX-109469908	CCATTGTAATTGGTCCCACTCTAGTTAGCCATGTG[A/C]CAAACAACTTGTCAATGCTAATTGGAGGGTTAATA	4B	8.213
AX-109570011	TCGGGGCGCTTGTGCTACTTCCCAGGGGGCGGGGT[C/T]AGGTGGCCGTCTCGACTGGCTTGATCTTCGGCTCG	4B	8.213
AX-109574033	AGCAGGCATGTCAAGCAATCGATGGAGTTGGCGCC[A/G]AATAGGAGGGCGAGCATGGGGAGTGGGAGGAAGGC	4B	8.213
AX-109816255	ATGAAAACGATGCAAGGCATGTGCTAAGATAGCGG[C/T]GTCTAACTTGTCTGTTCGTCTGGATTGCTCAAGTA	4B	8.213
AX-109833379	GTAAGACTCAATCTGTGGTTACTAAAATGTGCTAC[A/G]TTGAACTTATTTAATAATCTGATACAGAATAATAT	4B	8.213
AX-109892668	CTGCTACCGCTACCATCCTATCAGCTTGATTCATG[C/G]GGTGGCGAAAATTATTGTGAAAATCATTGCCACTA	4B	8.213
AX-109918340	CATTCAACCATATGCACGCAGCATGGAGATTAGTG[C/G]AGTACTAGTAGATAGGGTTCTTATTAGAGCTTACA	4B	8.213
AX-109938554	TGATGAATCTAATATTTGTTCAAGGAAGTGTCTCA[C/T]GGCCTTTAACTAAAACTAACAATTTACAGTTGACA	4B	8.213
AX-109954164	CAGACCTCGCAACATCTCAGATAAATGTAGACTTC[A/G]ACGCAAAAGATTCAAAGATGGCGGCTTATCATAAT	4B	8.213
AX-109977378	ACAGTTTCAGCCAGTGAGATATACCAGATAGCGGC[G/T]GCAGCGGTGCCGGCACAGTTTAAGAGAAACGGGGA	4B	8.213
AX-109980265	GTGTAGTTCATGAATAATCCTAGGTTTCCCAATTC[C/T]GGGCTCTTTCATTGACTATTACTCACCTTTTTGGG	4B	8.213
AX-110078172	GGTTACGCCGTGTTATACAAAGGTTTTGCCCTCAC[A/G]CAAACCAGGTGATTATGGTTCCCACCTCGGCTCGT	4B	8.213
AX-110096551	TCCCACCTCGGCTCGTCCGAACATCGCGAACCACT[G/T]GTCACTAGCCCTCGCTGTCAAGCTCCTATCGCTAA	4B	8.213
AX-110122125	AATAGAGGTGCTCCGAGTGACATAGAGGATGGCAC[C/T]AGACGGCCGTCGGGTCGACCAGACCCAACCATCCT	4B	8.213
AX-110365878	CTGATTTGCTGGGTAAATCCTATCAGATAGTATCG[C/G]ACAGGCTACAGCGTGATGGGCCGGCCATATTGAGG	4B	8.213
AX-110373133	ATATTGTGTTTGTACTATGAAGGGACTCATACTTT[C/T]TATCGTATCTTTATTTCCCGCCAAACAGATGTTAC	4B	8.213
AX-110389438	AGAATAATGAATAAAAATCGATATTCTTGGTTACT[A/C]TGTGTATCATGTCGAGTGCTCCATTCTTGAACCAA	4B	8.213
AX-110390569	GTTAGCACACCTACATAAGCAAACTTGTCAAAAAA[A/T]TTCAAATAGGAGAGCGTTTTGATAGATAGGTTACA	4B	8.213
AX-110410347	AGGTAAAAAATAACCCCTAATCAAATATCTAATTC[A/G]TTGATTTTGTGTATTGCCAGTTTAAAGATTGTTAG	4B	8.213
AX-110419886	CTGGATACCACTTCTCGTGCATAACCATGGACGTC[A/G]TAGTATCCGCCGCTCACATATCTAGGGACGCCGAT	4B	8.213
AX-110432385	GGGACAATTTGTGGCTAAGCGCATAGAACAGGAGC[A/G]GCCTATGCATGAGAAATTAAGAGAACGAAAGTTAA	4B	8.213
AX-110432811	GGCGAAAATGACAAACTCCAGGATCCACAAATGCC[A/G]TCTTTAGTTCATTGATCGTAATATATAAATATACT	4B	8.213
AX-110462736	TGAATAATTGTCTCTTTTGCACGAGCTCTTTGACC[A/C]TCGAGATGGCCTCTGATCGAAAAACATTCAACATG	4B	8.213
AX-110468378	GTAACGGAGTTACCGGTATCCCGATTAATATCAAT[A/G]TTATGATGAGGATAAATTGTTGCCCTTTTTGGAAT	4B	8.213
AX-110473959	TGACATTCTTTGGACCATCTATGACAGAGAAAATC[A/G]TGGTAGAAGCGAGGGCGAGGAAAATATCGGGGAGT	4B	8.213
AX-110474495	TGGATCGATGAACCATGTAACTCCATTTAGGGTTA[C/T]AGGAGATGGCCATAGGTGTCCCACATGTTGTCGAC	4B	8.213
AX-110485210	GTCAGTGTTTGTCTTCAGTGGATCCGCTAGGATCC[A/G]GTCTTCGTATGTCAGCGTTTGTGGGTATACAAGCT	4B	8.213
AX-110489942	GCCTTGACCTAACTATGTTTCCATCAGCTCATGTG[C/T]AGGTCTATCTTTTCCTCCTGGGTCCAACAATATAC	4B	8.213
AX-110512508	TCCCAAAGCGATTTCAATGTTCTTCAAACTCCAGG[A/G]TGCGCTTATGTGTCGATCATCAACACTCACAATTT	4B	8.213
AX-110521066	ACAAACACTAAGTAGAATAAGAATGATCAGGATGG[A/G]GTTGGGAAGGCCATGGCAACAAAGGGTGGATCGGA	4B	8.213
AX-110558155	CTGTATGGCAATGGTGATGTGCCTCGGTAGGAATA[A/C]TGTCTCCCACGTTCTATCCCCGTACCAATGATGCG	4B	8.213
AX-110565314	ATTGGTTGGGCATAACCGTCAAGAGGCACCAGCTA[A/G]TAAACCCCGTGCCACACGGTGCTGCTATTGATCGT	4B	8.213
AX-110641451	TTAGGCAGCTAGCTGGGGCAGTTTCGGAAGTTGCA[C/T]ATCTACTGTTGGCCAGTTGGCCGAGGCAGCAAATT	4B	8.213
AX-110647189	GACGACGAGCAGTAGGCTGATCACGGGTGCTAGTA[C/G]AGGGACTCAGGGAGAAGGTTGGTCAGCCATGCTAG	4B	8.213
AX-110924018	AACAGAAGTCTAAAACAGACAAGTTAGAAGAGAAT[C/T]GCCAAAGAGGTATTATTCAGATAATGAACCAAGTT	4B	8.213
AX-110927041	TAGCCTTTGCATTACCCAGACAGGATGAAAATTAA[C/T]AAATAACCTGTGTTGGTGAATCTTCAGAATGCTCC	4B	8.213
AX-110973092	CGAAAAAAATCAGATGCATACAATGCATGTCATGA[G/T]AGTATTTTTCAAAAAGGAGAGTTATATATGCTTCC	4B	8.213
AX-110981963	AAGAACGCATTCCTCCATGGTGATCTCGGTGAGAC[G/T]GTATATTCCACCCAACCTCCTGGTTTCATTGACCC	4B	8.213
AX-110984553	AAGGTCGACAATGAATTTCTTTCCTGTAGGTTATT[A/G]CTAACGATTCAACCCTTAGTTTTGTTGTGAACTAT	4B	8.213
AX-110996691	AACACTCAACCTTCCATCCCTGCCAGTACCAGCTG[A/C]AGCTTTTTGAATAACAAGACTCTCGCTAATGTTAG	4B	8.213
AX-111013668	CAACCTCCTGGTTTCATTGACCCCACCAAACCCCA[A/G]CATGTATGTCTCCTCCACAAATCCCTCTACAATCT	4B	8.213
AX-111022516	AACTTGTATCCTAAAACACATATGGAACTCAATTA[C/T]TGAACTAATCAGAGATGGTTAAGAATCTGTGGGTT	4B	8.213
AX-111042223	GTCCAAAAAAACGTGGCCGGTTTTTTCCCGAGCCA[G/T]GTAATGCTGGTTTTTCTAGTGGCCTTTTCCTCAGA	4B	8.213
AX-111058939	ATGGCACAACTGTAATTCAGTGAGCGAACGGGTGC[A/C]GGGGTGACAGAAACGTCTAGGATTGAAATCGTGGA	4B	8.213
AX-111073129	AAAGAGCAAGCTCGGGAAATTAGAAATTTAGCATA[C/G]TAATTAAATAATATTGCGCATGTCGATACACATAA	4B	8.213
AX-111089362	GGCAAGATGCTCGAGTAACCTAACTCTCCATCAAA[G/T]TCCACAAGGCATGCAATATTTTAAAACGCAGGAAA	4B	8.213
AX-111089499	CACCAGGAAATTTTCAAGCTTATTAAACGCTATTG[C/T]GCCATGTTGATCCGCATAACCATACTAGCGATGAT	4B	8.213
AX-111122925	GGCAAAGTAGTCGTCTATCAGCATTTAATGGCTTC[A/G]CGTCCTGTGGCGGTTGAGCACTCGATGACCCGTGA	4B	8.213
AX-111257168	CCTTTAGACCATCCCCTAGACGGGCAAAGAGGATG[C/G]ACCCCCACAGAACATCCAATCATCATCCCGTGGAC	4B	8.213
AX-111450082	TCATCAAAAGAAGAACGGGATAATTATTACGACAT[C/G]TCTAAGGTGCATATTGGTGGCCAAGTCACAAGGTT	4B	8.213
AX-111462285	ATGACCATTGAAGAAATCATGGAACATCGGCATGC[C/G]GTCACCCTTTATAATGTGATAGCAGTTCTTGTATA	4B	8.213
AX-111478511	CCCGGCGTTCAACGCGGATAACACTCCTTTCACAA[A/C]TCAGGACTATCTGCGTTGTGTGAAGAAGACCCGGG	4B	8.213
AX-111503368	CGATTATACTCCATTTTCTAGATTAACAGAAGACA[C/G]ATTATTTGAACCTTACGATTATACTCCATTTTCTA	4B	8.213
AX-111510337	CATCCGCTTATCACCCCCAGACGGACGGCACCACG[A/G]AACGTGTGAATCAGTATCTGGAGTCTTATCTCCGT	4B	8.213
AX-111567061	TATATTTGTAGATATATAGTATGCTTAACTACGCA[C/G]GTTTGGCGCATGTTACATCGTGGGCCCTTTGTATA	4B	8.213
AX-111580991	CCATGTACTAGTTAGAACTCAACGAATGCCGGCAG[C/T]CTATCAATCAATGAATGCGCGAGCGAATTGCTCAT	4B	8.213
AX-111588617	TCCATAGCTACTACTTAAGACCATAGGTTGCGATC[C/T]GCTCCTCCAGCTTCATCAAAAGAAGAGCAGATTAA	4B	8.213
AX-111620166	TAAGCATCCGTTGGATAAAAAATGTACCATTGAGA[C/T]AGCCCCATTCACCGTAACCAATATGAGTTACCACG	4B	8.213
AX-111681231	TTTGGGTCTAAGAACGATTTTCATGACTGACGGTC[C/T]TAGGGGTGTATTTACATTTCCGTCGTCAACAGTCA	4B	8.213
AX-111696957	AGGCAGTCGGATTAAAATTCGTCTATAAACCATGG[G/T]TAAGGAAAAAAAGATCAATTAGGGCCTGTAATCGA	4B	8.213
AX-111711440	TCTTCGTTCCTGTCCATAAACTAGGCAGTGTCCTT[A/G]GTCGTCCACAGGTATTTTTGGGATGTTTTTTTCGA	4B	8.213
AX-111735020	GTTTTTCGTGCAAGCGAGCAGGCATGCCGGCACTA[C/G]TGGGTCGGCCCATATTTAGCAACCTTTCGTGTTTG	4B	8.213
AX-111738184	TCACAACAATCTGGAAGCAAGGAAGGAAGCTGGTG[C/T]TCGAGCAGTGCTGCACGTCACCGGCCGCCCGGCCG	4B	8.213
AX-111757667	TGCATCCTCGAGTTGCTAAGATGGTACCCCATGAC[C/T]CTGCCGTTCATGTGGAGGAGTGCGTCCTTGTGCGC	4B	8.213
AX-111831001	CATGTCATCCACACACACATAGCACCTAAAAAAAA[C/T]ACTTCTCGGACTAAATATACACTGGCTAGCGGATA	4B	8.213
AX-111915244	GTCTGAACCTCCTGAGCGCGTTGTCGCCTTCTCCA[A/G]CTCGGGTTCCATCTAATCTGGTCGGAGCTCAATAC	4B	8.213
AX-89321865	GCATGCACTTTTGCCGCTTTTATAATTTAATAATG[G/T]CACACAGGTGACGGATGGGTCAAATAATGGCGAGG	4B	8.213
AX-89475307	TTGATGTTGGTGTCGAGGAACTTCTCGGACAAGAG[G/T]CCGCCCATCACCGTGCCATACCTGCATCCACAAAA	4B	8.213
AX-89607019	AGAACGCGGACAAACCAAAAAAGGAAAGAAAAAGA[A/G]AAACTACCGTATTTCCTCGCCGAGCCATAACATTC	4B	8.213
AX-94403610	CACTCAAGATGGGTGAATCACTACAGCCTGGTTAC[C/G]ACTTGGACATTGAAGCTGAGTTGGAGTTGGTTGAG	4B	8.213
AX-94428598	GGCCGGCGATGTCGTTGAGGATCCTCTTGGTGTCC[G/T]TGATGAAGAGGTTGATCATGTCGGCGACGTAGCCC	4B	8.213
AX-94900347	CGGCTTGGTATTCACACGTTCTACCTCCGGTTCAC[C/T]GGTGGTGCTATAACCATTCCTCCACCCCAAGTGGT	4B	8.213
AX-94981499	GATCTGGTGATCCAGGGGATTATCAAGCTGGCTTT[C/T]AGTGCAGTCAACGTTAATCTTCTTGCTCTGCTCCG	4B	8.213
AX-95135311	GGGGGAGGAGCGCGGGTTCCTGTACATAGTAGTTA[C/T]AGCCTAGTAGTATTTCGACTTGCGTTGTTGTGGAC	4B	8.213
AX-95632191	CTGCCCTACTTCTACTCGCGGTCGTTCGACCTGTC[A/G]TGGCAGTTCTACGGGGACAATGTCGGCGACGCCAT	4B	8.213
AX-95632326	CGGCACTCAGCCGACGTTTTGCGAAGGATGATCCG[C/T]GAACTGGTTCCATCAGGCAGACTGTTATCCGGCAG	4B	8.213
AX-111700567	ATGTCCAGCAATGCCTTCACCAGGATGAAGAGCCT[C/T]GGAGACGAGCTTACGGAAGCAGGTCATCTGGTGAC	4B	8.542
AX-109317840	GATGCACACGGCTCTCCCAAGGGAGAGTAGGAACG[A/C]TTATACCACAATTCTTACAGAAACGTCAAAACTAG	4B	8.662
AX-110379364	TTGTCTAATCTTATGGTGGATTGGCTTATCCTGTT[A/C]ATTCTGGTTTTGTGAAGTAATACAGATGATGTCCT	4B	10.598
AX-110576785	TACCTGCAGTCTCTCAAGATGTACCTCCATGGCAT[A/G]ATTCACAACATGTACGTCGAGGCCTTCAAGTTGCT	4B	10.598
AX-89547399	GTCACGATGATCTCATCTTGTTAATACAAGCAATA[G/T]CAGCTATCTGAGTGTACATGTTGCGTTCTGGCCAT	4B	10.598
AX-89553152	TAAATTGGGGGATATGCCACGAGCAACAGCAGATC[C/T]GCCAAGAGTATATTCCAGCACCAAAGACCAGCCAA	4B	10.598
AX-111691908	TAGATGGCCTGCCCACCTAGCTTCCACGTTCCCGG[C/T]AGATGCATTGACCTATACATTATTGCCCGGCATAT	4B	10.752
AX-94722630	GGCTCTGGTTTGTGTTCTGGCTTTGGCTTTGGCTC[C/T]GCAAACTTCTTGACGGCAGCAAGGCCTCGGCCAGC	4B	10.752
AX-111003271	AAGCATTATTCGCTACCGTAGAAGACAACAGAAAC[A/G]GGTCCAGATTAGCTTGACATAACAAAAACAGCTTG	4B	13.485
AX-111474959	CTATGATGCTTAATATCCATCGATGCTTGAAGATC[C/T]AGAGGAACCATCTAACCAAGCTTTGCGTCTCAATT	4B	13.485
AX-111481149	TTCTACTATCAAATGAATGTCACTTAGCTAGTCAG[A/G]CCGCATCACACAACAGAACAGAGACAAAGTAAGAG	4B	13.485
AX-89469514	GGCGGAAGCCCTACGGTGTGCGGTGCATTGATGTG[A/C]TGTTTTGGAGCGATTGCTCTCGTGTTGACCAACCG	4B	13.485
AX-110383669	ACACACAATAGCTAATTCATACATAATTTTTACCG[A/G]TCCATCTATACTTCTCCTGTGTTATGTTTCTTTGT	4B	14.076
AX-111592017	CGCCATTGACGTACCCTCGAAAAAAAAACAAGGAC[A/G]CGTCGTGGCGTGTATTCAACGCGATTATGTGGGCC	4B	14.076
AX-110378006	AGATCTGGTCTATTATTCGATTTTGATTGAGTTCT[C/T]GAGTAATGTTTTGATGTTGTTCTTTAGGATTTCGT	4B	16.248
AX-110978941	GACGAAACCACACGTGTAACATTTCTTAATTTTCC[A/G]CTAGGCCGATGGGTGTTTAAATGTGGTTAAATCGG	4B	16.248
AX-89704189	CATGCTCGAATATGTGCTTTGTCCTTGTGATTTGG[A/G]GATGTTGGTTACTCGAGGACTAGATCTGTGTTATT	4B	16.248
AX-108910362	TACTCTCCTTATCTTGTTGACTCCATCAATAGTTT[C/T]CGAGCAACGAGCTGAGTTCTTCGCAAAAAGATTTT	4B	16.678
AX-108958577	AAAAGGTTTTTTCTAGGTGGAGACAAAAATTGGAT[A/T]TCTCTCGTCAATCATAAGTATAACACAAGTAAGCC	4B	16.678
AX-108959147	GCCCAAGAAGGCCCCCAAGGTAATGAATTGGACTC[C/G]GCCTATGTCTGCAATGATTTTGAAAGGTCTTTCAG	4B	16.678
AX-109323724	CGGTGGGCCCGACTTGTCGGTTTTGCTGTTTTCTC[A/G]AGTAAACGAGACAATCGGTGCTCTGTGTTAGTCGT	4B	16.678
AX-109856418	TTTGGTTGGGTAGTGTTCCCTTCGATGTGCAAGAT[G/T]CGAAACACAATTATTATGGCTATTCTTTGGAGCCT	4B	16.678
AX-110076607	ACCGGCACTAACCGTCCGTATCTCCAGCTCGTGAA[C/G]AAATTTTAGCAGGCATGGTTGGTGAAGCTTGTCAA	4B	16.678
AX-110161827	TTGGCGTGGTCACCTTCTTTCTGCGGCCGGGAGGG[C/T]AGTGCTCGTCAAATCCGTCATCAGGGCACTTCCAA	4B	16.678
AX-110668959	GTAAATGTGTGGTGATAACCTTGAATACCAACCCC[A/G]AGAAATTGGAGGCTCAACCATTGGGGGTGACTCGG	4B	16.678
AX-110919435	TGCGCCCACAAACAACGCGCTTACGCAGAAATGAA[A/C]GAGCATCTTCTGGGTTCGAGGAGTTCTCGTCGTCG	4B	16.678
AX-111152433	AACTTTATCAATGAGCTCAGAGAGGCGGTTGACTC[C/T]GGCGATAGTGAAAAGGTCCTGAAAAAAAGAACAAA	4B	16.678
AX-111251248	TGGGTGCGACAGAGAGAAATGAGAGAGGTGGGATG[A/G]ATGTCAGTTGGGCCAGGCGGGACATGTAGCGAACA	4B	16.678
AX-111470511	TTCGAGTCTTGCTCCAGGATTTCGTCTCGCGACTT[C/G]TTCTCCGGAGCTGATGACTTTAGTTTCACAGTATA	4B	16.678
AX-111560322	CATCCTTCAGCCAAGTAACGTGTGAATGCTGCTTA[G/T]CTTTGGTGTTCTTCTTGCCTTCCATCTCCTCAAGC	4B	16.678
AX-111710768	TTCACCAGAGTTATTTATGTCAAACTTCTCTTCTA[A/G]GCGCTTTTGTTTCAAAAATTTGGACCAACACCTCT	4B	16.678
AX-111764671	AGTTGTCGGGATGGTGTCGGGCTTGCAATTGGCCC[A/G]CTCACTCTGACAGAATAAAAAAGTCCAGTTGCGGT	4B	16.678
AX-110364576	ACTGTCGCTACTCCTATCCAATTGATGAAGGGACG[C/T]TGATTGTCCGCGTCTAATACGAAACAAACATCGCA	4B	17.833
AX-108732014	CCGAGTAGATGGGACACAATAGTTTCGGCCCAACA[A/G]TGGTAAGGTTAGGAATATGTTTAGATTCGTGTCCA	4B	18.726
AX-108740460	TCCGCCTAAGGTTTCTCGTACATGAAGCTGAGCCT[C/T]CATATTGTGCCATCTCTGTTGCAAATATACATGTG	4B	18.726
AX-108771330	GAGAGACCACGAGAATTTGGGAATACAATTGGCTG[C/T]CCCGCACTGAGATGATGAGGCCTTATGGCTATTTG	4B	18.726
AX-108807722	GGGCAATGATATATAGACACATCGTCATCATTAGG[A/G]TGTGCCAGAATCTCGGCCGTCGAATAGGATCGTCG	4B	18.726
AX-108831961	AGCATGAACTATCTGCTCTTAATTGCTTATTCCAG[C/T]ACAGCCATGCACTAGCTAGGCTGAGTTCTTCTGAG	4B	18.726
AX-108877636	TGTTCTTAAGTTATTCAAAAGCTTGAGCGCATTCC[A/G]TGATCCCTGATGGTCTCTCCTCCGGCACCCTAGTG	4B	18.726
AX-108883960	TATCTGTGTTAGAAAGCCAGAAAACAAAGAAACAT[A/G]TTATCTGTGTTTGTAATCCAATGCATCATGTTTTC	4B	18.726
AX-108891993	CGGGCTCAGCAGTACGATGATGTAAGTTGCCTACC[C/T]ACCTTCCACCAAGGCATGCATGCCCAACATAAATA	4B	18.726
AX-108893723	CCCTTTGAGCTTTGGTTTCGCTGTGTGCCGGCCAT[C/T]GAGCTGTTATTGATTCTGTGACGGTGGTTGCTTCC	4B	18.726
AX-108932092	TTGCGGAGGTTCTATTCAGATTTACCCGTAGTCCT[A/G]AGACCTCGCCGAATATATCAAAGCATAGTTCAATC	4B	18.726
AX-108940369	TGACAAATGAATCTTCTAGGTTGGAACTGTCTGGA[G/T]GGGGAGGGGGCTCTCGGACAATTCGCGATCTTGCG	4B	18.726
AX-108947143	TGTCGGTCTATTTCATTTGCAGGGGGCTGGATCCC[A/G]ATGGAAAAAGATGCACTCCTCCAGAGTTGCTGGGA	4B	18.726
AX-108966303	TAATTTTCGGCGCGCATGGATATTACAAGGAGAGT[A/G]ATCGGCCCATTGACTGAACAAATTGAAAAGTCTTA	4B	18.726
AX-109000367	GACATAAGGGAGCATGTGAAGAACTTGAAGGTGTC[A/G]TGTGTTGGTAGAGGCTTGATGGGATATCTTGGAAA	4B	18.726
AX-109074448	ACCAAAGAGCATGTGCTCTTAGTAACACGCTGTCT[A/G]CATGTCTGATCACTAGGCCTGTACCACCACATCTG	4B	18.726
AX-109300091	TGTATTTGCTTTCTGCTATATAAATTCAAAATTCA[C/T]AACTGTTTTCTTTTTACGTTTCTATCCCTTTTAGC	4B	18.726
AX-109308079	GGCGCTAGCCCTAACATAGATCTACGGTGCGGAAA[C/G]GAGAAGAACTTACTGCGAGGGATCTGTGGAAGAGG	4B	18.726
AX-109400438	ATTAGTGTAGGGAGTTGCAGTTCAAGGTATGATAG[C/T]TGTGAATGAACCCTAGATCTAGGTAGTTGCAGTTC	4B	18.726
AX-109410167	GAGAATGAGAAAGTGAACCTACAGTAAACACGCCT[A/G]TTGATGATCTGAGTAACTATTTGATTGACAAGAGA	4B	18.726
AX-109410886	TTGCAAATCCCTTTGAGTTATCCTTGATGCACTGA[C/G]AGAATTATCAGCTTATTTGGCTGTAGTTTATCTTT	4B	18.726
AX-109415805	TGCAAGTCTCCACCCTCTGGACTTCATCAAGAAGG[C/T]TGTCACCACAGAAGCTGGCCTAAAAATGTTCTCCA	4B	18.726
AX-109452293	CTATATCTTCTTTGATTTAACCGTAGCATAAATCT[C/T]GTGCGGTAGTTGCTCCGCATCCAGTTTAGCACTTA	4B	18.726
AX-109459819	AGAGTACAAACTTGTCCATATCCTTTTTCATGCCA[G/T]GCCAGTAAAATACTTGTTTCAATCTCTGGTAGGAG	4B	18.726
AX-109474247	CTCGTGGTCCAGGCAATGGATATCCATAGTTTCTG[C/T]CGTTTTTATTTTCTTTCCCCTACATCAAATTTTCC	4B	18.726
AX-109476624	AGATCTGGATGGTTGGGTGGATGTGTTTGCTTCAC[A/G]ACGAGGTGAATATGAAGCAACTGATGAGCGTCGAG	4B	18.726
AX-109553068	AGACAGCGACTACTTCAGTACTGCATGTGGCACTG[C/T]GACTCCCGAAGACTCCCCCTCTGGGATATGCCAAG	4B	18.726
AX-109577849	TTGGAGAAGGCCTGCGAGTGGACTAGGAGCACAAC[C/T]GTGAGCTGGAGGAGCAACGCGATGGTGCTCCGCAT	4B	18.726
AX-109578938	AGATGCGCCGGTACTGAAGAGGCATTTTGCGCATT[A/G]GTTTAGTCGCTAGACTTTGCAAAGATGACAGCGCA	4B	18.726
AX-109824341	TTGAGCTGTTATTGATTCTGTGACGGTGGTTGCTT[C/T]CGGTTTATAGGCCTGACTGGTTGGAATTAAGTACT	4B	18.726
AX-109838313	TATACGAGAAACAAAGTGTATAATGGAGTTGGTAA[C/T]TTGGTATGTATGCTAAAAGCCTAAAACCATATTGG	4B	18.726
AX-109845255	AACAGCTGCTACACAAATTTGAAGAGATGATATGC[A/G]TACGACGAATCGTCACATCATAAGCAGAAATCAGT	4B	18.726
AX-109852046	TTAGCGGTGATGATAGAGATGAGAGAGAAGGAGTG[A/G]GGCATCAATGTCAATCAGGTGTATTGCTCACTTGT	4B	18.726
AX-109912149	AAAGGAAATTACAATGGGGTAAGGCATGATAGTGC[A/G]GTGTGGGAGAGCATCAGATAATATTGCTGCATGTG	4B	18.726
AX-109932698	GATGATAAAAATTATACTTTGGGGCTGCATCTCCT[A/G]AGACTCATTGTTACACCCCATCGGTGGATCGAGAT	4B	18.726
AX-109948525	GCAAAACCATCAATGAATTGACCTAAATGGGCAGG[C/T]TCACATCAGGTCATGTCATTTTTAGCAACAAAACC	4B	18.726
AX-109949613	TGGTTACTAACTCTTGCATTGTTTCCGGCTACAGA[G/T]ATGGGTTAGGCATAAGTTGAGATGCGGAGTGATCT	4B	18.726
AX-109986770	CTCTCTGTGGCTATATTTTGTATGTTCCACTATGG[A/C]TTCTATATGATGGTTGTGTCTCTGAAATTTCCGCC	4B	18.726
AX-110014504	TTGTTCAAGATGTGCCAATCTATTCAGCGCCGTCA[A/G]GTTAAGGAGACCAATAAGGATAAGCTTGTGAGGCA	4B	18.726
AX-110045018	CAGAGTCAGGGGAAGATGGACAAGCAAGGTGCAGC[A/G]GAAACAACTCTGATGATTTTGCCTCCCCAAGGAAC	4B	18.726
AX-110094773	ATGTAACCTCGGCGTCGACTCACACGACCGCCTTC[C/T]CGGCTATCACTACTCAGGTGAGTCCCTAGTCTCTT	4B	18.726
AX-110409137	TTGGAAAGGTGATTAATCTGCATAACAGGTTATCC[A/G]TAGCATTCCCGTAGTGTTGCAATAAAAAAATAACT	4B	18.726
AX-110415647	CTGAACAACCATCTAAAAGACTGCACAAATCTTCC[C/T]GTTTAACCAGTAAAAAATGGACCTTTATGTTTTGA	4B	18.726
AX-110416393	ATGTCCTCCCCTGATCTGCATATTTAAAAAGCACG[A/G]GTTTAAGCATCACACGAACGAACACTCAGCAGGTG	4B	18.726
AX-110519648	TGTGTCGCCCTGCTCGGAGTAGGTTGATCCTGGTG[C/T]TGATGTTTATTCTGTTTTCGTGACAATGTTTTGTT	4B	18.726
AX-110533336	TAGATCGAAGCACTGGCTCTCGATGTGCAGTTAAC[A/G]TAGTACGTGTCTATTTCTTTTTCAGTCTCTCCTCG	4B	18.726
AX-110533458	TGGGTTTGGCCGGGGCGTTACACCCCATCTTATTC[C/T]GTATATTTGTCTTTATACCATTCATGGCCTAATTG	4B	18.726
AX-110577947	ATGGTTGGAGTTTTCCTGATGGTATGGGTGCGGAG[C/T]GACATAAGGGAGCATGTGAAGAACTTGAAGGTGTC	4B	18.726
AX-110616671	TGCGTACGTCGGTTTGATTTGTGCAGCTGCCAATC[C/G]AGTTCAGGAGGGTCGCCATATATACATATATCTAC	4B	18.726
AX-110621613	ATGCGGGACATCAACTCTTGAACCAGTGTCGGCAT[G/T]GGGGCATGTGGGGACTATTCAACCCTTGATGCACT	4B	18.726
AX-110675382	CGGACGTTCGCAACCAGCACGGTTGCGCCCGCTCA[C/T]CTTTTACGACGCTGATGTCCATCCTGGAGCCGTTT	4B	18.726
AX-110926967	ATTGAAGTTGTAAATCAGCTTTGAAAAAATCAAGT[C/G]TTTAAGTCCGAACGATCGGAGAGGGATGAACATTA	4B	18.726
AX-110935326	GTTCAGCCGGGTGCCTCGTCCTCTGCCACTGCTAT[C/G]GATCGAGATTAGTCTCTGACAGAGCATGGCTGTAT	4B	18.726
AX-110952023	CATCGTTAGCACTTCGATCGTAACTGTATATTCAT[C/T]TAGTTGTAAAATTCCCTAGATCATAGTGGAGAATG	4B	18.726
AX-110955229	AATGAAAAGATACTGATCGAGATTGGGATTGCAAG[A/G]TTTTGAAGGTATAAATAGTGAAGGTAACAATGGTG	4B	18.726
AX-110965080	TGATCTATTCACAGCGCACTATCATGTTGGAGATG[C/G]CTATGCACACTATGCGACAGTGACAACGGTACCAT	4B	18.726
AX-110968851	CCCATGAAAGCTTCGTTGTTTGCAGAAGTCAATCC[A/G]GCGCTGATAGATACAAGATCCGCTACCGGAAGATA	4B	18.726
AX-111016088	GACCCAATTACGTTTTATATTATGAGATTAGGGCC[A/C]TCCCTGAAAATGTTAGGACTAGGTTGTAATTTCCT	4B	18.726
AX-111121463	ATACAAGTTAGGGTACTTGGGGTGCTTTTACCTCT[C/T]TTTTTTAATGCTCTGCTAGGTTGCTCCATGAGATA	4B	18.726
AX-111166027	CTAATATTATGTCCACTTTTCTGTTGTTGGGATGT[A/G]CTACAAGAACTAATCAGAAATATGGATCTTCGTGA	4B	18.726
AX-111172433	GGTCTGTCGAACAAGCACCGTACGATCAAACGCAC[A/C]GGATCCGCACGATTCCCTTCTTCCTTCCCCGGGAC	4B	18.726
AX-111182806	TCCAGCAAAAAAGATCACCGGGCGTAGCTCTTCTC[G/T]TCGCCAGTTGCAACACGCTGCACCGACTGATCCAG	4B	18.726
AX-111231478	AAATCAATCGGTAGCTTCCATTTGGACGGTCCAGC[A/G]GCTCTGAATCGTTCGTGCTCCCGGCCGGCCAGTCC	4B	18.726
AX-111456611	AGTCCTCGGCAGAAAATGAATTAACAACAATATGT[C/G]ACAAATGAAAATTATCAAATTAGGGGCGATCGATC	4B	18.726
AX-111480414	ATAAAATAAAGAAGAAAATTACAACACAATCATAC[A/G]CTCTATCATGGCTAGAAAGCGAGATACGACAAAAT	4B	18.726
AX-111515121	TTGGCTGTAGTTTATCTTTGCCATTAGTCATGCTA[C/G]TAAGTTGAACTAAGAACGTTGTTCATCCACTACCC	4B	18.726
AX-111541857	CAAGTAAAGCAAGAAATGGTTCTCCCGCTAGTGTA[C/T]GTAGATAAGCCCCGCTAATGGATCTTCTCTTGGTT	4B	18.726
AX-111555159	ACAAGTGTTCTCCTGCTATATATTTAATGGAAACC[A/T]AAAGACATTCATCATCATCCATCTTGCAGGTCCAT	4B	18.726
AX-111604374	CAGCGTTCATCACTCCGTTTGGAGCCTTCTGCTAT[A/G]TTTCAATGCCTTTCAGACTTAAGAGTGCCCAGGAG	4B	18.726
AX-111640796	TAACCAAAGCAGATGAGTCATTATATAGTCCAAAA[A/G]TAAGCCAAGACAATGGATCACAACTAAACAGATAC	4B	18.726
AX-111661610	TGCACATGTTCGTGCTAGTCCAGATGAGCCCCAAT[A/G]GAGATTGATGTGTGTATACGGTGAGCCTAGAGGAG	4B	18.726
AX-111677448	AAGGGCTTGTCGTTTCGCAACATCTTTATCTCCTC[C/T]CTCCGCCCGGCGTCGTCCGTCCGTGCGCCCGTGGC	4B	18.726
AX-111728330	TGCTGCCGCATGCTCCACTTTCTGCAATAAAATGG[C/T]CAGCCGGTTTCCAGCAAAAAAGATCACCGGGCGTA	4B	18.726
AX-111739947	ATCTGCGAGTACGCACACTTTTAGGCCTCCAACAC[A/G]AGCATCCATATTGGGGCGGACTCGTCCGGATGTCC	4B	18.726
AX-111829605	AGCTCCCTCCCGGCCCATCTACCGAAAGGGAGGCA[C/G]TGTAGAGACGGTGTGGTGGCCACTTATGTTTTCCC	4B	18.726
AX-89317354	GCATTTCTTTGTAGTGGCCCGAGTACAAACTCAGA[C/G]CTGAGCTCTTGTTGGCGCGGCCTGCAGCTCTCTAG	4B	18.726
AX-89370438	CGTGTGGAGGATTGTGTGTCTCCGATCAGGTCTTT[A/G]GGTGTTGCTTTTTTTTCTACAGGCTTTGAGTAAAT	4B	18.726
AX-89451286	GAGGAAGACGAAAGCGACTGCTCGGAAATTACCAC[A/C]CGCCCCGTCTCGCTCGCTACTTGTGCGGTCTATCG	4B	18.726
AX-89728715	AAAAAGAAGAAAATGAGCCTCACCATATGGTCGCA[A/G]CCGAGCAACCACTGTTCGGACAACACCTCCATCTT	4B	18.726
AX-94432712	GTGCGTTCAGCTGAGGACCCATGATGCCAACGGTG[C/T]AGAGCCGTTCACCATCGAGAGGATCAGGGCTGCCA	4B	18.726
AX-94465412	ACTACCGCGTCGCCATCATGGAGGTGAACCCGCGC[G/T]CGTTCGTCGTGCCGGGATTCACC	4B	18.726
AX-94474884	CTATCTTGTGAACAATCAATCAATCACAAAAAGAA[A/G]AAAATGAGCCTCACCATATGGTCGCAACCGAGCAA	4B	18.726
AX-94526567	GTCTGGTGAAGCAAGAAGGTGATTTATGTCTGGAG[C/T]AGTTAACTGAAGATTAATTGGTTCAAGCAAAATTA	4B	18.726
AX-95132515	GTGAGTGAGTGCCATTAAACAGCAGGAGTGAGTGA[A/G]CGGTGGTACTATAATCCTTCCTTACTACATACTTG	4B	18.726
AX-95146558	TTGTTCCTAGTGCAGGGACAATCACATCATCTCCT[A/G]GATTTTCCGCAAAACCATGAATTGCCTTCTCCAGT	4B	18.726
AX-95222663	AGCCGCCGGCCGTACGTGTTCGGCCCGCGCAACTT[C/T]CGTAGCATCATCCGGAGCGACCACGGGTTCGTGAA	4B	18.726
AX-95684402	CGATAAATGTAGGGCTAAAGCAATAACTGGGAAAT[C/T]ATGAATTCCATGTACTTGTCATAGCCGATTCTTTG	4B	18.726
AX-111476002	GTAAGTTGGGTCATCTATTTTGGTAAAAAGAGGGA[A/G]TACACATGAACGATATGACCCTAATAAGCTGAGAA	4B	19.193
Xmag4087	-	4B	19.951
AX-109890837	TCTTAGAACATCTTCTCTAAGAATATAACATGCAA[A/G]CCACTTGTATCTGAATCAAAACATATTACGTGACA	4B	20.506
AX-110046737	ACCCTCTCTGGAAAGTTTGAATACCTACAACTATG[A/C]TCTGCCAAGTAAAATCAGGAGATACCTCCAAGGTT	4B	20.506
AX-109553439	TGCCAATCCGCGGAGTACATTCGCCGGGAAAATGC[C/T]GACAATGGTCACCACTCACCACCAACTATACCTGG	4B	20.506
AX-109867593	CCTGGTCCTTCATTATTCTTCGCGTTGTTTCATAC[C/T]GCTTTATTACAAGTTACATGTTGTTCAATGTTAAG	4B	20.506
AX-110664622	AGGTATACCACCAACTCACGACACCTCCTAGTGCC[A/G]CCACCTGTTGTAGGCCTTCGGTGCGCCAGACAGCT	4B	20.506
AX-111088730	TGGGGGCCGATCATCACTTGTACTAGTAATAAAAT[A/G]AAATGCAGCAGCCCGGACCGGCATAATGAGAGCTC	4B	20.506
AX-111467237	TGTCCCAAGCCTACTCCTGACCATGACCCGGTCCA[G/T]CTATCATCGTCATTGCAAATACAAAAACATAAAAA	4B	20.506
AX-111473668	CGACGTTCTAGTTAAACGAAATGAAATTCGATGCC[A/G]GTGTTCTATCCTACCCTGTGCTGCAAATCAAATTT	4B	20.506
AX-89438906	TGATGTGGCTGTTTCTGCTGCTTGCTCTGCTTATA[A/T]AATGATAATGATATGTGCGAATGGTCTGTTCATGC	4B	20.506
AX-89711280	TGGTCCAATGGTACACTGACACGTGTGAGGGCGCT[A/G]GTTTCCACTGGTTCCTCCCTTTGTTGGTCTGATAG	4B	20.506
AX-94639090	CACGGGTCGGTGGGCAGGTTGCACACGTTGGGGAT[C/G]ATGCCCTGGACCTGGCCGAGGACGAGGCCGAAAGG	4B	20.506
AX-108734704	GAACCAAACCGAAATGAACTTCCATCTCTGTTACA[G/T]CCATAAATGGTCTCTTTTATTAAGAATAGCAAAGT	4B	20.672
AX-108792932	CTGAGCAGATATGTAATGTATGGTATAGTCTAGTC[A/G]GTGGTGATCACCAAGATCTCCATAATCAGATTGAC	4B	20.672
AX-109010961	ATTCGGCGGAGAGCATGTGTCTTTGCGGAACCAAC[A/G]GTCCACGTGGCACCCTCATGTGCATCGGCCTTCGT	4B	20.672
AX-109401309	TTCAAATAGTGAGATAGATCATAATAACTAAGAAG[A/C]AATATACGTTTCGCCACGTCCAGCTCAGAATCTTG	4B	20.672
AX-109412665	TAAAGCTTTAAAGGATGGAACAACAGTCTCTCCAC[C/T]AGAATGAACCAACCTTAGTTGTAAGGGAAGATCAC	4B	20.672
AX-109437325	ACACACACTGGTGCCACATGGCAATCACAGTTTCG[C/T]CGGTCGTCTGTCAAGCCACTTTATTGTGCTGAGCA	4B	20.672
AX-109535230	TTTTCTTGTAGTGGGCATGTGGGTTATGACAGGAG[A/G]TGATGTTCCTCTTCTTTGACCTTGTCAGATGAATT	4B	20.672
AX-109546142	CGTGCTTGCATGTACGGCCACCTGGGAGCTTGAGC[C/T]TTCCTCCACCAGCTGATTGATGTGATTGGGATAAG	4B	20.672
AX-109821099	GTCCTTTGTGTGACTGCATGCGTACTCTATGTAAT[C/T]AGTTCCAGTAATGGAATATATGCGGTACTTACATA	4B	20.672
AX-109853101	TGGCACTGTTAGCGATAATCCCATTCACATTGATT[C/G]AACGGCTCACCAAGTTTGCATGTTTGCGTTGAGTT	4B	20.672
AX-109988646	CGAAGACGAACTCTATTGAGAGGGGCTATGATCCG[G/T]ACTGCTAGATAAGTCTCGGTTATCATTCTCAGAGA	4B	20.672
AX-110037505	AGAGGCTAGCTACTTGAGTATGAGACAAATATAAA[C/T]ACACGAGATATCTAAACTTGAAATTAAATGTCCAT	4B	20.672
AX-110091180	GTCCTCAAACCCTTTTTCTTTGTCTTCACGCAATT[C/T]TGTCATCCGCTTGGTTCGATTGGCCCGTTGGTTTT	4B	20.672
AX-110102973	TGCCGCTTCACCTTCTCCAGGCTGCTCTCCGTGTC[C/T]CTGACCCTCTGCAGAATCCCCCACCCCCGCCCGAG	4B	20.672
AX-110411961	CATATCCATCTAAGTGCTGGGACAACTTATTTCAG[C/T]GTCAGGCAGGCACATTCGACGCTCTGACGACATTG	4B	20.672
AX-110411962	TCGGCGGAGTTGTTATGTGGGGTGATCTGGTAACT[C/T]CTAGGAGGCTTCGCTTCGCCGAGTGTCCACAAAAG	4B	20.672
AX-110548194	GTCAAGCTATTCATCTAACGGATCAAGTGCATCAT[C/G]ACGGGCTTCTTCATTGTCAGCTTCAACGTAAGCCG	4B	20.672
AX-110602796	GAGAAACGATAACGCGGCGTGTGGATGGATCGTAG[A/C]ACCTGTATCCTTTGTGTTCAAGTGGGTAGCCGAGG	4B	20.672
AX-110632922	GCGAAGGTGTACCTTGAGCTGTTACCGGACCTCTT[C/T]GGGCTGAGCAGCTTCTGCAAGCTGTGGCTGGGGGT	4B	20.672
AX-110907280	ATATGCTACTCCATGAAACACAATATCGCAATTAT[C/T]GAGAAAGATGCATTCAACCTAACTGATTATGCCGC	4B	20.672
AX-110947088	TTTAGAGTTCTGTTGCAATTTATTTCTGCGTGCTG[C/G]GCTTTAAAACATATTATGAATTACTCCCTTTGTCC	4B	20.672
AX-111007164	CCGTACTATTTGATCGGATGGTAAGAAGAGTGTTC[A/G]CTTTGAATCGCTAGAAAACTGACGCCATATCTTTA	4B	20.672
AX-111032853	GCTTTCCTATGACAAATATAATTAAAATGCAGACC[C/T]AAATTCCAGTTGTCAACCAAAGTGCGAAAGGAAGA	4B	20.672
AX-111081559	CCCTAGCCGATGTGCCACAAAGCATTTGTCTCGTC[A/G]TTTTGCAACAATCTGGTTCATCGGCTCTAAATTCA	4B	20.672
AX-111084321	GTTGCAACATTGAAGTGGAGGGAAATTGTAACCAC[C/T]GTGCCCAATAAACAATAAATTGTTGAACGCTTTCA	4B	20.672
AX-111146815	CGCACGTGTGGGCAGGTCTACTACTAGTAGTACTG[C/T]TTTTCCTTTTTCCAGAAACGCACTGCATGTTCCGC	4B	20.672
AX-111282490	CATATAAGGACTATTACTCACTGTATTGGGGTCTC[A/G]GAGTTAATTCCATGATCGACGAACCCTAATATGCG	4B	20.672
AX-111537085	CATGTGCTTATAGAAGCATTTAAATGGAAGACAAA[A/G]ACAGACGGTCGGTATAGCTTCCTAGCTAACGGAGC	4B	20.672
AX-111565384	AAACTGCAGTCCATGCACACCAAGTTTCAGGGATG[C/T]GCATGTATTCTGAAGCTGCCGTGGGCATAAACTGT	4B	20.672
AX-111607901	CGGTAATTGATACCTCTATCCTGCCCAGTAATCCT[C/T]AACACTGAATCCCCAATCTGAAACGGACTATTGCT	4B	20.672
AX-111641369	CACAAAAACGCACAAAAACCTAAAAAAGATCGAAC[A/C]ACCAACTGAAGTTTCCCAAAACCGTACCTGACACC	4B	20.672
AX-111648212	TGCATACCCCTGCATGAGAATGATCCAGCATTTCA[C/T]CTTAGCAGTTATTTGGACTTGAGCAATGTCAGACT	4B	20.672
AX-89414036	AAGTCAACACCCCAGTATATTGTTGGTGATTCTCA[A/G]CCTTTCCTCGACCACGATATGTTTGCTATCATGTC	4B	20.672
AX-89454082	CTGCACTGCACATGCCCGCATGTATGCTGCACACA[C/G]CTCTCCAAGTCTAAAGTTCAACGGATACTATAGAA	4B	20.672
AX-89603138	TAATCGCTTTCGCTGGATAATGGTGTTATCAGTTT[G/T]ATCCGGTGGTTCCTGCGTCCGTCCTGTAATTCTAG	4B	20.672
AX-94651884	GCAGAGGAGAAGGTAAGGGTGTCTGAAGCGGATGC[C/T]GCGGTTCGGATCAAGGAAGCCGCTGAAAAACTGCA	4B	20.672
AX-95679020	AAAATGTCTCGCGCCAGCAACAAGCCCGGGGTGTC[A/G]CAAATCGGAGCCCCCAGGAAGAGAAAATGGTGCAC	4B	20.672
AX-109030061	GAAGGGGTGGCGTTCGTGGGGAACGTGACCCACCT[A/G]GGAGCGATCCAGAGGGAGATATGGCGTGGGGGACG	4B	20.843
AX-110975962	GCCCTGACCCGATCGGGTGTAAACTAACTTTTCCT[C/T]AAGAAACACATGCTCATGGGGCTATCATCCATGAC	4B	20.843
AX-110983720	TCCATGCATTCTCTGAAAGTTTTGAGCTTTTAACA[C/G]ACTTAAGTACTAGCTACTGGTTGTTGATCCATATG	4B	20.843
AX-111041097	AATTGACTCAACTTGAGAGAGATACTATTCTTTGG[A/T]TTTAATGGTGTTAAAACTTTGGCAAACTTATTTAA	4B	20.843
AX-111587663	AAATGAATGATCGGCCATCCTCTAGGAGTACTCCT[A/G]GGAGGCCTTATACTTGGGCCACTCAGATTACAAAA	4B	20.843
AX-86175313	CTAGTATTATACATATTCACTTTCCCTAGTTACGC[C/T]GATATGTTCATAACTTTGCACATCAAGGTCTCAAG	4B	20.843
AX-108787210	GTGTGACATGAGGTTCATTTACTGCAGGAAGCCAA[C/G]ACATATGCGCAGGAGAATGGCCTCTTCTTCATGGA	4B	20.93
AX-110089892	CTACACGGCCTGCTGTGATGATCAGAGTCAGACGT[A/G]CTCCTGGCAAATCGACGGTGATCGAAGCATGGCGC	4B	20.93
AX-110506375	AATTGTGTTGGCAATGGTAGCAGGGATGAGCCGAC[A/G]TGAGGCCAACCGACGCAATTTGTAGAGTGTTGTGC	4B	20.93
AX-110641949	TTGGACGATGGCAGGCAGCGTAGTTGGGCTTCCTT[C/T]GCGATTGGCGGCGGTCCTTTGGGTCTCTCCTTGTC	4B	20.93
AX-110652160	AAAAGCGAGGTGTCGCACTTGGAAGAGACAAAGCC[A/G]AGGGAGTGAAGAAAGCTGGTGAACCGAAGGAACCA	4B	20.93
AX-110928495	GTACTTGATTAGAGTTCGCAAATTTAGAACGAGGA[A/T]AGTTGCCATTCCTGAAACAGATCTTGGCAGAAAAA	4B	20.93
AX-94573388	AAAAGAAAAGACAGGCGGGCACGGTAGCGCTTAGA[C/G]TATATCAGATAAGGCACAGGATCAAGAGGCGCTTT	4B	20.93
AX-108739443	TACCATGAGTGATTGTGGACACACATGTACATGGT[G/T]ATAGGGTGATGGCTGACGATTAACCATATCTCGGT	4B	21.335
AX-108740874	GCATTGAATCAATTTGAAAATCAAGCTATTAATGC[A/G]GTTAAATTAAAGGGAAACGTGTATGTAGTCGTTGT	4B	21.335
AX-108750128	ATGGACACCTGGCGTGCCTCCTTCTCCAGGTCTTG[C/T]CGGAACTTATCAAAGCTCTAGTCTTCTGTAAAATA	4B	21.335
AX-108778739	TCTTTTCTTTCTTTGATGGTGCCGCAGGATTGCTC[C/T]GAATGGTTATTTACCAGTAAAAAAACCGATAAAGT	4B	21.335
AX-108819906	GTATTGTAACCGGACATGGAGTTTGCTGGAATTAG[C/T]GGTGGCAGATGTTGAAACCGACAACAGACTTGCTA	4B	21.335
AX-108824428	CTACAGGCGCTTTATGACTCCCATGTGAGGTACAA[A/C]TTTTATATCCCTGTCTTTCTTACTGTGCAGCGCTT	4B	21.335
AX-108829168	GTTGAGTTTGCTTCTCCTACTTGGATGGCTTTCTA[C/G]GTTTGGCTCATAAACAATAATCTGACACTTATTTA	4B	21.335
AX-108933020	CCAAGGACAAGCGGGTCGCCGCCAAGGTATCCCAT[C/T]GGTGCTCCTTTCCTGTTGTGAGCTAGTTTGGGGCC	4B	21.335
AX-108933232	ACACGAGCCGTAGCCTGCAGAAACCCAAACCACAG[C/G]ACGGAGAGGTTACTAGTGTTGTTTCACTTCCACGG	4B	21.335
AX-108953258	TCAGCAAAGGCCTCTTCTCTCTCGTCAGTAATTGT[C/T]AGGGTATCTTTGGGGAAATATTTAAGTCTATCATA	4B	21.335
AX-108975995	CTCTTGATCGGAGATGGTTTGGCCATCGAGACGAT[A/G]ATTTAGTTGCAAAACAAGAGTGCCTACTGTATATG	4B	21.335
AX-108983837	GTGAACCAGATTCCGATTTAAGCTAAGTTGTCCCC[A/G]GTGTCGTGGTTCTAAGTCTGACAGTAGTGTAGGGG	4B	21.335
AX-108984103	ACTCTCGTTGCCTGTATTAAGGTGGCAGATGTTTC[C/T]GAAGCAGTGCGGCAGTACGCAGACGCTATAATGCT	4B	21.335
AX-109020508	TTGTAAGCAGCGCTTGCATCTTGTTCCCGAATAGA[A/T]CCACTCAATGTGCATGAAATTTGCATAGCATCCGG	4B	21.335
AX-109271755	CGCAATCATGAATCTGTACTATTATAGGGAATGTG[C/T]ACATAGTTGTTCTTGGGACGCAGTCATTAATGCGA	4B	21.335
AX-109306143	ACGGTGTAGGTGTGTTACCAAGGGCTAGACCCGAA[A/G]TATCCATTGAGACTGTACCTTATTGATAGCCACTT	4B	21.335
AX-109357924	AATATAATTATGTGAAACTTAGGAGTAGAGGCCAG[C/G]TGTAAATCGAACGGCAAAAAATCGAACAATAAAAG	4B	21.335
AX-109401802	GAAACGAGAGGAAGGAGTGCCATCATTTTACAAGT[C/T]GGCATCACGAATGGTCCTGTGTGAGTGAATGAAAA	4B	21.335
AX-109468652	GGGCAGGGAATGAAACAAGAAACAAAGCTATGTCA[C/G]TTCTCATGCAGAAATAAAGGGAACCGAAAAAATTA	4B	21.335
AX-109558513	CCTCCATGGAAGCATCCTCCTCCTGACACTTGCCT[C/T]CTCCTCTGGCACCTCCTCATTTGGCACTTCCTCTT	4B	21.335
AX-109583605	ACATATGGTGTGAGTTATTTGTATTATGGGACGGG[A/G]GAGTACATGATTGTAGCAGATAGATCTGCATAATC	4B	21.335
AX-109584525	TTCGTGTTGGATCATCCGGACAAAAATGGCGCGTC[A/G]CTTTAGCCCAAAAGATCGTCGATTCGACGGCTGGT	4B	21.335
AX-109876993	ATGGAATCTGAATATTTTATACTTTGACACACAGC[G/T]ATATTTTTCCCTGTCAGCCCGCACGGTGGTGGATG	4B	21.335
AX-109898875	TGTTGCACGCCACTGGTAACTATTAGAACGAATTT[A/G]CTGGCACTGGTAAATGACCTCGTAAATATAAGTTT	4B	21.335
AX-109901470	CATGTGGCGATAGGTTGGCTAGGTTTAAGCTTAGG[A/T]CTAGCAAAAGGGAGATGTGAACCAGATTCCGATTT	4B	21.335
AX-109969852	CCTTTGGTGGGAGACACAAGGAGAATAAGGTGAAC[A/C]TACCGTGGCATTCAGGAAGCTTTGACCCTCGCACC	4B	21.335
AX-109984549	ACTATAGCCATAGCTGGCAATATGATTCAACATGA[A/G]AGCATCTTCTACATGAGCTCGGGAGCAACAACAAT	4B	21.335
AX-110060455	TCGCTAATGAACCAGTACAATGATATGCAATTGTC[C/T]GTCAGTCGGCACATGCGATGCAATAGACAATGAGT	4B	21.335
AX-110086793	ATATATATAGTTACAGAACACTAAAAAAATAATGC[A/G]CACACACACTTAATTGAAGGATCAGCTTAATAGTA	4B	21.335
AX-110162660	CTGTCATTGGCGCCACCACCCTGCGCAGAGCCACA[A/C]TATACTTCGTCGCAGGAAGGAGTCCGCCCCTCGCA	4B	21.335
AX-110368216	CTGAGAAAATGAAAGCATCTGCGGTCTATCCTAAA[G/T]GTGACTACACTATCTGTTTAGCGGGCAGAAAAATA	4B	21.335
AX-110371530	CTTACAACTTAATTCGGGTCGGAGTCTGTGCTGTA[A/G]TGTTAGGCTATATGGAACTAGGAAAAAGTACAAAA	4B	21.335
AX-110418181	TCGGATACTTCCCAAAATCTCTGAGGTCCGAAATA[G/T]CTGGGTTGTCAAAAAGCATGCAACTCCTGAGTTGT	4B	21.335
AX-110427153	CTAATGTGTCTCATATTAGGTCCTTTTTCTACTAG[G/T]GTCATGCACCCCTATCTTAAGCAAGAGATCCCGAG	4B	21.335
AX-110429528	TACCAGTATTGATTGATTAGTAATGGTGAGTAGTG[C/T]GGTTTCAGCATCTGTAGCTCGCGGGTTTATATAGA	4B	21.335
AX-110438521	CGACCTCAGCCCTCGGATAAAGTTTCAATGGTAAC[A/G]AATTGTAATATCCATGCCCCCACCAGGGCATTTTT	4B	21.335
AX-110439949	AGCACCCGCCTGCGTGAAGAAATTAAGGTGATTCA[A/G]TGTTTAATGATCTCTGCCCCCTAATCAATATAACA	4B	21.335
AX-110470638	CAACAATCAGATGGAGACACATGATCGGGTCCTTC[A/G]CATCTTTCGTCCGGACGCAAACTCGTCGTCGTCGG	4B	21.335
AX-110515960	TTGCCAAGGTGACCTCTTTCTCCCGCTCCCCCACT[A/G]TTGGTTTCGATTCAGGCTCCTCTGCCCTTCCTGAT	4B	21.335
AX-110531267	GAGGTGCGCCATGCAATGTTATTCACAAATTAATC[C/T]GGTTGGAATGAGAGAAAGTATGTGGGGACCATGCA	4B	21.335
AX-110553667	TTTCTCAGAAAGGCGTCAATAAAGTTCGAGGCTCC[C/G]TGGCGTAGATGCTCATAAGGCCTTGTACAATGAAA	4B	21.335
AX-110561084	CACGGAGGCAGGCATGTCGGAGTCATACATGTCGA[C/T]GAAGACGCCCAGGAGCGGGGCTTGGTGGAGGTCGC	4B	21.335
AX-110563162	CTCCTGAAATTCCTTTCGTGCCTGTAATCTTTTGT[G/T]ACATATGCTGCTGAATAATGACAATCCTTGAACAT	4B	21.335
AX-110564674	TTCAGAGCTCCTCCTCTCCCTGCACCCCCATGTCA[A/T]TTTCCCTCGAGCATGAAAACCTAAAACTCCGGCGT	4B	21.335
AX-110579601	CAGGCAAGGCGGTAAAATTGGATTGCGCTTTAGGG[A/G]AGGAAAGGAAAAGCTAGCTCGTGCGTCACTGGATC	4B	21.335
AX-110601368	TCTCCTACCTCAGTTCTGCTGGTGGGATGGTGGTA[C/T]GAAGCCAGACCAAGAGAAATCCATGGCCAGCCATG	4B	21.335
AX-110990929	TGACCCAAAATCTCGTGATCAGAACGCAACGGCCA[A/G]AGAGACGGAGAATGCATGCATGAGGCGTACCTAAA	4B	21.335
AX-111033340	ACGCAGCCATTGGTGCAAAAATCATTTGAAAACCC[A/G]TCGCTAAATCAATCTCAAAATCAAGCCACTAATGT	4B	21.335
AX-111107314	AGTGAAGTTCGCATTCCTTATCTTACTCCAGAAAC[A/G]AACAAATTGATTCTTGGTTCTAACAATTCGGCTTC	4B	21.335
AX-111151525	GCAGGCCACACCTACCCTAGGGCTGGTGAACGGGG[C/T]TGGGCGAACAAATTTTCCTTGGTTGAATTAGTGGG	4B	21.335
AX-111469014	TTGTAGGTAGCACTTTTCAATTTTGCCATGCGACT[A/G]CATTTTACTTTGAGAGACATCATTTCTATCCTCTA	4B	21.335
AX-111516370	GGGACCTTCCACGTCGACGAGCCTCTTGGGAGGAG[A/G]CTCAACCACCAACATACTCGAAACAAAAGCCGAAG	4B	21.335
AX-111545482	GGACGCCCCCACCCCCATGTATACGCTTGCGGATC[A/C]GCATGGATAAGTGTTCCACGGAATATAATCTTGAA	4B	21.335
AX-111578229	GTCGCTCATGGTACTCAACATCAATGTGTGAGCAA[C/T]GCGCATGTTCCATCCATAAATTGATATATTGACCT	4B	21.335
AX-111650179	CGTCCTCGTCCTCCAATAACGACGGCATACATTTG[C/T]GTGGATGTAGTGCCGGTCGCGCTCGCCGGCAGCCG	4B	21.335
AX-111694282	AGAATTTGAAGTACACTCCTGAATGCTCAGGGCCT[C/G]TGGTGCCTACACAGACTTGCATTTAAGAGTAAATC	4B	21.335
AX-89384287	TGGCTTGGTGTCCACCGCCACATGAACCCTTCCCT[A/G]GCGGCTGCAATTCAGCTTCCTCTTCTATCTTTCCC	4B	21.335
AX-89748062	GAGACAGCGGCGGCGGGGTTGGGTGGGGGAACTCG[C/T]CTGGGCTCTTTGGGACTGCGCTCGGCTTGGTTTGA	4B	21.335
AX-94629926	GTAAGTCCTCTGTACAATGGATGTTTCTTGCACCT[A/T]GGCTGTTAAAGATAGAACTGTAAACACCAACGTCA	4B	21.335
AX-94799212	GCTAGATGGATCGACAGCATCAAGAGCGAGCCCAG[C/T]CTTGCGCAAACGGTGCAGCAGCTGCTGCTGCAGGA	4B	21.335
AX-94911857	ATGTGGTAACAATTGATGGCTACTGAAGCGACGTC[A/C]TGCCGGTGTACATCAGGGACACCTGCACCAACGAT	4B	21.335
AX-95093241	CGAATCCGGTCCGAGATCAACAGTAAACAGTGTTT[C/T]CCCAGTTTCGCTGATAGGGCTAAACAAGCAACTGA	4B	21.335
AX-95229731	GACAAGGCCATGGACCTCCAAAAGAAGCCCGCCCT[C/T]CTCCTCCGTCTCCGTGAGCTCATCCTGGCCCAAAA	4B	21.335
AX-95632275	GCTTGCTTTCTGGCAACTCTTATAAACAACAAACA[A/G]CACGCTGACTTGACCAGGCACAATGCAACAACATC	4B	21.335
AX-109930743	CGCTCAATGCGTATACATGAATGATGAACAAATAA[C/T]AGTACATTCAGCCGTGCTCTACTAGTCCAAGTTAC	4B	22.102
AX-110071052	ACCACCACAGTCGGGTGTAAATACGCGCCATTACC[A/G]TCAGCCATCAGCACCACTCGCTGTCACCGGCCACC	4B	22.388
AX-110453926	ATGACCATGTACATGCGCGTCTTCATTCGGAGCTA[A/G]AGGAGGAGTGTCCGATCCATGCATGGTGGTGCACC	4B	22.388
AX-95223641	GATGGTAAACATGTTGTAGCATCACCGGGAGTAGC[A/G]AAGCCTCTACACGGACGGACGCATGGCGTTTTATT	4B	22.388
AX-95658994	GAGCACCCATGACTGCTGCAGTTCTTTGTGCTGAT[A/G]TTATTTCTGTCGCTGGAAAAATTTCTGTGTCTGCT	4B	24.246
AX-108725611	CCTATTGCTTCACATCGTCTCTTTAGAATTAACAG[C/T]TTATTCCTGAGCTCATAGCACCGCCTGTGTCCCAA	4B	24.591
AX-108835597	GGCGCTACATTGCAGAGTGAAAGGGGCAGAAGCAC[A/G]CGCAGACCGCCCATTCCCCACCAAAACCCTAGCAG	4B	24.591
AX-109404107	AATAGATTATGTGCACTTTGAGAAATAATATTTAC[A/G]ACTGTATTAGGGGAAATACGACTGGAAAAGAACCT	4B	24.591
AX-109900384	TAGCATTTTTCATTGTAATAATTCAAGTAACGTGC[A/G]TGCGTTGCCCACCAAATAAACCCAAATCTCTTTTC	4B	24.591
AX-110998014	CGAAAGGACACGTATCACTAGAAAGAACACATGCA[A/T]TCACGTGTTCATATGAAGCTTCACCAAGGTGCCCA	4B	24.591
AX-111540340	ATTGTTGTTTTCTGTTCGATGGCTGATTGATGTTG[C/T]ATACGGGAAGTATCGATTGCTGATTTGTGGTTTCC	4B	24.591
AX-109051746	CACTTAATTCACTCCTTTCGGCCGTACCTACCGTC[G/T]TCGTCGCGCAGACCTCCTGAGCACGGCCTCCTGCT	4B	24.901
AX-109397551	TGCTGACAACCCAATCTTACCAGGGCGATGAAAAC[A/G]GAATGAAGAATATGCAGTCGGAGGCCTCACGGGCA	4B	24.901
AX-109463462	GTGCCACAGGGAAGCCCAAAATTAATTAACAGCTG[A/G]GTTCAGTTTGGCCAAAAGCATGTACTAGGACAGAA	4B	24.901
AX-109541484	GACTGCAACGTATGGTGAGCATCCTCATGGGAGAG[C/T]TGGGACTGTTGGACTGGAGCCTCGCTCCATGACGT	4B	24.901
AX-109819751	TTCAGTTTGGCCAAAAGCATGTACTAGGACAGAAT[C/T]TGAAAGTTTGATGGGTATAGGGTGCTCGCGGCTTT	4B	24.901
AX-109968208	CATTTTCATGGCATATTAGATGAACGCAGTCACGT[A/G]ACTTGGAGCTTGAGGCCATCTAGCAGATGGTGGAA	4B	24.901
AX-110395823	TTCATTTGTAGCTCCGTTCGATAGAAGATGACAAC[A/C]AGCCAACAAGTTTTTTATTTTGTTTTTGGCCTCTA	4B	24.901
AX-110444157	GGAGCCTCCGCCTCCGTTGGACAATGTATGTTTGC[A/G]TTGAAACGACGGCACCAAGCATGCATAGGAGGGGA	4B	24.901
AX-110923299	GTCATTTCAAATCGAAGTCACGCACAGGATGACAG[C/G]AGTGAGAAGGGCAGAGTGGGTTTTCCCCCGCAAGC	4B	24.901
AX-111103130	TCAGTTACGAGCCTTACACATGGGATCAATATATT[G/T]CAACACTGCCCATCATGTCTACCCCTAATATTAGT	4B	24.901
AX-111174838	AACCCCAGTTCGGCGAGTGTTCCATCGGCACCAGG[C/T]CAAGGATTGTCCCTGAGCCTCAACACGCATATCCT	4B	24.901
AX-111482120	TTGGAGGCCAAAAAACATCCGGACAATCTTATTCG[A/C]ATATTTGTTGGCGTTTTGGTGATTGCCTTTGAAGA	4B	24.901
AX-112290549	CGACTAGAGGAAAACCGTGGATCGCCCTGCCCCGT[C/T]CCGTGTAAATATTTATCCCAGTGCTAGGAAACGTA	4B	24.901
AX-111742822	ATGTTTGGCAAAAGGGGCAGAGGCGATGCACCGCA[C/G]AGCGAAAAGCTCGGCCAACTCAGGCCTCGGTCGAT	4B	25.024
Xmag2055	-	4B	26.894
AX-109557504	CGGTAGCCATGTGGAAGATCTGCCGCTGCATTCAC[C/G]TACGCGCTTCAACTGGCACTCGTACGCACGCGCGT	4B	27.47
AX-110959891	GAAGTAACTTCATTTTATCTAGAACTAGAACAGTC[A/G]GACAACTTGGTGCCAGCAACTGAGAGATATGGTTA	4B	27.47
AX-109454068	CAAGAGAATGCGCAGGTTATCAATGGCAAACCACT[A/G]GATTCAAATTTCAGGGTTACAAATCACAAATGCGC	4B	27.82
AX-110609424	GACTGATTCCAAAACTACGGACAAGCTCGGGGGCT[A/G]TTGATGGTACATTATACCGGGGGTGGCCCATAGGC	4B	27.82
AX-111133188	AGGTGATCTCTGGGAGAAAAGAATCGAAATTGCTC[C/T]ATGCACGACACAAGTGACCGATCTATGCACGACAC	4B	28.384
AX-108735636	ACAAAACTAGCCAGCATCATCTTGGCATTATACAA[C/T]ATCTGTAGTTCTCTACCACATAGTAATAAATACTC	4B	28.79
AX-108743086	GCACTAATAAAACAACTGTCTAGCTTAAAGAATAG[C/T]GTATTGCACTCTGATTGAATTACTTACCCGTAAAG	4B	28.79
AX-108761106	GTGTCACCCGAAATCTGTAACAGGTAAGGTTTATA[C/T]GGCCCCATGACCGATGAACATTTATGTCGCCCTGG	4B	28.79
AX-108815849	AGCGGCAACAATTACGTGTCAGTGGCTCTTTCTCA[C/T]GGCTGTAGTGGTTGTTCAGTGGTTTAGAGACATTG	4B	28.79
AX-108893845	GGTGGGCTTGCGGCATTTCCATGTTGATCCTCTGC[C/T]AGATTTACATTTTTGCATGCGGTTTCCGTAGCCTT	4B	28.79
AX-109002398	TGTTGATCGGCGTGATACCCGGTTCCAGGTTGATG[G/T]TGTGATCATACTGACGACGCGGAGGCAGGGTGGTT	4B	28.79
AX-109301243	CTAAACTACTATGACACAAATAAAACCATAACTAC[A/C]AACAAGGATGCATCGCTGATTGGAAATCCAGAATG	4B	28.79
AX-109301479	TAATCATAATACTAAAAGGTGGGGATGGGCATTGT[A/T]CAGTTTCTAAATTTCACTTTGCAGCCTCTCTGCAT	4B	28.79
AX-109349115	GAGGGTTATTAACTAATATTTCAGAAGGTGGCTGC[A/G]GAAAATGTTTACGTATCGCGCGCAGCACTCTCCGT	4B	28.79
AX-109350150	TGAGCTACCATCTGCGCACGAACATATGCATCGTC[A/G]CTGACTTGTCTACACCACTGCTTCTCGTTTGCGTC	4B	28.79
AX-109418986	TCAGCTGGAACTAAGGCCTCGAAAATTTCCAGCCT[A/C]AAACCTGGAGGACTCTCGAGTACTTTCAAAACTCC	4B	28.79
AX-109427652	AAGGCAATCCAGCCATAAGGTCAAAACGTAAGTCT[C/T]GCAGAGAGTTATGCTATATTGCTTTTTAACTCAAG	4B	28.79
AX-109436159	CAAAGGTCAGCATTTTGAACAGCAAATACTAATGC[C/T]GCACATTTCAAGTTAGTCAACCAATTCAAGATCAA	4B	28.79
AX-109458638	CAAAGTCCTGACTCTGATCACCATATGCTAGTATC[A/G]GGAAATTAGTGGTTCTTTTGCTTTTCTGGACAAAA	4B	28.79
AX-109475526	GCATGTGTACCGGCTTTCTCGCCACTCACGAAACA[C/T]TAAACAGGACTGGGGATCCAGACAGCAACACGAAA	4B	28.79
AX-109495176	GGCCTCCCGCTGTCAGTACGCAAGCTTCACTCTCC[A/G]TATATCTTACCCCTCATTGAGAAGCTAGCTAAGAA	4B	28.79
AX-109532697	CACACTATGTTAACAGAACGCCAGAGGCTGGGGAA[A/G]CACAAAGCCTAACTCATCAAAACTTGAAGCAAAAC	4B	28.79
AX-109553195	AGGAGTTGCGGCCCGCGCTTGGATGTTAGATATGG[A/G]GGGCTCCTTACCCGACGCGGGGGGAGGGGGAGCAT	4B	28.79
AX-109559485	TTGAAGCAAAACTCCACCGAAGGCTTCTCCTACCA[A/G]CAGATACCCAATGAATAGCAGGTGTAAGATAAGGC	4B	28.79
AX-109820031	AAGGGTGCATGTTGAGAGAATTGCTTGCAGTGGGG[A/G]CGAACTTTTTAAGAATGAAAGATGTAAGATTCATA	4B	28.79
AX-109859280	CATGCTCGAGAGATCACACGACCCTGCAACTTCAC[A/G]GTATGACCAACAAGCTAAACCAAGGATATTGCACA	4B	28.79
AX-109868087	ATATTGCACATTTTGTTTCCGTGTTTTCATATGAC[A/C]CAATGGAGAAGTTATGTGCCTTGAACATCGTGTAG	4B	28.79
AX-109891331	GCTCTGTATATAACTGATTATCTACCTATGTTCAT[A/C]TTAACCACCCTTTTACATATTAACTAACATGTGAT	4B	28.79
AX-109906935	ATAGTGGTGAGTGTGTGCGTGTTTGTGAGAGTCTA[C/T]GTCTGTATTGTGTTTCGAAAAAACAGAAAATAGAA	4B	28.79
AX-109921232	CCAATGATGGTGATAAATCATGTTGGAGAAGGTGA[C/T]AACAAGGAGTTCCAGGCGAGGTTGTCGGTTGCACG	4B	28.79
AX-109950466	AGGGGCGGGGTGAGAAGCAAATTAGTCAGACAAGG[A/G]GGGCGAGGGGGCGCAATACGAGGGGCGAGGAGCTC	4B	28.79
AX-110039666	AGAATAGATTTTTTATTTTTTTGAGAATTACCTCA[A/G]AATAGGTACGAAAAGTTTTGCATGATAAATCATCG	4B	28.79
AX-110056261	CTGAATGTTTCTGACGGTGAGCCTGCAGCCACATC[A/G]CTGCCAAACCATCCATGTACAGCGAGGCCGTGATG	4B	28.79
AX-110069618	TTCGGTGGTTTGGTGTAGAGATCTGTCCCGCATTC[C/T]CGATCCGGGGCCGTCGGAGAGGGCTGAAGCAGCAG	4B	28.79
AX-110085874	GTTTGCGCGAACGAACACTTGCTGGCCTTGGCGAA[C/T]AGCTGGTGCTCACGCAAAAGGTCCAAGGTGAGGCG	4B	28.79
AX-110091009	AGCATTCTGGTTCTTGTTGAATTGGAGCATCCAAC[A/G]GTTGCAGTGCGTGCACCGTGTCGTCGGACAGAGTT	4B	28.79
AX-110110520	TTTTCGCCGCGGAGGAGGTTCACTTTCGGCGCGCT[C/T]CGGCATGGATCAGTCCATTCCTCCAACCTCCACGG	4B	28.79
AX-110364468	CTCTAACTTGTGAAGTTTTATGCTTTTTTGTTTCT[C/G]TATAATCATGGTTCAATATTTGGGTACTCCATTTA	4B	28.79
AX-110370289	AGGGTTCACGGGGGCTTCACGATCCTGAAACTGGC[A/G]TGTTAGCATCAGCCTGTAAATATATATATATCATA	4B	28.79
AX-110406052	TGCAGATCAACGTAAAGTAGAAGGCCATTAGATAA[C/T]GGGACAGGCTGATTGTCTGTGTCCATAGATTCAGG	4B	28.79
AX-110455886	CCTAAGAACTCACAGGCCTCAACCATGCGCGCGGC[A/G]AGATAATTGAACCACCAAAAAACTCGTATCATCAG	4B	28.79
AX-110498179	TTCTGAAGTCTGCACCCATCTCTCAGCCGCCAAAT[G/T]CCGCATTATATTGGCATGTTCTTATCATTTTATCG	4B	28.79
AX-110523910	TGCACCAAATTTTAAATATTCCAACATCCCATCTA[C/T]GCAGCCTACATAGAGCTATAATATTTACTCCCTCC	4B	28.79
AX-110546356	TGGAAATTTGTTCTTCACGGTTGCTGTGTTCAGGC[A/G]TTGAAAATCAACGCAAAAACGCCAGCTGCCATCCT	4B	28.79
AX-110579839	TTTTATTGTACATGTTGTATGGCTTGTAGTTTCCA[G/T]TTGGGGTTACACCATTGCCTCTTTGAGTAGCCATT	4B	28.79
AX-110592792	ACGCGAAAATGGTAATGACTGTGATGAGTCTTGAA[A/C]GTTGTTTTCTCCTCGTCTTGTTCCCTCATACGGAT	4B	28.79
AX-110631479	ATGATTCCTCAAGCATGCCGTGGTACATGTGAGGC[A/C]GAAATGCTCCAGTGGCCCAGTGAGGCAATCGCATA	4B	28.79
AX-110638867	GAGAGCGAGCAAGCAACCAAACCTCTCTTGTTAGC[C/T]CCTCGAGTACGTTTCACGGCTCCTCCGCACACATC	4B	28.79
AX-110935166	TAAATATGCCTGCCACAAGTGCAGCACCGGTTTGA[A/G]TGGTTCAAATCTTGCAAAATGGATCACCAACAATT	4B	28.79
AX-110957188	TGATACAGGCTTCCATAAACATCTGAGTAAGGCTC[A/G]GAGCTGTATGAATTAGTCACACAAAAAATAGTTAG	4B	28.79
AX-111032537	TCTGAGACGACCGTCGTGAGTATATATGGTTTCTC[G/T]TCACATGCACAATACAGTATTGTAAAAATCAGTAT	4B	28.79
AX-111042632	GAGGGTGTGTGCAAAAGATTAAAGTCTCCTCCTAT[C/T]ACAATAGGTAATGTACATGCCTCAATTTTAGTAGA	4B	28.79
AX-111172670	GATCGCGGAAGAAGTGGATGTTATCATAAACTCTG[C/T]AGCAAATACCATTTTTGATGAGAGGCTCGTACCAA	4B	28.79
AX-111193783	TCGCTCGTCGGCCGTTTTCTGATTCGCATCGAGGC[G/T]ACGGATGACCGACTCCAGCAAGTTCTGCAGCTTGT	4B	28.79
AX-111194426	AACTTGGTGAGCCGATCGACGACGACCAGGATGGA[A/G]TCACATCCTTCGGACTTGGGTAGACCCTCGACGAA	4B	28.79
AX-111466062	TCACACAAAGAAAAATTGACAACATATATGTATAC[A/G]GTTCTGGCACTTATCACCCAAACCATATTTTTAGT	4B	28.79
AX-111466806	CTTAGATGGATTCATACAGCTTTCTATGGCTAATA[A/T]TTTGACGCTTGCTCTTGTATGTTGGGTCCTGTAAT	4B	28.79
AX-111477571	ATGTATTATGTTTCATTTGTAGCTTCTAAATATCT[G/T]GACTGAGATCTCTAAAGAATGTTATACAACTGATG	4B	28.79
AX-111494149	ACAAACTTTTCTGTGTGTGGGCATAAGAAACCAAT[A/G]TAGGGCTCTAAAATGATTTGTTTAGGGCATAACAA	4B	28.79
AX-111532291	TCAAGATCAAGACAAAGACTGACCATTTACACACA[A/C]AAAAAAGGACAAAGACAAACTATGCAATGTGTTCT	4B	28.79
AX-111543893	AAGGACATATCGAGTCAACAGCTGAAAACATATGA[A/G]CGGAAAACAAATGCAATCAACCCCTCAAACAAAGC	4B	28.79
AX-111568930	AGGTCTCTAAAATGCAATTCTTTATGAGCACAAAA[C/G]TTGCTTTATACAAAGGGTACAAATATTGTCAGAGC	4B	28.79
AX-111593492	ATAATGATTAAAGTTTGGCTAAAAATAATGTTATT[A/G]GATGCTGACATGGCACACATGGTAAGGTGGAAGGG	4B	28.79
AX-111623681	TTCTGAAACAACCAACCAACCAGACTAACAAACAC[A/G]ATGTAGTCCCAGACGAGGACCCACCCAAAGCTTAG	4B	28.79
AX-111641482	TAGGTTGCTAGAACCTCCAGTAGACTCCTTTCCCA[C/T]CGTGTTCGCGGATCTTTCCCAAATCAGGGAGTGAC	4B	28.79
AX-111682211	GGACTGGGACTTTGCCCTTCATTTTAGATGAGTGT[C/T]ATGATCCTTTTTTTTTAAGCTTGAAGTGTTAGGAT	4B	28.79
AX-89451517	TGTTGTTTCCAAATTCCAATATAGTCAACGACTTG[G/T]TGCGAACATTTCGTTCTTTCCATCTCAGTTTGTTG	4B	28.79
AX-89514003	CCCCGTCTTGAGAGGAAGCTCCTTCCCAGATGCAG[A/G]CCAATGGGTAGCGCTCTTTTAATGTGTGATAATCT	4B	28.79
AX-94451852	CCCTGGAACATTAAGCATTTATGGAGACTCTGAAC[C/T]GCATTTGACATCCATTTTAAGGCAAACATCGACCT	4B	28.79
AX-94461604	TGCATTTGACATCCATTTTAAGGCAAACATCGACC[C/T]GACCCGCTGGCTCGTCATGACGACCAGACAAAAAT	4B	28.79
AX-94535439	GCTCGATTTGGTCAGATGGATACTCCCTGGAACAT[C/T]AAGCATTTATGGAGACTCTGAACTGCATTTGACAT	4B	28.79
AX-94712941	ATGTGTGCTGCTGTCAAGATGATTGTATGGAGAAA[A/G]CTCTCGTGCTCTGGAACCTCGGATGAGGCTGACCA	4B	28.79
AX-95659405	GTTCATTGCTTCCACAAAATCCGCATCACTTGAAA[C/T]GTTTCCCTTGTGGGGAGTAATAGATCCAATCATGC	4B	28.79
AX-95173023	ATAGCAAACGAAACCGAAACGAGTGCCCGGACCGC[A/G]CGGCAAAAATGGCCTAACAAAAGACGCATGCGCGA	4B	29.179
AX-108764265	CATTCCACATGGTTTTGGTGGAAGTTGGGTCTATA[A/G]GTCAATTTTATCAAGATACAAAACCATTCCACATG	4B	29.179
AX-111148234	GTCTCCTATCTTTTAGACGTGTCCTTGTGGTTATC[A/G]TTCTGGATCCTTGCTGTCTCTTGGCAGGAGCTGCG	4B	29.43
AX-109471924	TCTACTTTGTATTTGTAGTAGTATTGATAGTTTTT[A/G]CAGTACAAGGTGTGGTTAAAACACGAGCACAATTG	4B	30.572
AX-109871279	TTGAGCTTGTTGAAAATGTATGACTAATTATTTAT[C/G]CATATTCATTTCGGGTTCATGTTATTCATTCTAAG	4B	30.572
AX-109294476	TCCTCCCTGGGAAATGCCGTGACCGACCGACAGTA[C/T]GTATAAGCTGGCTATTAGACCCTACTAAAAAAAAT	4B	30.791
AX-94488964	ATTGACTCCAGGCAAAACAAGTCATCATCAAGTAG[C/G]TTACCTGGGAAATCCTTTCGGAAGTATGATGAAGG	4B	30.791
AX-108879111	AAATCTCTAAATTTTGAAGTAGGGTTCTGATGGGC[A/G]AGCCAAAAAACCAGACCATCCAAATAGACGCTCTC	4B	32.303
AX-108744365	TTTGCCTTAGTTTCTGAGTGAGGTTACTACTTACT[A/G]CTGTAGAGCTCTAGTTGAACTCAAATGCAGCATCA	4B	32.912
AX-108793833	TGATGATTCAAGGAGTAAATACATAGCACAATACA[A/C]TCAAAGATAAATTTTGATAGCAAGCAGTTAACCTT	4B	32.912
AX-108795010	AGGATTGGGTACTGTGGATCCATTTATACTTGTAA[A/G]TCTGTTATATAGACCAACAATGTTTGTCCCAAAAC	4B	32.912
AX-108816139	GCGTATCCTTAAATCAACAATTGACACAAATACGG[A/G]AGATGTGAATTGTGTGATCCATGATAAGCATGGAG	4B	32.912
AX-108840573	TTATCCCTTGATAGTGGAATGGTGTCGTATCGTTT[C/T]TTTGTGGCATTTCAGGCAAAAGAAACTAATTGCTG	4B	32.912
AX-108931731	TTCTTGTTAGCCATTCGTCTGGTTTTATATCGGCC[C/T]TGTTTGGATCATGGGGTTAGAGCTAGTTTGGGTTA	4B	32.912
AX-108937563	GACCCATATAAAATAAAATTAAAACCCTGATTCAC[A/G]ACCTACTTCTCATCTTCTTGACATGGTCAGCACAC	4B	32.912
AX-108967195	TTTCAGATATGAAATGATGATTACCATTAGCAGCT[A/C]ACAAATTTGCAACAAGGGTGAGAATATTTCCACAG	4B	32.912
AX-109285613	TATCTTCAAATCATAACTTGTTATTCTTATCCAAC[A/C]TACCTCCTCCTTGACCTGGTACAACCGTGGCTCTT	4B	32.912
AX-109286366	TTTATTATCCGCCTCCACTAAAGTTTCTCTCTAGC[C/T]CCGTAAGTGACTATACTTAACATGCAAAGACAATA	4B	32.912
AX-109287709	ATTTAGCGCAGGCTCGAGCTACACCACCTAACTAT[C/T]CCATTTGTAACATAATTGCATTTACTTTGTCAGCA	4B	32.912
AX-109311996	TTGACGACTCTAGCTTAAGGCTAACACTTAAATGC[C/T]CAGTTTCCTCTTCTCTGTTTAAAATGCGGGATTTG	4B	32.912
AX-109316968	TATGTTGTTGCAAAGTAGGACAGTTTAATGCTGCG[A/G]TGATAGACTGAGAGTGTTACATTTCTGCCAAGATG	4B	32.912
AX-109333198	TCAAACCCGGCAATGTTCCAAAGGATCAGCCATAT[A/G]CAGTGAGTAAAGGTTCTCGCATAATCTACTGGTTA	4B	32.912
AX-109380345	TATGACATTTGTTATATGTTAATATTGTTAACTAA[A/G]GTTGTCCCATTGAGATTGAAATGGTTCAGATTTCA	4B	32.912
AX-109397075	ATCTGAATAGACAAATTTACTTTTTGTAAGTGAGC[C/T]GTGATTTTTTGGCTTCTATTCGATACATGCACATT	4B	32.912
AX-109463991	TGTTCATGGTGTGGATGCTTTTTTTGCAATATACG[G/T]ATCTGGTGACATGGAGTTGATTTGGAATTCTGCAA	4B	32.912
AX-109519968	TCATTTGTTTGCATGACCAATATAAATACTCAAAA[C/T]GTTGTCATAGATGAATATAGGATGCACTTCTGCTG	4B	32.912
AX-109829748	CCGAGTAGTGCAAAAGACTTGATCGTTAGGCTTTT[C/T]TGTGAGACCGACTATACCGACTCAGTCAGACTGAA	4B	32.912
AX-109913239	CGTTACATGATAATACAGAAGAACTGTTCTAGAGT[A/G]CACTTAGCAAATGTGTAGTGGATGTCACCTGTGTT	4B	32.912
AX-110372981	TGATTCATTCCACAATCGACTATTAAATTGCCAAA[C/T]GAGTACAAAAGTAGAAATGCATCAGCAGCAGTTTT	4B	32.912
AX-110388137	GAAATGCATCAGCAGCAGTTTTCTGCTCATTATGT[C/T]TCTCTGATTTGTTTATAACAATGCACTTACTAAAG	4B	32.912
AX-110410443	GTGCTGCAACCTTTCTCTGTTTCATTCAGGTCGAG[C/T]AGAGTCAGCTTCTTGTTAGCCATTCGTCTGGTTTT	4B	32.912
AX-110459763	AGAGTATCCAAACAGGGCCATCGTTTACGTTTGGA[C/T]CGTTCACATTTTTAATAGATTTAGCCAAGTTTGGA	4B	32.912
AX-110471659	ATTGCTCTATGTGATCCATCCATATAGAAATCACT[A/T]TGACTTACATCCCAACCCCTGAAATTCCCCGGTTA	4B	32.912
AX-110541225	GTTTTACAGACTAGGCGGTGGCCATTTTAAACACT[A/G]CAAAGGTATGCAGTGAAACCTCTATATCAGTCACA	4B	32.912
AX-110546283	AGATTCTTTGTAATTGCCACCAAATTCGAGTTCCC[C/T]TGATATTTGCTATAGATCGAGAGTGGAAGATAGCA	4B	32.912
AX-110562956	TTGTAACATAATTGCATTTACTTTGTCAGCACCTC[C/T]GTTCCACCTTTTCCATTTGCCTTAGTTTCTGAGTG	4B	32.912
AX-110625291	TCACTCATTTTCAGCGAGTTGGATATGAGATGATC[A/T]TTGTGATGATTCCCAGGTGTACAATCTCTTCCGCC	4B	32.912
AX-110949287	GGGACGGAGGGAGTAGGTAGGAAGGACTAGAATAA[A/G]TGAAGCTCTACATATTATGAAGGTCCCAAATATCA	4B	32.912
AX-110973414	AGAAATCTTGGCTGCAATTTACAGATTAAAAACTT[C/T]TGATATTTAGCGCAGGCTCGAGCTACACCACCTAA	4B	32.912
AX-110976408	GCACACAACGCGATTATGTCAGATTTTTTGATGCT[A/G]GTGGAGTGCAAAATTTGTGGTGGGCCTAACCAGAT	4B	32.912
AX-110976703	ATCTATGCTAGTTCAAGTTGATTGCATGTTTCCAT[C/T]GTTAGGATCAGAGAGCAACGTTACATGATAATACA	4B	32.912
AX-111161247	GAATAAATAGGGTGCCATCATTCGTCATAGCTACA[A/T]TAAGCCACCTGAGGGTTTTGTTATGTTGACCGTTG	4B	32.912
AX-111459486	CTGTAGAGCTCTAGTTGAACTCAAATGCAGCATCA[A/G]CTGATTTTGGTAGCGACATATTCATATTTTTCTCT	4B	32.912
AX-111494900	TTAGATGCCACGGCAATACATTTTTACATAGATTT[G/T]TTGCTTTTACTCTGTGGTTTGATCGTAGCTAGTTG	4B	32.912
AX-111497396	TACATAGTCAGCTTTAGAAGATAAACATACTATCA[C/G]CCAATCAGAGGCAAGTGTGCAATAAATCAAACAAA	4B	32.912
AX-111541022	TACAATGTGAGGATACATATGCAATTTCTACTTGG[C/G]ATTGTTACTCTTGTACTCTATATACTTAGCCTGAT	4B	32.912
AX-111545548	ACATCCGTTTTGAATACATGGTATTTAGGGACTGG[C/T]TACCTGATGGATACTATAGTCTATCATGAGTGACA	4B	32.912
AX-111597920	TGTTATCCTTCAATACAGATATAATAGTTTATCGC[A/T]TTATCTAGTGCATGTTTTTTGTTGTTATTTCAGAT	4B	32.912
AX-111602491	CGTTGTTCGACGGGCTGGGTATGTGATTGGGGATT[G/T]TCGCTGACTTAAATGGGGGCTTATGCCTTACTATT	4B	32.912
AX-111642482	GTTACACTCCCAGGAGATCAACTTTGGGGCTAAAC[C/T]AAAACCAATGTGTGAGACAAACTAGCTTGAGAATC	4B	32.912
AX-94545917	GTCATTTGGCTGGGTGGAGGCTGAACCCTTCCTGT[C/T]AATTGTTTCCGAGTACTGTCACTATGTAATCGCAA	4B	32.912
AX-95143370	AACTGTCTTGCCAAAGGAAGTGTCAGGGCTGGAAA[G/T]ATCGGACCAAGCACCAACAGTGCGTGCGACAGTGC	4B	33.269
AX-109528402	CAAATCCTGCTTTTCGATGACTGATGACGTGTACG[C/T]GGTGCATAACAAAAATAATGCAGGGGCATGGCGGT	4B	35.447
AX-110652650	TGAACACCGCCGTCGTGTCGACCCTGGCTTCCACA[C/G]ACCAATTCCCATGTCCTGCTCACCACCGCACCGGC	4B	35.447
AX-111173898	TGTAGCTGGCAAAGCAAATTCATCTTTTAATTCAA[A/G]TACTACAGCTAGCAAGTAGCAACGTACGTACGGGA	4B	35.447
AX-86165080	GCAGAGAACAAGTGCCACTCTGGGTACCAACAAAG[C/T]GCTGAGCTGAGCTTTTTGATTGTTTTCTTAGGCTG	4B	35.447
AX-94974271	TCTTTGAGATGACGGTGTTCCCGGGCAAGTTCGCG[C/T]TGGGGATGTCGTCCGTGGTGTACAAGGACTGGAAG	4B	35.447
AX-94993217	ATCTATGATCTCTACGACGGTCTTCTGAAAGTGCC[A/C]GATAACCAACACCTAAAGGAGCTCAAGAAGAAAAT	4B	35.447
AX-95123487	CATACTGCACCGGCGCCAACCACGGCAAGGCGGCG[G/T]CCGACGTTCATAGTGATGAGTGCGAATAAAGAGTG	4B	35.447
AX-109899078	ATGGGCATCCCCAACAGCGTCTCCATCTGAGTGTA[C/G]TCTTTCTTTCTCAGTAGACGGACGTCCGCCGGCCG	4B	35.602
Xcnl10	-	4B	36.683
Rht-B1b	-	4B	38.191
Rht-B1a	-	4B	38.916
AX-108865778	CAAAGTATGAGGGGATGATTGATCCGTTGACGCTC[A/G]AACTTCTTGCCTGCAGAGATGCGCTTTCCATGGCA	4B	40.341
AX-109003749	TGCACGCACAATGCCATCCATGCTCAGAGCAAACT[C/T]CAAAGGGGCGACCTATTTCGTCTGCCAGTGTCTGT	4B	40.341
AX-109526283	ATAACCATGCGTGCGACGTAAAGAGTTCAGCACGC[A/G]GTCTGAAATGCCATCGCGCCGTTTATTTGGTGCGC	4B	40.341
AX-110113704	TGAACATGTGCTGGACTGGAGGCCGCTCGTGGTCT[A/G]GTACTTATTTATTTAGAGCATCTTCAACAGCCGCG	4B	40.341
AX-111195232	GTCCTATTTGTGGATCGGCCAGCTCCGCGAGTGAG[C/T]GAGCGTGCTTCCCTGCAACTACGCCTCCACGCCGG	4B	40.341
AX-109540072	GCTCTCTGCTCTCCGCAAGGCATCTTCCTCTTTCG[C/G]GTGATGTTATTTTTGATGGTCCTGGAACGGAACTG	4B	40.522
AX-109390380	ACACCAAAAAGAGAGGGAGTGTTGCTACGGCCCCA[A/G]GTGATAGCACGCGAGAGTCTCAAACATCATATCCC	4B	40.746
AX-109580651	GGAGGAGCGGTTGGGGACGAAAGATTGACTGCGTG[A/G]CGCATGCGAAACGTTAGCACGGCAGCAGTCAGCAC	4B	40.746
AX-109833376	GCAGCACCAATTCTATTGAGACTGTTCTCACTACA[G/T]CATTACTTTCGCCTGTTCTCCATTCCCATGATCCC	4B	40.746
AX-109882091	TTGTTTCGGGGTCCTGATTCATATCCACGATTAAC[A/G]AACACCGAGGTGCATTTACGTGTCGGTCATCAACA	4B	40.746
AX-109988872	GACTACTATTACGACGTGCTTAATCCGTAGTATGT[C/T]CAGGCAGCAAGATACCAACAGAGACACCATGCAGC	4B	40.746
AX-110392557	GAGATACAGTGCATCGCTAAGGAGCCAGACCTCCT[A/G]AAGTGTGAGTTACTGTAAAAATTTGTCGTGGGTTG	4B	40.746
AX-110403352	CACAAACTCACTAGTAGAATGTAAGAAATAAGTTG[C/G]GAGAATGAACAGTGGACTAGGCTAACCAACAGTAA	4B	40.746
AX-110956837	CTATTTGGTGATTCAATAGGTAAGGAGTAGAAAAT[C/T]GGAAGTAACGACTACATGGAGTACTGCAGCAGTAT	4B	40.746
AX-111103489	TCAAGAAGAGATCGCAACGAGATGTCGCCTGGTGC[A/G]AAGTGCAACATTTACATAAATGCAAAGAAAACTAA	4B	40.746
AX-111146751	TTGTATTGCGCTTACAAGCATGTGAATCGACCAGA[A/G]GTGGTATCTAATGCAGCCAATCCAAAAGTTTATTA	4B	40.746
AX-111450895	TCCTGCATATAGGTTGGGTGTATTCAATAATCAAT[A/C]ATTAGTGTGAGTCCACACATATATCAGTACGATGT	4B	40.746
AX-111613161	GGAAGCGACATGATCATTTTCAAGTTGAAGTTCAG[A/G]TTTCTGTGGGTGATCATGGACTGCAATTTGTATCT	4B	40.746
AX-86179259	TGGCTACTGGGAATCCAGAGAAAAGAGCAACTGGG[A/G]AGGCTGCCCTGACATTTTCGGACAACTTCCAAACG	4B	40.746
AX-89319657	GTCATCTAAAAAGCCGTGTGATAAGAGTTTTTTTC[A/G]GCTGAAGCAATTAATTTGTCATGTTCACATTATTC	4B	40.746
AX-95630675	CCTCGGTGGCTACTGGGAATCCAGAGAAAAGAGCA[A/G]CTGGGAAGGCTGCCCTGACATTTTCGGACAACTTC	4B	40.746
AX-109284839	GTCAGTATAGCGAATAATGTTATTTTTATGATCCG[C/G]AGGAGATAATACATCATTTATTTCTGTCATGTCAA	4B	41.02
AX-109298160	AAATGTAATTAGTTTGCTCCGCTTTAGATGAAAAG[C/T]ATCCGGTTTTATGTAAAAAATATCTAGGTAAGAAT	4B	41.02
AX-110119935	GCATGGTGGCGGAGGCAAGTAGTGCGGGAGCATGG[C/G]CCCCCTCTCCTTTGGCCTTGGACGGCCAATGCCAC	4B	41.02
AX-95145067	TCAGCTAGTTGTCTTTTTAGTTCTCCAGATCTTGT[C/G]ATGCCTAATTATCTTCTGCCTAATTTTTGTTCTGC	4B	41.687
AX-108848122	TGTTGATTCAAGTGTGGCTAATATTTTTACTGATC[C/T]GGAAAGTGTTGAACTGGTGAGTGTTGATCAACTCA	4B	42.127
AX-109374972	CATTGCTTAAGGCTGCTGGGGAACATAATTCTGCC[A/G]TTTCCCAGTCGTGCAATAGAATTCATAGCAGGTTA	4B	42.127
AX-109411791	AAACCTGATTCAACCCAAGCATACCACTCGGCAGT[G/T]CCGTCTTCTGATTCAGGGCTTCCAAGAGAATCAGT	4B	42.127
AX-109469073	CCTCCGTGCAAGGCATCCTGACTTCGCCTACGCTC[A/G]GTCAAAATTTTCACGTGCCACTATCAGTTCAAGCT	4B	42.127
AX-109554304	TCTATCAACCTCTGTCGTTGCCCTTCGTCAAACCG[C/T]CAATTGCCACCTCTGGTGGGCGTTGCTACTATCAT	4B	42.127
AX-109874145	TCCTTTAATCATAAAAGAGATTGTGATTCTAGACA[G/T]GTGGTTGATTCCTTTCATTAATGTTGCCTTGTGTT	4B	42.127
AX-109941830	TGCGAGATGCATAATTACCTTCTAGCTCGGTCATA[A/G]TTTGCTTCTGTGCATGCATTGGACTTAATATTCTA	4B	42.127
AX-109977151	AACCTTAGTTCCAATAATTATGAAGCACTAAACAC[A/C]GGAAATTCATGGGCATAATTGCTTGCTTGGGTTCC	4B	42.127
AX-109980441	GAGGATATTTGCGTAATACAATGGTCAAAACTTCC[G/T]GGAGATTATATAATGAATTTTTACTGATCAAAATA	4B	42.127
AX-109992469	TACATGAATAGTGTCACATACGTACGTAGCTGTAC[C/T]GCAAACTAACAGAGCTAGTGTACTGATCGGTGACA	4B	42.127
AX-110026486	CCCGAATCCAATCGACGACCCAGATGGTTGTTTCC[A/G]ACTGAAACTCAGGTATATCGAACTTTGATTCAAAA	4B	42.127
AX-110376140	GCTCGGGTAAGGGAGTGGCGACAACGGCGTGTTAG[C/T]GGCTTGTTCTGACTACAATAATGGTCGTTCGGTGA	4B	42.127
AX-110403712	TGCTAATGAGTAATCGGTAGTTCATGTAGCTTCAA[C/T]ACTCCACTATTAGATGTTGTTCTAACTTACTAACT	4B	42.127
AX-110424394	GAAAGTTCAAAACAAAGCTGAAACCATAGTGGAAA[C/G]CTAAGAAGGTGAAAGATCAGTCACGACAGGATGTC	4B	42.127
AX-110462546	GCTTGTCTCGATAAAGACAATAAATGCATCACTTC[A/C]ATGCGATGTAAATTCCGGCACTCCATACACCAACT	4B	42.127
AX-110549715	GAAATTGGTATATTGCGTTATGGTCATGTTGTCAC[C/T]CTGAAGACTACTATTTGTTCATCTAGCATAGACAA	4B	42.127
AX-110591731	ATCGATGCCTTTGCTTATACAACACCTCCACACTC[C/T]GAGTGTCGCCCGTCAACCATCTTCGGCTTCACATT	4B	42.127
AX-110622445	TTAACGTTCGAGGGTCTAGAGTAGAGCCGAAAGCA[A/G]AAGTCATTCCGGCACGCTCCGCTTCCGTTGGGTTC	4B	42.127
AX-110990314	TAACCACTCGCTGTCTGACTGTTATGTAATTTTCC[C/T]TGTCTGTCCTTTGAACCGAGTGACTTCACTCGAAC	4B	42.127
AX-111096379	CACGGTGTCATTCCTGGGAAAACGACAAAGTCACT[C/T]GGGCAGATTCCTCTTGATGTGGTTTTCGGTGATTC	4B	42.127
AX-111102493	AGCTGGTGTATCTTTGGCCATACCACTTATATGTA[A/C]TCCCTCCGCAAACTAATATAAAAGTGTTTAGTAGT	4B	42.127
AX-111198819	TTTCTGACATGCTGCCTCGTCGGCCTGCCTTATCC[A/G]ACTCCTGCGTACCTCGTCGTTGAGGCTCCGACCAT	4B	42.127
AX-111568216	GCGAATGGTCCCTGTATGATGCACATGGACGTAAC[A/G]TAGGCTTTGCCGAAGGTTGGTGGAAGTGAGACGAG	4B	42.127
AX-111579938	TCGTGTTCAAAAGCTAGTAGAGGTTTAGAGCAGAT[C/T]CGTACATTGCTTAAGGCTGCTGGGGAACATAATTC	4B	42.127
AX-111734899	GAAGCCATTGGTGGAGGATGATTCCATCGGTGTCA[C/T]TTCAGCTCACCGCGCTGGCATTGCCGGCAGCGTTG	4B	42.127
AX-89328190	ATCTAACAGCTTCATGCCCATCTTGGGCTAGCCTT[C/T]GACCCTTCATAGCCGATGTCAATTAGCTACTGGTG	4B	42.127
AX-94434500	GAGGTGATGGAGATGAAGTTTGAACGTGACACCGC[C/G]AAGCAACACTGTTGCAGGCGTGCAACAGTTCAGGT	4B	42.127
AX-108780242	CTGTCCATGATACATTCGGGGCGCGACGCTTGATA[C/T]ATCTCCAACGTATCTATAATTTTTTATTGTTTCGT	4B	42.735
AX-108788088	ACAACTTTGAACTATAGCAATTGAGAACCAACATG[C/T]CATTGTGGAAATTGATCACTTAGATTGCTAGATTC	4B	42.735
AX-108811591	CCTCATCATCTTTGTTGAGAACAATGGGTCTTGCA[C/T]GATCGCCTACTGCCGGCGCCTTGGCCACCATCTGC	4B	42.735
AX-108813846	ATCTAAATTATTTCGGCTATTCACACTTTGGTGGA[A/C]AGGTTCTCTAGGTCATATGAGATAAAGACATATGG	4B	42.735
AX-108817291	GATACTCCTATACTACTGTAGACTGCAGTGGTAGT[A/G]TATCTTCTTCGCAAGATGGTTCACGTGTTACGAGT	4B	42.735
AX-108834543	ACTAGAGCTACATAATCTACACCGGCTACAGCTTC[A/G]GTACATCCAGCTCCAGCACCCTCTCCACCAGCTCC	4B	42.735
AX-108844338	ATATTCAGTATTTGGGTGGTAGTTCTTATCCTCTA[C/G]GTTTGCAAAAGCTAATATTCTTTACTGATATGTCC	4B	42.735
AX-108914451	AGAGGATGTTTGATTTAGTCTTATTCAAAAAATAA[C/T]GTGGCAAAGGGGCGGACATTTGATGAGTGGTTGTG	4B	42.735
AX-108950884	AGGTGCTCGTACAGTTAGAATATGCATGTTGCATT[A/C]TTTTTTATAATACGATACAATCAAAATCGCTCATA	4B	42.735
AX-109020507	CGTGGCCGAGCACAGTGGATGTCGAGCGGGATCTG[C/T]GTGCTGTCTACCGGGCAATGGTGGAGGCGCTAAGT	4B	42.735
AX-109058171	GGTGTACCTACGGGCGATCATTTTCCTCGCGGTGA[C/T]GCACCACCTCCGCTCGGGGTCGTCGCCACCGCCGG	4B	42.735
AX-109348017	CTTGATGGATGTGTAGTAACTATCCAAGTACTCGA[C/T]GGTAGACGGCACCGGGGGAGCTGCCTTCTCATGGG	4B	42.735
AX-109373490	GGGTTTGAGGGTTCGAGGGCTCTACTAGACTTGCT[C/G]TAAGAGTGTTCACTGGGATTGCTTACAAAAATGAC	4B	42.735
AX-109385199	TATCAATTAAAAATGCTAAGACACATTCATGCATG[C/T]GGAACACTGTTTATTTGATTTGTGGGAAATATTTA	4B	42.735
AX-109823876	CTTCGCATTAGCATACAAGATTATGAAAAGGAGTA[C/T]GAGAAGGAGAGCGGTGTTTTGGCTCCTAGGTGCAT	4B	42.735
AX-109827358	CGCCTATTGGCCTCTGCCTCGGTGAAGCAAACTTT[G/T]TATAAACTCGATAGCTTTTAGAGGCAACATACGAG	4B	42.735
AX-109836243	ATATACAATTGTTATGAACGGTAAATCTCCGGCTA[C/T]CCAACGCGTTATGCTGCCGAAATTTCTACCCAACG	4B	42.735
AX-109843768	ACAGACTGTGCTATGCTGATAGATCATTTGGCAGT[A/G]TGCTATACCAACAAATAGTGCAACTGCCATTGCTA	4B	42.735
AX-109868698	TTCGAACCTTAAGGGTCTGCCGGAACCCAACATCC[A/G]ACAGCAATATGTTTTGTCGAATAGTCAAATCGGCT	4B	42.735
AX-109888996	ATGATGGGATCGCTTGTAGTCTATGCACATCAATT[A/G]AGAGGAAAGCGTCTTGCAACAACAACCCATCCTAG	4B	42.735
AX-109912113	TACACACACTACCTACGAAGAACCTGGTACACATC[A/C]TACATACGAACAACATATAACTAACTACAAGGCTA	4B	42.735
AX-109912243	GGTGGTCTACACCCGTCTGATCAATAGTTGGGCAA[A/G]ATTACTGAGAGCTGCCACCGCTAAGTGATAATAAC	4B	42.735
AX-109912428	ACGTCGAGAACTGGCCTGCGAATTAGTTCATCCTA[C/T]GATTTGACTACATCTACAACATGTTCCACATGACC	4B	42.735
AX-109922332	AACTAAATACTTAAAGTCGGCGCTGCTTAACAGGT[C/T]GCTCTCCTCGGGATTTTATTTGATATACCAAAAGG	4B	42.735
AX-109955604	TTGATTTCTTCGGCGCCTTCCCATTAGCATATACT[A/G]CCATTACAAAAAGGAGTAGCAGAAGGACAAAATTA	4B	42.735
AX-110014143	TTTTGTCAATCTGAAACAACTCATACTGAACGTTG[A/G]AATGGCTTGGATGACGGACTTTATAAGCGCTTCTC	4B	42.735
AX-110031611	GTTGATGAATGGATGTTGCCTAAGGTTTGGCCGCT[C/T]GGGAATCTGAACATCCATGACTTTTTTTTCAGAAT	4B	42.735
AX-110036050	CTTGAACCTCCGTCATGGTAGCTGTTAGGGGCCTT[G/T]TGCGGAAATCGTTCTTACTTGTGCACCTGCGAGAT	4B	42.735
AX-110069019	CCTGTATGGCACCACTAGTAGCCATCCCCCACGCC[A/G]CTGGGTAAGGAGCTGTCCATATCTAACGCCAGCAG	4B	42.735
AX-110070095	ATTGGATGTGATGCTGCAATCCTACCTAAGCTTCT[C/G]ACGGTCAAAAGTAAATAAAATCCTACCTAAGCTTC	4B	42.735
AX-110090827	TCATTTGGAACCAAACAACACCACAAAATGCTATC[A/G]TCGATCTGCCAAACAATATCATGAGATGGAAAATC	4B	42.735
AX-110188451	TGATCTATAGAATCCCCCAGGAGTCCACGCCCACA[A/G]GGGCATGATAGGTGAGACCCCCAGCACGCAAAGCC	4B	42.735
AX-110364037	GTGTTTCAAAAAAACTAAGGAAGAAGAAAGGCTAA[C/T]TATGTTTTCGCTCGATATGATGTAAATCCATTCAA	4B	42.735
AX-110396630	CTGGAAGACTTGTCCAAGCAGGTGATACGCTGACA[A/G]ATAACTTTACCAGTGACATGCATGTCTTGATTCAA	4B	42.735
AX-110401011	GGGGTACACTGAAGTGGTTCACTTATGGGTTTTGG[C/T]ATGCCCTGCTAAAGTTGGAGGATCATTAGAAATAA	4B	42.735
AX-110414667	GTCAGACCGTGCTGTCAGATTGGTGCTTTAAATAC[A/G]CGTATACCATGCAAACCAAAATCCAACGTCCAGCT	4B	42.735
AX-110444472	TGCAATTTAGGCACCGTTTGGTGCAACTGTCTAGT[C/T]CTCGTTGTGCAACTACTGATACTCGATGTGCAACT	4B	42.735
AX-110455326	TGGTTTGTTGCAGAATCCAGAGAAAGTAAGTCACC[A/G]CGATGAACGAAGCTTTGTTCACTCAGGGAGCAAGG	4B	42.735
AX-110470898	AACAAGGAAGGTAGACTCAACTACTTATCATTAAG[A/G]AACCCTGCCGCCACATTAAACCCCACTTGTGTGTC	4B	42.735
AX-110549242	AGGGCTGAAGTTCTCTCTTGGGCTCCCGAAGGTTG[A/G]TCAATGACAGCAGCTGCTAGCTAGCTTGTGTGATA	4B	42.735
AX-110567491	TCTGCCTCTGTGTGCTCATGGTATCTGAAACCACG[A/G]AATTCCAAAGATCCACACCAGATTCATTCCAGAAT	4B	42.735
AX-110571073	AAGTTGGAGGATCATTAGAAATAAAGTGTACCGTG[C/G]TTTAGAAAGAACACTGGCATCATGTTTTTAGTTGG	4B	42.735
AX-110582190	CAAAGAAGAAGGAATACACGGGGTGCATTTCCATC[C/T]GTACGAATGAATGAACTAACGATCAGCAACCAAAT	4B	42.735
AX-110620358	TTTCTTGGCGAGGTATACTTTTTTGTGCACACCAA[C/T]GGTGAGCATGCCTGTACTTCTCTTGTGAACTGACA	4B	42.735
AX-110642323	AATATATTGCTGGCTACATAGCCTATGCCCCTTTG[A/G]TACTCGGATAAATAAGCGAACAACAAATGAGGTTC	4B	42.735
AX-110928817	AACTTCCTTCACTGAATTAGGCATCAAAAAGTAAC[C/T]GACATGTCCAATCCAGTGAAAACGGAAACCAATTA	4B	42.735
AX-110943385	GACTGTAAAATTAATGCTGAACTTTAAATTTGAAG[C/T]ATGTGCTCTTTCCTACAATATAGTTCTCCTAATCT	4B	42.735
AX-110984298	TCATGTTCACTTTGTAGTAGACATACCAACAATTG[C/G]ACTCTTCTATTGATCACAAGATGCCATTAACCAAC	4B	42.735
AX-111011849	ACACTATTCTTTTCATGGTATACCGTGCCTGTTGA[C/T]TATGAGGCACCTGTGGCGAGACAATATCAATATTT	4B	42.735
AX-111017146	CAATAACTAAAGGTTCACATTTTTGGAAGAACAAG[A/G]TCGAAAGAGGTACTGTTAATTTAAACGAAAGCATC	4B	42.735
AX-111026537	GAGAAAAGATTGCCATACATAGCCCAGGATAGAAG[C/T]CGAGTAATTTTCTAGAGGGGAGTGCACCGTAGCTG	4B	42.735
AX-111091104	CCAGCTTAGGGCATTTCTAGAGAAATAATGTCCCC[C/T]CCCACTCACTCAGTCACACCTCTCATTTGAGTTTC	4B	42.735
AX-111164540	CACGGTGAAAAAAGAACCTATCACATCGGTAGACC[A/T]TTTTTTTATAGGCAAATCATATCGGCAGACTAACA	4B	42.735
AX-111176759	ATAACAACGAGCATAACATGGTCCTCAGATGTCGC[A/G]CAAGGAAACTGGCAAGGAGATTTATGGAACCGTAC	4B	42.735
AX-111180607	AGTCGTGGACAATGCACCTTGCGGATGTCGTCAAC[A/G]ATGAGTCACTAGTTTTGTCAGGACCGGAGGAAACC	4B	42.735
AX-111188163	ATAAGCGGGTTGGAGGTGCAACGTTACACTGCTGA[A/G]GTGGATTTGGTCTTATAGCACATCCCTGCAATTCT	4B	42.735
AX-111234205	CTGGACAACACTACCGCAGCCACCGACATTAGCTC[A/G]GAATGGCAACCTAGGGACAAGCCCCTGGCCAAGTC	4B	42.735
AX-111557119	GAGGTGGTGTCTTTTATAGTGTCCAAAAAAGTGTG[C/T]ACGTCTGTTTTACTCACAGAATAAGGCTGGTTGGA	4B	42.735
AX-111573292	CTGCGTGCAATATAACTGCTATGTTTTATGCTACA[C/T]GTGGTTAGTTAGCAATTAGCAGTGTGTCCTATATT	4B	42.735
AX-111590045	CGTGGTCATATTGACACATCGATTATAACTTTGTA[A/G]TCGGGCTAGAGCAGGATTCCGTGCAAACTTGGAAT	4B	42.735
AX-111617938	ACAAGTTGGCTCCGTAATTGTCGGTTGGTAACTGT[A/G]GCCTAATAAAAAAGTCTCCTAATAATTTGCCTCAT	4B	42.735
AX-111620391	AAAAGCTGCCACATTCTTCTTGTAAAGCATGTAAC[A/G]TTGTTATCTAGTCATTTGGAACCAAACAACACCAC	4B	42.735
AX-111621507	AAATTGTATCAAAAACAAATGCATACAACCCGGAC[C/T]GGACCTAGCATTATGGAGACCCTAGTGTGATTAAG	4B	42.735
AX-111635452	AGCCTATAAGACCCCCCGGAGCCCTTCTATGCAAA[C/G]GGCTGGAATCTGGTAGAACACACACATATGGAGAG	4B	42.735
AX-111658713	CATGAATACTCCTGCTCTAATGAGAGAACTTGGAG[C/T]GGGAGCTATATGGCCTAGATCACCGAGGGTATGTT	4B	42.735
AX-89380014	AGTTAACCAAAGCAAAAAAGAAATCGGTAAGATCA[A/G]AACCGTTTCGACGACAAATGGGAACTGACTGGACA	4B	42.735
AX-89650068	GGAGGGGCAAAGTTGTGAACTCTGAATTGAGTATG[A/G]AAAATGGTTGACCTGAACCAAATTTGTAGCCTATG	4B	42.735
AX-89708030	GCCTAGCTGATAGTTGCTCACTATTGCGAGCTCCA[A/G]GGACGCGCACCACCGCTTATATCGCACACCCGCAA	4B	42.735
AX-94943082	TCCCCCGCATATAGATCATGTTGGATGAGCATGAC[A/G]GCGAGGAGAAGATTGGCGTCGGCCCTGTAGAGGTA	4B	42.735
AX-95211241	GCTACAGTTGAAGTACGATCCTTCACGAGGCACAT[C/G]TTTTTAAGCCACCCAAGCCTTCCTCGAGGGGTCTT	4B	42.735
AX-109850058	TACTACGCCTAGAGCTATTTAACAGCTCCCGCGTC[C/T]GTAGAATAACCATCGTTTAGAAGAAGTTGGGTTAG	4B	43.4
AX-110713957	TCATCGTCCCGTGTACAGACAAGCCATCTTCCGCC[A/G]CGGCGACGCATATACCGACATTCAGGACTGCCGAG	4B	43.4
AX-110966890	TAGCTTAAATTAGGAAATACAACCATAAAGATCCA[C/G]CAGCAGCTATATCATCAGCAAACACCAGTAGCAGG	4B	43.4
AX-111548406	ATATCCACTGTAAGCCGCCAAACGGGATAAGTTGG[A/T]TAGTTGTAAATCTCCGGTGCTTGTAAACACTCTTG	4B	43.4
AX-111585045	TCACACTCCACTGGTTCTTTCGTCTCTTTTAAGGA[A/G]AAAATATTAAGGTCCTCGCAAAAAAGGAAAATGTT	4B	43.4
AX-111735154	CGGATCCTGATAAATGTACTCACCCAGTGCGAAAT[A/T]GATGACATGGTCTTCCTGCATGCTGAGGAAGGGGT	4B	43.4
AX-89572197	GCATTGAACTTGTGGAGCGTTAACAATATACTTAC[A/G]AGGTGCTTGTTCATTTCGCAAGAATAATATGCTAT	4B	43.4
AX-95683531	AAGGAGGAGCCCTTGAATGGCTATGCAGTCAAGAC[A/G]GTGCTTCCGTTTCCTACAGAAATCCCGTCGTCTAG	4B	43.4
AX-110040297	CGCATGTATTCTATGAGTTGGCGGCCATCGGGGGG[C/T]TGCTTGACCCCAAATTTACACTAAAAAAATATCAA	4B	43.565
AX-110527790	AAACTTTTTTTTAACTCTACTGTAGTGACTATACT[A/G]TGTTCCGCCGAAGAATGCAGAAAATGAGCTGCTTG	4B	44.935
AX-108770543	CGGGGATTCGACGGCGGCGAGGCTGGTGGGCGAGG[C/T]GGAGCTGGGAGTCATTATTGACTAACCCTTTCTGA	4B	45.101
AX-108772683	CGATTTATATGGCTTATCTAAAAATAATTGGCTTC[C/T]CATTTTATAAGTCTTAATTTGATTGTTCCTCGTCA	4B	45.101
AX-108992488	CTGCCGTGGCCTCCGAAGCTTTCCAGCATGGAGTG[A/G]TCGATCTGCGCAGAATTCACCATTGAGCATAACAG	4B	45.101
AX-109278056	GGCCCTTGCGTTGTGATCCTCCGCCATAGGTAAAC[C/T]TTGCCATGGTCTGCCGGGGTCAGTTCTCCTAAGCC	4B	45.101
AX-109487826	GTGTCGTTGTGGGTTTCTTCTCCATATCAGGGTTT[C/T]GGGTGAAAACCCTAGCCCGTCGTTTTGGGCTCTGC	4B	45.101
AX-109580890	TGAGGCGGCGCGGGTAAAATTGCAGGAACCTGCTC[C/T]AGCAGGGTCGCGGGCTAATGTCAGGGCTGCACCTG	4B	45.101
AX-110373275	AAGAATTTGAATGTTCGATGTGTGTTCGTACATTG[G/T]TCTTCATTTTGATGGTCTTTGCTAGATAATTCATG	4B	45.101
AX-110407242	CAGTTTATTCATTAGTATTAGAATGATTGAGTCAG[A/T]CTGCATACAGTAATACAAGTGATTAATCAGCTACA	4B	45.101
AX-110906541	CCTCAAATAGAAGCGACCAAGACAGTGAGTCAAAA[G/T]CCCTTGAGATATCCAATTTGAGTAGCACCCCCGCC	4B	45.101
AX-111074167	TCGATTGCCCGTCAAAGATCCAAAATACTGCAACT[G/T]AAGGAGGGGGAGGCCAACACTGCTTTTTTTCCAAC	4B	45.101
AX-111517964	CCTGCTTCAGGGTCTGGCTGTAGATAGATGATCCT[A/G]ACCGGATTCCTCCTCAACGCATCCTAGTGGTGGAA	4B	45.101
AX-94957045	CGGGCGAGGGGTGAAGAGTCGAGACCGACCAACTT[C/T]CCTCTGACCTTTGCCAGTATGTTGTCTCTTCGCAT	4B	45.101
AX-95658271	TTGCCTCCAGTAGAAGAATGTCGGTAGGACATAGA[G/T]GGGAGATCAAATGTGCAACTGCAATGTTTAAAAAA	4B	45.101
AX-112287589	TTGTTCCTATTGACTACTACTAGAACTACCTATGG[C/T]CTGTATGGCTTTAACTCTCTGATACCCTACCATGA	4B	45.311
AX-108808763	TGTTCCGTAAAAGAAAGATAACTTTCAAACAATCG[C/T]CATTGCAACAAAAAAGAACGTTGAAACAATCGCAA	4B	45.521
AX-109909104	TGCTATGTGAGTAGTGAGCAGAACCATGTAAACCA[C/T]AGACTAGCTCAGATGGGCCGCACCCTACCAAAAGT	4B	45.521
AX-110066172	GATACTGCTACAATATTACTGCTATCATTGTTACC[A/G]TTACCGTTGGTCCTGTCACTACTGTCAAACTACTT	4B	45.521
AX-110436979	TACATGCGTCTGAACGTCAACTAATTCCAGACGGA[A/G]GGAGTATTCATTAATAAAAACTTGAATTCGACTTG	4B	45.521
AX-110928246	ATCACAACCATTGGCTGCACGACCCTAGTCAAGTC[A/G]GTTTTATGTTCCCAAGCGGTGTACTACATCACACC	4B	45.521
AX-109315850	CGGTCCAAACGCATACAACTGAGAGAAAGATGACT[A/G]ACCACCCTATGGCCAGCCAGACTACCAGAGTCCAA	4B	45.844
AX-109827483	TCTTCTTTAGCATGCTCCTCTTCTATTCTTCCTTT[C/G]TAACTACTCTCTACATACCTAAATATAAGTCTTTT	4B	45.844
AX-110361956	CCCACAACTACTTTCTTGCAGAAGTTTATAAAGTT[C/G]AACACAACATACTCTAGCAAGTAGAAACCGCAAAC	4B	45.844
AX-111639807	TTCATTCCTTCTTGATATTGCATGTTTCCTGTTCT[A/G]GCATTGTTTCTTATTTAGTTTGTTTCATGTATCAG	4B	45.844
AX-95630758	AGGCTGATACTGTCCTAAATACAATCATATTCAAC[A/G]CCTTCGTCTTCTGCCAGGTGTTCAATGAGGTCAGC	4B	45.844
AX-110916123	CCTTATACATAGTAGACATCTTGACCTCATCGGTC[A/G]TAGTTGCTAGACTATATTGAGTTAAATTGGTTAGT	4B	46.282
AX-108919948	TGCCTGGGCGGTTGGCCCTGCCGTGGCATCAGCAC[C/T]GGAACCGAATCTTAATTTTCTTTCATCTGGAAGGG	4B	46.567
AX-108732071	CCATGAGGGCTATTAGGAAGTACAGAAGGGTGTTT[A/T]TCTGAAGAAATAAGTGCACATGCTCTTCCTTCGAA	4B	46.7
AX-108970560	TGCAAGCTCCAAGAGCACACATAATCTAGCCAGCT[G/T]CTCAATTACACCATACATAGATACATACAAACAAA	4B	46.7
AX-109434530	AGCAAAGAAGCAAGTTATACATTGGAGAGTTCCTA[C/G]TCCAGAAAATCCTCCTGAGCCCAAGGATGGAGAAG	4B	46.7
AX-108726442	CTTCATAAATTAATGAGCAAGCTTAGCGCAGAACT[A/G]CCAAGAGTCAACGACAGACATGGAGCGGTGTGGAG	4B	47.067
AX-108731607	CTCACGCGTCTTTATCTTTTGGAGTACATTCGTTA[A/T]GAGAGTTAAGCCTAAAAGAATACTGTAGATGAGAA	4B	47.067
AX-108753957	TTATTCGAAGAAAAGGTCTCGAAGACCGTGAGGAC[A/G]CTAAAGTCATCCCTCTCCAAAGAGTATCTCTCCAG	4B	47.067
AX-108759665	GAGAAACTGATCATATACCTTTAGATGCAATGACA[C/T]ACTTATCCTAGAAAGTCCTGTAGTGTGGTAATAAC	4B	47.067
AX-108762839	TACCCTGATGATGTAATCAGTGCTGTGACCGGCGA[C/T]AAGGCAATGTCGTAATGCAATATCAGTGTATTGTT	4B	47.067
AX-108840038	CGGAGAGAATGGGCGGTAGCTACGAGGCAGTAGAA[A/G]CTCGACCACATTCTCAGACGTGATGTTGGCCCACC	4B	47.067
AX-108844782	GATCTCCAGCTTGTAGCCAGTCTACCTTGATCTCT[A/G]TCTGTATAACAACTCTTCCTCACATAAATAGCTTT	4B	47.067
AX-108857450	CTCGTGAAAAATCAGAGCCCGCACACTTGAATCAG[A/C]TTAGGAGTCGAATTACGAAACGTCATGCATCCCAA	4B	47.067
AX-108858470	TGCACGCTCTAGGATCATCTGCCGCAATCTTCTGC[C/T]GTCTCACCTTTAGGAGTGATCAACACATTTACCTC	4B	47.067
AX-108865241	TGTGTCTGAAACGCGATCAATGCAAGATTAATTCA[C/G]GGCTGGGCAACGTGGGACAAGATTAGTCGATGCGT	4B	47.067
AX-108903933	CAAGCGAAAAGGTGTGAATCGCGAGGGCATCTGAG[A/C]AGCCCACTCGCGAGGTTGAAAGAGAGCAAGTCACT	4B	47.067
AX-108909613	AGCCAATGGTCTGTCCAGAATCGACAGGTATGTTC[A/G]TCTCCAATAGTCCAGGATGTGGAAGCACGGAAGAT	4B	47.067
AX-108911332	GTACTCTGTGTTTTTTTTTGTTCCACAGAGAACAC[C/T]GAAATTAGGTACACGTACTTCGTCTAATCACATAA	4B	47.067
AX-108924542	CGGCAGGTCACGACCACCGCCTTTGGCATAAGCGT[C/G]TAACATCGTGTTGACCACCCCAGCATCCACGTCCA	4B	47.067
AX-108967914	GTGGGTGCGAGGGGTCTCACCGGTCTTCTTCTCCA[C/T]CGGGACTTTGTGGCAGGAATAGGTGCCTTAGCGGC	4B	47.067
AX-108972880	CAATGAAGGCAATCCTGAATCGGACCAGCCCTTTC[C/G]TCAGATGGGCAGTTGCCGAGGCAGCGTCGCAAAGC	4B	47.067
AX-108974320	ATCTCTCGCAATCTTCATACTCCGGCGACTGATTC[C/T]TGCACACACGCACCCGTTTAGAGCACATCAATGGC	4B	47.067
AX-108983535	GCTGGTACGTGGGTACGTTGAATCTACCTGGCGTG[A/G]CTAGCTCGCTCTCTCTTCTTGTGCTAGCCAGACTA	4B	47.067
AX-108984548	ATCGCGGCCAAGCCCATCCATCATTTTATGGTCAC[A/G]GAGGCTCCTTCTTGGGTGTTTTAAGAGATAGATCA	4B	47.067
AX-109279513	AGCAATAGCACTGATATTAGTACAGCTCCTACCAA[C/T]TTTTCTAATGTTCTTAATATTTCCATCTCGTTTGT	4B	47.067
AX-109304763	CATCCGGAGTGGGCGCCTGGGCCGGATGGGTTTAG[C/T]GTTGCTTTCTATCAAATAGCGTGGCCCACAATCAA	4B	47.067
AX-109308574	CAGGAAACGTTGCTTCCCAAAGTTATAACCAAAGG[A/G]GATTTCAAAGCGAAAGGATCTGGCTCAAAGACATC	4B	47.067
AX-109314690	TCGTTCTCAATATCATACGATAGGCAGAACGTACC[A/G]TGAAAACCCCCCATTTCTCTTCATGCCATGCCCAG	4B	47.067
AX-109324407	GCACTTCTTTCACCTCAATGTGATGTTACTCAAGA[G/T]TAAGATTCTATTTACAGTTTATCCCAATATGCACA	4B	47.067
AX-109328495	GGCATAGAGGAAGAGTGCTAGTGGCACAAATTTGA[C/T]GCAGATACAATGATATTCTCCGAAAAATCCCCCCC	4B	47.067
AX-109331393	CGATGCCGGTACACCTCCACTTATTTACCTAAGTC[A/G]TGACCTGCATCAAAGGCAGGGCCGCGAGGGCACGC	4B	47.067
AX-109340013	CATGTTTTTATTTGTGGGCGGAGCCGGTACAAGTA[C/T]GTTTATACTCGTGTTATCTCCATATCACATACGCC	4B	47.067
AX-109340917	ACAATTCCGCTAACTTTGGACTGCAGGTGAATCGC[A/G]CCACAGCCACATACCTCAGGACGTTGGCCCTATCT	4B	47.067
AX-109372678	ATGTATTAAGGCAACGATTAAATCAAGCTTATAAT[C/T]GACAACATCATCGTGCATATGGAAAACTTATCGAT	4B	47.067
AX-109375701	TCTGTTGCCACAAGCCTCTTAGCCACGGAAAAATA[A/T]TCTAGACCTTGTTTCGGCACTCTGCCGATGGGGGA	4B	47.067
AX-109389019	AGCATTCTCCATAGATTCGGAGCACCTCGTTCAAC[C/T]TGGTTGTACTCGCCCTCTCTGCCTTCAAAAAAATC	4B	47.067
AX-109481430	CGCTGGCGATCATGATTCATGGAAACAACAACGAT[C/T]GAGATCGGGTCGAGTCTCTTTTGCATTGTCGGCTG	4B	47.067
AX-109533948	CTCCCTCCAGGTGAAAACCTGATCTCTGGATCGGG[C/T]GGTGGCGGCTCTATGATCGTTACAATCTGGGAGGC	4B	47.067
AX-109538607	TTCCTCGCCGCATATGACCTTCTGCTTGACGACCC[A/G]AGGAGAGGAAGCCCTAGATCTCGAGTCGAATGCTT	4B	47.067
AX-109557725	TTCGGGCGCCGCCGCTCCGGATCTGCCGTACCGCC[G/T]CCGTGACCGTTGGATGAATTGGACTGAACCGTGAT	4B	47.067
AX-109570586	GTGGTGCCCGGAGCCGGTTGGGAGGGCCGTATAAA[C/T]AGGGGAGGAGAAATCGGGGCGGGCGGGTCGTCCCC	4B	47.067
AX-109616202	CGGGTCTTGCCGGCGATGGCCACGCGAGCCCGGAG[C/T]GCGGGATCGGAGAACTGGATGAGAAAATCTTCAGG	4B	47.067
AX-109623812	GCCGCCAGCTGGAGGCCAGAAGCAAATGCTGACTC[A/G]GTGGAGGCGTACTACCACATGCATATCTGCATTGA	4B	47.067
AX-109841643	TATGTTGGTAGACTATTAGAAGGATAAGATAGACA[A/T]GAATTAGTATATTATTTCATATTTTGCCTGAGTCA	4B	47.067
AX-109875431	GAAGGCCTTAGATATGCGGACAATCTGACACGCTT[C/T]GACCTCGTCCTCTGGGAGTTCCTGCCTTGGCAGGT	4B	47.067
AX-109881420	CATAGAGTATGACCCCATGCACCATAAGATCTCTC[A/G]GTTGAGAACTTGTGTAGCCTGCATTCATGTATTGG	4B	47.067
AX-109907955	AGCCGGACGGGGTCGGGTCCATGGGCTCGGCCACT[A/G]TGTAACAGGTATAAAGGCACATGTGACACTTTTTC	4B	47.067
AX-109920039	CCCAGCTTGTGGCGATTCTAATCAAGGGAGAGTCA[C/T]CGGAGGCGGTAGAGACCCGGAACGCGGTTGAACTC	4B	47.067
AX-109974337	TGCACAGGCTTGCGGGGGCTCCCGGGCAAACTGCC[A/C]TTTGCTGGGCATGACTAGACTTAAGAGAAGCAAGT	4B	47.067
AX-109980182	CATGAGGCCACAATCCGCCAAACAATCATGAAAGT[C/T]TTTCATTTGTGCAAATGGCCTCGGGTTGCCTCCTA	4B	47.067
AX-109997661	AGCATGGTGGCCAGTGTGGGTACCAATTAGTAGCA[A/G]CACCGTTTGTCACAAGCGCGCTACTGCTACTTGCT	4B	47.067
AX-110007756	ATGACACATTTAGACCAAGCCACATCTGGTAGGCC[A/G]GCGATGAGGAGCCAAGCAGTGTCCAGAACCGCCAC	4B	47.067
AX-110008055	CTTAAGCAACACCACCGGGAGACTCCTATTTTTTA[A/G]CTAGGACGCAGACCTGCCACCGGTTTGTGCGACTA	4B	47.067
AX-110036233	TTGGTCATCGCTGATATAATTCCTATTATTCAGAT[C/T]GAAGCCTCCTGATCACTGTCAAATCAATTAGTTTA	4B	47.067
AX-110043596	TATGCCATATTGCACTCCACTACTTACTCTCTTGG[A/G]TAGTTGACGCACCTTCTTCCTCATGTAGCCATCCT	4B	47.067
AX-110058605	CTGATCATTCACATACCTGGATACCAACCTCTTGG[C/G]AGAGTCGTCGTCAGCAGCAAGGCCCAGCTAACCGA	4B	47.067
AX-110186383	CTCTTGAGGTGATCTGGCATATTTATTACATTTTT[C/G]CACGGTAAATAGATTGGCCCAGATGCTATATAAGG	4B	47.067
AX-110195987	GCTTGCACGCCCTCTGCTGCACGCACCGCTGCCTT[C/T]CGATTGCTTCTCACCCGACGATCTCCGAACGTTGC	4B	47.067
AX-110196145	GGGATGGCTCCTCGGCCGTCTCCGTGAACTCGGCA[A/G]GATGGGCCTTGCAGGGAATGGTCAGCTAAAGCGAC	4B	47.067
AX-110360260	TTTGTAGTCGCCACCGGCGCACATCCTGATCTGAT[A/T]TGCATGCCTTCTATATCTATAAGTGAGAATAAGCG	4B	47.067
AX-110438071	AGAAATCTAGAACAGCCAGAATTATATCATCTTTC[A/G]ACAGGGACCAATGCCGCTGGAAAAATCCCGCTGTA	4B	47.067
AX-110445927	CTAGGAATGCAATTTGTATTCAGTACGGCATATCA[A/C]CCACAGACAGGGGGACAGACTGAACGCATAAATCA	4B	47.067
AX-110458811	ATCATTTCATCGGCTCATTAAGCAGCATTGACTGC[C/G]AAGGTGTTTCTCTAGATTTGGGCATGTTGGTTGAT	4B	47.067
AX-110493470	TGGGCTGTGAACATCCTTCATAGCTCTTCGCAGTT[C/T]CTGCTATGGATTCACAAAGTAAGCATCTGCGCTAA	4B	47.067
AX-110534482	AACTTCATGGTCACCTGATGTAAAAATATCATCTG[C/T]GTCCCGTTGCAACACTTGATTACACGTAGCTGATC	4B	47.067
AX-110562851	ATTTGGAGGCGAAGAATTTGTTGTCTCTTACCATG[A/C]ATCTGTGTAGCTATGGAAACTTGGCTTCCTGTAAA	4B	47.067
AX-110575072	TCCTCGGGAAGACGAGATTGCTGCCTTCAATACGT[C/T]GTTTCCGGAGCTCCATCGAGCCCGCTAGCCTGCCC	4B	47.067
AX-110576616	ATGCGTCCCAACCAACAGATGGAGTCCAAAGTCTC[C/T]TCACAACGGGTTTTAATTAACTTCTTTGTCTCCGG	4B	47.067
AX-110636032	TTTGAAATCTCTAAAAAGACAAATATTTAGGAACG[A/G]TAGTATTTTACGGCGATTGTTCCACACTTGTACAT	4B	47.067
AX-110647881	TCCGTTGACGACGATCTTGTTGCGGGCGTGCATCC[C/T]GTTGGAGACAAAGATCTTGTTGCTGACGCTGGCCA	4B	47.067
AX-110667648	AATTCCGCATCCGAAAGCGCCCTTTTCTCTTGTGC[C/T]ACATCTAGGCGCAGGACAATTTCGGTGGCGAGGTG	4B	47.067
AX-110671770	AGGCGTGCCAAGAGTCCTCATGAGCAGAAGAATGG[A/G]GTGCTCAGCCCGGCTACACTAGGTTTACATCGCGT	4B	47.067
AX-110673885	CCCACCAAACACACTCTCCAGTAAGGACTACTTAC[C/T]AGTGGCAATTTGTTCCACTTGCCAGAGCTCTTCTC	4B	47.067
AX-110694934	GGGTTGGGAGCAGGTGTGGTTGTGTCAGCATGTGC[C/T]GGTGCAACGCTAAACGAGCTGCTCCCAATGAAGCC	4B	47.067
AX-110707358	GCCCCGCAAGAGGCTCTTGGGCTTTAAGCTCGGCA[A/G]GAGACTGCCGGAACACACCGCGATTGACCAGTAAG	4B	47.067
AX-110718462	TGCTTTGGAGCGCGGGTCGTTGCTCGAGGCCCGGT[C/T]AGGATGAGGATGGCTATCTGCCCTGACCTCTGGCG	4B	47.067
AX-110719237	GGCGCTCCCCGGCTACCAACATTCAAGACAGAGGC[A/G]GACAGCGTGCTCTTATTCCCCTCCGGAGCGCAAAG	4B	47.067
AX-110909151	ATCACTTAAATACCTTGACCATACAAACCATTGCA[C/T]GCTTGAATCACTTCCAGGCAGTCAGACTCGACGAT	4B	47.067
AX-110923484	TGGGGTGATGTCATTGCTGAAGTCGACAGTGGTTA[C/T]GAAAGTGAGACTGGTGCGAGTAGATCTGATCTGGT	4B	47.067
AX-111015110	CCAGCAGTGAAGTCCTATGGGGCCGACACTAAGTC[C/T]ATGTCACGGGAGAAGGTGGATCAATTTGAAGATCA	4B	47.067
AX-111021746	GATATGCGGATGAAATTAAAGGCGGCTTATACACT[A/G]ATTGAATAACTGCACACCGATGCACAACGGGTTAT	4B	47.067
AX-111053355	CGTCAAGTCGTCGTCCATAGTTTCGCATGTCACCA[A/G]CAAACTCAACCATCATGTCTGGAGGGAGGAACCCT	4B	47.067
AX-111054460	GGTGCATATTGAAAAGGAATCTGCTCTACTACCTA[C/G]TACTTCTGCAGCTCCAACCTATGTGCCATTTGCTC	4B	47.067
AX-111061010	GACGCATCGAATTCGGGGAGTTACAGAAGACCTCA[C/T]GGGGTAAATAGGAGTGGTCTTCTCCTTCTGAATCC	4B	47.067
AX-111072212	TTATGCAGACCTGAGTAACATTAGTCATACAATAG[C/T]GTGTTGTGCAGGTTGGATGCTCCGTTGTTTGGTGC	4B	47.067
AX-111080078	CGGCACTTGATTTGACGTAGAAGAATCGGGGCAGA[A/G]GGGATCGATCAATGCAACCGTCGCCGGAAACGAAG	4B	47.067
AX-111095434	GGCACGTGTCCTACCCCATGTCCTTATCTTTATCT[C/T]GAAACGTCTTAGAGCCGCTAGTCTTCTTCCCCGCG	4B	47.067
AX-111096319	GGGCACAAAGATATGAGCCGATATTGAGATATGCG[C/T]TGCGGGTGATGCACCTTTGGGATCAAAGTGATAGA	4B	47.067
AX-111111918	GGGCGTTCGACTCGCTTAACTGGTCTTTTATGTTC[G/T]AGGTGATGAGGAGTAAAGGCTTCGGTCATAAGTGG	4B	47.067
AX-111115934	GCCTTTCCGTGTTGACGCAGATAATTGATCAAAAC[C/T]GTCGTGCGCCTTGAAAGTTGTACATCCTCAGATTG	4B	47.067
AX-111133320	AAATGATCATGGATTAGTGCCTCCTTGTCTTCCTG[G/T]GAAGTGATCACCCCTGCAGGCCCATGCAAAGTGTG	4B	47.067
AX-111168928	AGTTGACCATGATGCCTTGGAAGTTGTCGAGCTGC[C/T]ACCAAGTCTATATATTCCAGATCACGATCCACGGA	4B	47.067
AX-111178012	TCTGTGCACTTATGTCAGTGGTGTTGTGGGGCCTA[G/T]GAGTCTAGGAAATCCAGGTCGCGGTACCTTTTCTT	4B	47.067
AX-111189140	CTCACGATCCAAGTGGGAGCCTATGGAGAAGTGCT[A/C]TCCGACGACACCGTCCACGCGCCCGACCTGCTCGA	4B	47.067
AX-111489009	GTACTATTATTTTTAGCGGGAAGCCAATGCAACAG[C/T]TGATAGTTGATGCCGTGTCAGCTAGCTTCAGTTTA	4B	47.067
AX-111504260	TTGGCAAGAGTAAACGCTTACGTGATAAAAAAAAT[A/G]GAGAGAGAAGGCAACTGTGGCTAGTAATTAAGTTA	4B	47.067
AX-111530686	CAGGAGGTTTGTGGGAGTCCGGACCTATCCCAAGC[C/T]TGCTTCTTACTACCCTGACCCATCAAAAACTCACT	4B	47.067
AX-111536609	TCATGTGAAACTATATACTATGTCTTTGAATCACT[C/T]GAGTCCAAATATCCATTCCATAAAAGAAAATATTA	4B	47.067
AX-111548176	ACCTGCTAGCTAGCAACATTAACTCATGGCACGAC[C/T]TCAACCAAGCATTTGTGCGCAAGTTCACCGGCACC	4B	47.067
AX-111556448	GTGCCAAACACGATTTTAGTGATGTTGTGTACGCT[C/G]AAACTTTCGCCCTATATCAGGCTGTGTCCTTGGCA	4B	47.067
AX-111571110	TGGTGCAGTGGCGACAATGGCTTATCGATGCAGCT[A/G]TACCGACTGCGTGGCAGAGACGTAGACTCCTCCTT	4B	47.067
AX-111592355	CCACGGCCACACTTAGAAGGATAGAGAAGGGAAAC[C/T]GAAGGCACAAGACAATCAAAGCAACGCCAAGACCA	4B	47.067
AX-111609726	ATGCAAGTTCTTTGCATAGCTTGTCATAAAAAATC[A/G]TGTGTGTGTTTTTTTGGAAAGAGGAATACCACAGC	4B	47.067
AX-111680838	GCATTTTCTTTGGCCCAAGATTTAGGCATGCAACA[C/T]ATTCAGGTGGCATCGGACTGCAAGCACATTCACCA	4B	47.067
AX-111682978	AATTCCTTTTTCCACAACAAATCTCACGTGCCTCA[A/G]TCCCAACCAGCAGTACAGATCATCCATGCATAAGC	4B	47.067
AX-111690515	TCCCAAGTTTTCAACCAGTTCTGGGCCCTTCTGGA[G/T]AGTGGTCGCCTCCACCGTGGCCGAGTCCAACATGT	4B	47.067
AX-111691866	AAATCAGTCGGGTTCTGGGCCGTCAGATACGTCAC[C/T]CGCCACCCGTTGGATTCAGTCAACACTATAAGAGG	4B	47.067
AX-111699950	CGGCAGGAAGAAGAAATCTTGGAATTGCGGGCCCA[A/G]AGTCTCGACCACGGTCGGCAACAAGATCAAACTCA	4B	47.067
AX-111722245	ACTGGGTTCAGCCTCGAGCTGCCTTGTCCATCTGA[C/T]CAGCGTCTCCTTGAACCAACTTGTTGTGCCATTCA	4B	47.067
AX-111722634	CACCAAGCTCTCCTCGATGACCAAATGGTTCAAAC[A/G]GGCGGCTCGCTGTGCAAAGAGTTCGACACTGGCCC	4B	47.067
AX-111735755	CGCCAGGCTTTCACCAAAATGCCACCGCTCCACCT[C/T]ATCTCCACCCCAGTCATTAATCAGTGCGGTGTCAA	4B	47.067
AX-111835681	ACGGGCCATTTTGATGTTTAGCCTGGCGAAGGCAC[A/G]TCGTGCCGGCGTGGGGCGATTCCATGCCCTCTACA	4B	47.067
AX-112285875	GAATTTTAACCGGGTTCCGAAAATCAGAAGGTACT[A/G]GTACTTAGTTGGCACACTCATGCCATTATTAAGTC	4B	47.067
AX-86178173	GCGGCCGTCGATCTTCACCTGGAGGATGAGGTACC[C/T]GGCCTGGACGTCCTTGGCGAGCGCGTCGGCGAGGT	4B	47.067
AX-94455780	ATACAAAAGCTGAATCCACGCTGGCTGTGCGAGTC[C/G]AGATCCACGACCAAGGATCCCCTACACGGATGCTG	4B	47.067
AX-94464278	CGATGTGTCAGGCGATTCATCCTTCAGGCGCTTGG[C/T]AAGGACGCGGTCCTCCCCCATCGCGATTAGCATCT	4B	47.067
AX-94920574	CTGTAGTCAATGAACCAAATGTGGAGCAAGAGAAG[G/T]TAACGAAGGCACGCGGACTTCGTAGAAATAGACCA	4B	47.067
AX-95078813	TTGCAGGAGCTGCTATCTCGGTCCTTGCTGGCCAT[G/T]TTGGGACATCTGAACCGTGATTCGAGAATATGGTT	4B	47.067
AX-108733620	CACCTCGCACCACCGCATATCTTAGTAGTTTAACA[C/T]CAATCGTGTCAAACATATACCATTAGGATCCTCGT	4B	47.321
AX-108734417	TCCATGAAGTCCAAGCTATTCAGTAATTTGTGAGC[A/G]GACCACCATCGCCGCGCTCCTCAAGCACAAGCTAC	4B	47.321
AX-108738278	GTTTCCTCGACATCTTTGGCGCGCCAGGTAGGGGG[C/T]GAGTTAGTCATGGGAATAGGGTCTATAGTTAGTAC	4B	47.321
AX-108740054	TTTTTGTAGCGATAGTTAGACTGTTTTATGCCCTT[G/T]CTTGTTTTGAATGAAGTGATGTTGATTGATTTTGT	4B	47.321
AX-108743578	CCTCTGACTCCTCCAGCTCCACCCAGTCTGAACTT[A/G]GTTTTCTTCCTATTATGGTTGCTGCTGATTCTGCA	4B	47.321
AX-108750522	GTGGACTTGCTTTAGGTATGTTAGTATGGCCAATT[C/G]TAACAATGCTCAGATCTTGGATGGGTTTGCTTCAA	4B	47.321
AX-108750690	AATAATGGTTTCGTCAGACAGTGCTTACCTCACAT[A/C]CTCTCCTCCACTTTTCCTTCTTCTCTCTCTTCTAA	4B	47.321
AX-108752874	CCCAATCATGCAAGGGGTGTACGGAAATGAGTCGT[A/G]TATGTCATTCGCATGTCCATGATAGTAATCTTTTG	4B	47.321
AX-108753994	GTTTGTTATATTGCCTGAACTTTTTGTCAAAGTGT[A/G]TGATAAGGCATCTGTATATTAACAATTGCAGGAAA	4B	47.321
AX-108766235	TAGATAAGATGATGAATATGCTCACAACACATAAT[A/G]AGGACAAGGACTAAGACATCATAACAGAATGACAA	4B	47.321
AX-108769457	CACGGTTGATAGAGGCAGGTAGAGAAAAATAGATT[C/G]GTTCGGCATTCAACTGTTATTGGGCAGAAACACGC	4B	47.321
AX-108770803	CATATATTTCCAATTGCACATGAGTTGATCCTGGC[A/G]TAGCTGTCAATGACGAACGGTACAACTGGTGGTAG	4B	47.321
AX-108770960	TAACCGCCCCTGCCTTGCTGAGTTAGGCACCAGGA[C/T]GGAATCAATACTCTGTCTAGACGATGCTCGAGCCC	4B	47.321
AX-108772888	CACTCAGAAATTCCATGGGAAATAATCGATCAAGG[C/T]GAATGGTGAAGAGTTGAAGTACCAACATGTTCTCA	4B	47.321
AX-108776021	GGTAGCTCTGGCCGCAGTGGCGGCATTGGTGTTTT[C/T]TGGAATGATGGAATGAAATTGGATGTTTTCGGTTA	4B	47.321
AX-108776557	CACAACATCAGGGTTGGCTAGCCATTCAGGATAGC[A/G]AACTTCCTGACTAACACTTGTAGCCTCCAACTTGC	4B	47.321
AX-108779986	ACCTCGCAAGATGTGCAGTAATAGGCTAAGAAAAA[C/T]GGTTCGAATAAAGACCGGGCCGTGGCGTGATGCCA	4B	47.321
AX-108780629	AGCCTGCAGGCAAATTGCTTTTGATGAGGACGAGA[C/T]CGGGTCCAACCTAACTTATGAAAAAAGAATAAAGC	4B	47.321
AX-108789337	TTTTGTAGATGCTCAAATTACATGTTTTGAAGTAT[A/G]TTTACGAGTGATTTGTGCATATTACATGTTTGATA	4B	47.321
AX-108792422	CGCAGCTGCCTCTCCTCCGCCAGGCTCCTAGTCAT[C/G]GTTCTCTCCTGGGTCCTGACCTTTGAAAGCATCCC	4B	47.321
AX-108795059	GGGGGAAGAAGATAATGACGTGGGAGAGAGGTGAA[A/C]GAACGGCTCTAATCCCGTGCATCGGGTGGCTGGGG	4B	47.321
AX-108799566	GAAGGCCTAACCCAGCTACATCCCAGTTGTAGAGG[C/T]GCAAGTCCGGTACTTCACGAATGAGCAACTCCATG	4B	47.321
AX-108803008	GTGCACTGCTTTGTTGGGTATGTTAAGACTTCATT[C/G]GACAAATTCTGTACTGTATTCGTGCACAACTTGCA	4B	47.321
AX-108803798	AGTCGGTATCTTTTATTTAGCTTTGTAGACCTTGG[A/C]CTCTCGTGTGATGTCCTAAGGAGGGGCATATAGGT	4B	47.321
AX-108805089	CATGACTTATATGCAGGGTATTCTACACCTGATGA[A/G]AATCTTCATGGCCCTAAAACTAAGAAGTAGCGCAA	4B	47.321
AX-108810326	CCCAATGGGTGGTAGATTCACCTTCTCCCTGCTTA[C/G]AATTTGTTAAGTCCATGACCGTCATAGATTGCTTA	4B	47.321
AX-108814342	TGCATGCCAGCATGCCCGGACGAACGCGGTCACCG[C/T]GTGTACCGTAACATAAGGCCATCCTAAGCGCTAAC	4B	47.321
AX-108822594	ACGAAAGTCGTCAGCAGATCACGTTTGTGGAATAT[A/C]ATTCTCCCTGCGATGGTATGCGAAGATCATCTTGC	4B	47.321
AX-108822638	GTAAATCATACAATTCAGAAATCAAGGAATAATCC[A/G]GATAATGCATGGCCGAAGTTGGCCAGGCAACCCTT	4B	47.321
AX-108830847	TTTAGATCTGTTCAGGACCGTTTATTGTTCGGGTG[A/G]AGGGGTTTCAGATCTGTTCAGGACCATTTGTGGAA	4B	47.321
AX-108833784	GTAGCCCAATAGGTGGTCGTGGTTCCCCACGACAA[G/T]CCTGGTGAAGGAAATGTACGTAAGTCCTCTGATGA	4B	47.321
AX-108833837	AGTTGCGCCTTCCCGACTAGCCGTAGACCGGACCA[G/T]AGAGTCATTATATTTGCCCTCAATAGGCTTTAGCC	4B	47.321
AX-108833948	TTGCACCGGCTGCTCATGCCATTGCGCAGGCATGC[A/G]GTTTCTTTTCTCCGCATTCGACTCCATGAATATGA	4B	47.321
AX-108843011	TGACACAGGTTTATGAGATATGTTGGACTAAAACT[C/G]ATAGCCTTCACACTTGTCCACTATTTCCTTTGCCA	4B	47.321
AX-108843012	ATCTCGATAATTACTACCAAGATGGTTTTTCAATG[C/T]TGTCTTTCTTCAAGACTTGTCAATTCTTGCATCAC	4B	47.321
AX-108849338	AGTATATCAATACTGGCTATGACATCCAAGTAACA[C/T]TGAGTCAACCATATGAATATGAGATGCATGTACCA	4B	47.321
AX-108850980	TGCACAAAGAGCATGTAGAGTAGTTAGCACACAGA[G/T]GATTTTTATCCAGGTTCAGGCCACGAGGATGCATA	4B	47.321
AX-108851021	ATCTATGCGTCTAAGGTTCAATGGTAAAAGGAAGC[C/T]AGGGGAAACATTGTTTACCCAGGTTCGGGCCCTCT	4B	47.321
AX-108851370	TAGAAAGAGGAGATTGGTGCACAGGGACACAAAGT[C/G]TGCTTGTTTGCAGTGGGGTGGTGTGTGAGGTGAGT	4B	47.321
AX-108852213	GTTTCGACCAATTTCAAGAATGTCGGATAGTCCAC[A/G]TGATGGTGAGGATATTTTCGCGGCCCGGCTCAAAA	4B	47.321
AX-108859072	CGCCGTGGTTACTCTGCGCACCAGTTCCAATTCCA[A/G]TTCCTACACTCGTACCTATCATAGTGGCTATGCTT	4B	47.321
AX-108867363	CGTGGATTTTTATAGCCCTTGCACCCAGGCCCTGC[C/T]ATATTAGCTCTTCAATATCGCTTTAGGATTCGTGC	4B	47.321
AX-108867746	TATGGCTAAGTGGAAGTAATAAAGCCACATAGTCC[C/G]ATTGCCTTGTTACCATCCTACACTACCGCCTCCGG	4B	47.321
AX-108867943	GGACATTGGAAGGAGGAGAAAAGCCAAGGAGGCAT[C/T]CCCAAGAGGATACTTCTTTCTTGATAGGCCGCCCT	4B	47.321
AX-108872710	AGTAGCATACTGCAGTAGTGGTGGATTATATAGAT[A/T]TCAACAAAGCTTGCCCAGCTGAACCTTTTTCTCTT	4B	47.321
AX-108877588	TAGCTGCAAACAGAGCAACATAAACAGATTTGACA[A/G]AAAACTGCCCATTCGCCTCCCAAGCCCAAGATATG	4B	47.321
AX-108881314	GTCCAATGGCCGCCCAAGCGTAAAAGAAGACGAGT[A/C]TCTCTTCAGCATTGATGACTTTGCTAAAATAGTAA	4B	47.321
AX-108885338	CGCCAGAACCGCATGCCACAAGCTAGCGAGCTGCA[A/C]TTTCCACCAACGTCGGACAGCATCATAGCAGGCAC	4B	47.321
AX-108885476	ACCATTGTGCCGCTGCCAGATGAGGTACTTTTTCC[A/G]AATGCACAAGAAGTTTTAGATGAGTTCTTTGCGGA	4B	47.321
AX-108889199	AGTCGCCGCCACAATCACCACAATGTTTCTCTCCA[A/G]GTTAGTCATACTTCATCAGTGTATCGCATCCGACA	4B	47.321
AX-108891179	GATATCTTCCTTCTGTACGAGACCGCAACCAAACT[A/G]CAATGACTAGTTGTGGTTGTTGATGCTTATGAATG	4B	47.321
AX-108894315	GCGTACTTTCCATATTGCAATCTCGTCCTCACACC[A/G]TTTTGGATAAACACAATCGTCTTGTTACCTTCTCT	4B	47.321
AX-108895557	ATGGAGATGAAGCAGTTCTGTGGTTGTGTCATGAG[C/T]GTGATATCGCGCTGTCAAGCTCTACTAGATGAGGC	4B	47.321
AX-108898567	GCCATTTGGAGTCCGTTTGATACTCCAACGGCTAA[C/T]CGGGTAACCATAAATCCTCTTTCTATTTGCAGACC	4B	47.321
AX-108899559	GATCGCCTCGTGAGAATAAGCTAGAGCGATGAACA[G/T]CACAAGGGACACGAGATTTATACTGGTTCGGGCCA	4B	47.321
AX-108903387	AGACAAGTTGTTACAACTCCCCCATCAATGATGAT[A/G]CCAACACAACGTTCAATCACAACTCTCTTTGTATA	4B	47.321
AX-108904078	GTTCAAGACAAAGGAAAATTACAACAAAGCTAGCC[A/G]AAGGCGATGGAGAACGGCTTACCTGCAACGAGTGG	4B	47.321
AX-108904426	TTGTGTTTCAAGCCAGGGAGGAGCCTTATGACATC[C/T]GTTGCATTCCTGAAATCCCAGGCCGGCCTCCCCTT	4B	47.321
AX-108907582	TGCCTATTTTGTGAATCAACTGAGTAGTTTTTTTG[C/G]GTCTGCTGTATAGTGTGTAGTAGCAGCAACACGGT	4B	47.321
AX-108908866	GATCCAAACCTCTTCAGACATCAGCGAATGAGTGG[C/T]GTGCATCGGGTTGGACTGGAACGCTTGCACTTGTA	4B	47.321
AX-108909057	TCCGTGGGCCATGTGAATGTCTAGGGGGAAATCTT[C/T]GATCCATATTGCGGGGTATGTTGTGCCATCATATG	4B	47.321
AX-108910031	TTCGGGACACGTTTTATTGTGTCAAGACAACCTTT[A/G]GGAGGCGGTCGATGTCTAAATCAGTTATGTATATC	4B	47.321
AX-108911818	GCAACATGCATAGGAGCAGCAGCCATGGAAACAAC[A/G]TTGACAAACGGCACCACACAAGCTTTCACCCTTGA	4B	47.321
AX-108911829	CATCCCATTCGGATATTTTTGCTATGTTACCATGC[C/T]TTTTGGTCTGAAGAATACTGGATCCACATTCATGC	4B	47.321
AX-108913050	TCCGCTAGGTTGATTAGGGTGCGATGAAGCGAATC[C/T]GAGGATGCGGACTTGTGAGTTAGCAAAGCAGCCCC	4B	47.321
AX-108913536	GGTTAACGCTGACTTGGTGAAAGTAAGGGCTGACA[C/T]GTGGGGTCCACGGGATTAACGCCAAACTAACAGGG	4B	47.321
AX-108916045	CGGCCGTATTTTTGTACTGTGGAGGATCTTCCTTT[A/G]ACCTTGCCATGATTGGTTGGTCTTTCGTTGTTTGA	4B	47.321
AX-108916443	TGCAGACCTTTTCCTTTTTGTCCAAACAAAAATCT[C/T]GGTCTCGATTCCTTCATTTCAGCATAGCACATCAT	4B	47.321
AX-108916481	TGGCCAGATTCAGGGCCTGACGAGCATCACAAGCT[C/T]GATTTTGGAACTGACTTACCTTGATGACAACACAT	4B	47.321
AX-108916959	CAAGACTTGCGAAAGAGAAAATGAGTCAGGTGGGC[A/G]ACAAAGATAGAGAATCATATTTCGAGGATGGTAAC	4B	47.321
AX-108918930	GCGAGGGAAGCGTACGGGTAGTTTTTCCAGCAAAC[C/T]GTTTTTTCTTCGCACATAAGTGATGGATTGCATGT	4B	47.321
AX-108920823	ATGGGCAGCAGCGCACGTCATCGGATGGCCGAATC[C/T]AGACAATTCCTGGTCGGATCGACTCGATGGCGAGC	4B	47.321
AX-108925138	TCTGCCGTGATCCTGAGACCGGCAAGCAATCCTTC[A/G]TACTCGGCAGTGCTGTTCATTGACATGTCCCTGGG	4B	47.321
AX-108926622	GAGTGTAGCCCATCTGCGACTATTTGGTTAACCGC[A/G]TGCTACAAGCCGACCAAATGCTAGCACAACAGATC	4B	47.321
AX-108927259	CAGCAAAACCTGCAATGCAAGAAAAGAACCTGCAC[A/G]CATGCCAAAGCAAACAATCAACGGAAAGGGCAAAA	4B	47.321
AX-108929571	ATCCAACCTGTACCAAAAGTTTGACTATCGCTTGT[C/T]GTGACTGGTAGAAGAATTACACCATCACTTGATGA	4B	47.321
AX-108931033	CGGTTGTCTTACCTTGCCTTTGCGGCTTTGTTCCA[A/G]AGCCACCGACATTGCACCGTTGCATCTATGGCTTC	4B	47.321
AX-108931036	TTGTGGAGGTTCTTCTAATCCAGCAACTTCTCCGG[C/T]GTGAGATCGTCCGGACTGTTATCTTCGCTGTGGAC	4B	47.321
AX-108934061	GGTCCTAGTCTTCTTCATGACTGTTGGCTTGGGCT[A/G]CTTCAAAGAGGATAACCCAGACCTCATGGTGACCC	4B	47.321
AX-108942655	CATCCCAGCTGCAGACGCGCAAGTCCGGCGCCTCG[C/T]GAATAAACAACTCCATGCTTTCAGGATAAGTCTCG	4B	47.321
AX-108943519	GCTGCCATGCTTCTCCTTTTTCCTGATCCATACCT[A/G]GCCTTGTCGGGCTATTCTCTTTTGCTTTCCTTGGT	4B	47.321
AX-108946675	CCAGCTTAATTTCTCGCGATCCATTACAACTCCCC[A/G]ATACAGATATCCACTCCGATTCTACCTTGACACCT	4B	47.321
AX-108947977	CTTTGCTGATTTAGAGGCGGCGGTTTAACACAGCC[A/G]TGATGGCGGAGTTCTTTGCTGAGAAGCAGAGGCGT	4B	47.321
AX-108951831	AGAGCACTCTAGGGGTTTTACCGTGTGTAATTTTG[C/T]TCACGAGTTTAGGAGCTTGAATGTCGATGCTCACA	4B	47.321
AX-108952461	CTATGCAGGCTGATCGATTTATGGCGTTGATCCGA[C/T]GACGTGCATTGACAAGCCACTTCACGAGGCTAAAG	4B	47.321
AX-108958802	AATAATTAAGTTAGTGCACATGAAGTTCATCAGAT[G/T]TTGATGGATCCTGATACAACAGCAGCAATTCACAG	4B	47.321
AX-108961004	GTGCATGTCGACCTTGCACATCTTGAAAATAACAC[G/T]CATGGCTCTTACCGCAACGACTCCTCGGGTCTCCA	4B	47.321
AX-108967711	AGCGTTGTAATTCTGGTCACGAACGTGCACGTACA[C/T]ACAGGTTGATTAGTCTGTTTGCAAGCTGCAACAAT	4B	47.321
AX-108973121	AGGCGGCAGGACGTCAATACAAAATGAAGGCATCG[A/G]TGCCCGCGTACTCCAACTTGACGGCCTTGCCGCCT	4B	47.321
AX-108973686	CGGCATCATCACGGGCGCTTGCAAATAAAAGGACG[C/T]GGTGTGCTCTCTCAAGCACGCCTACCAGGCTGCAG	4B	47.321
AX-108975695	GGATATATCTTCTTCTCATCGAGATAAGCATATTT[C/T]GAATTGTCTGGCATTTCTTTTATGTCACACCCTGA	4B	47.321
AX-108976944	CGAGGTACTCACGTGTGAAAAAAGCTACTCTTCGG[C/T]CTCCTTATGGCCTCGAGGAAGCTGGACCACTACTT	4B	47.321
AX-108977377	ATCAGGGAGGAAAGGGAGAAAACAAATTAAGAGGA[A/C]AAAGAGAGGGCACAACATGAGCCCTTGGCTAATAG	4B	47.321
AX-108984536	GGCTGGAGATGCTCTAAAGCGGACACGTCAGGACA[A/G]CAGTTCGGCCGTGTCCGTTTGGATGTATAAAAGGC	4B	47.321
AX-108987253	CTATCCACATCACACTATCACAGTCTGAGACACAA[G/T]AATGAACAACCAGACCCAATGCAAATCTAATCTAA	4B	47.321
AX-108988131	AAACTATCATGCAAGAACTATTACTGTGGCTGACA[A/G]CGGGCTTTTACCATGCTGGACTACCAAGTAGGCAG	4B	47.321
AX-108989212	CTTTGCCCACTCCACCGTTCCACCCTCAGTTTGGC[C/T]GCCACCCATATAACCTCCGCCCTGTTAACATCATC	4B	47.321
AX-109003211	CCTAGCCGAATTCCACCATTCCTGGAGCGGTTCCT[A/G]TCCCGTGGGCATGAGCGACAAATTGGTCTCCGTCT	4B	47.321
AX-109007158	GAAACCCGTCGCGCCGCGTCGATATCAACCTCAAA[G/T]GCTCAAAGTAATTCAGGGCATCTCCGACACGCTAC	4B	47.321
AX-109008050	CCTCGTTGGACGGATGGCGTAAGAAGCACACGCTC[A/G]TTCGGCTGCGGCGCCGGCTTGACCTCCTCCTCTGC	4B	47.321
AX-109017736	CGAGTGTTACCCAACCTGGGAGAGTGCCATGCAAC[A/G]TACGCCATATAAAAATTTTGACTTTTGCCGGACAT	4B	47.321
AX-109018884	TTGAAGTCACCGTTGATCATCCATTGTTCTCCCAG[C/T]GGAGGGGCTGCTCGCACCAGCTCGACCAGGAAATC	4B	47.321
AX-109031081	ACCAGCAGTTGGCACGAGAAGTTCTTCAAGACCAC[A/C]TGTTGCACAAAGACCAAGGAGGGTACTAAGGCCCG	4B	47.321
AX-109031246	CCACTCCGTAGGGATTCCCGGTCTTTCATGTCACC[C/T]AACCTGCAGGATCACCTGGCGATGGGCCGCGGGTC	4B	47.321
AX-109031888	AACACGCTGAGGCGGTAGAGGACACCAGGATTGAG[C/T]TGGCTGGCAAGGTGGAAAAGCTGCAGGCGAACCTG	4B	47.321
AX-109032025	TGGGCATGATCGTAGTTCGATCATTCCTCCAGCGC[A/G]GGGCATTGGGCTTCCAATCGGGCATGGATGGGAGC	4B	47.321
AX-109033085	CTGGCCATGGCAGCGGTTGGCGGTAATTCTAGTGC[C/T]AACGTGCTTGGTGCACCTTGTTGTATAACCGGCCC	4B	47.321
AX-109034996	CAACGCACGACCCAAAATGATGAAGGTGGTTTTGT[C/T]CGGATTTCGTTCGTTTAGGGGTGACAATAGAGCCG	4B	47.321
AX-109035295	CAGGGACACGTTCCCGAGAAAATCACATGCAGTGG[C/T]GGCGGCGTGCACGAGCGGACTTGATTGTTGCATGC	4B	47.321
AX-109038212	CTTGGACTTGAACAAAGCTCACTCCCCAAGCTCTA[G/T]CACCTGCACTCAGCATTTTCAACTTGAAGATAAAT	4B	47.321
AX-109039878	GGGTCCGGCTATGCTCGCAGTCGAGCCTGACATGA[A/G]GCACAACTATGATCAGCGCGAGTCCTCCAAGGGCA	4B	47.321
AX-109042564	GCGCCTCTGTTCACGTCATGGCCGCGACTCGTGTC[A/G]TCCCTAGCCTCGCCCTCCTTTGCCTCGCCTCGTTG	4B	47.321
AX-109052518	GTCGTGGGTCTGACAGCGACGCCCTCTAGTGCGCT[C/T]AGGGAAGAGAGGAAGAGGGAGCCAGAGGAGGGGAT	4B	47.321
AX-109052605	TCTCCCATGTTTCACCCTATCTCTCTCACTATCTC[A/G]TTGAAACAGAGAACTCCCGCAGGTTCCCGTCCCCA	4B	47.321
AX-109053550	CCGTTCTTGATGCATTGTGGGTTCCCGCCATCGTC[A/C]AAATCACTACCACCCGAAGACCCCAGATCATCAGC	4B	47.321
AX-109057982	TCCTTCTCCGTCATATCCTCGGTTGCGCCTTTCCC[C/G]TTGCCAGATTTGGGCGCCATGGCGGCTGGGAAGAG	4B	47.321
AX-109076549	CATAAGCCACCATCTCATACGGCTTGGTATCCTGT[A/C]CGAACTCAAGATATGGACCAGGCCCCATGGTCTTG	4B	47.321
AX-109273896	AACGACACGTTATCATTTCGCTCCGAGAAGTGAAC[A/C]TTTCTTTTCGCTGTAGAGTGGGCGCCCTGGATCCC	4B	47.321
AX-109275359	TGTGCAACACTAGTCGAGGTTCTCCCAAAGAAGTC[A/G]TCAAAGGGGAAAGGCCGCTGCATTTTTATTTGGAT	4B	47.321
AX-109277201	CCTCACCGTATGAGGGTGATCTTCTACTGGGGGGT[A/C]TGAGTCCGAGGATAGATTCTCCACTCTTTGCCACC	4B	47.321
AX-109277225	TGCCATGACCTTGCTCAGTCGTCTCCATCTCCGTA[G/T]TAATCTTTATAAAAATTACCCGCGTAGCCAGGAAG	4B	47.321
AX-109281981	TGATTGACTGGTTAATTTAGTGGGCCACGAGCATA[C/T]CAGACCAAGGGAAAATATCAGATGATACCAACATT	4B	47.321
AX-109288855	GTAAACGAAAATCTGCGAATACAGAACACTCAAAT[C/T]AGAAAGTTCTAACTAAACTAGTTATTAAGTGGGTG	4B	47.321
AX-109293157	ACCTGCTCGTACCCTTAGGTTGGCTAATGGTGAAC[A/G]GACGGTGTCGGATTCTTCCTCGCAAGCGGAGGCAG	4B	47.321
AX-109296057	CATGGACACTTGGATTTGACTAAGTTAGTTTGATC[A/G]GATGTCTCTGGTTATCCTGTGTGCACTTTGTGGTG	4B	47.321
AX-109296616	TGTGATGCAATGATCGCCTTCAGCGGAGAGGTTGG[C/T]CAAACGATTACTTCTGCCAACTACGCCTTAGAAGC	4B	47.321
AX-109298612	CCGTCCCCGATAAAGCTAATGGACACCTAAGTAGC[A/G]CATTTAAGGCGCTTTGTATCGTAATGCCGGGCGAT	4B	47.321
AX-109304124	AGAATTTCAAGTAATGGCCAATCCTATCCAACTTC[C/T]AGAATAGAATCCGGTGATGTTTTGAGTTTTTTCTC	4B	47.321
AX-109305419	GTTCATCGAGAAACCGTAATGAGCAAGCATCAGAG[C/G]GCCCAAGTGAGCCATGGCATCGTCACGACCTCAGT	4B	47.321
AX-109305650	AAAGATGATGCGTCAAGTAATTATTGAGAAGAGAG[A/G]CAAATAGAGTAACATAATATGTTACAATCACATAG	4B	47.321
AX-109307428	TGGTCCCATTGCGCCACTCATCCATGAGTTCCTGA[C/T]GATTGCAGAGATCATCCACTATGTTACTCTTCATC	4B	47.321
AX-109308278	TTGTCATGTTCATCGATAAAGTAGAAGGTGAAATG[C/T]CGATCGGCCTCTCCATGGGTGGAAACTATACCTGG	4B	47.321
AX-109315971	GCATTGTAACCCGCTGATGAATTATCCCATATTAT[G/T]ATTGCTTCCTGCAGACTTCCGTTGACGGTTTCTTC	4B	47.321
AX-109324089	TGTTCTGCGCACAGATTATCTTCGGCATTGCGAGA[C/T]GGGTGCCCTGAACAATGTACATCAGCTTTCCTCCA	4B	47.321
AX-109325165	CTGGGCATCTTCTCTATTTGCACTAATGGAATGAA[C/T]GAATGGATGGATGGATAAATGATTAATCAATGTAC	4B	47.321
AX-109325792	CTCTCAGTATTGTTTTTACTCATGGGTATTTCAGC[C/T]TCTGGCACACTATTGACAAATTCATAAAGAAAAGA	4B	47.321
AX-109326975	TGGTGACTGTTGTCTATAGAAGATAGCAACTTGTC[A/G]AGTTCCAGACAGCTCTTGCAGTTATAGGAATGCGT	4B	47.321
AX-109327751	GAGGGTGGCGCTAATGGTAAAGGTATCATCAATGC[C/T]AGTAAGCCCTCCCGGGACCTTCTTCACTTGTGGAG	4B	47.321
AX-109332533	CTGCCTTGTCTAACCAGCGAATATGGTAAAATGTT[A/G]TGTAAGTCGTACAGGCCGCCGTACATTTCCCTCTG	4B	47.321
AX-109333141	GAGGTGGCAGGGCCTTGTGTCCCAAGTGGGTTGGT[C/T]TGTCTCCTTTGTCCCACTCTTCCTCATTGGAGACT	4B	47.321
AX-109333732	ATCTTTTCCTCGCTTCGGCGACGAGCAGCATGTTC[A/G]GCTCTCAAAACTTCGGCCGATTTTAGGGAAGCCGC	4B	47.321
AX-109336108	CTGTCCGTGATGCCTGCCTGAATGGTGATCTGTGC[C/T]TGTCTTATGTCTCTAGCCAGCTGCACAATCTGCTG	4B	47.321
AX-109337036	GTTTATGTGATGGTTGTTTACGATGTTGTTCGCTT[C/G]TTTTCGACTATGGTTCTTCTCAATACATCCGTTTG	4B	47.321
AX-109337357	GTTATGAACATGAATGGGCTGGATATGAACTTTAT[C/G]TGGTTGGGTCATTGGGGATGATGTGCTAGGTAGTC	4B	47.321
AX-109340993	TATCGCTGTTTATTTTGACTTCGTAATGGACGCAA[A/G]TATTCTAGCTCGGCTGAGTCCCTCCCTTTTCTCTT	4B	47.321
AX-109341791	AAAATATGATTCAAATATAAGATTTTACAGCATGC[G/T]CTCTTGGTCTTAGAGCATCTCCAACAGGCACGCAA	4B	47.321
AX-109348064	GGGTCCGTTGGGCACATCGACTTCACTAGTATGCG[C/T]CAGTGCTATACAAACAGTTTTAACCACTTTCCGCG	4B	47.321
AX-109352883	CAGCCTTGAGGCTTTCAAACTCCACAGCGGCAACT[A/G]CCAAATAGTCTCTTGCTCAGGAACAATTTTGGATA	4B	47.321
AX-109360848	AAGCCGCGGAAGTTAATCATATGTCCTGAAAATAA[C/T]GACTCAGATTCTGATATTTGAAGACAACAGAGGCC	4B	47.321
AX-109362286	TACTCCGGTATGCCAGACCCCGTTTCGGTTGTTCC[A/G]TCCAGACACTATTGCTGATGTTCGTTACCTCTCCA	4B	47.321
AX-109362999	GCATCAACATCCCGAGCCTTAACAGACCTGCTTCT[C/T]AGGAGCTCTTCTGGCCGTCCAGCATCGGCTAGTGT	4B	47.321
AX-109364192	AACAGTGCTTCTGTTGGTCTCAGAGTAGTAACACC[A/G]TAGGTGAATTGCCCTTACAGTAGGCCTTTGTCTCG	4B	47.321
AX-109366111	CCATGGAGTTTCTACTACTCCTACATCAGTAAGCT[A/G]GTTATTTGAGATGCTAAAGTTTACTTTTGAAGTAC	4B	47.321
AX-109369274	CTTCTCTGTTTCTTGATACATAGTGGTCGCCACCA[C/T]CGTCTAGCAAAATTTATGTATAACATTGAGAATGC	4B	47.321
AX-109370154	GCAAAGGCAGGATATATATAAAATGAGAACTCTGC[C/G]TTTTAATGACAACTTTTTGATGAAGCGTCAGAATT	4B	47.321
AX-109371138	ACACGAATAGGTTTTTCGTAGCCCACCTCGATACA[C/T]GTTGCGAGGCATATTTATTGGCACGCCCTGCCAAA	4B	47.321
AX-109371297	GGTTACAAATGCTCACAGGGTTACGAATGAAAACA[G/T]TTCGAGGAAGAAATAGATGCATACTTTGATAAATG	4B	47.321
AX-109371696	GCGGCACGTTGCGCTTAGCATCGGTCATACAAATC[A/G]TGCAACAACTGCAAGAAGCGCAGCGACATGGGGAT	4B	47.321
AX-109374467	CCGATTCATGGGGGCTACATGAGCAAAATTGAATC[A/G]TTATTGTTTCAAGTCCCAACTTATCTTAACAGATT	4B	47.321
AX-109379210	CCCGGCAACACCATTTCAAGGGTGTGATACCAACT[A/G]TTGGTGTGAAATTCGGCAGACCTTGGGGTAAGGGG	4B	47.321
AX-109382302	GCCGGACGCAAAGAGATGGATTTTCGCGATCATGC[A/C]GTTGCTATCCCCTACTGAAACTACACAAGTTGTGG	4B	47.321
AX-109382312	CAGCCGTGCTGATCATGTAGAGGTAATTCCCCTAT[C/G]TTCCGATTTAGATCTTGTACCAGTACGAAAAATCC	4B	47.321
AX-109383400	GATAAAAAAGTTATAAGTAGCACGACATAGCATAG[A/C]ATTGAGACAACTAGCAAAGGAAAGATAGTAGTGGT	4B	47.321
AX-109387541	ATCTTGGTCTGGCGAGAGTAATTACTCATGGGATG[C/G]ACCCCTGCCAGCAACCTGAATGTGTGGCCGGTCTT	4B	47.321
AX-109390560	GAGGCGCATTTAATGCGTCTTGTCCCGTAATGGCT[A/G]AGCAATAAGCTTAACCACTTTACACCGATGCCACC	4B	47.321
AX-109390920	AGTTGCGGAAGAACATGCTCTCTATAACTCCTCAA[C/T]AGCTTGTGACTTTACAGTCTGAGATACAATAGCTG	4B	47.321
AX-109391429	CAGCACGGCATGGTGCGTGAAAATAACATCACTGA[C/T]AATGCTTTCCAGGCATGGAATGATTCCATCACTGT	4B	47.321
AX-109397063	ACCTTGTCGGGCTCTCCTCCTTAGCTTTTTCTTAC[A/G]TGAGGGCGTTTGACGTTTGGATAATTAAACTACAG	4B	47.321
AX-109399266	TGGCACAACTTTGGGTCGAAGGAATTGGATGCACA[G/T]GCCGTATTCACTCTTAGTTCAAATGGAGGCTAGCA	4B	47.321
AX-109399857	AAGCAGCAGTAGCCTTCCCAACAGTATCGTTTGCT[A/G]GAGGACAGCTATGAACAAGCTCAAGACTTAATTGG	4B	47.321
AX-109399994	ACTTGTTCAAATTATGTGATCAACAAGAATGGAAC[C/T]GAGACAAGTAGAGATAGAAAACTTGGGGAGGTTTC	4B	47.321
AX-109400136	CACGACGGCCTGGGTGGCGATGAATATTAGAAACC[C/T]AGTTCTTGCACCGGTATCTCAACACCAATCACCTT	4B	47.321
AX-109400262	TGTCGACTTCGATGAGTTTAGTGTGGTAATTGATG[C/T]AGCTACTGAAGGTGACAAGGAGGCGCACTTGTCCG	4B	47.321
AX-109404653	TGGCTCATATAAATCAGCTGTCAAGCACTGGCCTC[A/G]CCATAGTAGACGTGATGGCTGCAGCGATCAACTCA	4B	47.321
AX-109411735	TACTCCAACACTCGCAGCTCAAGCGCCGGTCACAT[A/G]ATCGTCTTGATTTTCTATATGGGTCACATGACCTG	4B	47.321
AX-109411964	CTGCTCCAGCTCTCGCACGTGCTGCTGCTGCTACT[A/G]CTTTCCTACTACTAGTGCATTAAGTTTTGACAGTA	4B	47.321
AX-109412457	TGAATTGCGGGAGCTCATGGTGCCCAGGCGGACCA[A/G]ATAATTAGTTGCGAACCAAACGGCAGCCCTGCCTT	4B	47.321
AX-109417462	ACATGATGGGGGCCTCGAGCATAACGATACAACTA[C/T]GCGGCAGCCGAAAGACGACGTAGAAGGACTCTATC	4B	47.321
AX-109420061	TTTTCTGATAAAAAGAATATGTAAAGGAAAAAACA[A/G]TATGTTCTTGATTCTTTTACAAGGTCCATGGAGGC	4B	47.321
AX-109421593	TAAAGCCCTCCATCTGCATAAAATTAGTAGGAACA[C/T]AAGTCAGCCTCCAACTATGGTGGGTCCCAGATAGC	4B	47.321
AX-109423611	ATCAAGGCATTGAAGAAGAGCAGGAGTAAGAGACA[C/T]TGCACATAGTCCACACGTACTAATCGTGTGCTACC	4B	47.321
AX-109425122	TATAAGACTTACTGGCGGTTGATGTTGAAAGCCGG[C/T]AGTTGGCTGGCACTGGACACGTCAGATGAAGGAGA	4B	47.321
AX-109425687	CATATCTTATCAACGTGAAAATCAAGGTGTCCCTT[C/T]AGCCAAAAATTACTATGCCGCCCTGGGGTTTCACC	4B	47.321
AX-109425917	GACCCTAGAAGTTATGCTTCATGGTTCATTAAAGC[A/G]AACCAGCTTTACTTACAGCCACACCAGATTCTTTT	4B	47.321
AX-109429225	CATGCCGCCCAGCGGTCAGCGTTGGATGTCGGGTC[A/G]CTAGACATGAATGCAAGAAAGTAGTGGAAAGCAGA	4B	47.321
AX-109430692	CCGACACCTCGGGTAGCAAAAGACGAAGAGTATGG[C/T]AGCCTTAATTGCACTAATGACCCACTTCTGTGTGG	4B	47.321
AX-109433871	CGCTCGCGTGAGGCACAGGGGGAGTTGTGCGTGCA[C/T]GTGACAAAAAAAGATAAGCAGTTGTCGTGTCAGGC	4B	47.321
AX-109434114	GATCATATCCTCATATGGCTCTTGTTCATCTTTCG[A/G]TGCTTCATGCTCCCAGCTCAAAAGATTCTTCCAGG	4B	47.321
AX-109435753	CGTACATGTCCGTGATGAGGGTAAGGTACTATGTT[C/T]TGGTTTTGTGTTTCTCCAAGGCCCACCAAAAGACA	4B	47.321
AX-109438344	GATGAGAGAGTTCAGATCGTATTTCATTTCCTGCC[A/G]TCTCTGTTTGCAGTCACCGCTTAAGTACAAGTCCA	4B	47.321
AX-109439219	CTTTGTTTTCCCTCTTGTGTAAACCAGAGTCTCTC[C/T]GTACAGCGCACAGACCCCTCCCGCGTGTCTGAAAT	4B	47.321
AX-109439294	CGCCTCCAGGCCAAGCTTCGAAGGAACTAGGAGAT[C/T]GATCACAACAAGGACCAGGCTCACTCCCCGAGCGC	4B	47.321
AX-109439454	TGTGCAGTAGTACTAAGAGTAGAGAAGTGAGTAGG[G/T]CCAAATAGATCCATGTGAAGCAGCTCAAAGGGGCA	4B	47.321
AX-109440958	CATTCCCGGTTCTACATGGATTACTCATTAAAACA[G/T]ATCTTTAATAGGTCCACAAACCACATGACACACAA	4B	47.321
AX-109441674	CCACCTCTTCTCCGATTCGCTTCAACACGCACCAT[C/T]AGGCGTTACTAGTTTTGGTTTGTCCGAGAGTTAGG	4B	47.321
AX-109442056	CCGCGGCCACTGGTGCTCCCAAGGGCGGACCTCGC[A/G]AAGCCATGTAAGACCCGAGCCCTCATGAAGAACAA	4B	47.321
AX-109443757	ACGAGGTGCAGGTCATCGAGTACTTCAACTCTGGG[A/C]GATGAGCCGGCTACCTTGCACGAGCTCCTAGTTGT	4B	47.321
AX-109443879	TATTATTATGAGCCTGGTCACCATAGTTAAGTTTT[A/C]TGTGTTATTCAATGGGAAGAAGCTCCAACAATTTA	4B	47.321
AX-109447080	TTTGTAGTGAGGAGGGACGCATGAGTCACGGGGGA[G/T]ACACATGCTTTATCACAACTTCTCGGTTCTACCGT	4B	47.321
AX-109447339	GAGCCAACCATATGGAAATAGGAGGGCAAAGTTCA[A/G]TTTACCATAATGAGAATGTTCGGCTTTGCGAATAA	4B	47.321
AX-109448163	TATGATGGAAATCGAGCCTGTAGAAGAAAAGGATC[C/T]CGTACACGAAGGGGTGCAGCGGGAACGCCAGACCT	4B	47.321
AX-109448368	CCGGGTCAACCGACAACGTCAGTCGAATGAGGACT[A/G]GTTTTCAGCTCTTGGGGGGTGTCGTGTCTCACCAC	4B	47.321
AX-109448449	TGGAGCTACCAAAAGAGCAGATAGGAGTAACTGCA[A/G]AGACACCATCCGTCAAACTCCAACCACGCCATCAT	4B	47.321
AX-109449776	GTGGCAATGATTAGGCCAAAGGTAAAATTGTGTAC[A/G]CTAGAATACCTAGAGCTAGCCCCCTGTAACAGGGA	4B	47.321
AX-109455743	TTGGTATGTGCAGTCGTTCTCTGCCTCAAGAGAAC[C/T]TGACCTCACGTACTTGATAGGGTCCCTAGGAGAAA	4B	47.321
AX-109456115	ACGGAAAGCCTATTAACGGCCTGTTCGCGTATAGC[A/C]CATTTATGACCCGCTATCTTATGGCCCATACGGAC	4B	47.321
AX-109457359	CGAGACCTTAGAGCAGAGTCTAATCGGGAAAGAGT[C/T]CGAACTCGCCCAAGCTCTCCAAGGCACAGATGATG	4B	47.321
AX-109460298	GCGTGGGATGGGAGCTCTCTGTTAGAGTCTCTAGG[C/T]GTCTACAACCCTATTTCATTCGTACCCGTGACTGG	4B	47.321
AX-109460416	TAGGATCATCTTAGAGCAAAGATCAAGCGTGTTAG[G/T]CCCAAAATGTTGTTCCATTTAAGTCAATGAAGAAA	4B	47.321
AX-109461428	TCCACAGGTTATCCGGAATTTCCATGAAGGCCGTC[G/T]TGGATCACCTGTGGCCGAAGGAACCAAGTCCAGAT	4B	47.321
AX-109461512	ATGGTCGGCATGGCAAAAACTCACAGTTTGTACCA[A/G]TGAGCGTGGTGATCATGCTTGCGTCATGGTAAACT	4B	47.321
AX-109464559	GTTGCAGTGTGCAGCACGAGACCTCCCGGGTGATC[C/T]GCCCATGAGGGAAAACCTGCACAAAATGTTCCATT	4B	47.321
AX-109464877	TCCTCCATCCGGGCACACTTATCCACTAGTGTGTA[A/C]AAGTCCTTCATAGTCTCAGGCAACCGCACGTTCAA	4B	47.321
AX-109469310	CACAATTTCACTCAGGAACAGACAAGTCAACAAGA[C/T]AGTGAAATAACATTTACCCAGGTATGTCGTCCGTA	4B	47.321
AX-109469506	ATTGCTGTGACTTGGCAGACTTTGGCGAGGTCGCA[A/G]AGTGCCCTTTTATGCCTATTGATTGAGGCGAAAGT	4B	47.321
AX-109479001	AGGAAGGGAACGTAGGGGTATATCTAGTGTTCTAC[A/G]TCGGCAGATTCTGGCCCCGCGCATACCTCAACCAC	4B	47.321
AX-109479017	CAGGGGACGGAAGTTTCCGGAGTAAAAATTGGCCC[C/T]GCCTCCCCGTGCACCATTCTAGGCCTAGCCCAACA	4B	47.321
AX-109482022	ATGTGGACCACTTGAGAGGGTGAATCGCTTCGGGC[C/T]TTGGGAGTGCTACGTTAACCTCGCACACAAACTGC	4B	47.321
AX-109482097	TTTGATAGTAGCCATGCATGAGTATGTTGATGTGA[G/T]TTTGCCTTTTTATTCTCGGGCATAGCTACCAAAAA	4B	47.321
AX-109482255	AGACTTATCCAAATATGTAGCCCCTGGCAACTTTG[A/G]CTTGCGTGGTTGGATAATTGGTGTTGCAGCCCCTG	4B	47.321
AX-109483455	TCGAGCGACGACGGGAAGCATGTCCTTAATCCATA[A/G]GCGTGTAGGGCCTGATGTCGATGAGCATGTGCCAG	4B	47.321
AX-109485711	AAACGTCTAAACAGTAATGTCAGGCACCGCCAGGG[C/T]GCGCAGGTGATCGGCTTGCTATTTGCATTGCGCCA	4B	47.321
AX-109487260	AAATTACCGATTAATACGATCTTTTTTGGGCAACG[A/G]AAGACCCAGGAAGCTTTGTAGGTGGGCAAAAGGAG	4B	47.321
AX-109489399	ACAAAAGTGCTGGCATCCTTTGGCATTATAATACA[C/T]AGTACGTGTAGCTGAAAGCTATTATTAATTCGCAT	4B	47.321
AX-109492046	AAGCAACAAATCGACGGGGAACAAACCTATCTGTA[C/T]CGAAAGGAGACCGAGAATCAATCAGGGAAAGGAGG	4B	47.321
AX-109492134	GCTTCTAGAGAGGGATTGCAATGACACTTGGGAGT[A/G]CATCCTTGGTGGGAAATTCTCCTCCAAAAAATTCT	4B	47.321
AX-109496305	AATCGGGTAACCATAAATCCTCTTTCTATTTGCAG[A/C]CCAACACCTCTTCCCACAGCCCACCAAACCCAGCA	4B	47.321
AX-109499366	TTTGCAAGTTCAATCCTCAGTTCTTTCTCAGCGAC[A/G]AGATTTTCTCCGTCTTCAGTTGTTTTCTTTTTCCC	4B	47.321
AX-109499769	GGACCCCCTACCCAAGATCCATCCATTTTGACACA[A/G]AAACATCATACGACGCTCCCAAATTTGTGTACCCG	4B	47.321
AX-109503274	GAGCAGCACCGTAAGTAGCCTCATGGGCGTGACCT[G/T]CCACGTGCCGATAACGATGCTCAGGTTTTGGTGGA	4B	47.321
AX-109504036	AGACTCCCTTCTCCCAGGCCTATGGGGCAGAAGTA[G/T]TTATCACCAAGGATCTCATTTATGGGTCAGCATAG	4B	47.321
AX-109504881	AGGACAAGGCTAAGGAAGTGAAGTGTAAGGGCCAC[A/G]TCATGCTGGGCATGGAGCCTGAGATGAAGCCCGTC	4B	47.321
AX-109504994	CGTCGTGGTTAAGGAGGAGTGCAACAACAACAGAG[A/C]GAGAAGCCGTGCTTGCCAACATAACAGGAAAACGC	4B	47.321
AX-109509473	GGTCAAGCTCTCTGCACCGGATCCTAACATGTGTC[C/T]CGAGCGCCCAAAGACCTTGACGGAGAGAAGGTCGT	4B	47.321
AX-109519900	TCCAGGAAGCTGTGAAATAGTTGAGCTCTTACTCT[C/G]CAGTGGAGCTTATGTTGATGCACTACATCTTGGTG	4B	47.321
AX-109520773	TCATGTGGTGTCTAGCTTGAATTGCTTCTAACTTT[G/T]TTGAAATGACTTCTTCTTAGTATCATATGCCATGT	4B	47.321
AX-109521781	AACCTAGTCCTGGCGAGACAGGATCTATGCAAGCA[A/C]GCAAAGTAAAACAGAAGAAGAAGAAGAAGATGCAG	4B	47.321
AX-109534445	GGCTTACGCATACTGTAATAAAAATTGCAAATTGC[A/G]GACAAGTGTTGGCCCGGCGTTGGTTTTTGATGACC	4B	47.321
AX-109559886	TAATGAGTTTATCCAGCTGGTCCCATGTCACCAAC[G/T]AGGGGATCCATTTCCCCTTAGTGGCGTTGGCTATG	4B	47.321
AX-109560724	CCTCTCAACAGAACGGGCGTGCCGAGCGCATCATC[C/T]GAACTCTCACCGAGGGCCTGCGTAGCCTCCTTTTC	4B	47.321
AX-109573078	CAAGGGGGGGTGGGGGAACGCCGCGATCCAAAATC[C/T]GAGGCTCACGGGGAGAAACGAAATCGGAAGCAAGC	4B	47.321
AX-109577618	CGGCCATGGTAACAGGAAGGCAACTGAGAAAAAGG[A/C]AAAAGAGAAGGAGCGGAAGAGATTGGGAAAGAGAG	4B	47.321
AX-109580016	GCGGATAAACCAACGAACCACGCCAACAGGAACTG[C/T]TGGCTCTTCAAGCACGCAGGGAAGGTGGCGACCGA	4B	47.321
AX-109580285	CGAATAACTAGAACAATTGCACGTGGTCATTTATC[C/T]GACGGCATCCACACTGATGGCAGACGAGGTGATTA	4B	47.321
AX-109580702	GACAGCAGACAATTCGATCGGCTTCGAAGACTGGC[A/G]GCGGCGTTCACCATGAAACCCTAATCCAAAGCTTT	4B	47.321
AX-109580809	CCAAAATGGTGAAACGCTTGCCTCTTCTGCTCGAG[C/T]CAGCCGTCTGTTGTGGAGCGCTATCCCTTGCCGTG	4B	47.321
AX-109581787	TTGCCAACAGGAACCCCATGGACGCCATGTTCGAG[C/G]TTCGCCTCGCTACCATTTTGCACCTGTTCCAGCCG	4B	47.321
AX-109583279	GAGGAGGTCCGACGTGTGGATCCGGCTGCCACCCT[A/C]CATGAGATGATGAAAAGGAACGCGTGGAGGTGTGA	4B	47.321
AX-109583337	TAGGACGCGGCCGCTGCTTTGCGGCGGCGCACCGG[C/T]GTCTTCAGATTGAAGCTTTTGTTGTCGTTGGTTGT	4B	47.321
AX-109583407	GGATGGATCCTCGGTATGTGCGAGGAATTGCTCGT[C/T]AGGGTATTAATGCGGGAAGAGCTGCAAAGCAGTAG	4B	47.321
AX-109584399	AGCGGGAAGGGCCAAGGTGGCAGAGGAAGTCACCC[A/G]GCAAGGCCCCTCATTATTCGGGGAAACCTGCTAGA	4B	47.321
AX-109597268	CGCCTGACTTATCTCCAGGGTCTGGCGCTTGTGAG[A/C]TTATCCTCCCTTCCCCGCACTCTCCTTCGTGCTCT	4B	47.321
AX-109599000	CCTGGTGATAGCAATCATGAGCTTCCCGTCACCGG[C/T]GTCGAGCTTGCTCCAGTCGTCGCCGCGGACCGGTA	4B	47.321
AX-109600409	GAAAGACCGTCGGCAGCCAGGAGAAAGAAGTTTGT[G/T]GTGATGAGAGTGACAAGGGGGATGAAGAGGAAACT	4B	47.321
AX-109600685	GCCCCCACCACTGTCTCGCCCTCGTACCGCGCTCC[A/G]GCAAGCCCCCGACCCATCTCGAGCTCATCGTCGAC	4B	47.321
AX-109602320	CTCAGGGCGGCCTCAGTATGGAGATCGATGGTAAG[A/C]TACACGGGGAATCGGCAGATGTTGACAATGGAGGA	4B	47.321
AX-109605774	CTTGGCAACGTCGACATGCGCCTTGAGGCGGAGTA[C/T]CTACGCCTGGTGTGTGAATGGCGCCAGCTCGAGGT	4B	47.321
AX-109619531	ATGCCTGTGCTTGACCATGTCAATTTCCAGATCTC[A/G]GTTACTGTGTACTTGATTCAGAAAGCCAGAGAGGA	4B	47.321
AX-109622086	ACTGCCACCGTCTGTGGCCGGCTGGTCGGTGTCGC[A/G]TTGCCTCGATAAGACTGCTCGTGAGTTGGGAGAGA	4B	47.321
AX-109626810	CTATCTGCGCCAGCGCTGGCACGAGGATCCAACGG[C/T]GCCTTGGTACGCTTCCGGAGCACATTATGGTTTCG	4B	47.321
AX-109817732	ATTTCATATAAAAATGCCACGTTTTCATATAAACA[C/T]GACAGATTTCAATACATTGCTATCAACTAAGCGGC	4B	47.321
AX-109819138	ACATATACCGGCAACACCAAAGATCCACTGTGTTA[C/T]AGTTCAACGTGTCTTTCTGATAAAGCCATCAATGA	4B	47.321
AX-109824402	ACTACGATTGTTGTGTGATGTCGTCTTCCTGGTTA[A/C]TTCAAACGTATTCCTTGCTTTAGTACTTCTTGCAC	4B	47.321
AX-109830609	AAAGCAACCTTACTTGCACGAAAACAAACTAATTC[C/T]TGGTAGCAGATTAAGACCACACGCTTTATTCTGTA	4B	47.321
AX-109837998	TGTTTCTTACGTTCAAAAGGAATATTAACATAACT[A/C]TCTGCGCACATTTTTGTGTGTTCGTACCTAAAGGC	4B	47.321
AX-109839862	GAAGTCTATGTGAAAAGACGGAGAGTTGGTAACCT[A/G]GACCAGTGAGTGTACAACATGGCAGTACAGCAGAC	4B	47.321
AX-109839900	GAAACTGAAACAGACATAATTTTTACATGCGGACT[C/T]CGATTTTGATGATCTTGGGCTCGTTTTGAAGCTAT	4B	47.321
AX-109843285	CCTTTTTTATTAAGATTATCAATTACGCCCGGGTG[A/G]CAGAGGATTGTTCTATAGATTTAGCAGGTTATCCT	4B	47.321
AX-109844893	TACACTATGAGCTTAATAGGATGGACAACTTAATC[A/G]ATCAACATATGACAACCCTAACTTATTACCCCTAT	4B	47.321
AX-109845832	CCAGCATATCCTATCGACCATGAGCCAGTTTTTCA[A/G]TGTTAAATTTTGCTGAGGATGAAATAATTAATAAT	4B	47.321
AX-109846496	TGGAGTACCAACCTAGAAGAGGGCACTGATGTAAC[C/T]AAACTGGTGGCTCATATAAATCAGCTGTCAAGCAC	4B	47.321
AX-109852878	AAACTGAGGAAATATCAGGAAATAGTAAGAGACAA[C/T]TGATAAACAAGCCAAACAAAATCAAATCAAAAAAG	4B	47.321
AX-109854106	CTGTATTAGTGGTTGTGTTCCTAGTTCAGCAGCAG[C/G]ACCTTAAATTGATGTGCTGATCTTAACATGTGGAC	4B	47.321
AX-109857515	GGTTGGACAATATCCTGGGCAAGCATAGCATGCAT[A/G]CATATATTACCAGATTTACATATATTACCCGATAT	4B	47.321
AX-109857553	CGTGTGCAGAGCCCATCAACCAAGCAGAGTGACAC[A/G]TGTAAGATTATGAGTCTAAATGAAGATGAAGTCCT	4B	47.321
AX-109857876	CAATTTCACTAATACTAACCTTGTGCTTCATACAA[C/T]CCGCTTGTTGACGAGGTCAAGCTCTTCATTGGAAT	4B	47.321
AX-109865884	GTGAGTCGACAATATTACAACATACTTCAATTGAC[A/G]ATAATTAACCAGTGGAGTGGCTGTACCTTCAAGCT	4B	47.321
AX-109867332	AAAAAAACAAAAGGTGTACCTTAACTACTCCCTGT[A/G]ATCCAAATTAATCGACGCAGCTCTCGTGCAAAGTT	4B	47.321
AX-109869391	GAGGTTTAGATCAGATCCGTGCATTACTTTAGCCC[A/G]CTGGGGAACAGAATTCTGCCGTTTCCCACTCACGC	4B	47.321
AX-109875605	TGGGGTCCACGGGATTAACGCCAAACTAACAGGGA[C/T]GTTAGGCTAACCTAAAGAAGCACATGGGCCCTTGT	4B	47.321
AX-109878253	TGATATCACTTCTATCTTTGCTTGCTAGTTGCTCC[A/G]TTCTATCACTACGTTGCGCTACCTAACACTTGTTT	4B	47.321
AX-109878255	AAGAGTAGCAACAACAACAATGCAGAAGTTAACTA[C/G]AGTTAATCGACCAATATTTGTAACAATGTAATGAA	4B	47.321
AX-109879033	TCCGGATGTTTAATTTCCACAATAAACCTAACCTC[C/T]AACAACTTGGCTAGCTCTTCTCCCATGGCTTGATG	4B	47.321
AX-109884456	AGATACACAATCCAATACCAAAACATGCAACCTTG[C/T]CGGTGAATCACATTTGGTATAGTCGACTTGGGCAT	4B	47.321
AX-109885871	GCAAGATATTCTGGATAACAGAATGCACAAGGTAC[C/T]GATAATCAATTGCAGAATGGGCCAAGCTGATCAAT	4B	47.321
AX-109888756	ATGGATCACGTCTTCTTGTATGTATATAGGGCACA[G/T]CTGATGTTAGTAACGAAGCAGGACTTGTCTCCCAT	4B	47.321
AX-109893091	TGCCTGCTTCAGCGCGGCATCACGTTTAATAGTGG[C/T]AGCCTCCCGATCCTTCGGCTTCTCCTCTTGCTCCT	4B	47.321
AX-109893291	TGTCTACGTATTTTGTCCAGCAGGGCAAGGATTTT[C/T]GGTGGCAGCCGCAGGATGCCCATAGGATAGATGGC	4B	47.321
AX-109896178	ATTTTTCTTTGTGTTCATTTAGTTGTGATGTTTTG[A/T]AGCTCACGGGCATCAAGGTATTAGCTAACTGTCAG	4B	47.321
AX-109897004	CAACTTTTCCATGGCCTCTCGCTGGCGAAATTCAT[G/T]GAAACGGGTGCGGTGGGGGTGGCATGGCAACTCCA	4B	47.321
AX-109898734	CTACTAAGCGCTGATCTCGAAATAGCCATAACCGT[A/G]TCATCTGCTGGCCCTGATTGTAACTGCTTATCCAG	4B	47.321
AX-109905894	TCCACATCCTTTTTCATGCCGGGCCAATAGAACAA[C/T]CTTTTGATTCTTTGGTAGTTGGCAACAATCCCAGA	4B	47.321
AX-109907116	TACGCAGATGGATTTTCTTCACGAGGGATCTTAAC[A/C]CTGCCTTCTTGACTTTCAGGGCGATCTTAGATGCA	4B	47.321
AX-109907475	TCTGAAGACGGGGGAGGGGAAAATGAGGAAGCACT[A/G]TTCAAAAACTTCCGCCCGGCTCCTTATATTGAGTC	4B	47.321
AX-109908478	GCATATCATGGCTCAATACGTCTTCAAACGACAAA[C/T]AGGTACCATCTAGGACCTATGCAACATTAAGCCAT	4B	47.321
AX-109915480	TGCTGGCATGCTTGACTGTTAGTCCTCTCGCACCC[C/T]TGTTGATATTAGTTTCAAACTATCCGCTGACGGAG	4B	47.321
AX-109917874	GGACGAATATGTGGGTGGCTCTAGGAGATGAACCA[C/T]TGACCGACCTCTGCAACCCAAGTAACTAATCGGTC	4B	47.321
AX-109925977	CACATTTTTGTGGGGCTTGGGTGTGTAGGTACATG[C/T]GTTAGGCCCTGATTTCTTTTACTTAAATTTTTTAG	4B	47.321
AX-109926416	AATACTTTGAGGCAACCAAAATGAGATGACAGTAG[A/C]AACAGTTGTACTCCTACAATAAATGATCTACAGCA	4B	47.321
AX-109927873	AGCTTGTACTGTAGATGCGAATCCCAGCATTTTTA[A/G]CCATTGGATGGACTTTATCGACGACTAAGGTTGAT	4B	47.321
AX-109928228	TTCAAACGGTGCAAACCAGGTCACCAAATCAAAAA[A/G]GCCCAACACCTGCTTTTATGTCAGGAGCTCGCCAG	4B	47.321
AX-109930462	CGAATCACACAATAGCTAAAAAATTAAGAGACCCT[C/G]ACCAGGTATCGAACACGAGATCTCAACAAACAGAC	4B	47.321
AX-109932578	ACTATTCTCTCACTATCATGGGGATAAATGTGACA[A/G]TAAGGGAGGTAGGAGGATGAGGCTTGATCTAACGA	4B	47.321
AX-109936813	GGACATTTTTGATATCCAGAAACCTGTGCTGGCCT[A/G]CACTTCTCTTCTCTCCTCTCATCCCAACCTCCTCT	4B	47.321
AX-109938962	AGATAATGTTAATTTCTAGACGGAGCGGTAGAAGG[C/T]TGTACTGTACCTGAACGGGTGTGGATCCAATAACA	4B	47.321
AX-109940812	CTGAGGAATTAGAGAACCCAAAATTCTGAACATTG[C/T]TGTGCTGCGTGGCAGCTGTCCAAAATATGCTACAC	4B	47.321
AX-109941135	GTATCTTGTCTTAGGCTACGACCAGATGAACACTA[C/T]GGACGGCAACCGAAAACCCCTGGTAATGGGGTGGC	4B	47.321
AX-109941343	GTTGGATCTCCTGGATTAACTGCCTTTTCTCATCT[A/G]GCCGATCTTCTGTCCTCTTGAATGGTGTGCCTAGC	4B	47.321
AX-109942088	TGATATTCCGGCTTAGTCCCTCGAAAATGTTAATA[G/T]GGTAGGGTGTGATGTGTGCTTTCATAGGGATGAGT	4B	47.321
AX-109946986	TGAAGAATTTGTACAAGTATTTGGTAAGTAGAGCT[C/T]TGTTTTGCATTTTGAGATCTAGCACACCTAGCCCT	4B	47.321
AX-109948878	GCGCCCGGCAAACGTGCCACCTAACTCCCGCCTTC[A/G]CATTTCGAAATCACCAAATAGCATGCTTGGTCGCG	4B	47.321
AX-109951980	CCCATGTGCTTCGTATCCATCCTCACGGACTTCGA[A/C]AACACAGTTATACCATCCCGGGTCTGTCCAGGCCT	4B	47.321
AX-109954310	AATGGAGAGACTTTGGGGGTCACCCGATTGTATCG[A/G]ACGGCCGGAGATAAAATGTTGTGGGATTCCAAATG	4B	47.321
AX-109959943	TCAAATCCAACATGAGGTCCCAGCTGATGCATCTT[C/T]CGGAGAACTGCAATTCGTCGTGGGCACATTTGTGC	4B	47.321
AX-109961683	AAAATTACTGACAGAACTAGTTGGTTAACTAGTCT[A/G]CCATTGATTCATGCACTTTGAAGTTTACTATCACT	4B	47.321
AX-109966799	TAGTGGAGTAGGCTCCCATAGAACTCTAGCACAAA[C/T]GGGCATGAGATCTGCGGCAGGAAGGTACCCTTGCC	4B	47.321
AX-109968923	CGGTTGAGCGATGCATGGAACCCTAGCCTTCATAC[A/G]CACATGCACAGATACACAATCCAATACCAAAACAT	4B	47.321
AX-109969027	TAACCAACTAGATGCAACAGAACAAGCATAACAAC[A/G]GTACTGAATAACAGTTTAAGCATGCATCCGAAGAA	4B	47.321
AX-109971627	TTGCAATGGGAAGCGACAGACAACCGTAATGTCAC[A/G]GGCTTGGAAGTAGTTGTTGTGGGAGTAAGTCTGAC	4B	47.321
AX-109975941	CGCCGCCTTCCTCCAGCTTAAGCGCATGATGTCAA[C/T]GTCGCCTATCCTGTCGGCTCCGGCTGCTAAAGAGC	4B	47.321
AX-109976525	ATGTGCATATTTCATATCTCACTTCGAATTTGTGG[C/T]ACCCCGGCTCAGAGCAACTGGTTTACCTTGCATTG	4B	47.321
AX-109980684	AGATGGTCAGTAATCAATAAAGAAGACCAAAAGTT[G/T]CCAGAGAGATCCAGCCCGACTACTCAGCAGTCAGC	4B	47.321
AX-109982263	CCAGTGCACCTAGGGCTTTCCAATAGCCTCAGTTG[C/T]TGCATTAAGTTCCTCAGCTACTGGGCAACCATCTT	4B	47.321
AX-109984793	GCGCCCTTTGGGGAAGCTGCGTCTTCTAATGCTAA[A/C]CCTGGATTCTTAGTTGCGCCTTCCCGACTAGCCGT	4B	47.321
AX-109992738	TGTCTTGCGTTCCTTCATTGTTGTTCCGACGCTTG[C/T]GTTTATAGTGTCGTGACTTGCCGTTGCCGTCTCGA	4B	47.321
AX-110001527	ATTCCTCCCTGCCATCGCCTTGATTTCCACGCAAC[C/T]GAGTGAATGCAAATGGTCTATTATCCTTGTATTTT	4B	47.321
AX-110010174	AACTAAATTTTTACTAGCTCCAATGTAGCTGGTTT[A/T]CCCTGTGTTTATTCATCTTAGTAAGAGTCAGTAAA	4B	47.321
AX-110010496	TTTAGGATAGGGTCACATATTTGGTGTGACACATT[G/T]TCTGAGATCGTGAACAATCGACATGCAATTGGTCA	4B	47.321
AX-110014596	TGGCGTCTACGGCGATGGATTCGAAGGGGAAACAG[G/T]GGGAATCAAACGAGGTGCTTACAGTGAGCCTGTAG	4B	47.321
AX-110017265	CACCCTAGTGTTAGAACCTCAATGGTACGCCGGAA[C/T]CTAAAATCCAACAGAATGGTTGCGTGGCGTGATTC	4B	47.321
AX-110017381	GCATGGGGTCATATGATGTTGTACGACGGATACAT[C/T]GACCTCGATGCACTATTCAAACCCCATTGTCGTCG	4B	47.321
AX-110017436	CCAGCTCCAATTCTGACGATTCTTGGTCCTCTCCA[C/T]ATCGCTCTGGCTGCTTTGGTACAATATGTTGTTCA	4B	47.321
AX-110020342	CGGGGTATGTATATCGGGTGGCCAGCAAATATTAA[C/T]AGGAGCATGATGCTAGTATTTATAATGTGCTTTGA	4B	47.321
AX-110021206	GTTCTAAGACCATAAGAGATGAGGTAAACCGCGGG[C/T]GGGAGGCAGGAGAAACCCTGGCACGCCTGGGTGCA	4B	47.321
AX-110022932	TGCATCAGACTTGAATTTTTCAGCTTGCGTCGGTT[C/T]GCCCACAGGGTGTTTTATCTCTACAGTGTTTCTTC	4B	47.321
AX-110023464	TGGAGGCCTCACCCGAGCCCTGCAGTCTTGGACGA[C/T]GATGATTTGGCTGCGGTTCCCCAGTCTTTGGTTTG	4B	47.321
AX-110023524	TTGAGAGGGCGACGTGCATGCATTAGCATGCTTTG[A/T]TAGCGTGAGTGTGAGAGTCTGATGCAAAGTATTTC	4B	47.321
AX-110027725	CTTTAGGTAGAGGAGCCGGACAGTCAATCTGCTTC[A/G]CTATCGCTACCCATTCCTGATTAAATCGGCATTGG	4B	47.321
AX-110030973	CCGAAAAGAAACCGCGTCTCAGGGCTTCAGCCTCG[C/T]GATTCATCAAGCTTAAAACCACCTTTCAGGCACCT	4B	47.321
AX-110031456	AGACCAAACCAATCCCGAGCTTCTTCCAAGAAGTG[C/T]TGAGCATGAGAGCAATGAATCAAAGCATGCTTTAG	4B	47.321
AX-110032256	GAATCATGGGTGGCCCCCTCAATAGAAGCTTGACA[A/G]GCCAGATCTAAAGCTAACTTTGCCAACATTGCACA	4B	47.321
AX-110032284	CGTTTCGTTGCGATTGTGAGGATTTGTTCGACTAC[A/G]TTTGGATCGTCTACTCCCATTCATCTTCTTCATGG	4B	47.321
AX-110032409	CAATTAAGCGTCAAAATAGTTCGAATAAATATCCG[C/T]CACGAGTACTATATGAATGGAGTCAACCTATTATC	4B	47.321
AX-110032551	TCCGAGTGATTTGCTGCATGCTAAGATGCCTGTCT[C/T]GGAGTCTACATTTCAATTGGCCGGCGAGACCAAGC	4B	47.321
AX-110033567	TTCGAGAGGACATGCAAGATTCATAAGGAACTCTT[C/T]TTCGGTCTTCGAATGACGATGAGGAACGCCACTGA	4B	47.321
AX-110035658	CCAGTGATCCGGCTTGGCATTGCATGTATACTTGT[A/G]AATATTCCGCACTTGGAATTTGTTCAGGAATGGGT	4B	47.321
AX-110037851	ACACGGGCTCGAGGGACTACTGGACGAAATAATTG[A/G]TGGAGCGGTGTTTCATCCTGCACATTAATGGTGGC	4B	47.321
AX-110041102	CCCGCTCGTAGCATCCCGTCACTGCTGGCCTCCCA[C/T]TGCTTCCCTTCGCCCTTGATGCTATCACCGCCGGC	4B	47.321
AX-110042017	TAGTAACCAAAAAATAAAAGCCCATCACGGCGCAC[G/T]GAACCGTCCTAGAGGGATGGCTCGATAGGCCATGC	4B	47.321
AX-110044007	GTACGGGGCGTATTTGTAGCGCTTCCGTGGCTCAC[A/G]GATGCACAAGTGATGGTCAGAACCAGCAAGCGTTT	4B	47.321
AX-110045336	ACCGCAGACATGTATACGGTCTTGAACGTGAGGTT[A/G]TGGAGGCGGTTGGATCATAACAATAGCTTTATTGT	4B	47.321
AX-110049312	GGCATGGCGGGCAGCGCATCTGAGTCCTTCACCTC[C/T]AGATCCATTGACCCTGAGATCATCCCACGCGGCCC	4B	47.321
AX-110050515	TACCAGGCATATGCTCTCCAAATCATGGCCTTAAC[A/G]TTGTCGATGGTGTCAGGACCCCGACTCAATGCCAC	4B	47.321
AX-110053576	AGCTAACAATGCAGGTCAAGCTGAAGGTCAAGATG[A/C]TGTCCAGGATGCCCAAAATCAGGGTGGTTGTGGTG	4B	47.321
AX-110053953	TCGTACACTTGGAGCAATATGTAGGATGATCCTCT[A/G]CTCAAGCAACTCGACTAGTTCTTCTCATCATCTAA	4B	47.321
AX-110054702	CGCCAAGGATGTCGGGAAATAGCACCCATGGGATC[A/G]TGAGGATCCCTTCTACGATTAGCGGGGAGGGAATT	4B	47.321
AX-110054725	TGAAGGATCGCCAGTCGAGAACTCAAGCACCTTCT[C/T]CAGTGTCTCGGGCGCCAGTTCCGTCTCCCGAAGCC	4B	47.321
AX-110054878	TTCACTTCTTCATCTGAGAAAATTGACATTCGGCA[A/T]AAACATGCAGTGCACTTGTCCGTCTGATGCAATGC	4B	47.321
AX-110058582	TGGTTGTGGCGGTGGTAGGATCATCTTAGTGGGTA[C/T]GGAATGGATATATCGGTGGGACGGAAATGATGAAT	4B	47.321
AX-110063533	CACAATCCGTCCAATGAAGTACCGAACATAAGACA[A/G]CTCCGCGTTCAGCACACATTCAGCTCGATGACGTC	4B	47.321
AX-110066225	ACTCCTCTATGCGTGCATGCGGCGGCTATGACCCC[A/G]ACCTATCTCGTCTCTCCCACATGATGTGTTTCAAA	4B	47.321
AX-110066286	GATGATACGAAGGCGTACATGATGAACCTCGACTT[C/T]AAGCCGATCTACATTAGCCAAATCTTCTTTGCAAG	4B	47.321
AX-110066452	GATAGGTGACCGCCTCCAAGACCAAATAGCTCATC[A/C]TCTTCCAGCCTTGACATCATGCTCCATTGACATGT	4B	47.321
AX-110067455	CAACCAATATCTATCATGGAGGGTTAGCAGCGGCA[A/G]CAGTCTAAACATAATATAGGGTGACACAATCAGTA	4B	47.321
AX-110070406	GAGAGAACCAACTGACACATGCACAACAAGGCTCA[C/T]GGTATGGGAGAATCAAGAGGGTTTTCAGGTATGCT	4B	47.321
AX-110073370	GTTGTCTGGCGTGATGCCATCACCGTTGAATGTGT[C/T]GTCCTCTGCCTTCACATGCTTCAAATCTTCCTCAT	4B	47.321
AX-110081445	AAGTTGATCTGCTCCGTGATCACTTAAAATACGTA[C/G]AAGCGCCAATTACGGAAGTTGGTGAATGATTGTTA	4B	47.321
AX-110089006	TCAGCTTTACCATGAATGTTCACAAAACCCCCCTC[C/T]AGCCCATTGGCAAAAAGCCCAGTGCTCTTGCAAAG	4B	47.321
AX-110099578	CATGCTCTTTTTCCCGGGGAGACCGGTTCTTCTGC[A/G]GGCCACACCTCGTCTACTGCCTTTTTCACCTCTCT	4B	47.321
AX-110101155	GGATTGAAGGCAAAGGATGCTACGGGTTCCAGCTC[C/T]GCGACAGAAGTAGAGAAGATGATGGCGGAGTTGGG	4B	47.321
AX-110108203	CCAAAAGACGCACGCGGGATTAACGAGCAGCGCTC[C/G]AGCGGAGGCGAAAAACTAGCGCGTGGGAAGCAATT	4B	47.321
AX-110121859	TCGTGAGGCTAGACGCCTGTACGTAATGTAGGCCA[C/T]TGTCGCCCCTGCCGGACAAGTGTACTATGTTCCAC	4B	47.321
AX-110122215	CTACTCGCCTTCTTCCATGACCAGTCGCTGCTTGC[A/G]CCATGGTCGTTGTGTGCGTCTTCCCCGCCGCCAAG	4B	47.321
AX-110125630	GTAAGCCACCTGGTACCTAGATAAGTCGGTTTCCT[C/T]GTCCAATTTGCACGCCAAGGGAAGCATCTCCTTCA	4B	47.321
AX-110125775	CTACAAGAGTTCCTGTACTTCATGCTTTGTGCTTG[A/C]GCTGATCGAAAGCGCGCGCGAGGAGTCCAACTTTC	4B	47.321
AX-110125956	TCAGCATTCCTCTGCTGCATTGCTTCCTGCATAGT[C/T]TGTCCCACATTCTCGGGCTAGATGCCCTAGGGCAC	4B	47.321
AX-110126068	CAGAGGCGACAGTGGCGGGCAGAAAGAGAAGTGAA[C/T]TGGAAGAGGGGCCGGTCTGATTTTTATATGTGAAT	4B	47.321
AX-110126567	GCCCTCCTCCAGGACGAGGTGATCCACATTGGTTG[C/G]CAGGTAGCCCGCACTCTTTAGCTCCAGGATGGCAT	4B	47.321
AX-110126630	TGCTCGTGTCGAGGACGATGGTGGTTCACCCTGCC[A/G]TGGTGCCATAGTGAAGCTCGAGAGGAGCCAAGCGT	4B	47.321
AX-110127096	TGCCATCCCTAGGTCTAGTAGCACGACCTCCAGTG[G/T]TCTTGATCTTTAGCTTGGGCATGTTTGAAGAGGTG	4B	47.321
AX-110128576	CCCCAGCACGGGCATGGTGACGGGGAATGACACGA[C/T]GTCCAAGCCCCATCGGCCACTCTCATCAATGCCAC	4B	47.321
AX-110128617	ACCATACGTCTCATCTCACTACCATGTGGGACCCA[C/T]GACGAACCAAACTAAATAACTTAAGACATTGCCAT	4B	47.321
AX-110141565	GATTCCCATCCATCTTCATGGTCTCTTGAATGGCC[C/T]AATCCCTCCTTTCTCTGATTTCTTTAATGCCATAA	4B	47.321
AX-110144864	CCTGGCGAAAATGGCTGAGGCGATGAAGCAAATAG[C/T]CCCGGCAAGGCTCCTCAGAACAAAGGGAAACCTGT	4B	47.321
AX-110145260	CACCTTTCGATCCCCTATCCTGCATCAAGCGTTCC[C/G]TAGTTCACCAAAAATCCATGGTGCGCCACAAGATC	4B	47.321
AX-110145477	AAATAGCATGGGCATAGGACGGAGGCCAGCTAAAC[C/T]GCGGTCCAAATTACGGCTCAACCGCTCCTAGACCC	4B	47.321
AX-110146279	TGATGACCTGGGAAACGAGCCGACTCGAGGATACC[A/G]GTGCCGGCAGGACCCTCCCATGCAATCCGGTTGGC	4B	47.321
AX-110161927	TCCATCTTATTGACACTGATTGCTATCAGGATGAC[A/G]AGGAGACTAGCCTAGCGGGTGATGACGAGGTAACC	4B	47.321
AX-110167033	TTTATTTTGAAGCAACAAAAACATGAGAATCAGCG[C/T]AGAACCCGGAACAGTGGAGGCAGAAAACTTTCTTC	4B	47.321
AX-110167448	GGCCTCTGTGCAAGGGTGCATACCCGGAGGGTTTC[C/T]AGAAGGAGTGGTCGGAATGGCGAGGCCGGACGTGT	4B	47.321
AX-110167763	TACTAATCCTTGTTCGGCACCAGCATGTCCGAGGG[C/T]GAAAGCGTGGTTCATGGCGGCTATGCATGAGGAGG	4B	47.321
AX-110362795	GGACTGCATTTCCTGTACAAAGGGATGAGGATTGT[C/T]GTTCGATCTAGGAGGATCTAATGGTCTAGACATAC	4B	47.321
AX-110372614	TATTTCATTGCAATCGTGAGGATTCATTCGACTAC[A/G]CTTGGTTCGTCTTTGACCATTCGTGTTCTTCATGG	4B	47.321
AX-110374612	AGGCGGTGACGGAGCATTATTTGGAACACATTGGT[C/G]AGATTGGCGCTGGTATCCATCACACTGGAAACACG	4B	47.321
AX-110376150	ATAGAGATACATTATTGAGATATATACCTTGCCTC[A/C]TATGAATTCGAAACATAAGATCTACTCCCTGCGTC	4B	47.321
AX-110382980	AATAGGTATGTATGTTCTGAATAAGTTATCTCTAT[C/T]AGATGTCGGTATGGTTGCCTTGTTGATCACATTAA	4B	47.321
AX-110384411	GCGGTCGGAATAGGCTTTGCCGGGTGGCAAAGACG[C/T]TGTTTTCTACTGGTCCTCAGGGTCGTTCATGTAGC	4B	47.321
AX-110388314	AACGGCGCCCCAACCCTTGCCAGCCCTCCATGTGC[A/G]TTCAGGGTCCAAATGAATCCACTCGTGACTACCTG	4B	47.321
AX-110393452	TGCCACTTGGTCACTTGTGGTTTGTTAGCACCAAT[A/G]GATCTTCCCGTCAAAAATAAAAATACCAATGGATC	4B	47.321
AX-110397834	TAGGCAGGGCTGAAATAAAGGAATCGGTGCGATAC[C/T]TGAGCACCATTTTTGCAAACAGTGTCGGGATCACT	4B	47.321
AX-110398714	ATCCAGGCTAAACATAAACTTGGATTAAACTTTGC[A/G]TGTTTCAACTTCTTCGTGCTCAAGCGTGTCCTTCA	4B	47.321
AX-110398739	AATCACCTTGAGCAGACATGTTTAAGAGCATTCCA[A/G]CATTTGTCACTGTGAGAGAGGTATCCAAAGCATTA	4B	47.321
AX-110399870	GTGGGTTCATGACAAACATTAAAGATTTTTCAGTC[A/G]GTGTTCAAATAACCCGGACATTGCTCTGAAGAGCT	4B	47.321
AX-110400200	GTGCTTATACTTATATCTAACACAATAGATTAGAC[C/T]CCCAAGTCTTAACTGAACCAGAGTGGTAGCAGTTT	4B	47.321
AX-110401777	CTAGTCCCGTAAAACCGTCCGTGAGTTTAGCAGTA[C/T]AGGTTTTATGCTTCCTGTTTACCGGTGTTGACCCG	4B	47.321
AX-110405194	GCTGCCGGAACTCATCTACTACTTCGCCTGACTTG[C/T]TGGATAAATAAGACAAGGATTTCATCGAGCTGAAC	4B	47.321
AX-110406659	ATTGCACTATCTATGTGGTTAACTAGTTATAGCTA[C/T]TATTATTCTTCTTGAATCATGACTACTTTTGTGTG	4B	47.321
AX-110407111	ACATGGTTAATACTCCCAATTCCTCTCAAGACATC[A/G]GCGTAGACACAGAAGGAGTAACACAGGGTATAGTA	4B	47.321
AX-110409166	ACCTCTTGAATTACGTGATGTCATTCTATGCTTCT[A/G]TGATTGCATTTTTCTGCCTTAATTTATTGTTTCTT	4B	47.321
AX-110410884	GAACACGACATCCGTAGTTTGGGGCGTAAAAACCC[C/T]GCTATACTTTCAATAGATTATTTTGCCACCGTTGC	4B	47.321
AX-110411590	GTGAATAGAAGAGAGAACCGAGCGATAGTGCTAGA[G/T]TAGTGTTGTAAACACGTCGGTGCCTGGATGATCCC	4B	47.321
AX-110416991	AGGAAGAACTTATCCGCGGGGAAGCAGTCGACGTA[C/T]GACATTTGCCACATAGTGTTAACCACGTAGAGTGG	4B	47.321
AX-110417115	TTGGTTCAGTTTGAAGGGCTCTTCGGGCTTAAGAT[C/T]GTGGTTTCATTAGAATTACATAATTTCTTTGCTCG	4B	47.321
AX-110417818	GAAATCAGTTACGCCCTCTATAAACACGGAGATGA[C/T]GGCCTCGTCGGGCGCCTTCTGGACCCTAAGGCGGA	4B	47.321
AX-110418694	ATAAAATAAACATAGTACTATCATACAAGAATGCA[G/T]ACATCTCTATAAATAAACAAATCTATATTTTACTT	4B	47.321
AX-110420496	GTCATTGGGCTCCCACGCGTACACTTCCTTGTTGG[C/T]GCATAAGAATCTCGACGCCTTTTCTTGATCCGGAG	4B	47.321
AX-110423749	TTAACGACCGATGAGCTGCTCAGCTTGAATAGGTC[A/G]TTTTGTCTTCTGACTGCTAGAGCCAATGTGTATTC	4B	47.321
AX-110424427	TCTGGAAGAAAGGTAGCATTAAGGCAATAATCTTG[A/G]CAGTAATTCTCGAGATTAGCCCCGCACGTCCGACA	4B	47.321
AX-110427014	TGATCCACGCGACGCACACATCCACAAGAAGGCAC[A/G]AACGCGTGCTTAGAGACACGTACAATACAGAGCCC	4B	47.321
AX-110429345	TTCCAGTTGACAATGTGTGTCTTGTTGGAGAGGCT[A/G]AGATTAAATTCATAAGACCAAGTTTTCACTTTATT	4B	47.321
AX-110435837	CTTTAATAGATGGTCTTGAGTGACCTTATGTAAAA[C/T]AGCTTATGGCGCCTTGTAATAGCTTTTATGGTTCT	4B	47.321
AX-110443031	TGCGTCGGCTACATTCGTCGTCTCTGTATGCAATG[G/T]AATGGTTTCATACAGGTCGCTAAACTCACTTGAAG	4B	47.321
AX-110444152	CAAATGACCATGCCACCCTAAAAGCAGCAAGATAC[C/T]ACTATAACATACACAAAATTCCTGCATACAACATC	4B	47.321
AX-110444741	ATATCGCCCCACCCACCCTTTAGGTTCCCAGGCTC[A/G]TGGACTGAATTTGAAGCATCATTCAAAAATAACAA	4B	47.321
AX-110447079	GACCAGTACTTATTTGCAATCAAACAATATCATCA[C/T]CATGGCCCCAAACACACCTATTATCCTTTGTGTAA	4B	47.321
AX-110447146	AAGAGATTAGCGTTTCCTATACATGCGAACATAAA[C/G]CAGAAGAAGACTCCTAGAATTGAAGATTATTTAGG	4B	47.321
AX-110448750	GAATGGCACGGCAAGGCTTGCTGGGCTACACCCAC[A/G]ATGTGACACTAAACAGTGAATTTAATGTGCCTTTT	4B	47.321
AX-110456258	ATTACCCATGCACGAAGATGTGTGCGTGCTGGAGA[A/T]ATCTACTGCCGACTCACTGCATAAGGATCAGGCAC	4B	47.321
AX-110459875	GGAAGAGGTTCAATCCAAATTGGATATTCTTGGGT[C/T]CATGAAACGGGCTAGTGAAACCTCCATAGTGCTGC	4B	47.321
AX-110460111	AAACCCTAGATCTAGATCTGTTTTTTTAGAATTTC[C/T]GGTTTATTTCGTTTGGTCAGTTTTTCCGACGGTTT	4B	47.321
AX-110467722	CCATAAATTTATCTCCTTGGACTTTCTTCTTGACA[A/G]CTCTATCTCCTTCAATATAGCACTAGCCTGGTAAC	4B	47.321
AX-110468601	AGGTCAAGGCCCTAGGCTTATAACAGAGTCCGGCT[C/T]GTAATATGACACGTGCCCTAATCTGTTTCCTACTT	4B	47.321
AX-110475469	GCTAAGGCATTTGACATTGTTGCACACGAACCTAT[C/G]ATCAACATCATGTGTCATATGGGCTTTAATGAATG	4B	47.321
AX-110482001	CGTAACATTGGAGGTCAATTGCTGGTTTAAATCAC[C/T]GAAGATGAAGTTGGGATGGCTCAAACGTCATTGCA	4B	47.321
AX-110482130	TTCCGCCTCCATACGGGATCTCGCAATGGTAATCC[A/G]TGCGCCCTCTCCATTCTACACCATGCCGCCACCAC	4B	47.321
AX-110486396	CTTGTCTATAGGGTAACCTCAACCTCACTAGGCTT[G/T]CCTGCCCGACAAGGGAGGTTTTTCCCTAGTGGTGT	4B	47.321
AX-110487888	CGACATGGTGCCCTACGATGACTTGGAAAATCTCA[C/T]GATGATATTCCGGCTTAGTCCCTCGAAAATGTTAA	4B	47.321
AX-110489625	CATTGCGGGATTTATCCGACTGACCGTGTGCTGTC[C/G]CTGCTTCCTTACCCTACACAGACAGAGTTCGGACC	4B	47.321
AX-110490422	AGACTTGAAATTCAACTCCCTCAGTCAATGCTGGC[A/G]CTTGAGGCGGTGGTCGAACATTCCGGAGGGCCGGT	4B	47.321
AX-110490440	TTCAGCATGGCTTGGTTCCCGAGGACAATCTTACT[C/G]ACAACACGTTTCAGGCTTGGAATGATTCCATTACT	4B	47.321
AX-110491479	GCCCTAAGTGGGCCAAAAGTCGCTAACAAGGTCCG[A/G]CCAGGTAAAGTGGCGGCCGATTGTACATGTGCCTA	4B	47.321
AX-110492111	TTTTCTTGAATTTATTGCACGTTTCTCGGCGATGT[C/T]CATTCAGTGTGAGAAAAACAATTGTACCGACTACA	4B	47.321
AX-110501125	CTCCCTAGGATTTAACCCTGCATCCAGGGGATCTG[C/T]AAGTAATTCCAAACCCTGTTCCTGTAGGTACACTT	4B	47.321
AX-110508288	CCAGCGACTGTGGGCTTCAAAAAGTGATGTTTGTA[G/T]AGACTTTGTAGTGGAGATGGAAGCGGCAATGGTGG	4B	47.321
AX-110511396	GGCGGAGAAGAAAGGTCAGGCAGGACCCAATGTGG[C/T]CGTTCGATCGTCATATTTAAAACAGGCTGGCATAT	4B	47.321
AX-110515595	ACACACATGGAGTTTAGTTTGTTGCAATGGCAATG[A/G]TGCCTGCAAATCTGTAGCGTTAGAGCAATATCAGC	4B	47.321
AX-110515830	TGCGAGTGCTTGCGGCGTCCTCTTGCGGTAGCCGT[C/T]GATTCAGTATTAATTGGCTCCCGTGGCGTCTTCGC	4B	47.321
AX-110520818	TTCCGCAACACAGATATGGCAAAGGTTGGCACGAC[A/G]GAGAGGACGCATCTCACAAGGACTCTACGCCCCGC	4B	47.321
AX-110524883	TGAAAATTGTCACGAAAATTTTGGCTAATCGTCTG[C/T]AGAGAGTCATTTTGAAAATCATTCACAAGAATCAA	4B	47.321
AX-110524987	GGCTAGAGGCTTATCATGGCATATTGGGAGGCTTG[A/G]TAAAAAAGTTATAAGTAGCACGACATAGCATAGCA	4B	47.321
AX-110525604	CTCACATGCAGGTTTTCCATGCACAAGCCAAAAAC[A/G]TTCTCGGAAAATAGCTCCACAACAAAGGAAATTGT	4B	47.321
AX-110526129	CAAGTCATTAGACGGTGCAAACCAGATCACCAAAT[C/T]GCAAAAGCCCAACACCTGCTATAATGTGAGGAGCT	4B	47.321
AX-110528878	GAGTGGCAGATGGGTAGTCTGAGCGAACCGTGTTT[A/G]TTGCATCCCGCAAATGGTTGTTGTATCCAAGTAGT	4B	47.321
AX-110530095	CAGCTTATAGCTTATGGGTTTCCTAGATGATGAAA[C/G]TCTGCTTCTCGGTGGACTGGCGGCGAGCCTTCTGC	4B	47.321
AX-110530150	CCTCTTGCTATTGGAATTCTGGCAAATCATCAACA[G/T]GCGCAACATACTCTGAAGAGGTCCGCTTCCCGGAT	4B	47.321
AX-110536290	TACAAATGATAGAGGTCTCGACAACCAAAAGTACA[A/G]GGTAACGGAAGCGACATGCGGTGAAACTAAGGGTG	4B	47.321
AX-110536854	GCCTCATGCTGTTAATCCCAAGAATATGATGGACA[A/C]CAGGTTAAGTAATTTGATTTTGCTTCACAGGATAA	4B	47.321
AX-110538202	TCCACCCGTGGGGTCTTGCTGCTACTTGGATCAAC[A/G]CTCGAAATGAGGCGGTGAATCGACATCCTCGCCGC	4B	47.321
AX-110539311	GTACCCGGTCACTTATTTTCACTGAGAAAACCATC[A/G]CGGAAGACCTGCCCAACAAGGACTCATCATCGAGA	4B	47.321
AX-110539916	TGGGTTAAACAAGCGATAGAGAGCACGGGTCTACT[C/G]TACATGATACGACGATGCCTATGGACATGCGCAGA	4B	47.321
AX-110544752	CCACGTTTTCGTTGTGAAACCACCCGTCACGCCCA[C/T]GGGCCGAGCGAATTGCGAGACGTGATGATGGCGGT	4B	47.321
AX-110545516	TGTGGCAATGGCGATTAAATGGTATACTATTTTTC[A/G]TTTTGTCGTTTTAGTCATGTGGCGAGAAGTTGCCC	4B	47.321
AX-110548064	AGCTTCAGCTTCAGGTCATAGCTTCTCACAAGATC[C/T]GTGCGAGCCTCGGCCATGTGGCGGTCGACCTCTTC	4B	47.321
AX-110548411	AAACATTGTCAACAAATCGAAATGTAATGCAGAAA[A/C]GTATGGGCAAGATATCATTCAAATATATGATAGCT	4B	47.321
AX-110548442	CGAGGCGCTTGAGCTCTATAGATTAGGAGAGGTGC[C/T]GAAAAAGCAAGAAGAACGGCGTATAGGGATAACTG	4B	47.321
AX-110549477	AGTGATCTCAGAAACAATTAGGTGAGTATCGGTTG[C/T]GATTTCCAAAACAATAAGCCAAGTCAGTTGCTGCA	4B	47.321
AX-110552600	GTCAGTTACAGTGAATGTTCACTCTCAGGGTATTC[A/G]TTTTGGGTTGTCTGCAAATGGGGATGAGCTTCTGG	4B	47.321
AX-110552774	CTTGTAGACACGCCATACGCCTGGTTGCTTAACCT[G/T]CCAGCATCTTCTATGGCCTCCTGGGAGGAGCTCTG	4B	47.321
AX-110556966	GTGTCCGGACCATGATTAGCATTTCGGCCTATGAC[A/G]ACTGCCCCATAAGGTTGCGGCTTATGTACCGCGCG	4B	47.321
AX-110560340	GTATGCTAGACCCCGTTTCGGCTCTTCTGTCCAAG[C/T]AGGTTGGCTCTCGTTGAATAGGACGTAGTCCGACC	4B	47.321
AX-110561748	TGAGGTTCAGAGAAGGGGCGCAGCAGAGAGGTTTA[C/G]AGGAGCAGTAGCATGAGCACAAGAAGAGGTACAGA	4B	47.321
AX-110564469	CGGTGCATACCTGAACACTCATACATACGCGCATA[C/T]ACTAACCCCTATGAAAATAAACATGCACACCCTAT	4B	47.321
AX-110564518	ACTCAATGGCCGAACCACCAATGGCCGCCTCAAGC[A/G]CCGCTGCCACAGACTCTTCATCCAAATGAAAACCA	4B	47.321
AX-110565938	CTTCCCCCAATGCTGGTGTGTTAAAAAGATGCATA[G/T]GCTCATAATCAGGGGGCGGGCGGCTCTCGTGCCTC	4B	47.321
AX-110566168	TATGTGTAGATAAGCTATACCGATATGCAGTCACT[G/T]CTGAGGCCATGGAAGCTGCAGCTCCCGCCAAGGAA	4B	47.321
AX-110566634	GGATATCGCACCTGCAGAAACTTTGGACCAAAATC[C/T]GGGGCAGATTGCGTCGGCCGGGGAGGGTGGATAGA	4B	47.321
AX-110573292	TCGGATCGCCTCCTCGCTGCCAGCGACCTCCCGCC[A/G]TTGGTTTCTGCCGCTATCGACGCAATCTACCCTGC	4B	47.321
AX-110577424	TGCAGCACTTCCGCATTTGCTCTTTCCTCCTGGCT[A/G]TTGCTCCTTGGGTGAGTAACTTGATGCAAAACATA	4B	47.321
AX-110578412	GGAGGTTACAAAGCTGAAGGATCACATAACTCAGG[C/G]CAAGGCGGACTTGGCGGCTGAGGAGACCAGGATGA	4B	47.321
AX-110578519	TGTTCACATCCACCCAGAAGACCATAATGCAGCTC[C/T]GACTCACATATCGACGACACTCGACACCAAATAGG	4B	47.321
AX-110583157	TCGCTAATAGCTTAACGCGGCTCTTTTCTCTACTC[C/T]GTGCCCTCTAGTGGCTTCTTTTGGACCATGGAGCT	4B	47.321
AX-110587188	AGACGGTTATTTACTCACGCGACGAGTCTTCCGCT[G/T]ATGAGACCAACTCCATCTACTAGGTTCAGGATGGT	4B	47.321
AX-110591370	CATGTCTAATATGGCACCAGAATGTAATAATTTCA[G/T]GACTTAGCCGATTTTTATAAAAAAAACAGGACGAG	4B	47.321
AX-110594858	CACCACCTTCAAGGGGGTTATTCCGGGCGTAGAGG[C/T]CGCTGCTCAGTCACGGTGAATCTGGAAGTAGTATT	4B	47.321
AX-110595868	ATCATCCACAAACTAGTAGATGCTGGACTAATGGG[C/T]TACTCTTTCTGCCTCTTCTTGTTGCTCAGGAGTTC	4B	47.321
AX-110595936	CACATCTTCTGCTACCCAGACATCTCTTCAGTAAC[A/G]GAGTCAAGTGACATCTTTTTAGTTCGTTAAGTTTC	4B	47.321
AX-110598173	CCCACTTCTTCGTATCGTCGAGCCCGTTCTGTTGA[A/T]CACACTTTCAATAGGTTTTGACATTCCGAAAATGA	4B	47.321
AX-110598812	GGTGCGGATGTAAAAAATTACATCCGCCCCTACCT[C/G]TGCTCCTGCTATTGAAACTGACCTGGCTCCACGGT	4B	47.321
AX-110598981	GATTTGAGGCACTGTAGCACAGGATGCACCGGATA[C/T]CGAGTTCCTTGGTAAGACGGAGACCATGCACAAGG	4B	47.321
AX-110601412	TGGCGAGTAGACATTCGAGACACTGCACTTATGTA[C/T]GTACGTGGCCGTATTTTCTTTCTTGCACCTTCGCC	4B	47.321
AX-110602860	ACCCCCAGGGTCCTCGTCGGCCATACATCCAGCAA[C/T]GGGTAGGGTCAACAAGAAGTTTTTTCATGCCTCCC	4B	47.321
AX-110604220	CTCACTTTGAGTGGAATAACCAGGCGGACAAGGCC[C/T]TTCTCCAGCTGAAGAAGATGTTGAACACGTTGCCT	4B	47.321
AX-110607900	AGTATTCTGCTTTGCACTCTGGGCAATCTATCATC[A/G]CAGTAAAATAATCATACATAAGCAAACATTCCGAA	4B	47.321
AX-110608290	GCCTTCATCGCTTGTGGATCATCTAAGAAATCATT[C/T]GGATCAAACACTAATGATGATGCTTCAAGTGATGG	4B	47.321
AX-110614745	TAACCCTTTTACCAAACGAGCATTTTGCAAACCAC[C/T]GGCAGTATAATGATTTTTGATACATTAATTACAAA	4B	47.321
AX-110617110	ACACACGGATTTACTAAGCCTAGAGCACGGCAACA[A/G]GAAGCAGCAGAAGAGATCACAACCAAACCCAACCC	4B	47.321
AX-110632977	TGAACACGACACAAACCCTAACAATACTCAAGAAA[A/G]TATAAAAAAATTAAGCTCTCTCTCCCGCCGGCAAG	4B	47.321
AX-110633358	TATGAAATCCGGTCATGTTGCCATGCGTTTCATCC[A/G]GTTTGTTAAAAAAAGTTTGAAATGTATGTGGCTAG	4B	47.321
AX-110639968	CCGCGGGCGTTTGAGGGGTCGGTTTGCAAGTTCCG[A/G]CTGTACATGCTCTTACAGAGTTACAGTTTACATGA	4B	47.321
AX-110641352	CCTTAGTGGCGTTGGCTATGGGATGGTTCTTGCCT[C/T]GGGCGCCACCTCTTCTCCGATTCGCTTCAACACGC	4B	47.321
AX-110644724	GTCTCCTCTCCATCCAAGGGTACATCAGCTTCACC[G/T]TAACTCAAAAGTGCTCCGAGAAGAAGCGCGGTTAA	4B	47.321
AX-110651172	ATTTCATTCCACCGCCACACCACCACTGTCCGGTT[C/G]ATTGCCATGAGAGCCCAGCTCACTCTAGCGCTTCT	4B	47.321
AX-110653235	GTAGGGTTCCCCTTGACGTCCTTGGAGCTCCCGAG[A/G]TCGGTGCCATGCTCGGCAAAAGCGTACACGTGCGT	4B	47.321
AX-110656285	GACGTCTCCGCCAGTGCCGAGACGAAACCCGAGGC[C/T]GACTCCTACGTCCCCGCCAACGCTGAGAAGAAACC	4B	47.321
AX-110667849	AATTTCGGACAACGATTATCTCAGCCACATCATTC[A/G]GCAGCCTGGCAAATTAGCCGGGAGGTTTTGGAATC	4B	47.321
AX-110668844	AGCAGACGAACTGTAGAATGGGGAGGAGAGAGCTG[C/T]AGGGGGTCCTCCGGTAAACTTGTCTTGATCCGGCC	4B	47.321
AX-110669062	AGTTTGTCCGCAAACAAGCTGTTGTTGTTGACCCA[C/G]ATCGAGCCGAGTTCCGGCCGCCACAGTCGTCGATG	4B	47.321
AX-110670562	ATCAACATATGATGTCCAGCTTGCCACTATGATTC[C/T]GCATAATTCAACTCCTCGCGAGCCAGGTTTAGATC	4B	47.321
AX-110670635	AAGAGAAATAGTTGACAAAGAAGGGGTAAACGTTC[A/G]GGCCGGCGTTAGTGAAGGGAGCAAGAATGACCTTG	4B	47.321
AX-110672155	GGGTCAGCTCTGTCGCGGGCGCCGACTCCACATGA[G/T]GATGTGCCACCGAGCCCCGAGAAGATGGTGCCGCT	4B	47.321
AX-110674260	TGCTGACCCGGGTTTGGACTTCTCCAGGTGCATCT[A/G]CGGATCTGCTGAGGAGTATTGCTAACACTGCCGAG	4B	47.321
AX-110675434	CGTTCCAGCTGGGAAACGGATGGATCCGTCTTCGC[C/T]GTGTTTGTCCTCGCTGCCCCCTGCGCTTCAAGTCC	4B	47.321
AX-110678443	CGACCGCACAAATGGGAAGGAACCGATGGCATCTT[G/T]CCGCGCCAAGTTCATCGCCGTCGGCGGGCATACAG	4B	47.321
AX-110685732	ACAGGGTGCACATGAACATTATAGACATCCACCCG[A/G]TAGTTGTGATAGCTGCATTCCAGTCCAATTACGCA	4B	47.321
AX-110687458	GCCATGAACTTGGCTAGGGCCAGTCACCCAAGAAT[A/C]CCATTCTACGGCAAGGGGAGGTCGACCACATCAAT	4B	47.321
AX-110688360	CCGGCGTTGATACAGTCTGATGAGTGTATGATTGA[A/C]AAAATCCGGCACACCCAATGGGTTGTTGACTCTCC	4B	47.321
AX-110688876	AAGCCGTACTATGGGCCTTTTCCGCAATGTGCCCC[C/T]AGTGTTTTCCCAAGGTATTTCAATTTCATAGTTAT	4B	47.321
AX-110689931	AATCTCTCCAGACATGTCCAAACCCGGCTCTGAAG[G/T]CAAGTGGGTGGCCTCCTCCATGACAGAGAAGGACA	4B	47.321
AX-110690404	AGGTCCTTTGTGATTCAGTTATGAGACAGTCTGTC[C/T]GCCGCCTCATCATTGCCGCTGGCGGCCGTTTTATC	4B	47.321
AX-110690554	ATCCCCATCACGAATCTGCATCCTTTTGACCACGA[C/T]AGGCGAGATCAAGTTCAGGCCGTCCCCGCCATCAA	4B	47.321
AX-110696804	GGGGATGACCCCCGGGTAAGCCCAAGACGGTGAAA[C/T]GACGCTTCAAAACATCGCGGCAGCTGACGCCTCTC	4B	47.321
AX-110741699	CCAGGCTGTCACAATAAACTACTGTGTCTCTTTGT[C/T]CCCTTCAGCTTGTCGCACTAGGGTTAGGAGGATCG	4B	47.321
AX-110742227	CCTGCTTCTGTGTTTTTCCTTTTTATGGGGAAGGC[A/G]CGAGCCAGCTCTTTATCATTTACTGCGGGATGACG	4B	47.321
AX-110904836	AACTCCTTCTAGATTGCTCTTATTTCGCAGTAACA[A/G]TTTCTGTACAGAAACTTGCCATGAAGCTCTAGTCA	4B	47.321
AX-110906123	TAAAGACATTATTCACTGGCATGCTACTAAATCGA[A/G]CGAAGCCAGACCTCAGCCGCAGGATGATGAAGTTA	4B	47.321
AX-110912516	CAGCCATCTATTTAGGATCGGAAATTAGGTTGCAT[C/T]AGTGAATGAGATGTCGCCCAGGTCAGTCTTCGGAG	4B	47.321
AX-110912898	ATCTAGCTTAGTCGACGCTGTACGATCAGAACTAT[C/T]AGCATTGAACACCCAAGTCTGTCAAGTCCGACCCA	4B	47.321
AX-110913839	GCCATTTTGTCGACTCGTGTCATTACCAACAGCAT[A/C]AGGAGTTATGGGGGTTGCAACCACATCCATTGGAG	4B	47.321
AX-110918826	ATGTTGTTCTTGTTGTTTATGTTGAATACTAGGGT[C/G]TAGATTAGATTGATAACTATGAATGCTTTTTGTTC	4B	47.321
AX-110918967	TGGATTTTGCATACTACTTACTATTATTGGAAAAG[C/G]ATTACGGGGGATATAGCACAAAACTTGAGAAAGTC	4B	47.321
AX-110919561	GGTAACAGGGATAGTCAATTCATCTTGGATAAAAT[A/C]CTTGAGAGGCATTGCCAGATTAATGGCACACCCGA	4B	47.321
AX-110919920	TGCTGAATTTTAACCATAAATTTAAATAATAAAAT[A/G]TTCACGCATGTTTAAATAATTATTGGACTATGCTT	4B	47.321
AX-110921358	AAAGTAACTGTCCGGCTTAGGCCCATTCAACCAAA[C/G]ATGGTCTATTACAAAACGCATTGCAAGCCCGGACA	4B	47.321
AX-110923990	CATTAATAACAAAAAAAGAAGTCGAGAAACAACAT[A/G]AGAAGTGGATTCACATACATAAACAGATCACTCAA	4B	47.321
AX-110924336	GCTTTGAATTCTTGTTCATTGCCATCGACAAGTGT[A/T]CAAAGTTGCTATAAGTGACTACCGTGCGAAAGGTG	4B	47.321
AX-110924653	CTTAAGATATTCGTTAATTATTCCACAGAAAAATC[A/G]CTTTCCTTCTGGAACCGCGAGTGATCCCCTCCGAA	4B	47.321
AX-110926494	CGCCATTACTGGACACTTCTTCGTCGTAGTCATCA[C/T]TGTCCTCCTCCTCAGCATCATGAACAACAACATCA	4B	47.321
AX-110933709	AAAGGTAGGTGTCAATCAGGAAGGCGATTATCACA[A/G]GCGGGTTAATCATGAGGAGAAAATTAGCTTAGATA	4B	47.321
AX-110935823	TTTATTAAACACATAACACCACGTGTTCAGCTCAA[C/T]CGAACCATGGCATCACCACGTCCTTGGACGACAAC	4B	47.321
AX-110938153	AGGCAGTAGATGGTGAATGAACTGTAGGCCATGGA[C/G]TCCCATTTTGTGGTACGCCACACCCGTCCCAATGA	4B	47.321
AX-110938904	TTCCATCATACTTCTAACGTAAATTGATCGTAACA[A/G]GCGGAATTTAAAAAAGTTCGATATTACAAAACAGT	4B	47.321
AX-110939268	ACCATCTCAAATCCAAAATTTGAATGTGACAGCCA[C/T]CCCTCTAGTTAAACTATATAGAGAGGAAAACCTCA	4B	47.321
AX-110939348	ATGTCCCTGTGACTCGGTGGTATCAAGATTCTAAG[C/T]GTGGAATTGTAATTCTAAGCAAGCCTAGAGTATGA	4B	47.321
AX-110941725	ACCATGCGAGGGAATAAATGCAAACTGATAAAAAC[A/G]TCGAGGGCATAAAGATTTTAGGGTGGTAGCATCAA	4B	47.321
AX-110942280	GGAGCTGAGCCAAGGTCGTCATGGATTGCGAGCTC[C/G]TCACTCATCTTGAAATCAGTTACGCCCTCTATAAA	4B	47.321
AX-110942682	ACCGACAGAGAAACTCACTTCAGTGTCACGCATTG[A/G]CGCACCCAGACGCCTGGCCTCACAGGAATCTACTA	4B	47.321
AX-110944826	TCAGCCACCCCCTACGAACCCCACTTCATGTCGAC[A/G]GTAAGGGAATCTAGCTACAAACGCATAACCCCAAA	4B	47.321
AX-110945288	GGAAGAAAGGCCATATCCTCTTATACCTGCAGTCA[C/T]GGCTACAGTGGCCTGATGTCTACTACACAACCTTC	4B	47.321
AX-110945333	GACATCGGTGACACCAAGATTGCTCGACTACTAAC[A/G]AAGGGCAGGAACAGAAAAGAGAGACCATGTGCTCG	4B	47.321
AX-110945467	GGATACAATTTAATAACACTGAAAGGATTATCCAA[C/T]CGATTAAATGTTTTGCAAGAAGCTTCCATGATAAG	4B	47.321
AX-110946879	CCCCGTTCCGAGAATGCTGACACTATCTAAGGGTG[A/C]AATGAAAGAATTCTGTCAACAAGAGCATATCCGGC	4B	47.321
AX-110950568	TGACCAACGATGCTACGACAAAATTGAGTGGTGCT[A/G]CTAGCCAGAGTTGCGATGCCCAAGGCGAATGAAAC	4B	47.321
AX-110952722	TGTCGTTTCCCACCGACAGATGTCCTCATCAAACC[A/G]GATGTAACCCACGTGCTTTGGTAAGATTCTCCAAG	4B	47.321
AX-110953230	TTTGCGGCAAGGCGAAAGGTTAGGACGGATCGATA[C/T]CACGGCGGACGGTGGAGGTGACTCACCGGTGACTC	4B	47.321
AX-110958679	CCTCCGCGACAAATGAGTAACAAATTGCACCAATT[A/C]CAAACCGAGCCGTATCTAACAGCAAAACTAACGGG	4B	47.321
AX-110958962	TTCGGCGCAATGAGATAGAGCATTCAGGCACCACA[A/G]CTTTCTCTTTGTGATTGTCAGAGATAACAACTTCA	4B	47.321
AX-110960151	ACCTCTCTGCTATTGATATCCTTTCGGCTTGCAAT[A/C]TTGTGAACTATTTTGGGAAGATAGACCTTGGCAGC	4B	47.321
AX-110961699	TACAGCCCGCTAAGTCATGGCCCGTTACGGCCTAT[A/C]CGAATCAGGCGTAGTAGCATTATCAGGGCCAAGCA	4B	47.321
AX-110965684	GGCGCGGCTATCGCTAGATTAAACAAGCACGCTCT[A/G]TAGAGGTAGCGCACTTTACCCACACTACGGAACTC	4B	47.321
AX-110975005	GCCATCCATCGTTCCGAGCAACATGGGGAAAGTCT[A/G]ACGTTGACTCGTCTAATGAATGTCGTTGACGGACC	4B	47.321
AX-110975012	ACCATTCGCTCATAAAAGCATAAGGTTTCACCACA[A/G]GTACATAAGTTACAACAACTCCACTACTCCACGAG	4B	47.321
AX-110975736	ATGCCGAAGCTAGAACCGCATTCACGCACAGTATC[C/T]GAGATGAATGGCTGGCATGACAACTTGGCCAGTAT	4B	47.321
AX-110978688	TCTAATTATTGATTAAGTTGACTATGATCTTCGTG[C/T]GTGCTAATGTAACTTGGCCATGGTTTTTATTTGAC	4B	47.321
AX-110979180	GGGAGGAAGGACTGGATCTGTTAGTAGAGATACAC[A/G]GAGGCATATGTGGCTCTCACATAGGGTCGAGGGCC	4B	47.321
AX-110982486	GCCACCGCATGCATCATGAAGGCAACGGCGAATTC[A/G]ACTCTATCGGCATAAGCCAAACACCGTCAAAGCAA	4B	47.321
AX-110983098	GGGTTCTTTCTAATGCAACTCATCTAAACTACCGC[C/T]GACGGCCGGATCCGATTGCTGTCCCCTTATACCAA	4B	47.321
AX-110985683	CATCACTTAAAAGAAGGCTTACGCGCCCCTACCTT[A/G]ACGGAGACATAGTTTAACACCCTAAGCACTATAGG	4B	47.321
AX-110985739	CGACTGAAGATCCAGATGCAATCATGCACTTGCCT[C/T]TGGACAATCACTTTGAACCATCGAGGTCTGCGCTC	4B	47.321
AX-110986756	TGACGCTTTGGTGGTGCTACAGGGGAACTATCTTT[C/G]CCACCTTCGCCGTCATCCTCTTTAGGTGTATCCAC	4B	47.321
AX-110998404	TACATAAATAGATCTTGTCGATATGGGGTGCATCT[C/G]ATCGTTCTTATTGCATTACTCCATTTTTCCATGAA	4B	47.321
AX-111001145	CCCAAGAAGGAAAGGAAATGGGCACTTCATGATGT[A/C]TATGCGTTAGAGCTTGTAGCCCTAAATTACAACCC	4B	47.321
AX-111002957	TGGTATTTGAGTTTTTTGGTCAAGCTTATGCACTA[C/G]AGTAATATGACCCAACACCTCAGAGAGACTTAACA	4B	47.321
AX-111003696	CTTTGCTCTTCTCTAGTATTATCATCCATGCCATC[A/G]AGTTCTTCGTAGGCGTAATAAAGCATGTTGGTTAA	4B	47.321
AX-111004994	TGGTGGAACAGGTGCAACATGGCACGCCAGTCAGA[G/T]TTCATAGACTCCAATGTCCTGCCGCCACACATCGC	4B	47.321
AX-111005220	TACCGAACATGGCGGAGAAGGGGCGGCAGACTACA[C/T]GCCACAGTCTCTGATGCTACTAAGTTCATTCATGC	4B	47.321
AX-111006270	TATGGACAGGATCAAATCCAGTCAATCAAATGCCT[A/C]AAACGATTTTGGCCCCTGCGATCCCATTAGGGGGC	4B	47.321
AX-111006834	TGAATGAAATTGCATTTGAAGCCACTGTATTTCTA[C/T]CAAATTTGATCAGCTTTGAGTTGCAACCTATTCAA	4B	47.321
AX-111007201	GCAATGCTGAATACCACCAAATAGTAAAGGGTTGC[A/G]GCAATAAGTTCAAAGAGATACTTTCACCATCCATG	4B	47.321
AX-111007966	GTTGATTTTTTTACATAGTGACTGAATTGGTCTCT[A/G]CCATGTCTTCTTTCATATGGCAACAGCTTAGTGTT	4B	47.321
AX-111013208	CCCCCCGATGCATTAAGGAGAAATTGCACTCTCCG[C/T]TGCCCTGTAGTCAAAGAGGATCAGTGTTCGTTGCC	4B	47.321
AX-111013455	TTTTGGGCTTCTCGGATCCTTCCCAACAAACTGTA[C/T]TGAATTTCCAGTAATGCAACATATCCTCTCGGAAC	4B	47.321
AX-111014573	GTCCCTGGGCCGAGAGGTTATGTCAGTAAGGTACT[A/G]GAGGGAGAGGGGTTTTCGGATGGCGAAGCTGGGAG	4B	47.321
AX-111018369	TTGAACCTATTCCAAGCCTGGTGAACGAAGATGAC[A/G]TGCAACTCAGGTGACCCGAGGCCAAGCTTGAAGAC	4B	47.321
AX-111019703	CTCATAAGCAATCAGGTAGTTGGATGTATTATTCC[A/G]AAGGATACGCAAGTACACACGTACGAATCGATTCC	4B	47.321
AX-111025863	TCAGGGAGTAGCCTTCCTTCCTTTGTTCTAGCACA[C/T]GTATCCGCCATGGTTTACAACTCATTCACAGTCTT	4B	47.321
AX-111030221	ACTATCAGCTCGAAAGAAGACCTCCCACTTGACGA[C/T]GTATTAATTATTTTCTGTCAGGCCACAATCGAGAG	4B	47.321
AX-111031196	TTGGAGGCGTTTCAGAGCCTCCAATCGAAATCCAA[C/T]GGATCCGACCGAGAGGGGGGTTAGGCAGGCCTAGG	4B	47.321
AX-111031234	GGACGCTGTAACAAATGGGGTCCATCCAACCTGTA[A/G]TTGTCACGTCTTGTCACGGTGTTCATAGCGGAGGA	4B	47.321
AX-111031248	CTCTCCAGTTGTCACATGTACCTCAACACCCATCG[C/T]CAGGGGCTCTATATAGCCACTCATGAGCCACTAAA	4B	47.321
AX-111037409	TAGATGAAACGAAAAATAAGTGAGAGAGTATACTG[A/G]AAGCCTCAAAGAGATTTGAGGTCGTGTTAATGTTT	4B	47.321
AX-111046281	GACTTGCCCCATATATAAGTGAGGCCTGGGGCTAG[A/G]TCATCTAATCTTGATACACCTACGTGGTCCTTGGT	4B	47.321
AX-111046935	ATTGGCCTGAAGCCACCTTGAGACTAGCCCCATGC[A/G]CTCCCTCGTAAGGCACATGTCAATATCTTGGAGGT	4B	47.321
AX-111047274	CGATGGATGTTGGCGGGGAGGGGGCCACTTCTTCC[C/T]AGCCCGACACAGGTAAGGTATTCGCTTTCTGTCCC	4B	47.321
AX-111047919	GCCGAAGTTGTGCACGAATCTTTAGTAGTACCCAG[C/G]AAGCCCCAGGAAACTGCGAACCTCTTTGATGTTAG	4B	47.321
AX-111048107	AAAAGAATCAATAGGGATCCTTAGACGCCTTCCTC[A/G]AGTATGCAAGTAAAGGGTACACCTTGAAAACGGGG	4B	47.321
AX-111058231	ATGAGGCATGAAAGCATAGATTACTTTTCTCTTCC[C/T]GCACGATTAGACAATGAATGATAACAATTAGAGCA	4B	47.321
AX-111061339	ATGCACGTGTATATGGCCATACGTATGAACGCCCA[A/G]ATGATTACGCATCCACGTCTGTGCCATTGGTGACC	4B	47.321
AX-111064927	CATCGCCGTCACCGGCCAGCAGCATGGGATAAGGG[C/T]GACAACCGTCTTCCCATGTTAGTGTGCTAGTACCT	4B	47.321
AX-111065695	CGGAAATCACGTACAGGGCATCGTTCATCAAGTTT[C/T]CGGGCGCGTTCGGAAGCTACGGCTGCGCCTCATAC	4B	47.321
AX-111067284	CCTTAGCTTTATAGACGGCAGAGAGATATGTACAA[A/G]AGTTTATTTACAATCGCAGGCCTCACATACGGCGA	4B	47.321
AX-111068617	CACAAATTGTACGAGAAAACTAAATGTGTGTGATT[A/G]TCCCCTTAACGTACATGCTTTAAAATCATGAAAAG	4B	47.321
AX-111069274	GAGGATGGCCATGCCCTTCTCTGGCTCGACCCAGC[A/G]CTAGAAGATGCCGGTTACATTGCGCCTGGAGAGCT	4B	47.321
AX-111069850	CGGCTTATGCGTATAATCTGAGAAACCAGTGTATA[G/T]TTTACCATTCAAAAATGACCAACCAAGCGCTTCGC	4B	47.321
AX-111070237	GGGTTGTGCAAGATTCGTCGTAATGGGAGGCGAGT[A/G]ACGATGGTGATCTCATGTGCCTGAAAAAAGTGGCA	4B	47.321
AX-111073730	CAGCCCAGAGATCGAGATGAAGTCTTCTGGAATAC[A/G]GCATTGCTTCGCATAGAATAAACCAACTCTCTATT	4B	47.321
AX-111074671	AGTACAATTCATACAGAGTGCGTACATGAGCAAGG[A/G]GGTTACAAGGTCTAACTAAGGCCCGTAGGCTTACA	4B	47.321
AX-111077459	AACAAAAAATCCACAAGACCTCAAATAGAATTAGC[C/T]GGCTTATCATTACCTGCCATGACTTGTATAATTTA	4B	47.321
AX-111077863	CTCCAGAGTCCTGAAACTTGCAACTAAACTCATAC[A/C]TTTGAATCTTGCCTCATACTGATAACCCGCAAGTA	4B	47.321
AX-111079195	ATGAGCAGGAGGAGAATGAGCATTGGGTTTTTCCT[C/T]AGCAAAATCCTCCTGCTCCTATGCAGCAATAGATG	4B	47.321
AX-111081099	AATTGAACCCCCCACGCAAGTTCACAGCGAGAGCA[A/G]GAGCCTGCCTTGTGTTACACGACAAGACAAGAGAG	4B	47.321
AX-111083332	GGTTGTGCCTATTTATTCAAAGTTGCGGGCCTTAA[C/T]AGCCAACAGGCTCACTGGGGTCGACTTGACCCGGT	4B	47.321
AX-111086799	AGTTTGGGTCAATCTACTATCTGCTGTCAGGGTTG[A/T]CCACAATAAATACTATCCAAAGGACCGAGAAGAGG	4B	47.321
AX-111091330	AGATTGAAGTCATATTTTTGTTCCTCTGTGGAAGA[A/G]GAAACATTTGGCTTGGCTTTCTTGGCAGATGCTTC	4B	47.321
AX-111092573	TAGCCAATGCACTGACAGGGGGACGGAATGACACT[A/G]TGGTCTGTGATGGGGAAGAGACAAGCTTCATGTAC	4B	47.321
AX-111093865	AGCTGCCTAACTTCAGAGGGTTTTCCCATGCATTG[A/G]TGTAGCATATCACCATGTCGCGTTGTTGTATCCCT	4B	47.321
AX-111094270	GTTGAGGGGTTTATTCGGTAGAGGGGGGTCAATCA[C/T]AAACACATTCACCAAGCTCTAGGCTTAGGACACAA	4B	47.321
AX-111095898	AACAGCCCATCGAGAAAAGGCCGAGCCAAGAAACA[G/T]CCCATATCAAACCCAAAATCCTCAAGTCGACCTGA	4B	47.321
AX-111096718	ATCTCTGCTGCCTTTAATTTTCCATTCACCGGATC[A/G]AGAGCCCCTGAATCCGGCGTTTACCGCCGTGTTGT	4B	47.321
AX-111099428	GAAGATTAGCTCTTCCCCAAGGAATAGTGAACTTC[A/G]AGATAAAATCCATGTCCCCGACCCACTTGTTCTTA	4B	47.321
AX-111099644	CGGCTGCCGAGAATGAGTCGGAGGTAGAACTTGAC[C/T]GGCTTGGCCTTCTTTTTATTCAATTGGTTGATGCC	4B	47.321
AX-111100382	TCCAGGTGCCTTCCCCGAAGGCAGATTGAAAACAG[C/T]GGCCTTAATTTCAGGCTCAGAGAACTCTCCTTTGA	4B	47.321
AX-111108797	ACCCGGTGGCGTTGGCACATATTGTGGCGGGATAT[A/G]ATACAGACGAAGCAGATCCTTTGTGCGTGGTTGAG	4B	47.321
AX-111110170	ATTGCCAGATAGTGTTCGTATTCTCACCTTTCTAC[A/G]TGGGGCTTGACCCTACGAACCTTCTCCAGGACCTT	4B	47.321
AX-111113431	CCTTAGCACCATCTTGACCCTTCTCTTTGTCTCGT[A/C]TTTCATATTCAGCCCTTTGTTTCTCCATCAGCTGC	4B	47.321
AX-111114401	ACCCTATACCTACAAACATACTACCTAGATGCCAC[A/G]TTCCCTCAAAAAAAAGATACGTCGTGGGTTCTACT	4B	47.321
AX-111114452	TCGGGGTTGAGATCGGCTCCTATAGTGAAGGTAGC[A/G]CCGGAGGATCCATCCTCATCGACTGGCACTTGCTT	4B	47.321
AX-111117877	AGCCGACCAAATGCTAGCACAACAGATCCAGCACA[A/G]AGCAGGCGCCTATACTATCATCAACCAAGAGCTCG	4B	47.321
AX-111118883	GTTTGGACGTGGATATGTCTACAAAAACAAGAGGA[C/T]GATGTGGCAGAAAAATTATCGATAGTTATCTCTCC	4B	47.321
AX-111120015	AATCCATTCGTACACAACCAGTTCTCCAGTGAGTC[A/G]GCACCCCTTTTGGTCTCCACAAAGACAAGTGTGAG	4B	47.321
AX-111122249	CCGCACTGCGAGCAGCAAGGTACCAACAAGCACTA[C/T]GGCGATACCACTGCTTAGACGAGTTCTCGTGCAAC	4B	47.321
AX-111128673	TGAATCTTCTCTGTCAACTCTACACATCAGAGATT[A/G]ATGACAACATGGTTTACTGGTAGTGGAAATGTAAA	4B	47.321
AX-111134461	AAGCAAACTAATATTCTAATCTGAAAATGTCATTA[C/T]GTGGAGAAGGAAAACCTCCCTAGACAACAGAAGGT	4B	47.321
AX-111134903	GGAGCGAGCCGCGTCAAGTGGTGGTGGTGGTTGGG[A/C]TCGAGGTCGTCAGAAACAACGCAGACCATGAGCTT	4B	47.321
AX-111135928	TCGGTCAAGATTTGCTTCAGAGGTTGTTTGAGGAG[A/C]AGAGGGAGGAACTGAATCATTTGGTTCAACACGGA	4B	47.321
AX-111136098	ACCACAACACGATGGCCAGATCCGTGCTTCTCATC[C/T]CGGCACTGGCGGTCAACCGGTATATCTGCGGCCGT	4B	47.321
AX-111136401	GAAAAGTTGAGATGGGGCACTTGAGCTCTATGGAT[C/T]GGGAGAAATGTGGCGAAAGGAAGGAGAAGGGCGTA	4B	47.321
AX-111137211	AGCAAGCATGCGCTGTAGGAAAAACCTTATCAAAA[A/T]TTTGCAAAAACCTGATGGATCTCTAACCCAAGATC	4B	47.321
AX-111141653	ACTATATGTATATATGGATTAAGGGTATCTTGTAG[A/G]ACACGTGTGTAACTAGCCTGCCTTGTCGTGCTCGT	4B	47.321
AX-111143210	GCTTTTGCAGCGACCATTGAAGAACTTGTGGCTAG[C/T]GGAGGTGCTGACAACTGTGCAATAGCTATGGCCTT	4B	47.321
AX-111147521	GAAGGATTATTCCGAACACTCAAGAAGAAGGGGAA[C/T]TCACCTACAAGCCAGAGTCTACCATCAGTTATCAG	4B	47.321
AX-111156928	ACCTGATCTGGTTCATATCCCATCAGCTCCGTCGA[G/T]CCCAACAACACCTACCCTCCTGAGGCCAGTTCATC	4B	47.321
AX-111156970	TTGTGGCTCACATCATTGTAGCCTAGGGAGGTTGG[A/G]TACCTGAATAGAAATCTCTGCTCCTCGGGAGGCCG	4B	47.321
AX-111160337	GATAAGTAGTAATAAAACTGGTAATAGATAGCCAA[C/T]GATTTGCAGAGAGCTGCAGCTTCACCGAGAAAGCG	4B	47.321
AX-111163124	CGCGACCTACAACAATGATGTCTTGAGAAGAAAAC[G/T]ATGTTAGAGACGCCGCCATCATTTGCAGATGTCAC	4B	47.321
AX-111163616	CAGAGAAGAAACCAGAGGATGACTCCTACGTCTCC[A/G]CTAGCTCTGAACAGAAACCTGAAGCCGTCTCCGCC	4B	47.321
AX-111212037	CGGAGTGGCTTCTCTTGGTTCTCGCTTCTTACTCC[A/G]TTGTGCTTTAGGTCGCCGGTATCGCTGGCGCTGGT	4B	47.321
AX-111218187	ATGACGCCGTTGAGATCTATGTGAGGTTCTTCTCC[A/G]TTCCCCTCTCTCGGTTTAGCCATTATCGCGCCATA	4B	47.321
AX-111221050	ACATCCTCGGAATACCCGACATGCCCTTTGGGGTC[C/T]ATGCGAAGATAATCCGATCCTCACAGAGGTAGTCG	4B	47.321
AX-111234988	GGCATTGCTTTGTCAGGTCGCGAAGCTCTCAAACC[A/G]CCGCGGGTTTGCCAGCCTATGGCAGTTCCAACAGA	4B	47.321
AX-111235010	TGAAAAGCCCAAGCCTCACTTCGATAATGGCCATG[C/T]GCATGTCCCTCGAGCATGCAGCCAGCTGCACGACA	4B	47.321
AX-111235848	TCATAGGAGTACTCTGCCGCCGGGACCAATCATCA[A/C]CTGGCCAGACTTCCAAGCTGCCTTCCATGCCCGCT	4B	47.321
AX-111239215	TTTTCACCAATGTAAGTCCAATCCACGCATCTCAT[A/G]TCACGCACTATGGGTTTCTTGTCCAACAACATTTC	4B	47.321
AX-111256519	AGGAAGTTTCAGGTCCTTCCAACTCCAGGGCTGAC[A/G]AGGGGGCTTGGAAAACATTGTGGAAAACAACAGTT	4B	47.321
AX-111282787	GACAAAAGAATATACAAAACTGAAAGCACTTAAGA[A/C]GGCATTAGGCCTAGCTAGGAACGGGTGATAACCCA	4B	47.321
AX-111286211	CCGGAGCGAGTGGCCACCTCCAGTAGTCGATGCAG[C/T]GGGTCGATACATAGGATGAAGAGTAGAGGGGATAG	4B	47.321
AX-111449697	TGTTGATCTTGGCGAATTGGAGCTTGCTCTTGTTC[C/G]ACTTGATCATTACCTTGACTACATAGTCGTTCACG	4B	47.321
AX-111452848	GTATTTGCATATTTACCACAGACAGTGTAGGTAGA[A/G]CAGTGTTTGGAATGACAAATGCGGCTTAATTGGTC	4B	47.321
AX-111456523	AAGGGATTAGCTTGGGGCTCAGCGGTGGAGATGAC[C/T]GGACTTCAGACCTTCGTACAAAATATGATAGGCAA	4B	47.321
AX-111460087	TCTACCAAATCTCTCTGTCTCCATAGAGAACCACT[C/T]GTTCAATCTACTCTACCTGCATTTCCTTCAATAGT	4B	47.321
AX-111477134	ACATACACGTGCTCTGCCGGGTTACCTATGTTTAT[C/T]CATGTACGATTGTGCCACCTTCATTTATAACTAAT	4B	47.321
AX-111478269	AATTCTCCGGTGTTAGTCCATCCACTAATCCCAAG[C/G]ACTATCAGTCTGCCGTAAGTGCAGACAGAGACTAC	4B	47.321
AX-111486436	TCGTGAATCAGCGCCTTGATCTTAATGTTGTCGGC[A/G]TCGTAAACCATCTGGTATTGTGTAAGATTAGTATC	4B	47.321
AX-111487629	CATTTTATCTGTAACGCTTCGGAAGTGCATTAGGC[A/T]ACAAAGTGTTTGCCTTCCTAGCCTTCTTTTCGTCT	4B	47.321
AX-111498089	TTGAACTTCATGATACCAGCTGGAATATGGTACTT[A/G]AGGAATTGGTTCTTGCAATTAGTCCACGTGATTTC	4B	47.321
AX-111499150	CCCAAGTCATGCAGATGGAACGAAAACTGACAACA[C/T]AGAAACCACGGATCCAGATGCAGCTATGGTCGATG	4B	47.321
AX-111501503	CAACAGCACACAATCCAACTTGCGAGCAGCAGTAT[G/T]AGACAGACGGTTCCGCAGGTTCGCCAATAAGCCGT	4B	47.321
AX-111503729	TACATCCACACTAGCATGGACATACATACATATAC[A/G]CTGATTTGGAATCATAATCTGCAATTGTATACGCA	4B	47.321
AX-111504689	ACCCTAATCGGAAACCATGGTCAGAAGCTCTTTCA[A/C]GCACTGGTGGCCCTGCGACTGCCCGCCGACGCCAC	4B	47.321
AX-111508145	TTTGCACCAACCCAAAATCCATACAGGAAACTATA[A/G]AACGCTGCTACTACTGGTATCTTCTATGCAATTTC	4B	47.321
AX-111510412	TTTAAGCAGTGTCATTTTTTGCAGCGGCGTATGAT[C/T]AATAGTAGCATCTCATAAGTTACCAATGGCATTAC	4B	47.321
AX-111510896	CATGGCCATCCGTAATGCTTGAGTATAACAAATGT[G/T]CCATGCTTGATGCTAGGTGAGGGAGTCCTGGATTA	4B	47.321
AX-111510948	CCTCCTTATTCTCTCCAGTTGATTGATAATAGCAG[C/T]AGGCAGGCTAAGACTACAAAGAAAGTAGATTGGCA	4B	47.321
AX-111513687	TCCTCTGCATTAACGAAGGACCGGTTACACGGTCA[C/T]GTATGGACACGCACCATATTCTGATGAACGCGGAC	4B	47.321
AX-111520885	TTTTGGCTGGTTAATGTTTCATGATAGAATCAATA[C/T]GCGCAACATGTTGAAGAGGAGGCACTACAATATTG	4B	47.321
AX-111521147	GCCCAGCTGTTAGTGTCACTGGCTTAAACTAATCG[C/T]GGGGTTAGTGGCTAACCTAATCCGCCACGTGACCT	4B	47.321
AX-111521785	ATTGGGCACGAGAACTTACTACGTGGTCAAAACCA[C/T]CAGTGAGAGCAACGAGCATCTAACGGCCCAAACAA	4B	47.321
AX-111529675	CTCAGTGCAGTAACTTGGTGTACTTTGGTGAGATC[A/G]CGGAGTGACCTTTTTCACCATTTATTTGAAGAAAA	4B	47.321
AX-111533233	TTCCGATTTAGATCTTGTACCAGTACGAAAAATCC[A/G]TCGCACAGTCCGGAACGTGAAATGTTTACATCGTA	4B	47.321
AX-111535362	ATTTGGGTGATTTGGATCATCAGCCAGGTTTCTTA[G/T]CAAAACCTACTAGAGTCTCGGGGGCTGTTATAAAT	4B	47.321
AX-111542971	AGGAAGATTCAGTTACCACATATAAACTGCTAGAC[C/G]AGGTGGAAGGGAGGCTAAGCAGTCCAATCTTCCGC	4B	47.321
AX-111543042	TACGATGCTCTACCACCATAGTAATAGTGACAAAT[A/G]AGTCGCCAAATCACATAAACCCAATATACTTACTG	4B	47.321
AX-111548935	AACCGAAAACGACAATCACCCAAACGAGTGACATT[C/G]AACCCTTCACTGATCCCTCCAATACATGATTGGAG	4B	47.321
AX-111555023	AGGCGACTCATAAGCAAGGCCATAGTGGTTTGAAG[C/T]GAAAGGGACTCAGGACAGAGGGGCGCCTGACAGCT	4B	47.321
AX-111555225	CTATACATCTTGTATCTTGTGTACCCATCCTTGTA[C/T]GCGTACTTGACGTGTTCTTCATCCAGTCTCTGCTC	4B	47.321
AX-111556124	TATTTCAGCATATATAGATGTTTCATACATAAGTC[A/G]AAAAGTCTGATATTGGCATATGTAGATACAATGGG	4B	47.321
AX-111564084	CGGCTTTATATATGTTTGGATACTTACGAAGACGA[C/T]GCTCTCCTCGGCGGCGATGGCGAGGATGTCGGCGC	4B	47.321
AX-111566580	GCGCTGGCATTAGGGGCGCTGCTCACAATCACATC[A/G]GGTCACATCGGGTAAAGGATAGTACTGCCGGCACC	4B	47.321
AX-111567238	GGGTGCGTATTTACTATACCGATATCAATAAAGCA[C/T]GTCCAAAGGATCCATTCCCGTTGCCACACATTGAC	4B	47.321
AX-111567365	GCCCGCGGAAGGCAAAAATGCTCGACCTCAATTCC[A/C]CCCTGCAGACGGCGGCAGAAAAATCCTAAAAAAAT	4B	47.321
AX-111573502	TGAGAATCATCAGGAGGATCGATAAGCCAATCAAC[A/G]TGACCAGCAGTGCCGCGAGGAACAGCCGTAGCACC	4B	47.321
AX-111574144	AGAAAGACCATGGAAGGTGGTGACCATTTAGCCGG[G/T]TAGGCGGCTAGGATGTGACCTGCTACTATCGGTAA	4B	47.321
AX-111575816	CACCGCTTCGAGTTCCATTGTCCCTATAAGTAGGC[C/T]GGTGGGGGGGGGCCTAAGTTCATCTTTACCCCGTC	4B	47.321
AX-111576945	TCTTAAGGTTTTAATAACCAAAACGTCTATGCCCA[C/T]ACCAGTATCACAATTTTCTCTCCTAATGTCCTCAA	4B	47.321
AX-111579188	AGCCTGAAAAAGAAGTAGCAGCAGCTTCAAGCTGA[C/T]CGAGATCTGCTCAACGAGAGATAGACTAACGTCCT	4B	47.321
AX-111580212	TGACGTCTTTCGCGGCCATGTTCAGAATAGTCGTC[C/T]TGCCTCCAGGCGTCCACCTCCAGGGCCGGCGAGCT	4B	47.321
AX-111581277	AGCATTAGTGAACTGGATGAGAGCCGTACCCATAC[C/T]GCAACAAGAAGTGTAGTTGATACGCCATCTGCGAC	4B	47.321
AX-111583112	TGGTCCATGAGGACACTTGTGACCACTATATCATC[A/G]TGCAGGATCTCCATGACGGCTGAATCCATCGATAA	4B	47.321
AX-111583137	TAGGTCATTCACCCGTAGTGTGTGTAGGCCCCCCG[A/G]CTCCTTCTTTTAGGCAAACACCAGTCGATATACCT	4B	47.321
AX-111583329	AAGCCATATTGTTTGATTTTCTTTTCTAGTGCATT[A/G]TTTTCTATACGATGACATATTGGGATCTACATTCA	4B	47.321
AX-111588869	AAATCTGTCGCGCACTTATATCGCAAGGTTTTTGC[A/G]TGTGTGTTTTGTCCTGCAGGGCATTTTCTTCAGGG	4B	47.321
AX-111589692	TTTGCCTTGTGCTAGCTGTTCTGTCCATGTTGCGT[A/G]GATCTGGGTACCATTCTTGAAGCTTGATGATATCT	4B	47.321
AX-111590084	GGCAAACATGACACTGTCCAAAAGTGAATAGGCTT[A/C]AGCAATAACAGGTCAAAGATGCCCATGTATGGCTT	4B	47.321
AX-111591855	TTTCTTCTCATAGAGGTGGTCTTCCCAGACTGCTC[A/G]AGGGACAACGCCATATGGATGTAACTGGACTTCCT	4B	47.321
AX-111593917	TGCCCCCACTGGATCAAGTACTCACTCGACCTGAC[A/C]TGTCTAACTCGAGTAAAAGTGATACACAGCTAAAA	4B	47.321
AX-111596184	CCCATGCCTCTGTTGTTCTTCTTGCCCAAACCATG[A/C]TGTTACTCCTTATCTGAACCTACTGTTGCCACTGC	4B	47.321
AX-111596660	CTAAAAAGGGGGACATAGGAGTAACCGAAGAAACC[C/T]TGGGATCTATTTGACACATAAATGACTATAGATGA	4B	47.321
AX-111604784	AGAGCAAGACAGTCGGGAAGAACAAAAAATACCCA[G/T]ATATGACGGCACCGTACCCAGATATATATGCATGC	4B	47.321
AX-111607165	ACAAAACTAAAATGCACTATAGTCTTTCAACTTGT[C/T]CTAAGCATTCAATGAGTCCATAAACTAGAACAAGC	4B	47.321
AX-111613426	CCAACGAAATAACCCGAACACGCCATGCAACTTCA[G/T]ATCTGACACTCCCACGGGACTAAGAAGTGGGAGGA	4B	47.321
AX-111618071	GCACATGGCATCTTGTACATATTCATGAGATATGT[G/T]GCATCAAAGAAATACAGTCATGGAAGTGTTTATAA	4B	47.321
AX-111619190	GTTAGATTGTAGAGAAGGAGCCATGACCATTTTGC[A/G]AGGTCCGTCGGCGTCCGCCGGTCCGAGGTGACGAT	4B	47.321
AX-111620364	TTAATTTTGCGTTGAGTGTGGTTGGATCGGACGTG[C/T]AATGTCAGTTGCCCATCATGGGCCTTCCATAAAAG	4B	47.321
AX-111622109	TTTTCTTTTTGTTGAAATTTGGTCGTTCTAGGACA[G/T]GTTTGATCCTGTTAACTATCTCTACTCCTAATGGA	4B	47.321
AX-111622986	GTGCCTCATCCGTATCTTTACAACGGCATATCGCA[C/T]GCCTCGTTTCAACAAATGGTTAAAAAACTGGAACA	4B	47.321
AX-111623502	TCAGCAATCATGCGGGAACTGTCGTAGCTCGTGAA[C/T]GAGCACAAGAAGCAGAGGGGGAAGAAGACATGGTC	4B	47.321
AX-111627874	AAGAGAACCCGAAGGAGGTGATATAGTGAACCAAA[G/T]TGGGAGCAGAAACAAACTGACTCAAATATGGACAG	4B	47.321
AX-111627904	AAATACCATGGGCGTAGGCGAAGGTGTAATAGTGA[C/T]GCAGTCAACAGTGTGGCTCAACCGCAACATACTTT	4B	47.321
AX-111628065	CGGGCGGGATCTTGCATACTGCAAAACGCATGAAA[A/C]AAACTTCTGTTGGACCTCCTACGGTCGAAACAGGG	4B	47.321
AX-111632283	GACACCGGTAGCTAGCACAACTGACAACTATGATG[C/T]GCCAAAGACTGCCAAGCCGGAGACGGAGGCGGCCA	4B	47.321
AX-111632313	GAGGAGGATGAGTGAGGGGACGGAGAAAACAATCC[A/G]GAGTCGACGTCAGATAACGCCGATCCCAAGGGTAA	4B	47.321
AX-111633779	ACTATACGGTAATACAAACCAAAGAAGATGAATAC[A/G]CCCTGATAACCTTTCTCGTCTTCGGAAAAATAATG	4B	47.321
AX-111639692	TTGTAGGCATAGTGGGATGCCACAATGAATTTGGC[C/T]AGAGCTGGGCTTCCAACGATTCTGTTGTACGGCAG	4B	47.321
AX-111641207	CTGGAGCACGATTTTCTAGAAGGTTTAGACCCGTA[A/C]ACATCGAGGCATATGATGGAACGACGGACCCTGCG	4B	47.321
AX-111642793	ATAGCGGTGCAAGGTGTGCCTTAATGTGGTACTAA[A/G]TGATACTAGCGAAGGGAGGACACATCCGGGAAAGT	4B	47.321
AX-111648845	GCTACGCACGTATGGGCGTCTAGTTCTCCAGCCTC[A/G]TGAGCTGAACAAATCCCTTTTACGGTTGCCATGGG	4B	47.321
AX-111650093	TAGTTCAGCTCCAAGAGGAATGGCGAGTAGCTCAA[C/T]ACCGGCACTACGGCACGGGCGTCATCGCTGCCGCA	4B	47.321
AX-111650212	CCTCTCTCCACGATAACGGTACTGTTCGTTTTCCT[A/G]TCATTGATCTGGAGTCTGATAGTGTCGCTAGCCAC	4B	47.321
AX-111654564	AAGGGTCATCATACTCCGGAGCGATACTTCCACGA[C/T]GTCCTTGAAGGATCCCGCATTATAGAGGGCCTATG	4B	47.321
AX-111654768	TGCGACTCAATGCATGGGCTACTACATTAACCTTT[C/T]TGGGATGATAGTGCAATTTCATATCGTAATCTTTA	4B	47.321
AX-111658087	TCGACTCAAGGTTTGATTGAAAGATGCCACTCTGT[C/G]CTTCCACTGTTAAGGCGGCCGTGTACTCTTCGGCA	4B	47.321
AX-111666675	TCCAACTCTAGTGACCAAGAGACTGTGGGGGACTT[C/T]CGCAACATCCGTAATGTGACATTTAACCAAAACAT	4B	47.321
AX-111667526	AAGTTCAAATACTTGTTTGCAGGCAGTAATTTTAA[A/T]TCGAAAAATAAAAATAAAAAAATTTAGCTCTGCAT	4B	47.321
AX-111668146	AGGGCAAAGAAGAGTAAACCGTCCCAAAACCTGGC[C/T]GTGACTGAACCGGCACTTGACACGTCTGCTCCTGA	4B	47.321
AX-111670986	GTCTTCGTCTTCTGATCCCACGTGGATTTGTGGTT[C/T]GCCAATCTTCATCAAAAGCTGCATGCTACCAGGCA	4B	47.321
AX-111672038	GGAGGTCAAGTGCAACACCTTGTTTTAGGAGCGCG[A/G]CCGCCTGACCAAGAAGTTGGCCGACCAGGAGGAGA	4B	47.321
AX-111672289	ACTCAATGGACACCTTGGGGTCCTCATGAAATCTC[A/G]GGTCGTCATCATGGGAGTGGTCCTCTGGTTGAGGA	4B	47.321
AX-111675088	GAGGAGGAAACCAAGGAGAAATTGCTACAGGGCGC[A/C]CACAAAGAGGACCTCGCTGATAAACTCAGTATCGC	4B	47.321
AX-111675395	AGTGTCATGCTAGCGCCTGGTGTCTTGAATGGGCC[C/T]ACCATGTACAAACCCCGTACTGCAAACAACCAAGT	4B	47.321
AX-111676360	TGGCCAAGGAGACATGTTCTGAAATTAGGGATGCA[C/T]AGGAGGAGCTTTGAGAGGCCGGGGAATTCGCGGCT	4B	47.321
AX-111680609	TGTTTAATAGCCGCATATCCGCTTACAACGGGCTC[C/T]GTGTGCTCACGCCCGGAGACAATACGGCTCAACTC	4B	47.321
AX-111680631	GGGGAAGGCATAGCCAGTCGTAGTATAGTCGGTCC[A/G]TGATGGCTCTGCGGAAGCACAGCCAGCCACGGGAG	4B	47.321
AX-111680941	GCAATTATATTACGGTGAATTACACTCTCTAGGTC[A/G]CTACGGCACAAACGATTGGTAAAACACAAACGTTT	4B	47.321
AX-111683664	CGTCGGGGCCGCTGGATAATAATGTTTATCTCCTC[A/G]TTTCTCGCTCCGTATCAGTCAGCCCTTCCATATAA	4B	47.321
AX-111685366	GGCGAATGAAACTACGACGACGACAGGCGACCATG[C/T]GGTATCGATGCGGAACAGCAGCCACCATGGGCATG	4B	47.321
AX-111685965	TGCATCACCTCATGGCACCATTGATCCGACAATCA[A/G]TACTGGCCCGCGGTGAACATCAAGTATGGGACGTG	4B	47.321
AX-111689193	CTGTCTGTAGTTATGCATGTACAAATTCTAAGTGC[C/T]ACGCTCATATCATAGTACTAGCATGTACCGAGTGC	4B	47.321
AX-111689700	TCGGGAGGGGCCTGATCCACTTCCACTGAAAAAAG[C/T]GGTTCTGTCATCCCTGTGATGCCGGTGGGAGGCAA	4B	47.321
AX-111692310	GCTTCGAGAACCATAGCCGCCTCCACCTCGTGTTC[A/G]TCAAGACACCTATAGATGGTCTACAATCAAACAAG	4B	47.321
AX-111693091	CTTCTTAAAGGCATGATGTCATAGTCATAGCCGAT[A/C]ACTTCAAAGGATACCAAGTTGATCATATGGATCGT	4B	47.321
AX-111693212	ATGCTCGGCGAAGTGTGCCATGTAGGTTCATCTCT[A/G]AGGGGCCGGCTAGCACCTGAGGCCTTGGGGGCTCG	4B	47.321
AX-111697382	GAAGCGTCCTTCTCTAACCTGAGCTCCTCACAATC[A/G]TTGGTGGTTCTGGGTGTGGAGGTTGTGGTAGGCAC	4B	47.321
AX-111698919	AATTGAGCCGGGGCACTTATTTTCCATACTCCGTC[A/C]GTACCCATGTGCTTCGTATCCATCCTCACGGACTT	4B	47.321
AX-111700254	CCCCTCTTCTCATGATGGAGAGCAGGGAGAGGACA[G/T]GAAGGAGAGCGAATCCTCGCAACAAGGAAGAGGGC	4B	47.321
AX-111702046	ATCTGTGTTGGGCGAAGGAGGATCAAGGCATCACA[A/G]CTTCGAAGGTCATGACCCGACGGTGCCTACCCCGC	4B	47.321
AX-111703140	CAAATCAACTCTACCAACACAGCTGCACGGACAAA[A/G]GAAATCATGCAACACAGTCAAGGAAAGTGCAAAGG	4B	47.321
AX-111708479	GCTAGATCCACCTCCCTCTCCTCCACCATGGAGGA[A/G]AAGCAAAAAGGGTTGTTGAGGGCCACCGCATGCAT	4B	47.321
AX-111710585	GAGGGAGTACGGTTTAGTGCACCACCTCTCTCTCG[C/T]TGGAAGGTTAGGGTTTTTCCTTCTCGCTCGCGAGT	4B	47.321
AX-111710780	CCTCACCAACAACGCGAAAATTGATTAACCTCACC[A/G]ACTAGTTTCTTTCGTGGGATGAATACGGTGTGAGT	4B	47.321
AX-111727641	CCGCCGTCGAGCACTTGACCTTCCCTCCTCCAACC[A/G]CGGAAAGGCGATCTGGTTCAGGCTGATCAAGGGGT	4B	47.321
AX-111729891	AGACATGGACTGGGTTTGAAAGGTGCCGGACAACC[A/G]GATGTATAGTGCCGGTTTGAGGTGTGCAGTTGGGT	4B	47.321
AX-111732875	AGGCCATGGGCATTGACAAGAGCCCCGGGTCAAGC[A/G]TCCTTGACATCGATGGTGTTCTCCATGAGTTCTTG	4B	47.321
AX-111740357	TGGCACCACTCTAGTTGGCCTCGTAGTTCCCTAGC[A/C]CGGCTATATAAGCCAACCGCTGACACCGGAACCCT	4B	47.321
AX-111742372	GGATGTCTGGCTAGTCGACTTCAGCCATAGGACGA[C/T]GGGAGCCACCTCAATCACTCCTTCCACTGGCGTCG	4B	47.321
AX-111749468	GGAGGTCACGGGGGCGACGGCAGCTTACGAAGATC[G/T]GGAGGAGCGCGGGGTAGGCTCTTCGGAGGAGCTCC	4B	47.321
AX-111752742	GACGAAGGAACCGATCGGGGGAGCCTTGTCCATGC[A/G]AGTTGGCCAGCCTCATTATTGTTTTAAATGGCGTA	4B	47.321
AX-111756601	GTAAAAGGCCAGAACGTTCATGGAGAAAGAATTAA[A/G]TGGGAGCCTCAGCCCATGATGGATGAATGCTAAAT	4B	47.321
AX-111760061	GTCCAGGGGCTTCACCACTATCGCCTCTTTCAGCT[G/T]CACTATTGGGTTGGACAGGGGAGGCTCTATACGCT	4B	47.321
AX-111760248	GAGATCCAATTGGGCAATGGCGTTCCCTACTGAAC[C/T]AGCGGGCTGCAGCGACGTGATCCAATCCTGATGGT	4B	47.321
AX-111760277	TCCTGGCAGTCCAGACCTAGCGAGCGGTGTCATTC[G/T]TACGCCAGGCGACGGGTTGCACGCCGCAAACTCCA	4B	47.321
AX-111760569	AGTACTACACAATGAAGAGCGCCTGGATAACTCAG[A/G]CAACCTCTTGGGAGTCGCCGGTTTCCACTAAACCC	4B	47.321
AX-111763241	CAGGACCCAATAACCCGCCCGGTGCGAACCGGACC[A/G]CTGAGATGCTAGCGGTCGGAGAACCAGACCCCTCC	4B	47.321
AX-111764167	CTGAAGCTAATCCGTCGGAGGCTGACCCGGCAACT[A/C]ATATTGATCCGGCAAGCCCTCGTACTACCCCTCCA	4B	47.321
AX-111765012	TCAACTCTGCTATGAGTGCCTCCTCCCGCCTCTAT[C/T]GTCGCACTTCCGGCTTCGTCTTCTTCTCCAATGGG	4B	47.321
AX-111776570	CCCCAGCACCAAGAAGTTGAGACTCCAGGCAGCGA[C/T]GACGCCTGTTGTAGATCCTGCACCCGGCAGCGGGA	4B	47.321
AX-111778565	AGAATTGGGGAACTAGGGTTCTAGCTGTCGCTGCC[A/G]AGCCATGATCCACTAGATGCCTTGGCTCCCTTCGT	4B	47.321
AX-111778888	GCACCTCCTCATCCTCGTCGCTGGTGCCGTCCTTC[G/T]CCACTCCTTCCCCACCCTCACGCACCACTGCACCC	4B	47.321
AX-111779819	ATGGCACGATCTGTACTGGATCTAAATCTAGGGCT[A/G]GTGCAGGTGTGATCTCCCGAACATCGTCTCGCGAC	4B	47.321
AX-111780215	TTTGCTCAAGCTTCGAGTGTTACCCTCTCGTATCC[C/T]GAGAATATCACAGAACTACATAACTTCTTATGAGT	4B	47.321
AX-111780488	TTGTTGGGAGAGGGGTCATTGGATCGACGCCGATG[C/T]GAGCTCACACCAGGCGGATCCAGCGCCTTCAAGTT	4B	47.321
AX-111780979	GCTCGATGGCGAGGCTCCACTGCTTCTGGCTATGC[A/G]TGGCTTGTCGAGGAGGAAGAGGGGTACGAGGAGAA	4B	47.321
AX-111781809	AGCTTGGTAGATCGTTCGCAGCTCCAAAGACTTCA[C/T]AGTGATAGGTGATCAGCTTTATAGAGAAAGTGTGA	4B	47.321
AX-111796592	GTGCGACATCTATTCTTTTTGGGAATGCTGATACC[A/C]ATGGTTCATGTACTCATGATGTCGTTCCTCCCACA	4B	47.321
AX-111797134	GCGAGGGAGAGAGAGAGAGTTGTGAAAGAGGAGAC[A/G]GTAGAAGACAAAGATAGATGGTTGGAAGAGATAGT	4B	47.321
AX-111825053	GCTGCAGCACGCAGGGGGCAGCAGCGTAGCCACCG[A/G]AGCTCAGGTCGAGGTCTTGCCGCCTGGTGATGTCT	4B	47.321
AX-111826497	CCGCCGGCGGCGGCGAAGCCCCAGTGCCCTATTAC[C/T]GGATCCACAGGCCGCAGCGACGCGATGCCCACCTC	4B	47.321
AX-111828816	AGAAGACAAACCAGTTAAAACGGCCAAGTCCGTAC[C/T]AGTGATAGACTTCACATCTGAGGTCATACACCGTT	4B	47.321
AX-111831728	TTGATAGCACACGATTAGTATGTGCGGACCGTCTA[C/T]GATGTCTGTTACTCTCGCTTTACTTCAGTCCCTTG	4B	47.321
AX-112286377	ATGCCCCTGGTTGGTCTAAGAGGTCTCCCCATCAG[A/C]AGGAGTTGAAAAAACAGCCTGGAACATCCAGATCC	4B	47.321
AX-86178214	CAATACATCCCTCTCATCCTGGTCAACGGAGAGAA[A/G]TTCCTCGAGAAGAACGATATATGCACCATCGTCCA	4B	47.321
AX-89595080	AGGGGTCTAGAGCCAGATATTACATCAGGGCCACA[A/G]CCTTGCTTTACTCACACTTAGAGATAGAGAATATG	4B	47.321
AX-94421587	CTTTATTCTTTTTTCAATAAGTTAGGTTGGACCCG[A/G]TCTCGTCCTCATCAAAAGCAATTTGCCTGCAGGCT	4B	47.321
AX-94480135	TGCAGGCTGCCCAGGAGGTTGAGTGAAGGGGAGCC[A/G]ACCAGCCGAATCCCACCGCACATTTTTCACCAGGC	4B	47.321
AX-94498096	ATCTGAAGGGTGAACATAGAAGAAGACAAATAGTA[A/G]CAGGCCAGCAGCATAGAGTATAACAAATACGCGAA	4B	47.321
AX-94543294	GAGGAGGAAACCAAGGAGAGATTGCTACAGGGCGC[A/C]CACAAAGAGGACCTCGCTGATAAACTCAGTATCGC	4B	47.321
AX-94599848	TAATGCACTAGTTCTTCTTGTTGTACATAGGTGTC[C/T]AAAATTCAACTTGCTGTTGCCTTGTGCTGCTCCTG	4B	47.321
AX-94612405	CTATACACGATACGTACACAAAAGCAGAAAAAAGA[C/T]CAGGACGACCCCGACGCACCACCACCTGCTCCTCC	4B	47.321
AX-94727231	ACATTGGATAACAACGATAATGGTTCAAATCCTAG[C/T]CCTAATCCCTCTTCAGATCCCAAAGCTGCTCGGAA	4B	47.321
AX-94987158	AGGGCTCTTGATCAGATCAAACAACTATCAGAAAA[G/T]GCAAGTGCTGTCCGTGCCTCAATATCCGAGCCAGG	4B	47.321
AX-95117801	AGTAAGGCTGTTTGTGCCTGGCCTTTACTTTTCTA[A/G]GATATCGACTCAATACAGGGAAGTCGTTCGAGAAT	4B	47.321
AX-95218485	GCTCCTAATTTCTACAGTAGCAGAGGCGACCAGGA[G/T]GGCACGTATGGGGTGTGTACATTGAAAGGACCACT	4B	47.321
AX-110497642	TGCAAGTTACCAGGACCCTCATCGATGGCAGAGCA[A/G]GACTCAACATTTTGTTCGTCAAGACGTTCAACAAT	4B	47.434
AX-111234110	TTAGCGATGCAGATGGTGAGACGGGAGAATAACCC[A/G]AAGGCAAGCCGACGGACACCCCCCACAGTTGTAAG	4B	47.434
AX-108727802	GATGAAAACTCTAATTACGAAAAACAAAGAATTCA[A/G]GTAGGAATGCACCAAGAAAAAAATAAAGGGTGTCC	4B	47.61
AX-108728108	AGAACTAGAGATTTCTTTTAAGCTAGAAGCTAATG[A/G]GCTGGCCTGTCAATGTATACGCTTCGGGTGAGAGT	4B	47.61
AX-108729291	TTGCAAAAGTGAATCGATGACAAGATGATAAAGTT[C/T]AATCGGCAACAAAGTGATGAGTCGACTGATCATAC	4B	47.61
AX-108730224	TCTAGAAAGGTAGCTTTTATGATTGCCTGTGATAG[A/G]CGCCGCTCGACCGGCCTAAATTTCGGCCATCGAAT	4B	47.61
AX-108732220	AACGTTGTCTGGAGACGATAATGGATTGTCAAAAA[A/G]TAAATCATAGCTACTTTTTCCGATAGAGAAATTCG	4B	47.61
AX-108733236	TATATAACGGTTATGCCTTTTAAAGGTTAGACTAC[C/T]ATAGATTCGAACAACACTAGCCGGTCAGATTGTAT	4B	47.61
AX-108734899	TGTCATCCATATGAAAACGTGATCATACTCCAATG[A/G]CTACTAGTTTCATTGATCGAAATTAACCTACTAGC	4B	47.61
AX-108741078	CAGACAGAGTGTGCTGTCACTCAATAATTTATGCA[A/G]CCAGTTCCCACTCCAGGCATGTCCTCCTCTGCCAG	4B	47.61
AX-108742665	TTGATTTCATCCAAAACTACGCTCGGCTGTAACTA[C/T]GCACTACATTGCGGAATTTTGCCCAAAACCTTATA	4B	47.61
AX-108748679	GACCCTCATGTGCTGCTGCACAATTAAATATAGAG[C/T]AGAGGTGTTTCTGAAAAAAAACATGTGCACACTTG	4B	47.61
AX-108751308	CTTAACTGTCAAATGTAATCATTGAACATGAATTG[C/T]GAAATTGCTGAAACAGAGAGTTTAATAAGACATGC	4B	47.61
AX-108751849	AGGGTGGTAACAACTAAGGTGGTAACTTGGTGAAA[G/T]ATACTCTAGTTAGAAAGAAATAACCCTCTCAAGTT	4B	47.61
AX-108754083	TACGACAACGGTCACAATACTTTCCAAGATCGTGT[A/T]TATGCGTCATCATCTCCTACTAAGTACCGTTGTGT	4B	47.61
AX-108754870	GCTAATCTAGCAAATGTTACTGTAAGATCAAAGAT[A/G]CAACACAGCTATCACTGGCCTCTTTCGGTGCAAGA	4B	47.61
AX-108755404	AAATGTTCTACCATGGGCATTGTATCTCATTCTCA[C/T]TTCCCTTGGTTTGAACGTGGCAAGACTGAGATCCA	4B	47.61
AX-108756240	GCTCTAGCAGGGGCTGGTCTTGCATATTACACCAC[A/G]TATATTGTCACCCTTTAATAGGTATTTCCAGCAGA	4B	47.61
AX-108757516	TTCATTCACATGAGCAATTCTCTAGGACAGATGTT[A/G]CCTTTCATTTGTTCCCAATATATATACACATGATT	4B	47.61
AX-108757794	CCAACATATTTTCAGAGATTGTCCAGTAAAACCAT[C/T]TGGTCCAGGTGCAAGATCTGAAGGAATAATCTTAA	4B	47.61
AX-108760347	GATGTTGTGCTTCATTGTGTTGCCCTGGTGAATTT[G/T]TTGTACTCGTTCTAAGTTATCGAGATTTGTGGAGT	4B	47.61
AX-108760637	CACCTATTGTTAGTTTTGTTCCATACGTTCCTCCA[A/G]TCTCTATTACCCTGGTTACTTCTGTGACCACTTAG	4B	47.61
AX-108764270	AAAAAAAGTACACTACAGAATCTCACAAGTAATTT[C/T]ATTGCTAAACCTACCAATTTGACACCACCAACCTT	4B	47.61
AX-108764850	GAGGCAATTATGCGGGTTCCCATAAAAAAATCCGA[A/G]TTTACAGAAGTTGTTCGAGGGCTATTTTTGCCTTA	4B	47.61
AX-108765576	TAGGCGGGGAGAACCATCTTCAGGAAGCTGCCACC[G/T]TATCGCCTTCCTGAATAAGGCACAAAACCTAACAA	4B	47.61
AX-108766934	TATGAGTAGTCTATCAATTTTATTAACCATGATGT[A/C]ACGTACACCCAACTCAAAGAAACCAACATCTCCGT	4B	47.61
AX-108768109	GGACTCTTCTAAGGACGGAATCCTAACCTCGGGGC[C/T]GATCTCTGTTGAAAACGTCAGGCTGGGATCTTTGG	4B	47.61
AX-108770539	CCCGTCACGGAATCTTCAGTAGTACTCCCTCCGTT[G/T]TAAGATAAATGTCCCAACCATAGTATAACTTTATA	4B	47.61
AX-108771407	TGTGTGCAACTATGCAATAACGGGCATGAGTACAC[C/T]GGCGGAGCTAGGAAGAAAGTCTAGGGGGGCAAATG	4B	47.61
AX-108771521	GTGATAGAACAACTAGGTTCGCTAAAACGTTGCCA[A/G]TGATGCTCAATAAGATCTTGTTGGAGCTAAGCATG	4B	47.61
AX-108773581	ATAACAGAAGGTGGATCAAATGCAGAGCTAGACAA[C/T]AGTTCCTCAAGTGATTCGACAAATATAGCTATGCT	4B	47.61
AX-108773724	TGGTAATGTCACCATCTATAAAGCTCGACTCGTTG[A/C]AATGGGTTTTCGGCAACTTTAAGGTTTTGACTATG	4B	47.61
AX-108774257	GAGCACTTGTAAAGACTCGGCGGACTGTACGATCA[C/G]ATGCAGCCGTATTTTTTTAATTATGCGTCCCAGAC	4B	47.61
AX-108775793	ACAGAAAGTGTGAAATTGAACACTTACAGAAGGAG[C/T]CGGGTTAAGAGCGCAGAAAGGGTTCAACCCTATTT	4B	47.61
AX-108776627	GTTGGTCAGCCGGTCGAGGCCACCCCTCAATGCCG[C/T]AGCAATCATTGCGCTTGTTGATCCTTGGAGGCCGG	4B	47.61
AX-108780991	TGTGTGCTTCCTCTCCATCGGTGAAGAGTACTTCT[A/G]GTGAACTTTATCCTTTATAAAGATTATGGCTGTTT	4B	47.61
AX-108782184	GGATTATGAATTGATGGTTGAAAGTGGAGACTCGC[C/T]ATAGAAGTATAGAATAGCATTTTCATGAACAAAGT	4B	47.61
AX-108782805	ATCGTCGTGGACCACTATGATCGACCCGAGAACGA[G/T]TACTTCCCCTATGACTCATTCCGCTCTGATGCATG	4B	47.61
AX-108783026	CATGTCCAGGAGCGCATGAAATCATAACAACTCCA[A/G]TGAACTCCAAATGCCTTCTTCATTGACCCTGAGAG	4B	47.61
AX-108784267	ATGACCATGGGAGGAGGCAATTATAAGGGTAGCAT[A/C]GTAGAGTAGTTAGGGCCATCTGTTTATTGGTCATG	4B	47.61
AX-108784604	AGCTAGTTTGCTTCCTCCTATGGGTTGGGATAAAT[C/T]AATTAGATTGAGCAGATGGGTTGATGTACCATGAA	4B	47.61
AX-108787050	TTGCAAATGTGCCAACAATTCACATTCTACCCAAA[C/T]CACACCCCTAGGATTTTCATCCAATGACCCCAAAT	4B	47.61
AX-108787609	GCAAATTCAGTAGCAAGGACTTTCCATTCCGAGCA[A/G]AAAATGGTGGCAGGTGCCTACAACAAAAACAAATA	4B	47.61
AX-108787983	CTTCAACAGGGCGATAACGCAAAAGCATCGCCATT[A/G]CCAGGCATAATCAAAGGTTAATCAACACGGTTCAG	4B	47.61
AX-108789625	GATCATGTAAGATTGTGGGCAAATAGATAAGTATT[A/G]TCGTCGGATGCGGAACAGTTTGAGCGGCAAAGCCA	4B	47.61
AX-108790307	TTAGCAGCAAGCACTTGTTATTCAAACTTCACTCA[C/T]GTCTGTAGGATAGCTCCCCAGGACTCTTACAAAGG	4B	47.61
AX-108790779	AGATGTTTCATGGACTTACGTTTCTGACTTTATGG[A/G]GTGTTTTGAGGTCACTATCTTTTTTTCTTATTGTG	4B	47.61
AX-108797347	TTAATTAGACAAAACGGTAGGGTATTTTCTGTAGA[A/C]GTGTTGGCGACGACCGGTCCGGCCACCTAGCTGCG	4B	47.61
AX-108798220	TTCGGAAACAAGCTCCGTAGGGTTTGCTGATATGC[A/G]TCCATAGGATCATAGCATCTCGTCTCTTGGCAACC	4B	47.61
AX-108799453	ATGCATGTGTTTGAGCATCCTCATGGCAGAAGTAC[A/G]AAGTTTTCAGGACAGAAGGAGATTTGTGCTCAAGT	4B	47.61
AX-108799503	CGCTGTTCATGGACGTTTCCGACGCCGGCGAGGTG[A/G]CCTGGACCCGATCCCTTGTCTTTTATTCCTATAGT	4B	47.61
AX-108801153	ATCCGCAACAAAGGAGACCGATAAAGGAGGAGGAG[A/G]ATGCGATCTCACAAGACGACGGATGCGGAAGGGAT	4B	47.61
AX-108801891	ACCAAACTTTCATAAACACAAGTACATCGCTTCAC[C/T]ACCTCCAATTCACAAAAGACAGAAACTCATCATAC	4B	47.61
AX-108804602	TGTAGATTACGTGTTGTTTATGATGCCAGTCTGAC[A/G]CTAGTTTTGCAAACGAATTGTTTGAAATGTTTTCT	4B	47.61
AX-108805726	CTCAGCAAGAGCAACATGTCATTCCACAGGGTAAA[C/T]CCCAGGAAGAAGGCCAAGTCACTCGAGCAAATTGC	4B	47.61
AX-108808080	TGTAAGACCAAGATTGTACGATTTATGTACGACAA[A/T]CAGCAGCAGCTGTTGGATGAATTCCGTGGATGGGT	4B	47.61
AX-108810416	CCCGGCCGGTCGTTCTCGCCTTGCCACCACAAATC[A/C]TTCGGTTAACATGGAAGTGCACCTGACTGATGGAA	4B	47.61
AX-108810932	GTGAGGATTTAGTTTTGCTCCCGACCTTTATGGAA[C/G]TCTTTGTCTAAAAAGAGAGAGAGTTAAAGAGCATC	4B	47.61
AX-108812013	TACTGTATATTGTTCTGTTAGTGAGCCAATTGTTT[C/T]CCATCGGCTGATTTTCAGTTTGAGGCTGGAAAAAT	4B	47.61
AX-108812656	AACAAAGTACCACAACAAATCCAACAGGTGGAGCA[A/G]CATGATGACTAATAGAATATTGAAAAAGCACGCAT	4B	47.61
AX-108812894	TACAATGTTTCAGAGCGGGTTCTAGTCCAGATGCA[C/T]AATTCGAACATATATATGATGTTCTGCAACAACTT	4B	47.61
AX-108814797	AGTATTGTTTCTGGTAGTTTAACAACGAGAGAATG[C/T]GTTTCTTTAGAATTTTCCTGAAGTTGCTCTCTGGG	4B	47.61
AX-108815733	CCAGCAGCTGATTAAGGCGTTGCAAAGCACTGTTT[C/T]TGATCTGTCGCCGGAGGGTGTTATCTAGACATGCG	4B	47.61
AX-108815979	ACAATTTTCATACTGAGCACCTATCAAGACCTCTA[G/T]CCACGTTTCTCCGGGTATGAACATGAGTTCTCACT	4B	47.61
AX-108815987	CTCTTCCTTAATCTCAGATGGCTCAACACAAATCT[G/T]CCCATTTGCTTTTTCTAGGGAGATAATCTTGTTTG	4B	47.61
AX-108817075	TACAAGCAAAATCTTTTGGCTTCATTTTGGGTGGA[A/C]ACGAGATAGTTCAGGGTACCGTTTGTAAGGCCTAG	4B	47.61
AX-108817888	ATGATTGGGATACCTTCCGTACCTTTGTCACAGTT[A/G]TTACTTGTTGCTCGTAAATTACCTTGCTCTCAAAC	4B	47.61
AX-108818165	CTTGATGACAAATAGGAAAGCATGCTCGTTGCCTT[C/T]CTATGGCCGAATATCAATCTGTTTGCCTACCAACC	4B	47.61
AX-108819049	GGTCTTTGCATGGTTGTGGACAGTTAGGAAAAAAA[C/T]TCATGAAGAGAGTCTCATGTCATCAAAAGTAAATT	4B	47.61
AX-108820888	GGGCAAGGAGAATTCCTACTTCATCAAGATTTACC[C/T]GAGTGAGGCAAGTCCTTCGTGGGTGATGGCCATGG	4B	47.61
AX-108821034	GTCATTTGCTCTTTGAATGTGTGGTAGCTAGGCTA[C/G]TTTGGGCTGAAGTTAATACTGTCTTTAACATTTCT	4B	47.61
AX-108822586	AGAGAGTGTTATGATGATTGTGAAAGTTGTTAAAC[C/T]GAGTTTGAAGTCTCTGAAGATTATCTGTTAGAGTC	4B	47.61
AX-108825109	CGAAATGAAATTGTGCATGATAAGCCAAGTCCCCC[A/G]ATGCAAGTATGAGTATATTTCTTCGGTGCTATGTC	4B	47.61
AX-108825754	GTTGGAGTTACGAATATGGAAAGTTGTATCCGGGG[C/T]GTTACAAGGCGCTACTAAAAGCATTAGTAAGGAAC	4B	47.61
AX-108830495	AAAATAAATCATGTAAATTACATTCACGACAACAA[A/G]TACATCGGCAATAAATCCATGATAACCACACAAGC	4B	47.61
AX-108830870	GCCTGCTTGAACATGTTTGCGACCTCATCAGCCTA[C/G]TTACGGGGAGTTGGGATGAGCAACTTGTTCATGAC	4B	47.61
AX-108831827	GAACTCTATGATTTTCAATAACACGTTATGGACAT[C/T]GATTAAGCAGGTACTGAGGCTGATCTTAAAAACTA	4B	47.61
AX-108832306	TCTTTACCATCCTTTGCCTTATCTTTCGTTCCATT[C/T]CCCCCCTCTTTATTCACATCTCCATTCACACCTTC	4B	47.61
AX-108832758	TTGACACATATATGCGTATGAATAACCAGTTGTCC[A/G]TCGTCGTAGGAGTCGTCGCCGGAGTGGTCGTCGGA	4B	47.61
AX-108833861	TCTACCACAGGTGCATTCAAACCTACATATCCTAC[A/G]GACCTATAAGGACTCCTTTTCGAGCTCAGTCTCGT	4B	47.61
AX-108834842	TGGTTATGAGTGTGTCGTCTCGAGTACGGGGAATA[A/G]CAAAGCTTTTGCTGAGCTCCAGAAGTGTACCTCCC	4B	47.61
AX-108834873	GAAGTTGTTCTGAAGGTTTCTCTCGATGTGGAAGT[C/G]TGCAAGTGAGACGCCTTCATCTTTGGCATAGGAAA	4B	47.61
AX-108836070	CCCCTATAGGATTGCATGGCCTTGACCACTAAGCT[A/G]TTGCTATGTTTGGTGCCGAAAGAAAGCTCAGCTCA	4B	47.61
AX-108836893	TTGGCAAGGGAACTTACGATGAAGCGACCAGCACT[G/T]TCACCTTGATCCGAGGCGCCACAGTCTTCCGAGGC	4B	47.61
AX-108838027	CGTGTGCTAAACTCGGAGGTGTCGTCCGTTCGTCA[C/T]TAAATCAATTGGATTGTGATTGGATAGCGAAGAGT	4B	47.61
AX-108838731	TATACAGTGCCCGCTAATTCTTATTTAGCTTAAGG[G/T]GGTGTTTGGTTTCAGAGACTTTTTTGTGTTGGGAC	4B	47.61
AX-108838785	GTGGATCGTGTGTCGACAAGCAATGTTCTACGGAA[A/G]GTGGTGGTCTTTGGAGGCGTCTGGCGTCGGTCGAG	4B	47.61
AX-108840312	TACTTGGCTAGCCTTGACATTAATGGTAGAGGAAA[C/T]AGATTTAAGGTCATTTGCATACGTGGAGTGTTTGT	4B	47.61
AX-108842301	CATTTCTTTCAGCCCAATTTAGATCCAATTCACTT[A/C]TAGCATAATGTGTTCAGCAAATAATGCCAATTTCA	4B	47.61
AX-108843035	CCTCTGCTTTAGTCTCTGTTAGCTGAGCCACTACT[A/C]CACCATCTGTAGGATTTACTCCCTATATTCCTGCC	4B	47.61
AX-108843147	CAGTGTAGTAAGTAACTTTTGTCTGAGTTCTAGAT[A/C]TTTACCCACATATATTTTTCCTTTGTGCCTTATTA	4B	47.61
AX-108843186	TCTTCTTCGTCGTGGGCATTAGCCTGATTGCACAA[C/T]GGAGGAGCGTCAAAGATAAGCAGCAGAAGCAGGAA	4B	47.61
AX-108849201	TACATGCTTACTGGTCTCGGCTTGGAATATGAACC[A/C]CTTGTTGCTTCAATCATGGCTCGTGATGAGCGAGT	4B	47.61
AX-108850477	ATATGGACACTGCCACAGCCAAACTGTAACAAATC[A/G]GATACATCGATATGGATTTGGTCTCACCGAGATGG	4B	47.61
AX-108852610	AACCATAGGCCTGAATGCATGATGGATAATATCTC[A/G]CATGGAGTACATGATCTCTAACAGTGGCGGATCGG	4B	47.61
AX-108853535	AAATATGTCCAAAACATTGAGCCGTCATGGTTAAA[C/T]GGCGCTGACCAAGCGGAGCTGTGACAGAAGGGCAT	4B	47.61
AX-108853544	TAGATGAAAACTTCCTGAAGCGTGCAGGGGTTTAA[C/T]GGGGTGGTTATTGTTGATTGGTTGAGATTTGGTCT	4B	47.61
AX-108854696	TGCCACCTCCCCAGACAGAAGCTTATGATGAATAC[A/C]ATAACTCTCAGAAGACAGTGCCAATTATGCAGACA	4B	47.61
AX-108855763	ACAAGAGTACCAAGATAGACACTCAAGACAATGAA[C/T]AAAGAGCAAAGGACAAGTTGGACCTCCCCCGGCAA	4B	47.61
AX-108857100	TGTGCTGGTCGACTTGAAGCTAATGCGTGTCATCA[A/G]AAGTGTTGAATCTAATGGATGGATAGTGGAGGAAG	4B	47.61
AX-108857727	CGGATTGCTAAGGAGAGTGGGCTTGATATGGACAC[C/T]GCAGCATGGAACTCAGTCGTAGGGTTTTACGCCAA	4B	47.61
AX-108858553	TGAGCGAACTAATGCAGTTTCTTCTGAAGCGTTCC[A/G]TGGCAATGGTTCGGAAAAACTTGGAATTCTCGTCA	4B	47.61
AX-108861597	GGCTTGGTCTACTATTTAGCCACTGGGGCCATGTA[G/T]AGCATTTGATGTGAAATAGTTGTGATCACCAGCAT	4B	47.61
AX-108862607	CTACATCATCATTTCCCAAAAATGCAAGGAAAAAC[C/T]ATTTTCTAGTTCACCTATCTATAATTATGGAAACA	4B	47.61
AX-108864230	TAGATAGGGAGACAATTTTTATGTTGTCCGAAATT[G/T]GCCTATGAACAGAGAAGCAAGGGAAGCGAGTCATC	4B	47.61
AX-108865619	GTAGCTGAGGTATCACCAAGGAGATGCTTCCATTG[A/C]TCATGCCCTAATTCGGCCCGTGTCAGTGTTTTTTT	4B	47.61
AX-108867753	GAAGCCAATTGTCTGTGATATGAGATGGGTAGACT[A/G]GGAGTACATTAGGAAGAGTGAAGAGCATTATCCAG	4B	47.61
AX-108870921	GTATAAATCAGATCAGAGTCAAAGAGTTACTACGT[C/T]GGCGGCTGAGTACATCAGATGAACTTCATCGCACC	4B	47.61
AX-108872294	ATATCGGCCGGGCTGCATGAGCAGCCCCGTCGGGC[A/G]CAATGAAAATTGTCGGATGGAACTGTCGGGGACTC	4B	47.61
AX-108872915	AAGAAGATGACATTGGGGTGATTACGGTTCAGACT[A/C]ATACGCATAGCAAAGATGTTGACGTTGCTGCTGCG	4B	47.61
AX-108875753	TGCGGCATAGATTCTGTGTGATGTCCAACGGTGAC[C/T]GAATGCAGTGCTCTTTACTGTTTCTTCAGGAACGC	4B	47.61
AX-108876485	CCGCTGCTGCAACTAAATGGTGTTGGTGGATTCGG[C/T]AGCTCAATCTAGAGAATATGATCCAATGTAGGAAA	4B	47.61
AX-108876645	GAATAGGTATCTCTGACATAGCTGTTTCAGCTCCA[A/G]AATTCCTGTTGTCAGAAATCTCCCTCTTTGTGTAA	4B	47.61
AX-108877659	GCGTTCTCCAATGGCGACACGGAAATTAGGATGAG[A/C]GAGAAGCTCGCCATCAACGATGATCTGAGTTCGGC	4B	47.61
AX-108879705	CGCAAGTACACCACAAACTTGCGGAAGTAGGGATT[C/T]AGCATCAAGGTGAGGTTGGAGGCGGCGTTACCGAA	4B	47.61
AX-108879881	CAGCTTGTCCAACATCTGCAACAGGTAAACTTCTA[C/G]ATTTCTGCTATAATGCATTAACAAAGACATAATTT	4B	47.61
AX-108881359	GGCGCAGAGAGAGGTCGACGAAGAGGCAACGGCAA[C/T]GGTAGAGTCAACGAATCGCAAGCCGAAACCCTCTC	4B	47.61
AX-108882017	CAAAGTCCAAAATGTAGGAGGAGAAGGCAGACACA[A/G]ACAACATGCTGTGATGAGGCTGGATCTGGACCGGG	4B	47.61
AX-108882339	TCTTTTCAACACTATCTTGGTCCTACCAAAGTGGT[A/C]TTCAGGCCTAATAAACCCGGACGGAGGTAGTACTA	4B	47.61
AX-108884248	CATTTCGACTGCACACGAGATAGTTCACACTGCCG[C/T]TCGTTAAGGCCTAAAGGATCAAACATATCATAATC	4B	47.61
AX-108887713	AAAATGAAAGGAGCAAAATGGGTAATAAACAAGGA[C/T]GAACAAAAAATATAGTTTTTATGTCGTGCCACCCA	4B	47.61
AX-108887739	TTGTAACTGCTTTAATATCAGTAATTTTTGGAAGC[A/C]GGGAATTCAAGGAGTTGTCCAAAAACGAATGAGTA	4B	47.61
AX-108888109	GATTGGATCGGGGGAGTACTTCATATGGAAGAAAT[C/T]AAACAATATATACTCCTGGTCTCCGGGGAGATAAA	4B	47.61
AX-108890754	TATATATGCGATATATATCTGGCAATACAGAGTTT[C/G]TCATGAAGCTGTATTTAGAGAAGACAGAAGAGTGC	4B	47.61
AX-108891003	TATTGATGTTCAAAAGGAGGAGAATTGGGAAAACT[A/G]GAACATGCCCCAGCAGGATAACCAGAATGCAGTTC	4B	47.61
AX-108891244	AAGGAAAAGATGTGGTGGCTGAAAGGAAAGATTGC[C/T]GACGAAAATCCGGGCATCAGTTCACGGCGGCGGTA	4B	47.61
AX-108892717	AACCTAACTTAACATGAAGACAAAGATAAAGAGCA[A/G]CACGATCATCTATTCACCTGCCATCAGAAGAGATC	4B	47.61
AX-108895386	ATCAGTGTCTATTATAGGGTGTGGGGCATAGACCT[G/T]CTTGCGCCCGATCTGGAGGTCAGCGGGGCTTGATA	4B	47.61
AX-108895504	GTACTCCTAATGATTAACGACCTTGTATGAGAGGC[A/C]CCAGAAGTGGAAGGGCTCTTGGAGGATCGTCTCAC	4B	47.61
AX-108898208	ATAGGTGTCTTACCACAATACCACATCAAACACCA[A/G]TACATATTATCCTACTATCCTTACCCTCCACATTA	4B	47.61
AX-108898275	CTGGTATTGGGATTCCTCGGCTAACCAAATAATCA[A/G]CATCAATTCATTTCACCACATCAGCAACTTCATAG	4B	47.61
AX-108898569	GGTGCGCGGGCAGGCTGGGTCGGATTTTTACCTCA[G/T]TAACTCCTTCATCTGATGTGCTTCCCCGTGACTCT	4B	47.61
AX-108898582	GGCGAGCCACATGAACACTTTGTTGTTGAGGGGGG[G/T]CAGCTCTTCCAGGGACGTTTCCATCATGATGGCGA	4B	47.61
AX-108898630	CCTTTTGCACCAACTCGGCTGGCCATCTGGCCTCC[A/G]TTTAAAACTACACCCAAGGTCAGATCATCACCTTT	4B	47.61
AX-108899130	TTCTGCTGCCCCACCAGGCCCTGCCTCAGGCGTGG[A/C]TACTACTACCTGTGAAAAAGTAAGAGGTACAAAAG	4B	47.61
AX-108899149	TACTCGCAGAAGAGAAGACTGAAGTAGGTCTTCCA[C/T]GCATAGTAGTTGGGTGTCGAATGAGAGTTTGATGG	4B	47.61
AX-108899563	CCTAGTGAGTTCTGAACCTTTTAGTGTTGCAACTT[A/C]TGGGACCTCCATGGACATTGACAAGGCTCAAGATG	4B	47.61
AX-108900130	CTCATCAGTTATTAAGAAAGCAGACACGGCTAAAC[A/G]TGTCCGGTGCACAACTCAGTGCGGTAGCTTAGATA	4B	47.61
AX-108903019	CTGGGTCATCTTGGCGGATGAGCATAAAGCAAACA[G/T]GCAGGTTAAACCATGAAGTATAATGGCATATGCTG	4B	47.61
AX-108903177	GAAGAGGCGTTTCTAGATCTTCGGGGAGAGGAGCC[A/G]GACATTCGATTTGCTCTGCTATCGTTACCCAGGCC	4B	47.61
AX-108903499	TGCTGTCCAGCTCTTGTCACTTTGGAGGAATAGGG[C/T]TATGCGTACAAGAGATAAGGAGGCTATAGATTTCT	4B	47.61
AX-108904543	ACTTGTCGATTGCAATGAAAAAGAATTCAAAACCC[C/T]AGGCATCTCGGGGGGAAAGGGCCAAGGATATCGAG	4B	47.61
AX-108907281	ATGTCGTTGTCTCCTCCGCCCCCTTTCCAATCTGC[C/T]TGACTTCGACCTTGCAAGTACACTGCTGACGCAGT	4B	47.61
AX-108907532	GAAGAAATCCTCGGTTTTCATTTCTTGTTGTTCCT[G/T]ATCAGATTTATGAAGCTATGCAACACGTCTTCCTG	4B	47.61
AX-108908759	CCGCCGCTTCACCGAAAGCTGGCCAGAACATGAAT[A/C]TTGCGGCACCAACACGGACGGGGAGACTCCGATCT	4B	47.61
AX-108913074	CATAATCTTTGCTAAGACCCGCAAAAGGAGTGTGC[C/T]GCCATCATCGTCCGAAGACGTCAAAGAGGCGCTAG	4B	47.61
AX-108913445	CTCCGTATCTTCAAGATCTGCATGCGCATCTGATT[C/G]TTGGCGAGTTTCCTGACGTCTTTTGATGTGGGTAT	4B	47.61
AX-108916199	CCGATGCACACCTCGGATCTATCACCGAAACGCAC[A/G]GTTCCAACGATCCATATGTCAAGCTCGGTGAAGGC	4B	47.61
AX-108916529	CCCTCAGGAACCGCGGCAGGGCAGAGCTATCCCCT[C/G]AAGGAAAAGAAAGTTTGTCGAGCGACTTATTCCCC	4B	47.61
AX-108916730	GTAGTGTTGCATGCGGTACAACCACCCATTCACTA[A/C]CATTGCCACTAGCGCTTACGCAAAGCCTTCTCGAA	4B	47.61
AX-108919118	TGGGTGCTTACATCTCGGACAAGCCATCTTCTGCA[A/G]GGATGTTATCGCTCGACCGGTCAACGATTTTGACA	4B	47.61
AX-108920279	AAAGGCAACCCCTGACGTGCGTAAATTACCCACCT[C/T]ACAAGTCACAACCCTGTTGATGGAGACCTGCCCGT	4B	47.61
AX-108920897	ACTAGATCCACGCGCTTCACCTTCAACCCAACTCC[A/G]TCCTTCTCCTGTTGGTATTTGCTTTCTAGTGTGAG	4B	47.61
AX-108923417	GTGTCCGAAGCATGTGGTATGCGGTTAGAGTAGTA[G/T]GTGTCCCAAATGAGTTGGAACCAAGGCATGTACCA	4B	47.61
AX-108924960	TAGTGGGCCAACAGTCAGCTTCGAAAGCTGTGCCG[A/G]AATGCAGACCATTTATTTAAATTTTACAACCCATT	4B	47.61
AX-108926200	CGCAGCTAGCCGAATCAGTCATATGTCTGTGAGCT[C/T]GTACATCGTTTGTGGGCAGGGAGTGTTTAGAAAGT	4B	47.61
AX-108926223	GTTTGGTGGCCGCACATATATGCCCTGTAAGTTAT[C/T]GAGGAATGCGTCTTCCAGGTTTTCCCAACTGCCAA	4B	47.61
AX-108928107	ACGTCTACACTGAGTAAGTTAACAAGTATGTTGTG[C/T]GTATATTACCATATTGTTTACACGGAAGTTGTCGG	4B	47.61
AX-108929611	CTTCCCACCCCTAGGATGCTGATGAACAGATTGTC[A/G]CCAACCTTGAGGTATCTACTTGATGGAGGGGTGTG	4B	47.61
AX-108932370	AGAAAGTAGTACTGAACAATGGGCGATATATTGTC[A/G]CAGATGTTTACGAAGGTCTACTTTGTTACGAATAT	4B	47.61
AX-108932466	CCACATGCTCACAAATCTAAGCTAGAATGAGTAGG[A/G]AGGAGGGACTGATCAAAATTACAACCATCGGTGAA	4B	47.61
AX-108934913	AGTTGGTGTCCCGATGCTCATGCTAGAAGAAGTCA[C/T]GGATGATGCGCGTTATTTTCTTGAGGATCGCCGAG	4B	47.61
AX-108934971	GCCAGGACAACAAGAGTTCATCGCCCAGGAAATTC[A/G]CAAGTTGCGGGAAGCTCAGGCCATCCGTGACGAGC	4B	47.61
AX-108935959	TTATCAATTGAGAGCAGTGGACAGCTTGTTTCATA[A/C]GTGGGACAACAAAGTCTTGTCTTGGCAAATCGAAA	4B	47.61
AX-108938270	CTTGCAGGTCTCCAGAATGATGAACTCTTGCTTCC[C/T]TGGCTCCTGTCAATGTGATCCTTGCTTGATGCGGC	4B	47.61
AX-108938581	GCTCCTTTACCGGATCACTAAAGGGACTAATCACG[A/G]CCAGTGAAGGAATTGGGCCAATTTCTACCCAGTAT	4B	47.61
AX-108940419	ACGAAGGATGACATTGTTTATGCGGGAGACAGTGG[C/T]TATAACTCCAGTGAGGTCGCTGGCTACACGAGGAG	4B	47.61
AX-108944724	AACCGGGGACTGTGAAAATTCAAATTGACGGGGGA[A/G]TCTCAAAAAACGGAAGAAGAGGGGCGGCAGCTACC	4B	47.61
AX-108945634	CATAAAAATAGCCATCAGTAGTTCCCATTGTTTGT[A/C]ATGGGTCCTTACCCTATTAAACTTGCTCTTACACA	4B	47.61
AX-108946619	GCGAGCTCAGAGAGCCTGTCTTCGGACCTGGCGAT[A/C]CGCTCTGGATCTAAAGTCAGAGTGGAAGTAGGAGG	4B	47.61
AX-108946654	AGCCTGGTTAGAATGATGCAAGGATGAGCCTAGAT[A/G]GTGTTTGGTGAACATTGCATGATATGGATGTATGA	4B	47.61
AX-108948262	ATGGTTGGCATGACCATGACCGATAGTAGGCAGTA[C/T]GGCTTTAGAATTACTCGGCTGATGAGCTGGCACAT	4B	47.61
AX-108948935	GTGAGGTGGTAAGCCATCATGTATTAACGACCATT[A/G]ACAATGTAGTTGCAAGGATTGCAACAAGCCTTACG	4B	47.61
AX-108949135	ATAACTAACCTGAGATATTTTGACTCGGAAGCGGG[G/T]TGGATCGGCCACCGCTCTGCATCCCTAATCGCAAC	4B	47.61
AX-108950219	GCGGAGGAGGCCCGCTCAGGCGACCAAGCACTGGG[G/T]GCTACGTCGTCTCAGGAGATACCACAACCTCCAGA	4B	47.61
AX-108953234	TGGGTTGATCCAACTTGAACCAACACCAGTAGTTC[C/T]TTTCCACCATTTTTTCTTCTATGATTTCTCTTTCC	4B	47.61
AX-108955158	GAGAGGGTAATGCAACATCAATCCCCGGAAGGCTT[A/C]AATCCTATGAACTTTGAATGGTAGGACAGAACCAC	4B	47.61
AX-108956498	TCATCATCATACAAAGGATCAGATGAGTTACAAAA[G/T]GTAGACGGGCTAAGGCGAACGAATTCTTGTAGTGT	4B	47.61
AX-108956726	ATGATGTTCTTGTTGAGGTTATTGTTGTTCTATTC[A/G]GAAGCTCTTAATATCATGTTAAAATCTCCTAGAAG	4B	47.61
AX-108963565	CATATTGCTCTTTAAGCAGTTGTTGGTTGGCTTCA[A/C]TGGCAATGACATTTTCCAAGTCTTCATCTTCTTCA	4B	47.61
AX-108965006	AGCAAACCTAGAAGAGGTTTGTGAACGTCCGGACA[G/T]ATGCCACATCAGACTCCGACACCCTTGGCTCGAAG	4B	47.61
AX-108968956	CTCAGATGTCATCTGATCTCCATCGCGATACCGCA[C/T]GATATAGGGGTGCCGCATGCCCCATGTGCTTTACT	4B	47.61
AX-108971538	AGCTAGCCTATTGACCCGGATTTCTCAAAAGAAGT[A/T]TCTGGATTTTTTATATTGGCAAAGCTGAAACATAT	4B	47.61
AX-108971643	TTACTCTCTTTCGGGGAAGAAGGGCGTGAAACTCC[A/G]AAACCTCATGAATTTCGCTTTGACTGTCCTGGATT	4B	47.61
AX-108973155	GAGGCATTACAACATGGGCGATGATGCTCATGACT[A/G]TCCACTTTGTGACTCACATGTTGAGGAAACAATTA	4B	47.61
AX-108975420	CATTCTACCTTTGCTGCACCAGCAGTGTCATCAAC[A/C]GCTTGTCTATGTTCAATTCCTAACTCTGTCAGCGT	4B	47.61
AX-108979764	GAGGCCATCGAGGCCCTAGCTAGTAAGTAATGTCG[A/C]CCCGAATCTCCTTATCCTGTGTGTTTCATCAAGCT	4B	47.61
AX-108981373	TGACTGAATTCCAGACATCCCAACTAACCTCCGAA[A/C]AACGCCAAGTCCATCGGCCATATCCAGTCTAGCCC	4B	47.61
AX-108983935	TTCTCTGCCACAATTTGTCAAGACATTAGCTTGAT[A/G]TTATGGAGCAAGATGTGGGATTATTAGCCCCTGAT	4B	47.61
AX-108988936	CCTATAGCACATACTCAGGCACTGGCAAGAACTCT[A/G]GGAGCTATCAGAAAACATACACTACTCCACCTGAC	4B	47.61
AX-108996489	CTTATAAAACTACAGGTGAAGCTGGAATATCCAAA[A/T]GTACTACAAATCAAGCATACAATTAGACTACTACA	4B	47.61
AX-109005253	AAGTTCCCGGCGAGGAGCCCAAGAGGGGCGATCAC[A/G]AAAGCTCTTGCGCTGGGACGACATACGCGTGATCT	4B	47.61
AX-109009365	TACGGGAAGTGAGGGGAATTCAGACAGGAGGATGG[C/G]CGCGGGGAAGAGAGATTCAGAGATCGAGAGCTACC	4B	47.61
AX-109011850	TCCAGCTAAGAAAACTTTGGAAACACCCCAAACGG[G/T]GCCGTGCCGACATGCATAGATATTTTTTTTCTGAC	4B	47.61
AX-109017118	GCGTACTATATGGACACCGATGACCAGGAGCAGTC[C/G]GGATGTCCCAGGCAGGAGGCGTCGGCTTTCGATCT	4B	47.61
AX-109018560	CTAAGGGGGAGTGGTTCCTGGCCCATTAGGAGTTG[C/G]TGCGCCCTCCTAGGGTTTGCGTGGCCCCTTCAGGG	4B	47.61
AX-109027703	CCACCCCAAATGGCAATCCTAGCCCCAACCCCAAG[A/G]GCAAGGTACTCCCGCTGCTCTCCGACGTCGGCAGC	4B	47.61
AX-109031084	ATAACACTGCAGGACTCAGCTAGACAGATGCACCG[G/T]TCTGCCTGTGTAGAGAAGCTGACTGACGCCCGAAA	4B	47.61
AX-109031892	TACAGGATACAACGGTTCATATGTGGTAGTGATTT[C/T]GGGCCCCTCAAGAACATTTACTACTCAAGAAGCTT	4B	47.61
AX-109032405	GATGGTTGTTATAGTGGAGCAGTAGCGGTGAGGCG[C/G]AGGATAGCCTGGTCGAAGTGGTTCAGGTACGGCAC	4B	47.61
AX-109034117	GTCGCCGCCGCGGATGAGAAACAAACAGGCAAAGA[G/T]GCCGATCAAAACCGAACAGGTGAAGGGGTTTGTGC	4B	47.61
AX-109036402	CAAGGCACCCAAGGAGTAGCCACAAGGTGGTGATC[A/G]AGATGCTTGCGATGGAGCACCAAATCTTCCTCCTG	4B	47.61
AX-109038666	GACGACACGGTGCCGCTACCTGCCTTCGATGTTGC[A/G]CGCTCTGGGTTGGACCTCGTCGGAATACAACCTCA	4B	47.61
AX-109038841	AAGTAGAATACCTAAACAGAGCAAACAAGATGCTT[C/T]AGATCTGAAAAAAGGACTTACCCAAGTGATGGATC	4B	47.61
AX-109039751	TAGGAGCCCACAGCAGCGCCAGCCAAGCAGTAGAT[C/T]GCTAGAGTAACACCTTCGTCATGAGGATGATGTAT	4B	47.61
AX-109039828	TAGGGTGCTCAAGCTGGAGCTCCACAAATCTATCC[A/G]TTATATCATCCACCATGACAACAACATAGCCTTGT	4B	47.61
AX-109039974	GGCAATCAGGGTTTTTCAAATGACTTGCTTCAGTG[C/T]TATGCGTGCGGCAAGATAGGCCACTTTGCCAGAGA	4B	47.61
AX-109052054	GCGGTAGATTTGATCAGCCGTAGTACCATTTTGTC[A/G]TCACGGTAGTTCTCAGATTCATCTGTTGCTTCAGA	4B	47.61
AX-109053230	AGAGGGGGGAGAAGGGCTAGATCTGAGAAGGCGGC[A/G]GATGCGAAAGGGGAAACGACGCACGTCCCGGCGAG	4B	47.61
AX-109054774	TTGCATCTGCCATGTGCCGCATGAGTTCCGGGTTG[A/G]GAAATTACCACAGAGAGGCGAGCATGGAAGCGGAA	4B	47.61
AX-109055551	TCCATTTGGATCCAGATCCACTCAAGCTGAAGGCG[C/T]GGGAGACCAACCTGATGAGGATGAGCCGCCATCTT	4B	47.61
AX-109055583	GGTTGGCATGCCTCATGATGGCACCTCATGAACTG[C/T]GAGCCCCCAAGGCCTCAGGAGTCCTTCGGCCCTGA	4B	47.61
AX-109055751	GAGGTTGAGGGAGACCGTAGGGCCTTGCAATTCTT[A/C]ACCCTTGGTGCGCCATGGTGTTGGTGTTGGCGCTC	4B	47.61
AX-109055844	TCGGATCGGGCTCAACCCTGACGAGAGGGAAATTT[A/C]TCGCTCGACAATCACCCACCTCATAGCGGTCGTTG	4B	47.61
AX-109058133	CTAGTAGTCTCAAGGTTCCGCAATATCCTTTGCAA[C/T]GGGAAGTGTGTGACAACCGTAATCTCATGGGCTTG	4B	47.61
AX-109076540	AGAGGCCCACAAAATTTAGGCAAAAGTTAAGGACG[A/G]CCCACTAATGGCCTGCTTGTAGGTGGCCTAATTAC	4B	47.61
AX-109077196	CATGAGGGATGACTCGAGCGACAAGGGTACTGAAC[A/G]AACAGGAAGGAAGAGCACTGCTAGCTACCAGAAAT	4B	47.61
AX-109094636	CATGACCGCGGAGCCCTCACCAGGGCCAGAACCAG[C/T]GTGGGACCGGTCCACGGTGACCAATCAGTAGGGGC	4B	47.61
AX-109105860	TAATCTATAGTCAACAAAAGCAAAAAAATAGAGCA[A/G]CGGTTAGATTCAACACAGAAGTAGCACTTTATCAA	4B	47.61
[truncated: 53,681 more rows]
