# Supplementary material for: Utilization of a Wheat660K SNP array-derived high-density genetic map for high-resolution mapping of a major QTL for kernel number
Source: Sci Rep. 2017 Jun 19;7:3788. doi: 10.1038/s41598-017-04028-6 (PMC5476560; doi:10.1038/s41598-017-04028-6)
Supplement: Supplementary file 2 — Table S3 [file 41598_2017_4028_MOESM2_ESM.xls]

## Sheet: Legend
Table S3 Comparison of the genetic and physical positions of the mapped markers in the KJ-RIL-derived genetic map.

## Sheet: Table S3-1
Marker Name	Genetic position		Physical position
	Position	Chromosome	Contigs assembled in the chromosome survey sequencing (CSS)	Chromosome in genome assembly	Physical position in genome assembly-1-start	Physical position in genome assembly-2-end
wPt-6358	0	1A
AX-94538837	0.697	1A	7DL_3320632
Xgdm33	12.446	1A
BE425125	13.997	1A	1AS_3313506
Xcnl137	16.43	1A	1AS_3313506
wPt-665724	19.162	1A
wPt-730618	19.958	1A
wPt-6709	19.958	1A	1AS_2518767
wPt-666537	19.958	1A
Glu-A3	21.124	1A
AX-110506772	21.854	1A	1AS_3264955	chr1A	7314945	7314875
AX-95147954	22.356	1A	1BS_1420918	chr1A	6981226	6981296
AX-108726047	22.829	1A	1AS_3270579	chr1A	2938034	2938104
AX-108728093	22.829	1A	1AS_3289148	chr1A	2140804	2140734
AX-108729856	22.829	1A	1AS_3260415	chr1A	3019255	3019325
AX-108731047	22.829	1A	1AS_3242356	chr1A	3555469	3555399
AX-108731135	22.829	1A	1DS_1899543	chr1A	1343613	1343683
AX-108732127	22.829	1A	1AS_3271871	chr1A	6516543	6516473
AX-108733109	22.829	1A	1AS_3275430	chr1A	5289790	5289720
AX-108736614	22.829	1A	1AS_1194605	chr1A	7935359	7935429
AX-108736668	22.829	1A	1AS_3258498	chr1A	3057141	3057071
AX-108739257	22.829	1A	1AS_3271871	chr1A	6515880	6515810
AX-108742614	22.829	1A	1AS_3269013	chr1A	3860170	3860100
AX-108746894	22.829	1A	1AS_3275910	chr1A	7332079	7332149
AX-108747425	22.829	1A	1AS_3271165	chr1A	7459470	7459540
AX-108747638	22.829	1A	1AS_3311520	chr1A	1234869	1234939
AX-108752410	22.829	1A	1AS_3276651
AX-108753874	22.829	1A	1AS_3288174	chr1A	7447565	7447635
AX-108756737	22.829	1A	1AS_3313048	chr1A	7024056	7024126
AX-108756896	22.829	1A	1AS_1079109	chr1A	7941322	7941252
AX-108759327	22.829	1A	1AS_3288174	chr1A	7447609	7447679
AX-108767121	22.829	1A	1AS_3258498	chr1A	3056338	3056268
AX-108767576	22.829	1A	1AS_3288174	chr1A	7446379	7446449
AX-108768444	22.829	1A	1DS_1900619
AX-108769990	22.829	1A	1AS_3255795	chr1A	1165876	1165806
AX-108770040	22.829	1A	1AS_2257795	chr1A	2936038	2935968
AX-108773067	22.829	1A	1AS_3303681	chr1A	2952220	2952150
AX-108775818	22.829	1A	1AS_740180	chr1A	7918210	7918280
AX-108777032	22.829	1A	1AS_1523586	chr1A	3165926	3165996
AX-108778514	22.829	1A	1AS_3302796	chr1A	7474472	7474542
AX-108779994	22.829	1A	1AS_3316663	chr1A	6235581	6235651
AX-108784921	22.829	1A	1AS_3313048	chr1A	7023046	7023116
AX-108789962	22.829	1A	1AS_3312863	chr1A	1440446	1440516
AX-108790687	22.829	1A	1AS_1674861	chr1A	7606249	7606179
AX-108791224	22.829	1A	1AS_1079109	chr1A	7937471	7937401
AX-108792340	22.829	1A	1AS_3313048	chr1A	7023834	7023897
AX-108802749	22.829	1A	1AS_135387	chr1A	1240595	1240525
AX-108805925	22.829	1A	1AS_3295342	chr1A	7122694	7122764
AX-108807511	22.829	1A	1AS_135387	chr1A	1240377	1240307
AX-108809316	22.829	1A	1AS_3199447
AX-108815965	22.829	1A	1AS_2369250	chr1A	7083813	7083883
AX-108818983	22.829	1A	1AS_740180	chr1A	7913907	7913977
AX-108826918	22.829	1A	1AS_740180	chr1A	7916288	7916358
AX-108827167	22.829	1A	1AS_1154061	chr1A	6361276	6361346
AX-108827198	22.829	1A	1AS_3292679	chr1A	2098357	2098427
AX-108827851	22.829	1A	1AS_3307180	chr1A	1828760	1828690
AX-108830849	22.829	1A	1AS_740180	chr1A	7913463	7913533
AX-108831570	22.829	1A	5BS_1374054
AX-108838195	22.829	1A	1AS_3254219
AX-108844191	22.829	1A	1AS_3288174	chr1A	7447138	7447208
AX-108844702	22.829	1A	1AS_3314674	chr1A	2916383	2916453
AX-108844944	22.829	1A	1AS_3260415	chr1A	3022730	3022800
AX-108846235	22.829	1A	1AS_3288174	chr1A	7440252	7440290
AX-108848044	22.829	1A	2AL_434100	chr1A	6354512	6354581
AX-108848307	22.829	1A	1AS_3283228	chr1A	6982440	6982510
AX-108852210	22.829	1A	1AS_3269013	chr1A	3858298	3858228
AX-108854524	22.829	1A	1AS_3283332	chr1A	14158604	14158570
AX-108857001	22.829	1A	1AS_3277420	chr1A	7074134	7074190
AX-108858542	22.829	1A	1AS_3275079	chr1A	2684066	2684136
AX-108860852	22.829	1A	1AS_3311520	chr1A	1238079	1238149
AX-108861895	22.829	1A	1AS_3282639	chr1A	1210723	1210653
AX-108870704	22.829	1A	1AS_3315771	chr1A	1190154	1190084
AX-108872350	22.829	1A	1AS_3307212	chr1A	1736300	1736230
AX-108875997	22.829	1A	1AS_3288174	chr1A	7447651	7447721
AX-108876090	22.829	1A	1AS_3254078	chr1A	3047707	3047777
AX-108883111	22.829	1A	1AS_3309480	chr1A	3184377	3184447
AX-108884116	22.829	1A	7AS_4210571
AX-108888489	22.829	1A	1AS_3271443	chr1A	1529200	1529270
AX-108892615	22.829	1A	1DS_425250	chr1A	7455541	7455611
AX-108894841	22.829	1A	1AS_3275079	chr1A	2677366	2677436
AX-108895009	22.829	1A	1AS_3285584	chr1A	4159013	4159083
AX-108898204	22.829	1A	1AS_3265927
AX-108901841	22.829	1A	1AS_3315518	chr1A	6225692	6225762
AX-108905072	22.829	1A	1AS_3314577	chr1A	1548077	1548147
AX-108906489	22.829	1A	1AS_3274904	chr1A	5065891	5065821
AX-108912374	22.829	1A	1AS_3292813	chr1A	6529841	6529911
AX-108922288	22.829	1A	1AS_2862380	chr1A	3162217	3162287
AX-108923225	22.829	1A	1DS_1916038	chr1A	1206777	1206707
AX-108924042	22.829	1A	1AS_3283869	chr1A	7631188	7631118
AX-108933119	22.829	1A	1DS_222864	chr1A	1236282	1236352
AX-108933607	22.829	1A	1AS_3252548	chr1A	4734474	4734404
AX-108934996	22.829	1A	1AS_3283803	chr1A	7094720	7094650
AX-108947974	22.829	1A	1AS_740180	chr1A	7916474	7916544
AX-108950601	22.829	1A	1AS_3260113	chr1A	1505964	1505894
AX-108951815	22.829	1A	1AS_2519593	chr1A	4571331	4571401
AX-108956113	22.829	1A	1AS_3295342	chr1A	7108929	7108999
AX-108957185	22.829	1A	1AS_3275079	chr1A	2670274	2670344
AX-108960144	22.829	1A	1AS_3294692	chr1A	6698546	6698476
AX-108960688	22.829	1A	1AS_3260113	chr1A	1507228	1507158
AX-108961654	22.829	1A	1AS_1079109	chr1A	7939664	7939594
AX-108971339	22.829	1A	1BS_3462137	chr1A	3449957	3450020
AX-108977545	22.829	1A	1AS_3276651
AX-108986447	22.829	1A	1AS_3284129	chr1A	1160480	1160550
AX-108988370	22.829	1A	1AS_3314674	chr1A	2920679	2920749
AX-108996532	22.829	1A	1AS_3309480	chr1A	3174430	3174500
AX-109003147	22.829	1A	1BS_3426916	chr1A	6334552	6334488
AX-109005054	22.829	1A	1AS_3262320	chr1A	22811176	22811106
AX-109005589	22.829	1A	1AS_3283228	chr1A	6983748	6983818
AX-109008928	22.829	1A	1AS_3283869	chr1A	7630632	7630562
AX-109012252	22.829	1A	1AS_760043	chr1A	4573677	4573747
AX-109016461	22.829	1A	1AS_3302796	chr1A	7473960	7474030
AX-109030724	22.829	1A	1AS_3310511	chr1A	3243267	3243197
AX-109074433	22.829	1A	1AS_3260415	chr1A	3022509	3022579
AX-109077336	22.829	1A	1AS_3258513	chr1A	2652957	2652887
AX-109079908	22.829	1A	1AS_3262362	chr1A	3777050	3777120
AX-109270648	22.829	1A	1AS_760043	chr1A	4574572	4574642
AX-109271367	22.829	1A	1AS_3271894	chr1A	3847639	3847569
AX-109272565	22.829	1A	1AS_3283869	chr1A	7627524	7627454
AX-109274222	22.829	1A	1AS_3260113	chr1A	1510294	1510224
AX-109274861	22.829	1A	1AS_3272565	chr1A	4361809	4361739
AX-109274989	22.829	1A	1AS_3311520	chr1A	1234617	1234687
AX-109276857	22.829	1A	1AS_3258215	chr1A	4568249	4568179
AX-109282936	22.829	1A	1AS_3296901	chr1A	6420454	6420524
AX-109283242	22.829	1A	1AS_3271165	chr1A	7458856	7458926
AX-109288750	22.829	1A	1AS_3268909	chr1A	6586749	6586679
AX-109289122	22.829	1A	1AS_3282639	chr1A	1206407	1206337
AX-109290324	22.829	1A	1AS_2346821
AX-109290906	22.829	1A	1AS_3288174	chr1A	7439447	7439493
AX-109293631	22.829	1A	1DS_1899543	chr1A	1339221	1339291
AX-109293916	22.829	1A	1AS_3309480	chr1A	3174787	3174857
AX-109294283	22.829	1A	1AS_3266800	chr1A	1120987	1120917
AX-109298547	22.829	1A	1AS_883650	chr1A	3164303	3164233
AX-109300061	22.829	1A	1AS_3258798	chr1A	2922646	2922576
AX-109300895	22.829	1A	1AS_2315895	chr1A	3341874	3341908
AX-109303943	22.829	1A	1AS_3255795	chr1A	1166895	1166825
AX-109304791	22.829	1A	1AS_3277420	chr1A	7076895	7076965
AX-109305919	22.829	1A	1AS_903016	chr1A	3249615	3249685
AX-109306242	22.829	1A	1DS_1905752
AX-109311102	22.829	1A	3DS_2570791
AX-109312573	22.829	1A	1AS_3273837
AX-109315053	22.829	1A	1AS_3258498	chr1A	3056597	3056527
AX-109320028	22.829	1A	1DS_198412
AX-109322832	22.829	1A	1AS_3283228	chr1A	6977876	6977946
AX-109323717	22.829	1A	1AS_574773	chr1A	4933214	4933144
AX-109326677	22.829	1A	1AS_3315771	chr1A	1189812	1189742
AX-109327175	22.829	1A	1AS_3305214	chr1A	715561	715491
AX-109337541	22.829	1A	1AS_2962247
AX-109343033	22.829	1A	1AS_3230233
AX-109346348	22.829	1A	1AS_3306757	chr1A	2361007	2360937
AX-109349620	22.829	1A	1AS_3275430	chr1A	5290683	5290613
AX-109350901	22.829	1A	1AS_3270579	chr1A	2939614	2939684
AX-109353512	22.829	1A	1AS_3283228	chr1A	6977957	6978027
AX-109353799	22.829	1A	1AS_3255795	chr1A	1168818	1168748
AX-109357370	22.829	1A	1AS_3295342	chr1A	7127524	7127594
AX-109360304	22.829	1A	1AS_3313048	chr1A	7017765	7017835
AX-109369787	22.829	1A	1AS_3283869	chr1A	7631412	7631342
AX-109372684	22.829	1A	1AS_3262685	chr1A	6971481	6971411
AX-109378496	22.829	1A	1AS_3296901	chr1A	6419585	6419655
AX-109388237	22.829	1A	1AS_3255795	chr1A	1169105	1169035
AX-109389243	22.829	1A	1AS_3254481	chr1A	2728341	2728271
AX-109394119	22.829	1A	1AS_3311520	chr1A	1235390	1235460
AX-109394386	22.829	1A	1AS_3288174	chr1A	7447083	7447153
AX-109395647	22.829	1A	1AS_2600891	chr1A	6310064	6310134
AX-109405231	22.829	1A	1AS_3255795	chr1A	1169742	1169672
AX-109405310	22.829	1A	1AS_3309480	chr1A	3177966	3178036
AX-109406439	22.829	1A	1DS_1900619
AX-109410378	22.829	1A	1AS_3314674	chr1A	2915995	2916065
AX-109416506	22.829	1A	1AS_3313048	chr1A	7019353	7019423
AX-109421953	22.829	1A	1AS_3305214	chr1A	715618	715576
AX-109423452	22.829	1A	1AS_3242356	chr1A	3555512	3555442
AX-109432974	22.829	1A	1AS_3292843	chr1A	3289974	3290044
AX-109434742	22.829	1A	1AS_2518767	chr1A	3211618	3211688
AX-109436374	22.829	1A	1AS_3275079	chr1A	2697853	2697923
AX-109436734	22.829	1A	1AS_3301197	chr1A	6556096	6556026
AX-109446718	22.829	1A	1AS_3295342	chr1A	7116192	7116262
AX-109451763	22.829	1A	1BS_2613294	chr1A	4114314	4114274
AX-109454749	22.829	1A	1AS_3283228	chr1A	6984562	6984632
AX-109457712	22.829	1A	1AS_3226007	chr1A	4815714	4815644
AX-109466381	22.829	1A	1AS_3281416	chr1A	7884498	7884568
AX-109469753	22.829	1A	1AS_3295342	chr1A	7125313	7125383
AX-109480317	22.829	1A	1AS_1863711	chr1A	3052573	3052503
AX-109490188	22.829	1A	1AS_760043	chr1A	4573157	4573227
AX-109496225	22.829	1A	1AS_3295625	chr1A	1703984	1703914
AX-109504524	22.829	1A	1AS_3254481	chr1A	2726279	2726209
AX-109507585	22.829	1A	1AS_3273837
AX-109510952	22.829	1A	1AS_3316663	chr1A	6235417	6235487
AX-109515059	22.829	1A	1AS_3265927
AX-109516316	22.829	1A	1AS_3300683	chr1A	3227759	3227829
AX-109527193	22.829	1A	1AS_3283869	chr1A	7627255	7627185
AX-109548904	22.829	1A	1AS_3311520	chr1A	1235095	1235165
AX-109549828	22.829	1A	1AS_3309480	chr1A	3176178	3176248
AX-109550310	22.829	1A	1AS_3255795	chr1A	1170033	1169963
AX-109555829	22.829	1A	1AS_3255795	chr1A	1169704	1169634
AX-109569942	22.829	1A	1DS_1885898	chr1A	3178134	3178204
AX-109580308	22.829	1A	1AS_3300898	chr1A	1156971	1156901
AX-109617968	22.829	1A	1AS_3306381	chr1A	7322713	7322643
AX-109696503	22.829	1A	1DS_1912198	chr1A	335901564	335901507
AX-109815542	22.829	1A	1AS_3288174	chr1A	7445686	7445756
AX-109817070	22.829	1A	1DS_425250
AX-109817475	22.829	1A	1AS_3230537	chr1A	1712309	1712239
AX-109818454	22.829	1A	1AS_3261640	chr1A	2082254	2082184
AX-109819375	22.829	1A	1AS_2012254	chr1A	7461968	7462038
AX-109820251	22.829	1A	1AS_3271191	chr1A	7159208	7159138
AX-109821608	22.829	1A	1AS_2605671	chr1A	6123249	6123319
AX-109821841	22.829	1A	1AS_3255795	chr1A	1166713	1166643
AX-109822296	22.829	1A	1AS_3271165	chr1A	7459174	7459244
AX-109824027	22.829	1A	1AS_3233796	chr1A	7934730	7934800
AX-109829099	22.829	1A	1AS_3275430	chr1A	5290564	5290494
AX-109832643	22.829	1A	1AS_3275910	chr1A	7331638	7331708
AX-109838874	22.829	1A	1DS_425250
AX-109838924	22.829	1A	1AS_1079109	chr1A	7941430	7941360
AX-109840436	22.829	1A	1AS_3289431	chr1A	2431419	2431349
AX-109841029	22.829	1A	1AS_3269764	chr1A	4576020	4575950
AX-109843644	22.829	1A	1AS_3292127	chr1A	6294323	6294393
AX-109844324	22.829	1A	1AS_3258215	chr1A	4565554	4565484
AX-109848508	22.829	1A	1AS_3271894	chr1A	3847590	3847520
AX-109852789	22.829	1A	1AS_2817648	chr1A	4142957	4142887
AX-109853554	22.829	1A	3AS_3381593	chr1A	528264495	528264527
AX-109856324	22.829	1A	1AS_3227854
AX-109856872	22.829	1A	1AS_3269013	chr1A	3858530	3858460
AX-109859174	22.829	1A	1AS_3281217	chr1A	7467266	7467336
AX-109865691	22.829	1A	1DS_1259706	chr1A	2097691	2097740
AX-109867109	22.829	1A	1AS_767840	chr1A	1350094	1350024
AX-109873367	22.829	1A	1AS_151016	chr1A	6428048	6428118
AX-109884241	22.829	1A	1AS_3302075	chr1A	7313638	7313708
AX-109887863	22.829	1A	1AS_3255795	chr1A	1169555	1169485
AX-109890642	22.829	1A	1DS_425250
AX-109893667	22.829	1A	1AS_1916757	chr1A	1171576	1171646
AX-109894962	22.829	1A	1AS_3310511	chr1A	3243817	3243747
AX-109896676	22.829	1A	1AS_3281416	chr1A	7885589	7885659
AX-109897683	22.829	1A	1AS_3275430	chr1A	5290430	5290360
AX-109901133	22.829	1A	1AS_3252397	chr1A	2024471	2024401
AX-109901510	22.829	1A	1AS_3277420	chr1A	7078736	7078806
AX-109901702	22.829	1A	1AS_3269013	chr1A	3867788	3867718
AX-109903200	22.829	1A	1AS_3309480	chr1A	3174653	3174723
AX-109903688	22.829	1A	1AS_2012254	chr1A	7462987	7463057
AX-109913261	22.829	1A	1AS_3271165	chr1A	7449762	7449812
AX-109914861	22.829	1A	1AS_3302796	chr1A	7473908	7473978
AX-109917101	22.829	1A	4BL_6992320
AX-109919670	22.829	1A	1AS_3303067
AX-109920274	22.829	1A	1AS_3314543	chr1A	3707940	3708010
AX-109924242	22.829	1A	1AS_3275079	chr1A	2700937	2701007
AX-109934110	22.829	1A	1AS_3291301	chr1A	1243447	1243517
AX-109934723	22.829	1A	1AS_3274485	chr1A	3644957	3645027
AX-109934785	22.829	1A	7AL_4401635
AX-109936809	22.829	1A	1AS_3254481	chr1A	2726662	2726592
AX-109945550	22.829	1A	1AS_3268266	chr1A	1618287	1618217
AX-109946884	22.829	1A	1AS_767840	chr1A	1346284	1346214
AX-109956616	22.829	1A	1AS_3307180	chr1A	1829013	1828943
AX-109959068	22.829	1A	1AS_3262685	chr1A	6971151	6971081
AX-109960535	22.829	1A	1AS_3255260	chr1A	7434050	7433980
AX-109964773	22.829	1A	1AS_3255795	chr1A	1169366	1169296
AX-109969291	22.829	1A	7AL_3350268
AX-109976352	22.829	1A	1AS_3313048	chr1A	7025464	7025534
AX-109977373	22.829	1A	1AS_3288174	chr1A	7446178	7446248
AX-109983062	22.829	1A	1DS_1899543	chr1A	1339055	1339125
AX-109984949	22.829	1A	1AS_3269660	chr1A	3301307	3301237
AX-109986550	22.829	1A	1AS_3278474	chr1A	2197337	2197309
AX-109988105	22.829	1A	1AS_3264436	chr1A	7493175	7493245
AX-109993764	22.829	1A	1AS_3314857	chr1A	807400	807470
AX-109999400	22.829	1A	1AS_3258498	chr1A	3057462	3057392
AX-110004051	22.829	1A	1AS_3242356	chr1A	3551599	3551541
AX-110004276	22.829	1A	1AS_767840	chr1A	1345984	1345914
AX-110005713	22.829	1A	1AS_3275079	chr1A	2677495	2677565
AX-110007308	22.829	1A	1AS_1194605	chr1A	7935750	7935820
AX-110008090	22.829	1A	1AS_3292843	chr1A	3294131	3294201
AX-110012566	22.829	1A	1AS_3315771	chr1A	1190864	1190794
AX-110014509	22.829	1A	1AS_3263862	chr1A	3590360	3590290
AX-110017166	22.829	1A	1AS_3263680	chr1A	7604329	7604399
AX-110018326	22.829	1A	1AS_3315771	chr1A	1191344	1191274
AX-110026015	22.829	1A	1AS_3283869	chr1A	7630664	7630594
AX-110026384	22.829	1A	1AS_3255795	chr1A	1168761	1168705
AX-110026385	22.829	1A	1AS_3255795	chr1A	1171155	1171085
AX-110028888	22.829	1A	1AS_3293378	chr1A	3960	3890
AX-110035824	22.829	1A	1AS_3309480	chr1A	3183204	3183134
AX-110043064	22.829	1A	1AS_3289148	chr1A	2141189	2141119
AX-110044196	22.829	1A	1AS_3264463	chr1A	3586438	3586368
AX-110046562	22.829	1A	1AS_3283803	chr1A	7088109	7088039
AX-110048715	22.829	1A	1AS_3313778	chr1A	1339794	1339864
AX-110051902	22.829	1A	1AS_3280281	chr1A	6678727	6678797
AX-110052107	22.829	1A	1AS_3269764	chr1A	4575967	4575897
AX-110052298	22.829	1A	1AS_3269013	chr1A	3867183	3867113
AX-110062950	22.829	1A	1DS_1914732
AX-110063323	22.829	1A	1AS_3302075	chr1A	7313524	7313594
AX-110068701	22.829	1A	1AS_3283869	chr1A	7631456	7631386
AX-110081246	22.829	1A	1AS_3311457	chr1A	1176219	1176149
AX-110082107	22.829	1A	1AS_3255795	chr1A	1169834	1169764
AX-110084123	22.829	1A	1AS_3309480	chr1A	3178599	3178669
AX-110086248	22.829	1A	1AS_3282639	chr1A	1211041	1210971
AX-110089302	22.829	1A	1AS_3249854	chr1A	7835886	7835956
AX-110104271	22.829	1A	1AS_3314674	chr1A	2917299	2917369
AX-110105982	22.829	1A	1AS_2419741	chr1A	6899295	6899225
AX-110114921	22.829	1A	1AS_3255795	chr1A	1169883	1169813
AX-110146324	22.829	1A	1AS_2519593	chr1A	4569862	4569932
AX-110167778	22.829	1A	1AS_1757264	chr1A	3249037	3248967
AX-110360704	22.829	1A	1AS_628719	chr1A	2742007	2741937
AX-110361651	22.829	1A	1AS_3258513	chr1A	2653622	2653552
AX-110365196	22.829	1A	1AS_3260415	chr1A	3020586	3020656
AX-110365615	22.829	1A	1AS_3271894	chr1A	3847386	3847316
AX-110365886	22.829	1A	1AS_3271165	chr1A	7453398	7453458
AX-110366265	22.829	1A	1AS_883650	chr1A	3165441	3165371
AX-110370123	22.829	1A	1AS_1214283	chr1A	4007038	4006968
AX-110372211	22.829	1A	1AS_3255795	chr1A	1166300	1166230
AX-110372322	22.829	1A	1AS_3275079	chr1A	2677271	2677341
AX-110373815	22.829	1A	1AS_3271871	chr1A	6516190	6516120
AX-110375034	22.829	1A	1AS_135387	chr1A	1240430	1240360
AX-110375531	22.829	1A	1AS_3309480	chr1A	3186556	3186626
AX-110377433	22.829	1A	1AS_3284622	chr1A	3641750	3641820
AX-110377500	22.829	1A	1AS_1070293	chr1A	2935806	2935736
AX-110380798	22.829	1A	1AS_3309480	chr1A	3175534	3175604
AX-110382717	22.829	1A	1AS_3271871	chr1A	6516328	6516258
AX-110386827	22.829	1A	1AS_1848334	chr1A	6558625	6558555
AX-110394152	22.829	1A	1AS_1501819	chr1A	3476053	3475983
AX-110396896	22.829	1A	1AS_3275430	chr1A	5287310	5287240
AX-110399838	22.829	1A	1AS_3263483	chr1A	3999749	3999819
AX-110399871	22.829	1A	1AS_3231324	chr1A	3852462	3852392
AX-110402125	22.829	1A	1AS_3284129	chr1A	1161318	1161388
AX-110406815	22.829	1A	1AS_3314857	chr1A	807644	807714
AX-110407937	22.829	1A	1AS_3279073	chr1A	7890134	7890204
AX-110409146	22.829	1A	1AS_3288174	chr1A	7440680	7440750
AX-110409222	22.829	1A	1AS_151016	chr1A	6428308	6428378
AX-110410892	22.829	1A	1AS_3275079	chr1A	2671423	2671482
AX-110411675	22.829	1A	1AS_3292813	chr1A	6530235	6530305
AX-110412763	22.829	1A	1AS_3281416	chr1A	7886441	7886511
AX-110413789	22.829	1A	1AS_3281427	chr1A	6022048	6021978
AX-110414581	22.829	1A	1AS_3269041	chr1A	4276704	4276774
AX-110418768	22.829	1A	1AS_3225603	chr1A	3839845	3839775
AX-110418984	22.829	1A	1AS_3282639	chr1A	1212129	1212059
AX-110418989	22.829	1A	1AS_3268909	chr1A	6587150	6587080
AX-110419815	22.829	1A	7DS_3964867
AX-110420664	22.829	1A	1AS_3290625	chr1A	7591795	7591725
AX-110426037	22.829	1A	1AS_3254219
AX-110427805	22.829	1A	1AS_3254219	chr1A	556583654	556583702
AX-110430487	22.829	1A	5BL_10870626
AX-110432236	22.829	1A	4BL_6855753
AX-110435330	22.829	1A	1AS_3314674	chr1A	2914381	2914451
AX-110436470	22.829	1A	1AS_3313048	chr1A	7021860	7021930
AX-110436511	22.829	1A	1AS_3270579	chr1A	2937796	2937866
AX-110438457	22.829	1A	1AS_3292813	chr1A	6531069	6531139
AX-110439419	22.829	1A	1AS_497443	chr1A	3954316	3954386
AX-110441280	22.829	1A	1AS_3310433	chr1A	1564570	1564640
AX-110443058	22.829	1A	1AS_3292813	chr1A	6529589	6529659
AX-110443435	22.829	1A	1AS_3312863	chr1A	1439063	1439133
AX-110448434	22.829	1A	1DS_1905752	chr1A	6568960	6568918
AX-110449522	22.829	1A	1AS_3278651	chr1A	6512675	6512745
AX-110449559	22.829	1A	1AS_3275079	chr1A	2694906	2694976
AX-110450941	22.829	1A	1AS_3271165	chr1A	7458760	7458830
AX-110456372	22.829	1A	1AS_3283803	chr1A	7086919	7086849
AX-110458283	22.829	1A	1AS_3277420	chr1A	7076948	7077018
AX-110459023	22.829	1A	1AS_2369250	chr1A	7083471	7083541
AX-110460158	22.829	1A	1AS_2369250	chr1A	7084714	7084765
AX-110471102	22.829	1A	1AS_3258215	chr1A	4567783	4567713
AX-110471525	22.829	1A	1AS_3313048	chr1A	7023201	7023271
AX-110473439	22.829	1A	1AS_3314543	chr1A	3705229	3705299
AX-110475085	22.829	1A	1AS_3283869	chr1A	7629816	7629746
AX-110476443	22.829	1A	1AS_1945202	chr1A	3259393	3259463
AX-110476833	22.829	1A	1AS_3275430	chr1A	5291759	5291689
AX-110479358	22.829	1A	1AS_3271165	chr1A	7453438	7453508
AX-110486119	22.829	1A	1AS_3250081	chr1A	2905041	2904971
AX-110491201	22.829	1A	1AS_3269013	chr1A	3867941	3867871
AX-110495845	22.829	1A	5BL_10825724
AX-110497032	22.829	1A	1AS_3292359	chr1A	3380264	3380334
AX-110500329	22.829	1A	1AS_3283869	chr1A	7627086	7627016
AX-110503667	22.829	1A	1AS_1214283	chr1A	4001961	4001891
AX-110505566	22.829	1A	1AS_3302796	chr1A	7472294	7472364
AX-110510087	22.829	1A	1AS_2605671	chr1A	6119449	6119519
AX-110511071	22.829	1A	1AS_3292127	chr1A	6293114	6293184
AX-110515882	22.829	1A	1AS_3262685	chr1A	6969929	6969859
AX-110517646	22.829	1A	1AS_3191141	chr1A	3643976	3644046
AX-110518448	22.829	1A	1AS_3275079	chr1A	2677836	2677906
AX-110521499	22.829	1A	1AS_3254219
AX-110524841	22.829	1A	5DS_2759347
AX-110528089	22.829	1A	1AS_3289600	chr1A	1198826	1198756
AX-110532428	22.829	1A	5BS_2279857
AX-110532644	22.829	1A	1AS_3255795	chr1A	1169929	1169859
AX-110545018	22.829	1A	4AS_5937317	chr1A	6591432	6591362
AX-110556282	22.829	1A	1AS_3275079	chr1A	2702101	2702171
AX-110556729	22.829	1A	1AS_3063021	chr1A	3189391	3189461
AX-110568738	22.829	1A	1AS_3295342	chr1A	7116152	7116222
AX-110570417	22.829	1A	1AS_3314857	chr1A	807447	807517
AX-110577325	22.829	1A	1AS_3270579	chr1A	2936928	2936998
AX-110580116	22.829	1A	5BS_2275184	chr1A	6328748	6328818
AX-110584864	22.829	1A	1AS_3271821	chr1A	4022483	4022431
AX-110589897	22.829	1A	1AS_3256733	chr1A	3246128	3246058
AX-110613216	22.829	1A	1AS_1079109	chr1A	7941265	7941195
AX-110617956	22.829	1A	1AS_3283869	chr1A	7631826	7631756
AX-110620987	22.829	1A	1DS_1913251	chr1A	6698226	6698156
AX-110623140	22.829	1A	1AS_3309480	chr1A	3174249	3174319
AX-110623346	22.829	1A	1AS_3263664	chr1A	3497922	3497992
AX-110628194	22.829	1A	1AS_3271165	chr1A	7459386	7459456
AX-110628313	22.829	1A	1AS_1079109	chr1A	7936616	7936546
AX-110633945	22.829	1A	1AS_3268909	chr1A	6587579	6587509
AX-110637492	22.829	1A	1AS_3288174	chr1A	7446299	7446369
AX-110639784	22.829	1A	1AS_3271894	chr1A	3840420	3840350
AX-110640289	22.829	1A	1AS_3310511	chr1A	3243445	3243375
AX-110640690	22.829	1A	6AS_4410570
AX-110645057	22.829	1A	1AS_3242356	chr1A	3553884	3553814
AX-110659849	22.829	1A	1AS_3271894	chr1A	3847162	3847092
AX-110669146	22.829	1A	1AS_3274796	chr1A	6434366	6434436
AX-110713516	22.829	1A	1AS_777180
AX-110714459	22.829	1A	1AS_3278117	chr1A	1163185	1163115
AX-110734033	22.829	1A	1AS_781010
AX-110907246	22.829	1A	1AS_3271894	chr1A	3849573	3849503
AX-110914053	22.829	1A	1AS_151016	chr1A	6428179	6428249
AX-110918020	22.829	1A	1DS_1902649	chr1A	6437943	6437873
AX-110918410	22.829	1A	1AS_3288960	chr1A	2926311	2926381
AX-110920900	22.829	1A	1AS_984791
AX-110921007	22.829	1A	1AS_1214283	chr1A	4001746	4001676
AX-110921245	22.829	1A	1AS_3288174	chr1A	7447199	7447269
AX-110921430	22.829	1A	1AS_3311672	chr1A	1717265	1717335
AX-110930858	22.829	1A	1AS_3237321
AX-110932692	22.829	1A	1AS_3254915	chr1A	7926967	7926897
AX-110932693	22.829	1A	1AS_3277420	chr1A	7080532	7080602
AX-110934025	22.829	1A	1AS_3284129	chr1A	1160188	1160258
AX-110934826	22.829	1A	1AS_3314857	chr1A	807365	807435
AX-110935159	22.829	1A	1AS_2117716	chr1A	1344313	1344383
AX-110940927	22.829	1A	1AS_3292014	chr1A	3453291	3453221
AX-110944853	22.829	1A	4AS_5924554	chr1A	25978587	25978658
AX-110945691	22.829	1A	1AS_3263483	chr1A	3999925	3999995
AX-110947823	22.829	1A	1AS_3263064	chr1A	7892170	7892240
AX-110949001	22.829	1A	1AS_3277420	chr1A	7078495	7078565
AX-110949160	22.829	1A	1AS_3263664	chr1A	3497828	3497898
AX-110950682	22.829	1A	1AS_3314543	chr1A	3705481	3705551
AX-110954193	22.829	1A	1AS_3275079	chr1A	2701570	2701640
AX-110954478	22.829	1A	1AS_3309480	chr1A	3178274	3178344
AX-110955679	22.829	1A	1BS_3435209
AX-110959061	22.829	1A	1AS_740180	chr1A	7914659	7914729
AX-110961949	22.829	1A	1AS_691689	chr1A	6990820	6990750
AX-110963129	22.829	1A	1AS_760043	chr1A	4573195	4573265
AX-110968207	22.829	1A	1AS_628719	chr1A	2741586	2741516
AX-110975055	22.829	1A	1DS_425250
AX-110977079	22.829	1A	1AS_3314674	chr1A	2914933	2915003
AX-110979295	22.829	1A	1AS_1848334	chr1A	6557959	6557889
AX-110981790	22.829	1A	1AS_2292304	chr1A	7013724	7013794
AX-110982158	22.829	1A	1AS_1214283	chr1A	4003341	4003271
AX-110982716	22.829	1A	1AS_2315895
AX-110985094	22.829	1A	1AS_3311411	chr1A	3374502	3374572
AX-110986225	22.829	1A	1AS_2369250	chr1A	7083401	7083471
AX-110991924	22.829	1A	1AS_3260503	chr1A	6138497	6138567
AX-110995979	22.829	1A	1AS_3303577	chr1A	577191339	577191409
AX-110997036	22.829	1A	1AS_151016	chr1A	6427842	6427912
AX-110997453	22.829	1A	6BS_2979889	chr1A	2748710	2748640
AX-110999783	22.829	1A	1AS_2815574	chr1A	1476808	1476738
AX-111000013	22.829	1A	1AS_3262320	chr1A	22811456	22811386
AX-111002698	22.829	1A	1BS_3475480	chr1A	3186507	3186437
AX-111010650	22.829	1A	1AS_3263483	chr1A	4000249	4000319
AX-111011968	22.829	1A	1AS_3292359	chr1A	3379700	3379770
AX-111012324	22.829	1A	1AS_3277420	chr1A	7071202	7071272
AX-111015840	22.829	1A	1AS_3277420	chr1A	7077953	7078023
AX-111016934	22.829	1A	1AS_3275430	chr1A	5289370	5289300
AX-111022884	22.829	1A	1AS_2815574	chr1A	1476114	1476044
AX-111023112	22.829	1A	6AL_5831446	chr1A	2025639	2025573
AX-111023814	22.829	1A	1AS_733575	chr1A	4876140	4876210
AX-111027357	22.829	1A	1AS_3255097	chr1A	3401754	3401684
AX-111032834	22.829	1A	1AS_3311520	chr1A	1232216	1232286
AX-111036375	22.829	1A	1AS_3271165	chr1A	7452196	7452266
AX-111036816	22.829	1A	1AS_1955386	chr1A	1994863	1994793
AX-111039645	22.829	1A	1AS_3314543	chr1A	3708521	3708591
AX-111043792	22.829	1A	1DS_1259706	chr1A	2097798	2097863
AX-111053519	22.829	1A	1AS_3280281	chr1A	6678353	6678423
AX-111058036	22.829	1A	1AS_3309480	chr1A	3174485	3174555
AX-111061606	22.829	1A	5BL_3426018
AX-111062606	22.829	1A	1AS_733575	chr1A	4876576	4876646
AX-111067000	22.829	1A	1AS_3283228	chr1A	6980562	6980632
AX-111073263	22.829	1A	1AS_1916757	chr1A	1172587	1172657
AX-111073724	22.829	1A	1AS_3260113	chr1A	1506777	1506707
AX-111080985	22.829	1A	1AS_3283228	chr1A	6979231	6979301
AX-111084402	22.829	1A	1AS_3242356	chr1A	3552566	3552496
AX-111090802	22.829	1A	1AS_3283803	chr1A	7088524	7088454
AX-111093225	22.829	1A	1AS_3313884	chr1A	4351934	4352004
AX-111093289	22.829	1A	1AS_1214283	chr1A	4002994	4002924
AX-111095887	22.829	1A	1AS_3255260	chr1A	7430943	7430873
AX-111097356	22.829	1A	1AS_3292813	chr1A	6531324	6531394
AX-111103954	22.829	1A	1AS_3275430	chr1A	5291011	5290941
AX-111106936	22.829	1A	1AS_3280281	chr1A	6678310	6678380
AX-111108884	22.829	1A	1AS_740180	chr1A	7916639	7916709
AX-111109033	22.829	1A	1AS_3227854
AX-111111295	22.829	1A	1AS_3309480	chr1A	3174348	3174418
AX-111117198	22.829	1A	1AS_3271894	chr1A	3849171	3849139
AX-111123256	22.829	1A	1AS_3293247
AX-111125325	22.829	1A	4AL_7172846	chr1A	10904	10834
AX-111126507	22.829	1A	1AS_25077	chr1A	1535864	1535794
AX-111132735	22.829	1A	1AS_3310935	chr1A	5260064	5259994
AX-111133677	22.829	1A	1AS_3283869	chr1A	7629871	7629801
AX-111134605	22.829	1A	1AS_3254219
AX-111134775	22.829	1A	1AS_740180	chr1A	7914176	7914246
AX-111135107	22.829	1A	1AS_1523508	chr1A	1191875	1191805
AX-111141272	22.829	1A	1AS_2369250	chr1A	7083934	7084004
AX-111145381	22.829	1A	1AS_3273837
AX-111146937	22.829	1A	1AS_3288174	chr1A	7438134	7438168
AX-111150513	22.829	1A	2AS_5252788
AX-111157427	22.829	1A	1AS_3292508	chr1A	3624758	3624688
AX-111160927	22.829	1A	1AS_3282639	chr1A	1212025	1211955
AX-111168979	22.829	1A	1DS_425250	chr1A	7456772	7456842
AX-111171614	22.829	1A	1AS_3311520	chr1A	1235817	1235887
AX-111171855	22.829	1A	1AS_3255795	chr1A	1171195	1171125
AX-111175475	22.829	1A	1AS_3269013	chr1A	3860344	3860274
AX-111177715	22.829	1A	1AS_3311520	chr1A	1236567	1236637
AX-111184699	22.829	1A	1AS_3315771	chr1A	1177004	1176934
AX-111191428	22.829	1A	1AS_3311520	chr1A	1238602	1238672
AX-111201796	22.829	1A	1AS_3309480	chr1A	3181791	3181861
AX-111215728	22.829	1A	1AS_3254481	chr1A	2726443	2726373
AX-111239407	22.829	1A	1AS_569740	chr1A	6973592	6973522
AX-111256187	22.829	1A	1AS_3312544	chr1A	701977	701907
AX-111261641	22.829	1A	1AS_3276651
AX-111263780	22.829	1A	1AS_365781	chr1A	3573473	3573543
AX-111288777	22.829	1A	1AS_3274470	chr1A	4432099	4432169
AX-111449578	22.829	1A	1AS_3306381	chr1A	7318565	7318495
AX-111450182	22.829	1A	1DS_1905752	chr1A	6677275	6677347
AX-111450525	22.829	1A	1AS_3284129	chr1A	1160981	1161051
AX-111451449	22.829	1A	1AS_611309
AX-111452035	22.829	1A	1AS_3271894	chr1A	3849414	3849344
AX-111455723	22.829	1A	1AS_3306381	chr1A	7320897	7320827
AX-111457125	22.829	1A	1AS_3311457	chr1A	1175786	1175716
AX-111461257	22.829	1A	1AS_3310022	chr1A	2745341	2745271
AX-111463931	22.829	1A	1AS_3307180	chr1A	1829069	1828999
AX-111466790	22.829	1A	1AS_3307180	chr1A	1828300	1828230
AX-111468112	22.829	1A	1AS_1100222
AX-111468140	22.829	1A	1AS_3295210	chr1A	4577632	4577562
AX-111469898	22.829	1A	1AS_3254219
AX-111473261	22.829	1A	1BS_3451732	chr1A	2936191	2936121
AX-111473998	22.829	1A	1AS_3283228	chr1A	6983894	6983964
AX-111476346	22.829	1A	1AS_2600891	chr1A	6307486	6307556
AX-111478764	22.829	1A	1AS_3296901	chr1A	6419055	6419125
AX-111480445	22.829	1A	1AS_2862380	chr1A	3162249	3162319
AX-111480832	22.829	1A	1AS_3275079	chr1A	2694829	2694899
AX-111483616	22.829	1A	1AS_3271894	chr1A	3841994	3841924
AX-111484262	22.829	1A	1AS_3270579	chr1A	2937180	2937250
AX-111486906	22.829	1A	1AS_3274007
AX-111487781	22.829	1A	1AS_3275079	chr1A	2697817	2697887
AX-111488804	22.829	1A	1AS_3273837
AX-111492488	22.829	1A	1AS_151016	chr1A	6427542	6427612
AX-111492949	22.829	1A	1AS_3285584	chr1A	4160869	4160939
AX-111494892	22.829	1A	1AS_3315771	chr1A	1191077	1191007
AX-111497293	22.829	1A	1AS_3313048	chr1A	7025964	7026034
AX-111504749	22.829	1A	1AS_3267794	chr1A	6464377	6464307
AX-111505455	22.829	1A	1AS_3255795	chr1A	1165423	1165353
AX-111505633	22.829	1A	1AS_3251900	chr1A	1495647	1495717
AX-111506074	22.829	1A	1AS_3300683	chr1A	3227892	3227962
AX-111512949	22.829	1A	1AS_3314674	chr1A	2919087	2919157
AX-111519044	22.829	1A	1AS_3295342	chr1A	7125424	7125494
AX-111526857	22.829	1A	1AS_3310511	chr1A	3243885	3243815
AX-111530897	22.829	1A	1AS_3273241	chr1A	4428234	4428164
AX-111533279	22.829	1A	1AS_3252835	chr1A	2015165	2015095
AX-111536836	22.829	1A	1DS_1913756	chr1A	131260741	131260675
AX-111537694	22.829	1A	1AS_3254219
AX-111541692	22.829	1A	2AL_434100	chr1A	6354294	6354364
AX-111545539	22.829	1A	1AS_3296701	chr1A	3376217	3376287
AX-111548407	22.829	1A	1AS_740180	chr1A	7919306	7919376
AX-111548671	22.829	1A	1AS_3255795	chr1A	1169791	1169721
AX-111549208	22.829	1A	1AS_3282639	chr1A	1210817	1210747
AX-111552502	22.829	1A	1AS_3271871	chr1A	6515611	6515541
AX-111552515	22.829	1A	1AS_3258798	chr1A	2922859	2922789
AX-111553109	22.829	1A	1AS_3263664	chr1A	3495174	3495244
AX-111556663	22.829	1A	1AS_3255260	chr1A	7431043	7430973
AX-111561581	22.829	1A	1AS_740180	chr1A	7913859	7913929
AX-111562831	22.829	1A	1AS_3276029	chr1A	4963991	4964053
AX-111563396	22.829	1A	1AS_3275079	chr1A	2670039	2670109
AX-111569969	22.829	1A	1AS_760043	chr1A	4574403	4574473
AX-111575899	22.829	1A	1AS_3306381	chr1A	7321713	7321643
AX-111577328	22.829	1A	3DL_6888728	chr1A	2749548	2749478
AX-111580433	22.829	1A	1AS_3292682	chr1A	6739759	6739689
AX-111580440	22.829	1A	1AS_3295951	chr1A	6508312	6508242
AX-111584045	22.829	1A	1AS_3264127	chr1A	3205556	3205486
AX-111585178	22.829	1A	1AS_3277420	chr1A	7077912	7077982
AX-111588660	22.829	1A	1AS_147206	chr1A	7008613	7008543
AX-111593268	22.829	1A	1AS_3269170	chr1A	6703731	6703801
AX-111593805	22.829	1A	1AS_3275430	chr1A	5290844	5290774
AX-111598553	22.829	1A	1AS_2369250	chr1A	7084199	7084269
AX-111602280	22.829	1A	1AS_767840	chr1A	1346410	1346340
AX-111602873	22.829	1A	1AS_3269013	chr1A	3867850	3867780
AX-111603737	22.829	1A	1AS_691689	chr1A	6991555	6991485
AX-111604707	22.829	1A	1AS_3260415	chr1A	3022391	3022461
AX-111605352	22.829	1A	1AS_3278585	chr1A	6450794	6450724
AX-111607990	22.829	1A	1AS_3307180	chr1A	1830756	1830686
AX-111612859	22.829	1A	1AS_3277420	chr1A	7072096	7072166
AX-111613447	22.829	1A	2AS_5215945	chr1A	591293185	591293128
AX-111615882	22.829	1A	1AS_3269764	chr1A	4575785	4575715
AX-111616821	22.829	1A	1AS_3309480	chr1A	3185191	3185261
AX-111617744	22.829	1A	1AS_2315895	chr1A	2801007	2800942
AX-111624064	22.829	1A	1AS_3277420	chr1A	7074590	7074660
AX-111627876	22.829	1A	3AS_3323761
AX-111630354	22.829	1A	1AS_3315771	chr1A	1189969	1189899
AX-111632392	22.829	1A	1AS_2369250	chr1A	7083348	7083418
AX-111636921	22.829	1A	1AS_3281416	chr1A	7884584	7884654
AX-111640231	22.829	1A	1AS_1848334	chr1A	6559441	6559371
AX-111645294	22.829	1A	1AS_3306451	chr1A	2426961	2427031
AX-111648252	22.829	1A	1AS_3302796	chr1A	7473750	7473820
AX-111651188	22.829	1A	1AS_767840	chr1A	1348777	1348707
AX-111657922	22.829	1A	1AS_3277420	chr1A	7079548	7079618
AX-111666669	22.829	1A	1AS_3276651
AX-111672328	22.829	1A	1AS_2519593	chr1A	4569759	4569829
AX-111678027	22.829	1A	1BS_3441430	chr1A	2938579	2938649
AX-111682449	22.829	1A	6AL_5605792
AX-111682600	22.829	1A	1AS_3277420	chr1A	7079224	7079274
AX-111683045	22.829	1A	2AL_434100	chr1A	6354220	6354290
AX-111686465	22.829	1A	1AS_3254481	chr1A	2726199	2726129
AX-111696171	22.829	1A	1AS_147206	chr1A	7008864	7008794
AX-111703796	22.829	1A	3DL_6952248
AX-111712129	22.829	1A	1AS_3275430	chr1A	5291574	5291504
AX-111714553	22.829	1A	1AS_3271165	chr1A	7460007	7460077
AX-111722251	22.829	1A	1AS_3311520	chr1A	1237986	1238056
AX-111723401	22.829	1A	1AS_3292014	chr1A	3453088	3453018
AX-111724916	22.829	1A	1AS_3295342	chr1A	7123661	7123731
AX-111725436	22.829	1A	1AS_3242356	chr1A	3556704	3556634
AX-111727644	22.829	1A	7AL_4558570
AX-111736012	22.829	1A	1AS_3265927	chr1A	504819640	504819671
AX-111757092	22.829	1A	1AS_3275079	chr1A	2683934	2684004
AX-111760212	22.829	1A	1AS_3283803	chr1A	7089702	7089632
AX-111761391	22.829	1A	1AS_3298500	chr1A	4477272	4477342
AX-111782184	22.829	1A	1AS_3288960	chr1A	2926166	2926236
AX-111793464	22.829	1A	1AS_3296786	chr1A	4434529	4434599
AX-111807494	22.829	1A	1AS_3257370	chr1A	3605981	3605911
AX-111812195	22.829	1A	1AS_3277420	chr1A	7080054	7080124
AX-111831610	22.829	1A	1AS_733575	chr1A	4875476	4875546
AX-112287655	22.829	1A	1AS_3282639	chr1A	1211062	1211022
AX-112288462	22.829	1A	1AS_3309480	chr1A	3178441	3178511
AX-86164189	22.829	1A	1AS_3300898	chr1A	1159724	1159654
AX-86172715	22.829	1A	1AS_3283228	chr1A	6980338	6980408
AX-86178312	22.829	1A	1DS_1914045
AX-86179001	22.829	1A	1AS_3282639	chr1A	1211920	1211850
AX-86179051	22.829	1A	1AS_3283228	chr1A	6979759	6979829
AX-86179411	22.829	1A	1AS_3300898	chr1A	1159748	1159678
AX-86180066	22.829	1A	1AS_3288174	chr1A	7438669	7438739
AX-86180188	22.829	1A	1AS_3295210	chr1A	4577719	4577649
AX-86180237	22.829	1A	1AS_3281573	chr1A	1304444	1304374
AX-89461320	22.829	1A	1AS_3312863	chr1A	1440597	1440667
AX-89634735	22.829	1A	1AS_3242356	chr1A	3556703	3556773
AX-89645394	22.829	1A	1AS_3283228	chr1A	6980258	6980328
AX-94384134	22.829	1A	1AS_3283228	chr1A	6980053	6980123
AX-94386458	22.829	1A	1AS_260460	chr1A	3188236	3188306
AX-94405555	22.829	1A	1AS_136721
AX-94407953	22.829	1A	1AS_3314674	chr1A	2913911	2913841
AX-94420005	22.829	1A	1AS_3284622	chr1A	3641820	3641750
AX-94422082	22.829	1A	1AS_3265573	chr1A	1145919	1145850
AX-94428641	22.829	1A	1BS_3482641	chr1A	2703172	2703233
AX-94433315	22.829	1A	1AS_3315771	chr1A	1189812	1189742
AX-94445823	22.829	1A	1AS_3283803	chr1A	7088985	7088915
AX-94447012	22.829	1A	1AS_3315771	chr1A	1190080	1190010
AX-94450263	22.829	1A	1AS_3264992	chr1A	5861615	5861545
AX-94464427	22.829	1A	1AS_136721
AX-94465021	22.829	1A	1DS_1916038	chr1A	1206744	1206808
AX-94480611	22.829	1A	1AS_3283228	chr1A	6980286	6980356
AX-94492529	22.829	1A	1AS_3314674	chr1A	2913959	2913889
AX-94493709	22.829	1A	1BS_3451992	chr1A	1174830	1174890
AX-94502022	22.829	1A	1AS_3311391	chr1A	5947405	5947475
AX-94514026	22.829	1A	1AS_3275910	chr1A	7331971	7332041
AX-94515096	22.829	1A	1AS_3261327	chr1A	6313519	6313589
AX-94531724	22.829	1A	1AS_3271894	chr1A	3843514	3843583
AX-94541931	22.829	1A	4AL_7139506	chr1A	3258248	3258179
AX-94542743	22.829	1A	1DS_1899543	chr1A	1340262	1340332
AX-94543458	22.829	1A	1AS_3274796	chr1A	6434759	6434829
AX-94562181	22.829	1A	7AS_4255582
AX-94565087	22.829	1A	1AS_151016	chr1A	6428988	6428918
AX-94568600	22.829	1A	1DS_1898227	chr1A	7646367	7646297
AX-94575430	22.829	1A	1DS_1916038	chr1A	1208171	1208241
AX-94578309	22.829	1A	1AS_3265927
AX-94588616	22.829	1A	1AS_136721
AX-94598030	22.829	1A	1AS_3300898	chr1A	1159571	1159501
AX-94599190	22.829	1A	1AS_3295210	chr1A	4577734	4577664
AX-94600120	22.829	1A	1AS_3271165	chr1A	7454166	7454096
AX-94604055	22.829	1A	1DS_1898227	chr1A	7646070	7646001
AX-94610553	22.829	1A	1AS_3313778	chr1A	1340126	1340196
AX-94614099	22.829	1A	7AS_4255582	chr1A	50584948	50584883
AX-94632859	22.829	1A	1AS_863335	chr1A	6910227	6910157
AX-94658361	22.829	1A	1AS_3242356	chr1A	3556764	3556834
AX-94658899	22.829	1A	1AS_760043	chr1A	4573608	4573538
AX-94671439	22.829	1A	1AS_3265927
AX-94691213	22.829	1A	1AS_3283803	chr1A	7088220	7088290
AX-94696970	22.829	1A	1AS_1955386	chr1A	1994727	1994797
AX-94699826	22.829	1A	1AS_3283228	chr1A	6980389	6980459
AX-94708654	22.829	1A	1AS_3315771	chr1A	1190054	1189985
AX-94709740	22.829	1A	1AS_3313778	chr1A	1340039	1340109
AX-94715237	22.829	1A	1AS_3295210	chr1A	4577878	4577808
AX-94721622	22.829	1A	1AS_3283803	chr1A	7088604	7088674
AX-94731951	22.829	1A	4AL_7165868	chr1A	5865936	5865869
AX-94747264	22.829	1A	5AS_1527150
AX-94748931	22.829	1A	1AS_3271894	chr1A	3843772	3843842
AX-94774980	22.829	1A	1AS_3271894	chr1A	3843763	3843833
AX-94783652	22.829	1A	1AS_3295210	chr1A	4577859	4577789
AX-94812509	22.829	1A	1AS_3282639	chr1A	1211747	1211677
AX-94817238	22.829	1A	1AS_3283228	chr1A	6980340	6980410
AX-94829473	22.829	1A	1AS_3309480	chr1A	3184270	3184200
AX-94837579	22.829	1A	1AS_3271165	chr1A	7454098	7454028
AX-94839714	22.829	1A	5AL_2744283
AX-94840537	22.829	1A	1AS_3283228	chr1A	6981425	6981495
AX-94855312	22.829	1A	1AS_3271165	chr1A	7454442	7454372
AX-94861073	22.829	1A	1AS_3311520	chr1A	1235976	1236046
AX-94876256	22.829	1A	1AS_3295210	chr1A	4576635	4576565
AX-94880480	22.829	1A	1AS_3283228	chr1A	6980009	6980079
AX-94889872	22.829	1A	1AS_3282639	chr1A	1211741	1211671
AX-94902531	22.829	1A	1DS_1880325	chr1A	7925742	7925812
AX-94911557	22.829	1A	1AS_3283803	chr1A	7088609	7088679
AX-94913549	22.829	1A	1BS_3482114	chr1A	1236079	1236017
AX-94928294	22.829	1A	1AS_3271894	chr1A	3843858	3843928
AX-94929872	22.829	1A	1AS_3295210	chr1A	4577858	4577788
AX-94936441	22.829	1A	1AS_3309480	chr1A	3184306	3184236
AX-94942865	22.829	1A	1AS_3271165	chr1A	7454106	7454036
AX-94946616	22.829	1A	1AS_3283803	chr1A	7088624	7088694
AX-94958205	22.829	1A	1AS_3271894	chr1A	3843766	3843836
AX-94958655	22.829	1A	1DS_1916038	chr1A	1210663	1210593
AX-94966051	22.829	1A	1DS_1916038	chr1A	1210021	1209952
AX-94966823	22.829	1A	1AS_3141174	chr1A	5445052	5444982
AX-94966834	22.829	1A	1AS_3278585	chr1A	6450221	6450291
AX-94973913	22.829	1A	1AS_1863711	chr1A	3051687	3051619
AX-94977486	22.829	1A	1AS_3304646	chr1A	7487540	7487610
AX-94979270	22.829	1A	1AS_3271894	chr1A	3849083	3849153
AX-94982977	22.829	1A	1DS_1320136	chr1A	5098628	5098695
AX-94996750	22.829	1A	2AL_279280	chr1A	7447280	7447210
AX-95002315	22.829	1A	7AS_4255582
AX-95004364	22.829	1A	1BS_3475480	chr1A	3183351	3183281
AX-95012114	22.829	1A	1AS_3283803	chr1A	7088248	7088318
AX-95014707	22.829	1A	1AS_3265927
AX-95082131	22.829	1A	1AS_3191141	chr1A	3642714	3642644
AX-95085468	22.829	1A	1AS_1955386	chr1A	1994705	1994775
AX-95098715	22.829	1A	2AL_6421906	chr1A	4430617	4430547
AX-95101301	22.829	1A	1AS_3283228	chr1A	6981548	6981618
AX-95106723	22.829	1A	7AS_4255582	chr1A	482450070	482450004
AX-95108766	22.829	1A	1DS_1916038	chr1A	1210122	1210066
AX-95117652	22.829	1A	1AS_760043	chr1A	4573743	4573677
AX-95127351	22.829	1A	1AS_3313778	chr1A	1340207	1340277
AX-95128555	22.829	1A	1DS_1912623	chr1A	6981673	6981743
AX-95132370	22.829	1A	1BS_2548463	chr1A	3300210	3300279
AX-95139456	22.829	1A	1AS_3295210	chr1A	4576624	4576554
AX-95144037	22.829	1A	1AS_3275910	chr1A	7331809	7331879
AX-95151249	22.829	1A	1AS_3283228	chr1A	6981514	6981584
AX-95153822	22.829	1A	1AS_3265927
AX-95154757	22.829	1A	1AS_3242356	chr1A	3556704	3556774
AX-95158783	22.829	1A	1AS_3284622	chr1A	3641490	3641420
AX-95179638	22.829	1A	4BL_6992320
AX-95186276	22.829	1A	1DS_1912623	chr1A	6981723	6981793
AX-95189419	22.829	1A	1AS_3313778	chr1A	1340080	1340150
AX-95193796	22.829	1A	1AS_3254481	chr1A	2727317	2727247
AX-95205045	22.829	1A	1AS_3283803	chr1A	7088642	7088712
AX-95220408	22.829	1A	1AS_3283228	chr1A	6980393	6980463
AX-95227522	22.829	1A	1DS_1898227	chr1A	7646432	7646364
AX-95229704	22.829	1A	1AS_3278585	chr1A	6450447	6450517
AX-95230167	22.829	1A	1AS_760043	chr1A	4573591	4573521
AX-95233366	22.829	1A	1AS_3283803	chr1A	7088249	7088319
AX-95246629	22.829	1A	1AS_3283228	chr1A	6981358	6981428
AX-95630968	22.829	1A	1AS_3282639	chr1A	1211774	1211704
AX-95631371	22.829	1A	1DS_425250	chr1A	7456496	7456555
AX-95657985	22.829	1A	1DS_1881432	chr1A	3843745	3843815
AX-109838328	23.488	1A	1AS_3275430	chr1A	5291513	5291443
AX-109994213	23.975	1A	1AS_2518128	chr1A	6696092	6696022
AX-108812880	25.667	1A	1AS_3317067	chr1A	9033462	9033392
AX-108920530	25.667	1A	1AS_971571	chr1A	8923673	8923603
AX-108949242	25.667	1A	1AS_3317067	chr1A	9027359	9027289
AX-109273144	25.667	1A	1AS_3317067	chr1A	9049289	9049219
AX-109275262	25.667	1A	1AS_3317067	chr1A	9043274	9043204
AX-109292832	25.667	1A	1AS_3317067	chr1A	9046963	9046893
AX-109330358	25.667	1A	1AS_3317067	chr1A	9047504	9047434
AX-109338642	25.667	1A	1AS_3297058	chr1A	8969702	8969632
AX-109366204	25.667	1A	1AS_3317067	chr1A	9047267	9047197
AX-109377051	25.667	1A	1AS_3289114	chr1A	8948810	8948880
AX-109382673	25.667	1A	1AS_3289114	chr1A	8948649	8948719
AX-109451239	25.667	1A	1AS_3251207	chr1A	9051358	9051428
AX-109506914	25.667	1A	1AS_3317067	chr1A	9030575	9030505
AX-109816019	25.667	1A	1AS_3280958	chr1A	9052983	9053053
AX-109830811	25.667	1A	1AS_3317067	chr1A	9041206	9041136
AX-109847395	25.667	1A	1AS_3317067	chr1A	9028330	9028260
AX-109948735	25.667	1A	1AS_3317067	chr1A	9047877	9047807
AX-110014880	25.667	1A	1AS_1830769	chr1A	8981553	8981483
AX-110049201	25.667	1A	1AS_3317067	chr1A	9048927	9048857
AX-110184390	25.667	1A	1AS_3317067	chr1A	9026695	9026625
AX-110379639	25.667	1A	1AS_3251634	chr1A	8928005	8927935
AX-110441234	25.667	1A	1AS_3312854	chr1A	9009691	9009621
AX-110448890	25.667	1A	1AS_3309069	chr1A	9126169	9126239
AX-110493670	25.667	1A	1AS_3314871	chr1A	9019020	9019090
AX-110544114	25.667	1A	1AS_3314871	chr1A	9020381	9020451
AX-110923641	25.667	1A	1AS_3251634	chr1A	8927399	8927329
AX-110958585	25.667	1A	1AS_3283708	chr1A	8969302	8969232
AX-110978481	25.667	1A	1AS_3317067	chr1A	9047038	9046968
AX-111060101	25.667	1A	1AS_3317067	chr1A	9044577	9044507
AX-111098453	25.667	1A	1BS_3433128	chr1A	8969993	8970040
AX-111143069	25.667	1A	1AS_3314871	chr1A	9018157	9018227
AX-111450107	25.667	1A	1AS_3317067	chr1A	9028187	9028117
AX-111499416	25.667	1A	1AS_1830769	chr1A	8981254	8981184
AX-111540045	25.667	1A	1AS_3317067	chr1A	9031077	9031007
AX-111570745	25.667	1A	1AS_3313818	chr1A	9102100	9102030
AX-111646031	25.667	1A	1AS_3275963	chr1A	9079581	9079511
AX-111761561	25.667	1A	1AS_3312607	chr1A	8996241	8996173
AX-89493998	25.667	1A	1AS_3309069	chr1A	9125597	9125667
AX-94399654	25.667	1A	1AS_3251955	chr1A	9000101	9000031
AX-94465571	25.667	1A	1AS_3251955	chr1A	8999919	8999849
AX-94544045	25.667	1A	2BS_5229182
AX-94608095	25.667	1A	1AS_3251955	chr1A	9000068	8999998
AX-94614188	25.667	1A	1AS_3251955	chr1A	9000157	9000087
AX-94861788	25.667	1A	1DS_1897810
AX-94883179	25.667	1A	1DS_1897978	chr1A	9000287	9000217
AX-94950558	25.667	1A	1AS_3251955	chr1A	9000067	8999997
AX-95177666	25.667	1A	1AS_3251955	chr1A	8999943	8999873
AX-109875648	26.09	1A	1AS_3274088	chr1A	9143668	9143598
AX-110000759	26.09	1A	1AS_3306380	chr1A	9139277	9139347
AX-111159672	26.09	1A	1AS_3306380	chr1A	9137545	9137615
AX-109372994	28.973	1A	1AS_1219738	chr1A	9397267	9397197
AX-109827548	28.973	1A	1AS_3268833	chr1A	9434875	9434805
AX-109911927	28.973	1A	1AS_3226156	chr1A	9406063	9405993
AX-110098178	28.973	1A	1AS_2582143	chr1A	9386451	9386381
AX-110373175	28.973	1A	1DS_1914875	chr1A	9490750	9490689
AX-110425344	28.973	1A	1AS_3268833	chr1A	9434265	9434195
AX-110431731	28.973	1A	1AS_3295012	chr1A	9381868	9381798
AX-110921869	28.973	1A	1AS_3295012	chr1A	9381184	9381114
AX-89533134	28.973	1A	1AS_1094292	chr1A	9382320	9382250
AX-94679841	28.973	1A	3AS_3444916	chr1A	9544736	9544685
AX-94791280	28.973	1A	1AS_3268833	chr1A	9438439	9438369
AX-94976542	28.973	1A	1DS_1878569	chr1A	9438348	9438278
AX-94978569	28.973	1A	1AS_3268833	chr1A	9438135	9438065
AX-95193118	28.973	1A	1AS_3268833	chr1A	9438103	9438033
AX-110394559	29.1	1A	1AS_1219738	chr1A	9396821	9396751
AX-108905048	30.476	1A	1AS_3292661	chr1A	9942777	9942847
AX-108767774	32.29	1A	1AS_3272630	chr1A	11349724	11349794
AX-109372655	32.29	1A	1AS_1607247	chr1A	11366906	11366836
AX-109526488	32.29	1A	1AS_3272630	chr1A	11348421	11348491
AX-109822513	32.29	1A	1AS_2368726	chr1A	11018146	11018076
AX-109927124	32.29	1A	1AS_1607247	chr1A	11368144	11368074
AX-110416628	32.29	1A	1AS_809166	chr1A	11057718	11057788
AX-110536572	32.29	1A	1AS_1607247	chr1A	11366647	11366577
AX-110545380	32.29	1A	1AS_3315296	chr1A	11183242	11183182
AX-110556506	32.29	1A	1AS_3275384	chr1A	11080718	11080788
AX-110911686	32.29	1A	1AS_2862207	chr1A	11215733	11215803
AX-110918298	32.29	1A	1AS_1607247	chr1A	11367808	11367747
AX-111121854	32.29	1A	1AS_3301835	chr1A	10886537	10886467
AX-94538138	32.29	1A	1AS_3259525	chr1A	11025222	11025152
AX-94661917	32.29	1A	1AS_42039	chr1A	11380127	11380057
AX-94877251	32.29	1A	1AS_42039	chr1A	11380110	11380040
AX-95231604	32.29	1A	5AL_2753630	chr1A	11330521	11330591
AX-108805543	32.753	1A	1AS_1607247	chr1A	11364983	11364913
AX-110440018	32.884	1A	1AS_3251529	chr1A	11442883	11442813
AX-109061064	34.021	1A	1AS_309987	chr1A	12508300	12508370
AX-109397259	34.021	1A	1BS_3483212	chr1A	11735224	11735154
AX-109437555	34.021	1A	1AS_3304110	chr1A	12447113	12447043
AX-109507242	34.021	1A	1AS_2821862	chr1A	11730310	11730380
AX-109510585	34.021	1A	1AS_3305866	chr1A	11690119	11690181
AX-109846205	34.021	1A	1AS_3305866	chr1A	11692438	11692499
AX-109897215	34.021	1A	1AS_3305866	chr1A	11699995	11700065
AX-109899063	34.021	1A	1DS_1907401	chr1A	12447277	12447207
AX-109983096	34.021	1A	1AS_3305866	chr1A	11690079	11690149
AX-109984454	34.021	1A	1AS_3305866	chr1A	11692579	11692649
AX-110042622	34.021	1A	1AS_3307782	chr1A	12504681	12504751
AX-110363986	34.021	1A	1AS_1996438	chr1A	11735920	11735850
AX-110369985	34.021	1A	1AS_3304110	chr1A	12445208	12445138
AX-110406169	34.021	1A	1AS_3305866	chr1A	11690285	11690355
AX-110416290	34.021	1A	1AS_3305866	chr1A	11691805	11691875
AX-110511743	34.021	1A	1AS_3305866	chr1A	11694727	11694797
AX-110563481	34.021	1A	1AS_3304110	chr1A	12451167	12451097
AX-110579954	34.021	1A	1AS_3304110	chr1A	12449285	12449215
AX-110610111	34.021	1A	1AS_3311373	chr1A	12366990	12366920
AX-110666538	34.021	1A	1AS_1843230	chr1A	11727243	11727313
AX-110961711	34.021	1A	1AS_3265386	chr1A	12500899	12500969
AX-110979714	34.021	1A	1AS_3304110	chr1A	12438448	12438378
AX-111053261	34.021	1A	1AS_3307782	chr1A	12504270	12504340
AX-111124859	34.021	1A	1AS_3304110	chr1A	12447378	12447308
AX-111155463	34.021	1A	1AS_3304110	chr1A	12437462	12437392
AX-111508270	34.021	1A	1AS_3305866	chr1A	11691961	11692031
AX-111508942	34.021	1A	1AS_3304110	chr1A	12445345	12445275
AX-111527996	34.021	1A	1AS_3305866	chr1A	11698693	11698763
AX-111651807	34.021	1A	1AS_3304110	chr1A	12445298	12445228
AX-86178471	34.021	1A	1AS_3307782	chr1A	12504019	12504089
AX-86178519	34.021	1A	1AS_3307782	chr1A	12503985	12504055
AX-86178520	34.021	1A	1AS_3307782	chr1A	12504055	12503985
AX-86178548	34.021	1A	1AS_3304110	chr1A	12450674	12450744
AX-89695177	34.021	1A	1AS_2821862	chr1A	11733480	11733550
AX-94421397	34.021	1A	1AS_3307782	chr1A	12503190	12503260
AX-94439253	34.021	1A	1AS_3307782	chr1A	12501737	12501807
AX-94673859	34.021	1A	1AS_3307782	chr1A	12502643	12502713
AX-94871765	34.021	1A	1AS_2821862	chr1A	11729655	11729585
AX-95107625	34.021	1A	1AS_3307782	chr1A	12502659	12502729
AX-95243655	34.021	1A	1AS_3307782	chr1A	12501709	12501779
AX-110602477	34.304	1A	1AS_2093484	chr1A	13697977	13697907
AX-108781189	36.058	1A	1AS_3297924	chr1A	12246057	12245987
AX-108978514	36.058	1A	1AS_3297924	chr1A	12246284	12246214
AX-109498776	36.058	1A	1AS_3297924	chr1A	12244334	12244264
AX-110077409	36.058	1A	1AS_3297924	chr1A	12246681	12246611
AX-110987796	36.058	1A	1AS_3297924	chr1A	12245650	12245580
AX-111705067	36.058	1A	1AS_3297924	chr1A	12247091	12247021
AX-111735805	36.058	1A	1AS_3297924	chr1A	12245303	12245233
AX-94720585	36.058	1A	1AS_3287754	chr1A	12149549	12149619
AX-110951397	36.382	1A	1AS_3297924	chr1A	12245850	12245780
AX-111082790	38.124	1A	1AS_3256718	chr1A	12558037	12558107
AX-109408162	38.852	1A	1AS_3286187	chr1A	13468802	13468732
AX-110638581	38.852	1A	1DS_1892826
AX-111478531	38.852	1A	1AS_3227214	chr1A	13384708	13384638
AX-111565579	38.852	1A	1AS_963516	chr1A	13440443	13440513
AX-111614718	38.852	1A	1DS_1913946	chr1A	13438978	13439048
AX-94850399	38.852	1A	1DS_1892826
AX-95098013	38.852	1A	1DS_1892826
AX-110019458	39.407	1A	1DS_1684290	chr1A	22202137	22202093
AX-108733211	39.739	1A	1AS_2491220	chr1A	13577907	13577977
AX-108790365	39.739	1A	1AS_3307157	chr1A	13558355	13558285
AX-109627408	39.739	1A	1AS_3298178	chr1A	13551224	13551154
AX-109824573	39.739	1A	1AS_3296177	chr1A	13503537	13503607
AX-109846910	39.739	1A	1AS_3287052	chr1A	13546276	13546206
AX-110711145	39.739	1A	1AS_3298482	chr1A	13514729	13514659
AX-110912312	39.739	1A	1AS_1851350	chr1A	13581123	13581193
AX-110974203	39.739	1A	1AS_3307157	chr1A	13558020	13557950
AX-111030906	39.739	1A	1AS_3285313	chr1A	13535585	13535655
AX-111505332	39.739	1A	1AS_3285313	chr1A	13538681	13538751
AX-94423004	39.739	1A	1AS_3307157	chr1A	13557419	13557489
AX-95113323	39.739	1A	1DS_1899531	chr1A	13558537	13558607
AX-109903422	41.804	1A	1AS_460342	chr1A	13678264	13678194
AX-110438014	41.804	1A	1AS_1546355	chr1A	13677767	13677697
AX-110507135	41.804	1A	1AS_3250228	chr1A	13669235	13669305
AX-110548369	41.804	1A	1AS_460342	chr1A	13678133	13678063
AX-111765120	42.099	1A	1AS_3266443	chr1A	13711896	13711966
AX-95222692	42.099	1A	3DL_6840157	chr1A	13739023	13739093
AX-94656558	42.264	1A	1AS_1650873	chr1A	14303213	14303281
AX-108774721	42.349	1A	1AS_3263388	chr1A	13942139	13942069
AX-108825037	42.349	1A	1AS_3269971	chr1A	13872415	13872345
AX-108826583	42.349	1A	1AS_2144821	chr1A	13852091	13852021
AX-108861738	42.349	1A	1AS_3263388	chr1A	13932638	13932568
AX-108928371	42.349	1A	1AS_3251632	chr1A	13927142	13927212
AX-108941688	42.349	1A	1AS_3261314	chr1A	13824115	13824045
AX-108946110	42.349	1A	1AS_3264869	chr1A	14398306	14398376
AX-108986282	42.349	1A	1AS_3263388	chr1A	13940140	13940070
AX-109002991	42.349	1A	1AS_3254020	chr1A	14312831	14312761
AX-109025915	42.349	1A	1AS_3254020	chr1A	14316183	14316113
AX-109098044	42.349	1A	4AS_5927122	chr1A	203326850	203326781
AX-109275597	42.349	1A	1AS_3263388	chr1A	13939556	13939486
AX-109281991	42.349	1A	1AS_292122	chr1A	13876725	13876655
AX-109294118	42.349	1A	1AS_1650873	chr1A	14300755	14300685
AX-109334328	42.349	1A	1AS_3251632	chr1A	13930858	13930928
AX-109335268	42.349	1A	1BS_3418964	chr1A	14308419	14308349
AX-109354027	42.349	1A	1AS_1650873	chr1A	14303526	14303456
AX-109371800	42.349	1A	1AS_3251632	chr1A	13928350	13928420
AX-109389636	42.349	1A	1AS_3250189	chr1A	14541732	14541662
AX-109427809	42.349	1A	1AS_2877692	chr1A	14384860	14384930
AX-109449313	42.349	1A	1AS_3263388	chr1A	13932325	13932255
AX-109463338	42.349	1A	1AS_3264869	chr1A	14396387	14396457
AX-109501840	42.349	1A	1AS_292122	chr1A	13876807	13876737
AX-109519815	42.349	1A	1AS_3003286	chr1A	13848890	13848960
AX-109597913	42.349	1A	1AS_3263884	chr1A	14030301	14030231
AX-109911420	42.349	1A	1AS_3263884	chr1A	14030980	14030910
AX-109914247	42.349	1A	1AS_3251632	chr1A	13925617	13925687
AX-109914263	42.349	1A	1AS_3263388	chr1A	13939745	13939675
AX-109998250	42.349	1A	1AS_3256316	chr1A	13856810	13856740
AX-110091746	42.349	1A	1AS_3263388	chr1A	13940831	13940761
AX-110376752	42.349	1A	1AS_620532	chr1A	13776897	13776967
AX-110413518	42.349	1A	1AS_292122	chr1A	13877129	13877059
AX-110495671	42.349	1A	1AS_3003286	chr1A	13848492	13848562
AX-110570528	42.349	1A	1AS_3265500	chr1A	13912302	13912372
AX-110604995	42.349	1A	1AS_3254020	chr1A	14319003	14318949
AX-110682666	42.349	1A	1AS_3294260	chr1A	14346244	14346314
AX-110910405	42.349	1A	1AS_3263388	chr1A	13934642	13934572
AX-110910898	42.349	1A	1AS_743868	chr1A	14264085	14264155
AX-110912809	42.349	1A	1AS_188328	chr1A	14259977	14259907
AX-110923459	42.349	1A	1AS_3254020	chr1A	14314129	14314059
AX-110981881	42.349	1A	1AS_3280883	chr1A	14594061	14593991
AX-110998199	42.349	1A	1AS_3223753	chr1A	13837944	13838014
AX-110998359	42.349	1A	1AS_3263884	chr1A	14029191	14029121
AX-111009731	42.349	1A	1AS_3313776	chr1A	13882088	13882139
AX-111066745	42.349	1A	1AS_1650873	chr1A	14300060	14299990
AX-111182316	42.349	1A	1AS_3295399	chr1A	14052412	14052342
AX-111266202	42.349	1A	1AS_3313143	chr1A	13785485	13785555
AX-111484084	42.349	1A	1AS_962664	chr1A	13843915	13843845
AX-111488867	42.349	1A	1AS_3263388	chr1A	13934677	13934607
AX-111496048	42.349	1A	1AS_3273678	chr1A	14033879	14033949
AX-111515506	42.349	1A	1AS_3263884	chr1A	14031954	14031884
AX-111564091	42.349	1A	1AS_3263388	chr1A	13934725	13934655
AX-111583730	42.349	1A	1AS_3269971	chr1A	13868343	13868297
AX-111598606	42.349	1A	1AS_3279376	chr1A	13879092	13879022
AX-111626594	42.349	1A	1AS_3256316	chr1A	13859001	13858931
AX-111656593	42.349	1A	1AS_3283214	chr1A	14039977	14039907
AX-111694745	42.349	1A	1AS_3261314	chr1A	13825848	13825778
AX-111785673	42.349	1A	1AS_3261314	chr1A	13826373	13826303
AX-111802907	42.349	1A	1AS_3261314	chr1A	13824499	13824429
AX-86178168	42.349	1A	1AS_635558	chr1A	13841790	13841860
AX-89507305	42.349	1A	1AS_635558	chr1A	13841937	13842007
AX-89549209	42.349	1A	1AS_3263388	chr1A	13941958	13941888
AX-89588947	42.349	1A	1AS_3263388	chr1A	13939378	13939308
AX-89732877	42.349	1A	2AL_1459442	chr1A	13939861	13939791
AX-94411045	42.349	1A	1DS_1891653	chr1A	14316551	14316621
AX-94429964	42.349	1A	1AS_3295399	chr1A	14052344	14052274
AX-94486350	42.349	1A	1DS_1901891	chr1A	14301376	14301446
AX-94884887	42.349	1A	1DS_1891653	chr1A	14316846	14316916
AX-108842309	42.968	1A	1AS_2854815	chr1A	14649239	14649189
AX-108927771	42.968	1A	1AS_3267433	chr1A	14636452	14636522
AX-108940234	42.968	1A	1AS_3040092	chr1A	14421361	14421431
AX-109295825	42.968	1A	1AS_3268713	chr1A	14443363	14443433
AX-109350385	42.968	1A	1AS_3277005	chr1A	14653059	14652989
AX-109871698	42.968	1A	1AS_3274190	chr1A	14799548	14799478
AX-110379199	42.968	1A	1AS_3290021	chr1A	14972996	14973066
AX-110406138	42.968	1A	1AS_3310899	chr1A	14982996	14982926
AX-110428235	42.968	1A	1AS_3298786	chr1A	14991434	14991364
AX-110507937	42.968	1A	1AS_2943561	chr1A	14590955	14590885
AX-111089698	42.968	1A	1AS_3296717	chr1A	14977716	14977646
AX-110417482	43.173	1A	1AS_3286371	chr1A	15137885	15137834
AX-110460472	43.173	1A	1AS_3257527	chr1A	14544456	14544386
AX-108970317	43.257	1A	1AS_1708588	chr1A	15312033	15312103
AX-108978817	43.257	1A	5BS_1763114
AX-110364470	43.257	1A	1AS_3285904	chr1A	15260189	15260259
AX-110406144	43.257	1A	1AS_2470672	chr1A	15225682	15225612
AX-110536554	43.257	1A	1AS_2470672	chr1A	15226063	15225993
AX-89395604	43.257	1A	1AS_3255006	chr1A	15235484	15235554
AX-94802459	43.257	1A	1AS_3255006	chr1A	15234294	15234224
AX-109431193	43.34	1A	1AS_3285904	chr1A	15263320	15263390
AX-111468418	43.34	1A	1AS_1708588	chr1A	15309778	15309848
AX-95081354	43.34	1A	1AS_3255006	chr1A	15233901	15233831
AX-95133433	43.34	1A	1AS_3255006	chr1A	15233981	15233911
AX-109377187	43.617	1A	1AS_1708588	chr1A	15316264	15316334
AX-110563049	43.617	1A	1AS_3314334	chr1A	15701169	15701099
AX-108886141	43.732	1A	1AS_3314261	chr1A	15680885	15680955
AX-111550249	43.732	1A	1AS_3314973	chr1A	15819970	15820040
AX-111084696	43.98	1A	1AS_3254291	chr1A	16218436	16218506
AX-109349477	44.322	1A	1DS_1898192	chr1A	16232118	16232051
AX-111474907	44.322	1A	1AS_3310491	chr1A	16229197	16229267
AX-111475421	44.322	1A	1AS_3310491	chr1A	16230736	16230806
AX-111637297	44.322	1A	1AS_1965382	chr1A	16633061	16632991
AX-108747049	44.609	1A	1AS_3259625	chr1A	17044778	17044708
AX-108928619	44.609	1A	1AS_3315024	chr1A	16736472	16736542
AX-111626376	44.609	1A	1AS_3300324	chr1A	16871480	16871550
AX-109397461	44.628	1A	1AS_3259625	chr1A	17042663	17042593
AX-108739338	44.725	1A	1AS_674021	chr1A	17534424	17534494
AX-109036784	44.725	1A	1AS_3308820	chr1A	17891145	17891075
AX-109052178	44.725	1A	1AS_3286916	chr1A	17329075	17329145
AX-109064982	44.725	1A	1AS_3263827	chr1A	17548693	17548623
AX-109086889	44.725	1A	3B_10755616	chr1A	7987821	7987889
AX-109297692	44.725	1A	1AS_3291729	chr1A	17067464	17067534
AX-109337551	44.725	1A	1AS_2165654	chr1A	17616752	17616682
AX-109865808	44.725	1A	1AS_3257252	chr1A	16962664	16962594
AX-109971643	44.725	1A	1AS_3308820	chr1A	17890639	17890569
AX-110033054	44.725	1A	1AS_3260791	chr1A	17666998	17666928
AX-110085424	44.725	1A	1AS_3296418	chr1A	17646882	17646952
AX-110446561	44.725	1A	1AS_3315024	chr1A	16732383	16732453
AX-110672279	44.725	1A	1AS_3314325	chr1A	18102382	18102312
AX-110953997	44.725	1A	1AS_3296418	chr1A	17647486	17647556
AX-111017764	44.725	1A	1AS_3267405	chr1A	17844066	17844136
AX-111103176	44.725	1A	1AS_878538	chr1A	17733651	17733581
AX-111149647	44.725	1A	1AS_3280523	chr1A	17241380	17241310
AX-111496315	44.725	1A	1AS_3296418	chr1A	17647637	17647707
AX-111519584	44.725	1A	1AS_1392383	chr1A	17540459	17540529
AX-111591784	44.725	1A	1AS_3250747	chr1A	17222100	17222030
AX-111614905	44.725	1A	1AS_3262679	chr1A	17583319	17583249
AX-111664371	44.725	1A	1AS_1392383	chr1A	17539983	17540053
AX-111703433	44.725	1A	1AS_3298138	chr1A	19750771	19750841
AX-110592527	46.455	1A	1AS_3294685	chr1A	20489749	20489819
AX-109873266	47.222	1A	1AS_3312683	chr1A	20591651	20591721
AX-89407180	47.382	1A	1AS_3284638	chr1A	20640449	20640519
AX-89726685	47.382	1A	2AL_5773761	chr1A	20633509	20633439
AX-108770405	47.412	1A	1AS_3294685	chr1A	20515445	20515515
AX-108866416	47.412	1A	1AS_3294685	chr1A	20510628	20510698
AX-110045441	47.412	1A	1AS_3306555	chr1A	20533426	20533372
AX-110622500	47.412	1A	1DS_1884487	chr1A	20514970	20515040
AX-110644168	47.412	1A	1AS_3306555	chr1A	20530383	20530313
AX-111187068	47.412	1A	1DS_1884487	chr1A	20515126	20515196
AX-89750504	47.412	1A	1AS_3306555	chr1A	20530257	20530187
AX-108845865	47.847	1A	1AS_3312683	chr1A	20591758	20591828
AX-108762435	49.588	1A	1AS_3313781	chr1A	22255056	22255126
AX-108863112	49.588	1A	1AS_3313781	chr1A	22256763	22256833
AX-109270373	49.588	1A	1AS_3313781	chr1A	22251479	22251549
AX-109891038	49.588	1A	1AS_3313781	chr1A	22251385	22251455
AX-109918066	49.588	1A	1AS_3313781	chr1A	22247007	22247077
AX-109999733	49.588	1A	1AS_3313781	chr1A	22252448	22252518
AX-111512097	49.588	1A	1AS_3313781	chr1A	22246771	22246841
AX-111550960	49.588	1A	1AS_3313781	chr1A	22256506	22256576
AX-89396815	49.588	1A	1AS_3313781	chr1A	22255476	22255546
AX-89587080	49.588	1A	1AS_3313781	chr1A	22251082	22251152
AX-89623921	49.588	1A	1AS_3313781	chr1A	22250968	22251038
AX-109329490	49.727	1A	1AS_3313781	chr1A	22248625	22248695
AX-109377169	50.615	1A	1AS_3291529	chr1A	22326361	22326291
AX-109890449	50.615	1A	1AS_3275314	chr1A	22426735	22426665
AX-109896396	50.615	1A	1AS_3149210	chr1A	22480150	22480080
AX-109958790	50.615	1A	1AS_3275314	chr1A	22412443	22412373
AX-111761994	50.615	1A	1AS_3149210	chr1A	22481826	22481756
AX-111833927	50.615	1A	1AS_3283733	chr1A	22461579	22461509
AX-89481974	50.615	1A	1AS_3314366	chr1A	22472728	22472658
AX-111614677	50.89	1A	1AS_3275086	chr1A	22468707	22468637
AX-108791154	51.019	1A	4DS_2310365
AX-109349714	51.019	1A	1AS_3274004	chr1A	22608848	22608918
AX-109578221	51.019	1A	1AS_1948281	chr1A	22602982	22603052
AX-110004813	51.019	1A	1AS_3306200	chr1A	22576155	22576085
AX-110436870	51.019	1A	1AS_3288392	chr1A	22518737	22518807
AX-110947733	51.019	1A	1AS_3263197	chr1A	22592351	22592421
AX-111001034	51.019	1A	1AS_3274004	chr1A	22606991	22607061
AX-111670056	51.019	1A	1AS_3277658	chr1A	22635855	22635785
AX-111564228	51.557	1A	1AS_1197725	chr1A	22718317	22718247
AX-89431833	51.557	1A	1AS_3259965	chr1A	22698854	22698924
AX-94926933	51.557	1A	1AS_1197725	chr1A	22723881	22723811
AX-109272204	52.392	1A	1AS_2728279
AX-111478686	52.986	1A	1AS_3289171
AX-108975304	55.687	1A	1AS_1590318	chr1A	23040361	23040291
AX-109056300	55.687	1A	1AS_3308052	chr1A	23307680	23307610
AX-109575872	55.687	1A	1AS_3253917	chr1A	23408359	23408289
AX-109585803	55.687	1A	1AS_3310942	chr1A	23285024	23284954
AX-109647885	55.687	1A	1AS_3272437	chr1A	23412155	23412225
AX-109829600	55.687	1A	1AS_3253917	chr1A	23408778	23408708
AX-109868799	55.687	1A	1AS_3310942	chr1A	23286158	23286088
AX-110369370	55.687	1A	1AS_3250412	chr1A	23216174	23216104
AX-110387831	55.687	1A	1AS_3250412	chr1A	23221618	23221548
AX-110393478	55.687	1A	1AS_3253917	chr1A	23408949	23408879
AX-110478661	55.687	1A	1AS_3253917	chr1A	23407305	23407235
AX-110481773	55.687	1A	1AS_3316844	chr1A	23207999	23208069
AX-110597220	55.687	1A	1AS_3253917	chr1A	23407747	23407677
AX-111040603	55.687	1A	1AS_3253917	chr1A	23408846	23408776
AX-111055219	55.687	1A	1AS_3253917	chr1A	23408196	23408126
AX-111067509	55.687	1A	1AS_3253917	chr1A	23407944	23407874
AX-111484005	55.687	1A	1AS_3253917	chr1A	23407409	23407339
AX-111630751	55.687	1A	1AS_3308052	chr1A	23311272	23311202
AX-94766454	55.687	1A	1DS_600952	chr1A	23733065	23733135
AX-95254669	55.687	1A	1DS_600952	chr1A	23733073	23733143
AX-94936744	56.152	1A	1AS_3311206	chr1A	25023416	25023346
AX-108746055	56.295	1A	1AS_3270103	chr1A	25786701	25786631
AX-108772707	56.295	1A	1AS_3251536	chr1A	26126654	26126724
AX-108807111	56.295	1A	1AS_3306388	chr1A	26197862	26197792
AX-108849469	56.295	1A	1AS_3316737	chr1A	25299761	25299831
AX-108992275	56.295	1A	1AS_3300029	chr1A	24882648	24882718
AX-109283151	56.295	1A	7AL_4362942	chr1A	23987460	23987390
AX-109286208	56.295	1A	1AS_2473618	chr1A	25010282	25010352
AX-109289928	56.295	1A	1AS_3258083	chr1A	25253245	25253315
AX-109295228	56.295	1A	1AS_3250541	chr1A	25318319	25318249
AX-109310335	56.295	1A	1AS_3300903	chr1A	23959148	23959078
AX-109320775	56.295	1A	1AS_3287751	chr1A	25030380	25030310
AX-109329306	56.295	1A	1AS_3311206	chr1A	25027792	25027862
AX-109339577	56.295	1A	1AS_3316737	chr1A	25303388	25303458
AX-109350613	56.295	1A	1AS_3311206	chr1A	25018080	25018150
AX-109420609	56.295	1A	1AS_3288591	chr1A	24121978	24122048
AX-109458470	56.295	1A	1AS_3316737	chr1A	25306498	25306568
AX-109562783	56.295	1A	1AS_3309328	chr1A	23988834	23988764
AX-109820573	56.295	1A	1AS_3279587	chr1A	24999098	24999168
AX-109843965	56.295	1A	1AS_3279587	chr1A	24995550	24995620
AX-110039137	56.295	1A	1AS_3265159	chr1A	24028521	24028591
AX-110065507	56.295	1A	1AS_3311206	chr1A	25023301	25023371
AX-110180733	56.295	1A	1AS_3251536	chr1A	26130592	26130662
AX-110366844	56.295	1A	1AS_3309328	chr1A	23985722	23985652
AX-110418056	56.295	1A	1AS_3311206	chr1A	25018729	25018799
AX-110438788	56.295	1A	1AS_2473618	chr1A	25010749	25010819
AX-110518900	56.295	1A	1AS_3287714	chr1A	25294177	25294247
AX-110574960	56.295	1A	1AS_3304721	chr1A	24712342	24712280
AX-110620762	56.295	1A	1AS_3300029	chr1A	24884350	24884420
AX-110652220	56.295	1A	1AS_3300029	chr1A	24883139	24883209
AX-110713106	56.295	1A	1AS_3278708	chr1A	26183955	26184025
AX-110713530	56.295	1A	1AS_3294473	chr1A	25243493	25243563
AX-110907226	56.295	1A	1AS_3258083	chr1A	25253105	25253175
AX-111019464	56.295	1A	1AS_3311235	chr1A	25481876	25481806
AX-111284993	56.295	1A	1AS_3315492	chr1A	25405207	25405137
AX-111532236	56.295	1A	1AS_3294473	chr1A	25243952	25244022
AX-111545187	56.295	1A	1AS_3316737	chr1A	25303597	25303667
AX-111715768	56.295	1A	1AS_3309328	chr1A	23991253	23991183
AX-111747000	56.295	1A	1AS_3287714	chr1A	25294697	25294767
AX-94420564	56.295	1A	1AS_3316737	chr1A	25301999	25302069
AX-94733792	56.295	1A	6AS_4377808	chr1A	24879620	24879666
AX-95187202	56.295	1A	1AS_3264692	chr1A	24537698	24537628
AX-95251519	56.295	1A	1DS_1912707	chr1A	24154866	24154796
AX-95657998	56.295	1A	1AS_3311206	chr1A	25021891	25021961
AX-111596418	56.772	1A	1AS_3251536	chr1A	26119827	26119897
AX-109295167	57.14	1A	1AS_3310348	chr1A	25082206	25082136
AX-110475080	61.908	1A	2AL_6376794	chr1A	32492659	32492729
AX-110992290	61.975	1A	1AS_2755560	chr1A	32172845	32172775
AX-108751365	62.148	1A	1AS_3026102	chr1A	32150587	32150657
AX-108774288	62.148	1A	1AS_3294617	chr1A	32339610	32339540
AX-108807933	62.148	1A	1AS_3306268	chr1A	35983639	35983709
AX-108816088	62.148	1A	1AS_3260226	chr1A	36353869	36353799
AX-108831170	62.148	1A	1AS_3306268	chr1A	35981930	35982000
AX-108864228	62.148	1A	1AS_3297860	chr1A	32114936	32114891
AX-108973546	62.148	1A	1AS_3288599	chr1A	32266812	32266742
AX-109280799	62.148	1A	1AS_554602	chr1A	32118839	32118769
AX-109311143	62.148	1A	1AS_3294617	chr1A	32337623	32337553
AX-109322726	62.148	1A	1AS_3294617	chr1A	32338619	32338549
AX-109340963	62.148	1A	1AS_3316854	chr1A	32435490	32435560
AX-109344842	62.148	1A	5AS_1551021	chr1A	36152227	36152297
AX-109351557	62.148	1A	1AS_2533215	chr1A	32059811	32059741
AX-109364118	62.148	1A	1AS_3300062	chr1A	32126335	32126265
AX-109440695	62.148	1A	1AS_3301476	chr1A	32299888	32299818
AX-109492724	62.148	1A	1AS_3265610	chr1A	31433072	31433002
AX-109822547	62.148	1A	1AS_3316592	chr1A	32203476	32203546
AX-109825925	62.148	1A	1AS_554602	chr1A	32118872	32118802
AX-109885116	62.148	1A	1AS_3294617	chr1A	32338074	32338004
AX-109890371	62.148	1A	1AS_3300062	chr1A	32143648	32143578
AX-109908711	62.148	1A	1AS_3237665	chr1A	32151721	32151791
AX-109928881	62.148	1A	1AS_3316592	chr1A	32202967	32203016
AX-109960241	62.148	1A	1AS_788049	chr1A	32047961	32048031
AX-109967282	62.148	1A	1AS_3300062	chr1A	32128766	32128696
AX-109984881	62.148	1A	1AS_3316854	chr1A	32433756	32433826
AX-110020519	62.148	1A	1AS_3303269	chr1A	32277764	32277834
AX-110063701	62.148	1A	4AL_7169813	chr1A	32450074	32450144
AX-110067222	62.148	1A	1AS_3316854	chr1A	32435277	32435347
AX-110383025	62.148	1A	1AS_584395	chr1A	32437539	32437609
AX-110393703	62.148	1A	1AS_3265523	chr1A	32489162	32489232
AX-110471050	62.148	1A	1AS_2897883	chr1A	36139759	36139689
AX-110476767	62.148	1A	1AS_1585284	chr1A	32468385	32468315
AX-110488146	62.148	1A	1AS_1467635	chr1A	32115904	32115974
AX-110497150	62.148	1A	1AS_3294617	chr1A	32338553	32338483
AX-110524729	62.148	1A	1AS_371115	chr1A	32070654	32070584
AX-110575261	62.148	1A	1AS_3313562	chr1A	32485028	32485098
AX-110689497	62.148	1A	1AS_3301476	chr1A	32299701	32299631
AX-110717021	62.148	1A	1AS_3237665	chr1A	32152252	32152322
AX-110917923	62.148	1A	1AS_3306268	chr1A	35981813	35981883
AX-110949693	62.148	1A	1AS_3300062	chr1A	32147623	32147553
AX-110975048	62.148	1A	1AS_3300062	chr1A	32142630	32142560
AX-111077807	62.148	1A	1AS_3316592	chr1A	32203691	32203761
AX-111105797	62.148	1A	1AS_3300062	chr1A	32132368	32132310
AX-111281491	62.148	1A	1AS_3259156	chr1A	32459737	32459667
AX-111513642	62.148	1A	1AS_3316592	chr1A	32205442	32205512
AX-111564296	62.148	1A	1AS_1585284	chr1A	32469011	32468941
AX-111655280	62.148	1A	1AS_3294617	chr1A	32338706	32338636
AX-86163305	62.148	1A	1AS_3300062	chr1A	32146289	32146219
AX-86172690	62.148	1A	1AS_3313562	chr1A	32485851	32485921
AX-86180033	62.148	1A	1AS_3313562	chr1A	32486852	32486922
AX-89321650	62.148	1A	1AS_3294617	chr1A	32333668	32333598
AX-89340634	62.148	1A	1AS_3271989	chr1A	35863613	35863543
AX-89670294	62.148	1A	1AS_3267214	chr1A	32054239	32054309
AX-94427398	62.148	1A	1AS_3308644	chr1A	36194817	36194747
AX-94546172	62.148	1A	1AS_3308644	chr1A	36194990	36194920
AX-94643850	62.148	1A	3AS_3440854	chr1A	36188675	36188745
AX-94722523	62.148	1A	1AS_3310783	chr1A	36162567	36162637
AX-94908969	62.148	1A	1AS_3313562	chr1A	32485740	32485810
AX-94978091	62.148	1A	1AS_3313562	chr1A	32486426	32486496
AX-95163118	62.148	1A	1AS_3310783	chr1A	36162544	36162614
AX-95230513	62.148	1A	1AS_3310783	chr1A	36162363	36162433
AX-95242015	62.148	1A	1BS_3474683	chr1A	35861410	35861480
AX-95632626	62.148	1A	1AS_3313562	chr1A	32486110	32486180
AX-110383082	62.402	1A	1AS_3311872	chr1A	32660232	32660302
AX-108841908	62.648	1A	1AS_3280302	chr1A	32613198	32613268
AX-108973434	62.648	1A	1AS_3255419	chr1A	32517895	32517825
AX-108977406	62.648	1A	1AS_3255419	chr1A	32517075	32517005
AX-109320042	62.648	1A	1AS_3273005	chr1A	32588619	32588689
AX-109387028	62.648	1A	1AS_3277705	chr1A	32532567	32532497
AX-109516018	62.648	1A	1AS_2334251	chr1A	32496365	32496406
AX-109527807	62.648	1A	1AS_3265523	chr1A	32494697	32494767
AX-109867753	62.648	1A	1AS_314785	chr1A	32514876	32514946
AX-109912673	62.648	1A	1AS_3273005	chr1A	32589066	32589136
AX-109932042	62.648	1A	1AS_3280302	chr1A	32605853	32605923
AX-109956123	62.648	1A	1AS_3255419	chr1A	32518069	32517999
AX-110400275	62.648	1A	1AS_3308958	chr1A	32616140	32616210
AX-110464974	62.648	1A	1AS_3255419	chr1A	32517181	32517111
AX-110496539	62.648	1A	1AS_3265523	chr1A	32491035	32491105
AX-110711802	62.648	1A	1AS_3273005	chr1A	32588781	32588851
AX-110934180	62.648	1A	1AS_3280302	chr1A	32603101	32603171
AX-110959057	62.648	1A	1AS_3255419	chr1A	32517039	32516969
AX-111022523	62.648	1A	1AS_3255419	chr1A	32518652	32518582
AX-111065260	62.648	1A	1AS_3265523	chr1A	32493848	32493918
AX-111176089	62.648	1A	1AS_3265523	chr1A	32494251	32494321
AX-111221128	62.648	1A	1AS_3280302	chr1A	32603624	32603694
AX-111252152	62.648	1A	1AS_3280302	chr1A	32612311	32612381
AX-111463772	62.648	1A	1AS_1139551	chr1A	32816816	32816886
AX-111474464	62.648	1A	1AS_3285683	chr1A	32499861	32499791
AX-111484141	62.648	1A	1AS_1090116	chr1A	32801735	32801665
AX-111690691	62.648	1A	1AS_3265523	chr1A	32495292	32495362
AX-111761396	62.648	1A	1AS_3255419	chr1A	32515467	32515537
AX-112286707	62.648	1A	1AS_1511312	chr1A	32614099	32614156
AX-86180208	62.648	1A	1AS_3308958	chr1A	32615188	32615258
AX-86184354	62.648	1A	1AS_931880	chr1A	32798846	32798776
AX-95172478	62.648	1A	1AS_3308958	chr1A	32615142	32615212
AX-112289473	63.242	1A	1DS_1892139	chr1A	36161336	36161406
AX-112288837	63.487	1A	1BS_3472667	chr1A	36158659	36158729
Xwmc278	63.898	1A	1AL_3891555
AX-110580138	64.62	1A	1AS_3308645	chr1A	36205596	36205539
AX-111672231	65.572	1A	1AS_3273164	chr1A	40045056	40045126
Xwmc469	66.724	1A	1AL_3902307
Xgwm164	69.285	1A
wPt-6046	70.088	1A	5AL_2801994
AX-109954487	70.707	1A	1AS_3276071	chr1A	43164819	43164889
AX-108903063	71.263	1A	1AS_3312843	chr1A	45223254	45223324
AX-109505115	71.263	1A	1AS_414922	chr1A	45201742	45201812
AX-109955303	71.263	1A	1AS_3313484	chr1A	45143789	45143859
AX-109993982	71.263	1A	1AS_3313484	chr1A	45143828	45143898
AX-110127942	71.263	1A	1AS_588549	chr1A	45203048	45202978
AX-110535039	71.263	1A	1AS_588549	chr1A	45203342	45203272
AX-110558412	71.263	1A	1AS_1089237
AX-110997324	71.263	1A	1AS_3275394
AX-111038302	71.263	1A	1AS_832142
AX-111215536	71.263	1A	1AS_441682	chr1A	45217260	45217330
AX-89504717	71.263	1A	1AS_1982874	chr1A	45141157	45141087
AX-111057357	71.508	1A	1AS_3269187	chr1A	45179822	45179752
AX-111584665	71.716	1A	1AS_3275314	chr1A	22425583	22425513
AX-108783332	72.888	1A	1AS_2459943	chr1A	45946711	45946781
AX-108830921	72.888	1A	1AS_3280110	chr1A	46772299	46772229
AX-108954169	72.888	1A	1AS_3304165	chr1A	46164629	46164699
AX-108988313	72.888	1A	1AS_3275964	chr1A	47399345	47399415
AX-109367744	72.888	1A	1AS_3304165	chr1A	46168986	46169056
AX-109382387	72.888	1A	1AS_3283686	chr1A	45775845	45775775
AX-109409394	72.888	1A	1AS_3312404	chr1A	45724198	45724128
AX-109633633	72.888	1A	1AS_3262790	chr1A	47727533	47727603
AX-109857531	72.888	1A	1AS_3275764	chr1A	48356216	48356146
AX-109874864	72.888	1A	1AS_3281676	chr1A	46172257	46172327
AX-109940368	72.888	1A	1AS_3264927	chr1A	46088833	46088903
AX-109959060	72.888	1A	1AS_3257001	chr1A	45812598	45812668
AX-109998207	72.888	1A	1AS_2401571	chr1A	45605553	45605483
AX-110006847	72.888	1A	1AS_3275764	chr1A	48352316	48352246
AX-110026371	72.888	1A	1AS_3267398	chr1A	45675394	45675464
AX-110083752	72.888	1A	1AS_3263237	chr1A	46799182	46799252
AX-110409225	72.888	1A	1AS_3276138	chr1A	45603407	45603337
AX-110452614	72.888	1A	1AS_3313766	chr1A	46129969	46130039
AX-110471342	72.888	1A	1AS_1420397	chr1A	46112668	46112738
AX-110508193	72.888	1A	1AS_3277953	chr1A	45721099	45721029
AX-110527733	72.888	1A	1AS_3252842	chr1A	46016774	46016844
AX-110553465	72.888	1A	1AS_2028762	chr1A	47177499	47177569
AX-110574128	72.888	1A	1AS_710666	chr1A	46138389	46138459
AX-110697408	72.888	1A	1AS_1041524	chr1A	46090090	46090020
AX-110933811	72.888	1A	1AS_710666	chr1A	46138183	46138253
AX-111056619	72.888	1A	1AS_3270143	chr1A	45746801	45746860
AX-111216109	72.888	1A	1AS_3286957	chr1A	45689834	45689904
AX-111233872	72.888	1A	1AS_3312404	chr1A	45723498	45723428
AX-111274325	72.888	1A	1AS_3315925	chr1A	45706693	45706763
AX-111460918	72.888	1A	1AS_1420397	chr1A	46110321	46110391
AX-111520349	72.888	1A	1AS_3304165	chr1A	46165408	46165478
AX-111548481	72.888	1A	1AS_3285884	chr1A	48169603	48169673
AX-111624170	72.888	1A	1AS_3286173	chr1A	46064734	46064804
AX-111667041	72.888	1A	1AS_1998393	chr1A	45664277	45664207
AX-111672799	72.888	1A	1AS_3307679	chr1A	47384169	47384239
AX-111692232	72.888	1A	1AS_3315405	chr1A	46559945	46560015
AX-94643380	72.888	1A	1AS_1458423	chr1A	45730453	45730523
AX-109273543	74.286	1A	1AS_938740	chr1A	50401421	50401351
AX-109487098	74.286	1A	1AS_3268712	chr1A	51048069	51048139
AX-109959561	74.286	1A	1AS_3281075	chr1A	50134440	50134510
AX-89530267	74.286	1A	1AS_3283207	chr1A	51651801	51651871
AX-94460833	74.286	1A	1AS_3302999	chr1A	49483968	49484038
AX-109955335	74.394	1A	1AS_3281105	chr1A	52609819	52609749
AX-110504930	74.394	1A	1AS_2804511	chr1A	52420048	52419978
AX-109351891	75.247	1A	1AS_3261446	chr1A	53675626	53675696
AX-110392127	75.55	1A	1AS_3309353	chr1A	205279406	205279336
AX-111522145	75.942	1A	1AS_3295019	chr1A	201841547	201841477
AX-108726064	76.444	1A	1AL_3976546	chr1A	241276960	241276890
AX-108726767	76.444	1A	1AS_1240392	chr1A	109882671	109882741
AX-108727771	76.444	1A	1AS_3289765	chr1A	180416884	180416954
AX-108727808	76.444	1A	1AS_3269788	chr1A	116791760	116791690
AX-108728119	76.444	1A	1AL_3930932	chr1A	228365114	228365044
AX-108728133	76.444	1A	1AS_3293819	chr1A	185589806	185589736
AX-108729413	76.444	1A	1AL_3918491	chr1A	344765017	344764947
AX-108729517	76.444	1A	1AS_3292512	chr1A	164726983	164727053
AX-108729858	76.444	1A	1AL_3937069	chr1A	263822531	263822461
AX-108729960	76.444	1A	1AS_1782206	chr1A	99633101	99633031
AX-108731483	76.444	1A	1AS_3314298	chr1A	121976539	121976609
AX-108731687	76.444	1A	1AS_3271262	chr1A	118684006	118683936
AX-108731951	76.444	1A	1AL_3968652	chr1A	285418160	285418090
AX-108732062	76.444	1A	1AS_3257162	chr1A	103832993	103832923
AX-108732244	76.444	1A	1AL_3888720	chr1A	343210750	343210820
AX-108734129	76.444	1A	1AS_3314590	chr1A	110720910	110720980
AX-108735277	76.444	1A	1AS_3304630	chr1A	122140013	122139943
AX-108735347	76.444	1A	1AS_3292714	chr1A	144933602	144933532
AX-108739032	76.444	1A	1AS_3299288	chr1A	169238408	169238478
AX-108739541	76.444	1A	1AS_3304460	chr1A	125584657	125584727
AX-108740655	76.444	1A	1AL_3961951	chr1A	217810781	217810711
AX-108740747	76.444	1A	1AS_3316547	chr1A	135203823	135203893
AX-108742771	76.444	1A	1AL_3961590	chr1A	288102936	288102866
AX-108743343	76.444	1A	1AL_3657890	chr1A	257164550	257164620
AX-108744267	76.444	1A	1AS_3276512	chr1A	111624342	111624412
AX-108744820	76.444	1A	1AL_3873934	chr1A	244713450	244713380
AX-108745854	76.444	1A	1AS_3269680	chr1A	113463974	113464044
AX-108747845	76.444	1A	1AL_3889579	chr1A	341974379	341974309
AX-108749697	76.444	1A	1AL_2275450	chr1A	242397919	242397989
AX-108749965	76.444	1A	1AS_3301298	chr1A	175668301	175668371
AX-108750341	76.444	1A	1AS_3315561	chr1A	207789372	207789442
AX-108751174	76.444	1A	1AL_3976599	chr1A	257662676	257662746
AX-108751859	76.444	1A	1AS_2408337	chr1A	169145445	169145375
AX-108753571	76.444	1A	1AL_3975239	chr1A	344904022	344904092
AX-108753948	76.444	1A	1AL_3876898	chr1A	251285416	251285486
AX-108754462	76.444	1A	1AL_3910510	chr1A	245024959	245024889
AX-108754837	76.444	1A	1AL_3871189	chr1A	253982781	253982851
AX-108755593	76.444	1A	1AL_3943176	chr1A	301628452	301628382
AX-108757985	76.444	1A	1AL_3954016	chr1A	298874978	298875048
AX-108759310	76.444	1A	1AL_3925769	chr1A	238694878	238694808
AX-108759978	76.444	1A	1AS_3284196	chr1A	184715958	184715888
AX-108760149	76.444	1A	1AS_3269788	chr1A	116792017	116791954
AX-108761163	76.444	1A	1AS_3276738	chr1A	138803412	138803342
AX-108761206	76.444	1A	1AL_3934487	chr1A	294177321	294177391
AX-108761573	76.444	1A	1AL_3959936	chr1A	253129947	253129877
AX-108762097	76.444	1A	1AL_3879002	chr1A	266736649	266736579
AX-108762420	76.444	1A	1AS_3302310	chr1A	131402004	131401934
AX-108763406	76.444	1A	1AS_3278057	chr1A	198710254	198710184
AX-108764946	76.444	1A	1AL_3941523	chr1A	300761675	300761745
AX-108765701	76.444	1A	1AS_3309827	chr1A	208478210	208478280
AX-108768150	76.444	1A	1AL_3923006	chr1A	221413325	221413395
AX-108768509	76.444	1A	1AL_3945340	chr1A	283814038	283813968
AX-108769652	76.444	1A	1AL_3944798	chr1A	269142445	269142375
AX-108771184	76.444	1A	1AS_3297629	chr1A	203224371	203224441
AX-108773096	76.444	1A	1AL_3657890	chr1A	257163059	257163129
AX-108774006	76.444	1A	1AL_3894992	chr1A	308249431	308249501
AX-108774480	76.444	1A	1AS_3250648	chr1A	159656205	159656275
AX-108774608	76.444	1A	1AS_3240297	chr1A	137819741	137819671
AX-108774898	76.444	1A	1AS_3302098	chr1A	112517258	112517188
AX-108775187	76.444	1A	1AS_3267686	chr1A	107756780	107756710
AX-108775243	76.444	1A	1AL_3882683	chr1A	293336979	293337049
AX-108775719	76.444	1A	1AL_3872565	chr1A	223474372	223474442
AX-108778279	76.444	1A	1AS_3295291	chr1A	196691086	196691156
AX-108779913	76.444	1A	1AL_3880601	chr1A	299513652	299513722
AX-108780153	76.444	1A	1AS_3292839	chr1A	58667423	58667493
AX-108780200	76.444	1A	1AS_3288622	chr1A	193429662	193429592
AX-108780640	76.444	1A	1AL_875531	chr1A	269174618	269174548
AX-108781072	76.444	1A	1AL_3870519	chr1A	252642436	252642506
AX-108782170	76.444	1A	1AS_3284403	chr1A	183064798	183064728
AX-108782177	76.444	1A	1AL_3946006	chr1A	240543242	240543172
AX-108782455	76.444	1A	1AS_3300725	chr1A	126378764	126378694
AX-108785160	76.444	1A	1AL_3968476	chr1A	248649523	248649593
AX-108785412	76.444	1A	1AL_3931738	chr1A	299231074	299231144
AX-108785528	76.444	1A	1AS_3274175	chr1A	180855623	180855693
AX-108785562	76.444	1A	1AL_3897960	chr1A	228606141	228606071
AX-108785941	76.444	1A	1AS_3294010	chr1A	101765435	101765365
AX-108786983	76.444	1A	1AS_3256586	chr1A	101960608	101960538
AX-108787373	76.444	1A	1AL_3935438	chr1A	223568180	223568250
AX-108787410	76.444	1A	1AS_3316547	chr1A	135204126	135204196
AX-108789008	76.444	1A	1AS_3264309	chr1A	206731207	206731137
AX-108789019	76.444	1A	1AS_3271583	chr1A	135247101	135247031
AX-108789891	76.444	1A	1AS_3315932	chr1A	154614443	154614373
AX-108790369	76.444	1A	1AS_3256637	chr1A	105815931	105815861
AX-108792087	76.444	1A	1AS_3280675	chr1A	139317514	139317444
AX-108792538	76.444	1A	1AS_3273063	chr1A	179846682	179846752
AX-108792896	76.444	1A	1AS_3289139	chr1A	107439262	107439332
AX-108796043	76.444	1A	1AS_3266269	chr1A	137514887	137514817
AX-108796341	76.444	1A	1AS_3293171	chr1A	137285529	137285459
AX-108796755	76.444	1A	1AL_3898981	chr1A	246889022	246889092
AX-108797865	76.444	1A	1AL_3940089	chr1A	267910384	267910454
AX-108798096	76.444	1A	1DS_1912604	chr1A	122094110	122094040
AX-108798192	76.444	1A	1AL_3931705	chr1A	319144017	319144087
AX-108798636	76.444	1A	1AL_1879687	chr1A	223541868	223541938
AX-108799065	76.444	1A	1AS_3313035	chr1A	152524584	152524514
AX-108799318	76.444	1A	1AS_3251463	chr1A	202291995	202292065
AX-108799895	76.444	1A	1AL_3917023	chr1A	279859245	279859315
AX-108800597	76.444	1A	1AL_3910122	chr1A	218094972	218095042
AX-108800823	76.444	1A	1AS_1782206	chr1A	99632944	99632874
AX-108801159	76.444	1A	1AL_3903115	chr1A	262761513	262761583
AX-108801409	76.444	1A	1AS_3304447	chr1A	107210197	107210127
AX-108801860	76.444	1A	1AL_3903544	chr1A	227632216	227632286
AX-108802786	76.444	1A	1AL_3969003	chr1A	297245276	297245206
AX-108803239	76.444	1A	1AL_3978362	chr1A	298320097	298320027
AX-108803540	76.444	1A	1AL_3956035	chr1A	271604968	271605038
AX-108804171	76.444	1A	1AL_3899502	chr1A	285593552	285593622
AX-108805705	76.444	1A	1AL_3968476	chr1A	248652825	248652895
AX-108811100	76.444	1A	1AL_3897948	chr1A	251535499	251535429
AX-108812235	76.444	1A	1AS_3290360	chr1A	189236936	189237006
AX-108813075	76.444	1A	1AL_3910947	chr1A	296517010	296517080
AX-108813874	76.444	1A	1AS_1861864	chr1A	132371458	132371388
AX-108815573	76.444	1A	1AS_3302854	chr1A	57760062	57759992
AX-108815857	76.444	1A	1AL_3941646	chr1A	298127402	298127332
AX-108817684	76.444	1A	1AS_858047	chr1A	129175607	129175537
AX-108818491	76.444	1A	1AS_3259118	chr1A	182224836	182224766
AX-108818535	76.444	1A	1AS_3286276	chr1A	194501916	194501986
AX-108819439	76.444	1A	1AS_3278697	chr1A	119967417	119967487
AX-108820394	76.444	1A	1AL_3908707	chr1A	342191473	342191543
AX-108820671	76.444	1A	1AS_3294196	chr1A	208503515	208503445
AX-108820788	76.444	1A	1AS_3291558	chr1A	148354817	148354887
AX-108821109	76.444	1A	1AL_3904491	chr1A	288919925	288919855
AX-108821343	76.444	1A	1AL_3971952	chr1A	250612496	250612426
AX-108821690	76.444	1A	1AS_3284463	chr1A	201042783	201042853
AX-108822016	76.444	1A	1AS_1703655	chr1A	154680990	154680920
AX-108822560	76.444	1A	1AS_3276312	chr1A	150854738	150854808
AX-108823858	76.444	1A	1AL_3895713	chr1A	297479408	297479478
AX-108824306	76.444	1A	1AS_3295537	chr1A	112068435	112068365
AX-108824490	76.444	1A	1AL_3978069	chr1A	295131694	295131624
AX-108825194	76.444	1A	1AL_3953826	chr1A	257561992	257562062
AX-108825557	76.444	1A	1AS_3165669	chr1A	186259290	186259220
AX-108827668	76.444	1A	1AL_3980544	chr1A	267976769	267976839
AX-108827732	76.444	1A	1AL_3875697	chr1A	70144971	70145041
AX-108829549	76.444	1A	1AS_3302409	chr1A	103146745	103146675
AX-108829694	76.444	1A	1AL_3979755	chr1A	228048360	228048430
AX-108831098	76.444	1A	1AL_3927352	chr1A	340010953	340011023
AX-108831238	76.444	1A	1AL_3922855	chr1A	272982257	272982187
AX-108831568	76.444	1A	1AL_863642	chr1A	300455416	300455346
AX-108834407	76.444	1A	1AS_3265825	chr1A	201058578	201058648
AX-108834478	76.444	1A	1AL_3977052	chr1A	292482826	292482774
AX-108835345	76.444	1A	1AL_3966896	chr1A	236790425	236790495
AX-108835436	76.444	1A	1AS_3265939	chr1A	106698913	106698983
AX-108836970	76.444	1A	1AL_3943610	chr1A	260731613	260731551
AX-108837104	76.444	1A	1AL_3955129	chr1A	285186904	285186834
AX-108837741	76.444	1A	1AS_3258271	chr1A	136326581	136326511
AX-108839912	76.444	1A	1AS_3295291	chr1A	196685772	196685842
AX-108840922	76.444	1A	1AL_3914381	chr1A	280561490	280561560
AX-108841156	76.444	1A	1AL_3931126	chr1A	248205978	248205908
AX-108841618	76.444	1A	1AL_3961590	chr1A	288108039	288107969
AX-108842316	76.444	1A	1AL_3915213	chr1A	257041252	257041182
AX-108842979	76.444	1A	1AS_3277796	chr1A	155429522	155429452
AX-108845466	76.444	1A	1AS_3276705	chr1A	108833475	108833545
AX-108846281	76.444	1A	1AL_3980407	chr1A	296654586	296654656
AX-108849230	76.444	1A	1AS_3299069	chr1A	190739777	190739847
AX-108851054	76.444	1A	1AS_3253958	chr1A	145461928	145461998
AX-108851426	76.444	1A	1AS_1283149	chr1A	100998674	100998604
AX-108851566	76.444	1A	1AS_3268316	chr1A	209149197	209149267
AX-108852897	76.444	1A	1AS_1464921	chr1A	118401579	118401509
AX-108853502	76.444	1A	1AL_3846208	chr1A	297291462	297291392
AX-108855105	76.444	1A	1AL_3921661	chr1A	293942582	293942652
AX-108855445	76.444	1A	1AL_3840975	chr1A	235089187	235089257
AX-108858238	76.444	1A	1AS_3276878	chr1A	126135756	126135826
AX-108858461	76.444	1A	1AL_3913487	chr1A	242681639	242681569
AX-108858579	76.444	1A	1AL_3894314	chr1A	340296856	340296786
AX-108858826	76.444	1A	1AL_3978816	chr1A	231497756	231497686
AX-108859634	76.444	1A	1AS_3257730	chr1A	157108410	157108340
AX-108860650	76.444	1A	1AS_3269319	chr1A	143222081	143222151
AX-108860860	76.444	1A	1AL_3381392	chr1A	345379325	345379255
AX-108861525	76.444	1A	1AL_3882683	chr1A	293340189	293340259
AX-108862488	76.444	1A	1AS_2531869	chr1A	126444559	126444489
AX-108862861	76.444	1A	1AL_3979609	chr1A	241174528	241174598
AX-108863230	76.444	1A	1AL_3921628	chr1A	296380908	296380978
AX-108863414	76.444	1A	1AL_3976711	chr1A	218959034	218959104
AX-108863912	76.444	1A	1AS_3296375	chr1A	161728631	161728701
AX-108864820	76.444	1A	1AL_3000394	chr1A	278233928	278233998
AX-108865726	76.444	1A	1AL_3918876	chr1A	238174201	238174271
AX-108867008	76.444	1A	1AS_3296224	chr1A	181365827	181365757
AX-108867163	76.444	1A	1AL_3974985	chr1A	256421079	256421009
AX-108868887	76.444	1A	1AS_957157	chr1A	174228224	174228294
AX-108869367	76.444	1A	1AS_3276101	chr1A	127663229	127663299
AX-108869561	76.444	1A	1AL_3979289	chr1A	289737461	289737391
AX-108869890	76.444	1A	1AL_3959936	chr1A	253129734	253129664
AX-108871190	76.444	1A	1AS_3279218	chr1A	153181269	153181199
AX-108871270	76.444	1A	1AS_243658	chr1A	204490974	204491044
AX-108872258	76.444	1A	1AS_3295424	chr1A	120631252	120631322
AX-108872970	76.444	1A	1AS_3261863	chr1A	161716936	161717006
AX-108873494	76.444	1A	1AL_3978156	chr1A	262038460	262038530
AX-108873881	76.444	1A	1AS_3313115	chr1A	105634613	105634543
AX-108874518	76.444	1A	1AS_3307426	chr1A	152404506	152404436
AX-108874669	76.444	1A	1AL_3910254	chr1A	281245836	281245906
AX-108875267	76.444	1A	1AS_3314557	chr1A	149830172	149830242
AX-108875994	76.444	1A	1AL_3929773	chr1A	300163628	300163698
AX-108876297	76.444	1A	1AL_3735108	chr1A	285341173	285341243
AX-108877769	76.444	1A	1AS_3316867	chr1A	181838813	181838883
AX-108880517	76.444	1A	1AS_3299613	chr1A	133219196	133219266
AX-108881012	76.444	1A	1AL_3885063	chr1A	294296090	294296020
AX-108881081	76.444	1A	1AL_3961458	chr1A	261253122	261253052
AX-108882813	76.444	1A	1AL_3978477	chr1A	228102427	228102357
AX-108882820	76.444	1A	1AL_3946472	chr1A	253250622	253250692
AX-108883992	76.444	1A	1AL_3945087	chr1A	238706700	238706770
AX-108884269	76.444	1A	1AL_3964258	chr1A	233969773	233969703
AX-108884468	76.444	1A	1AS_3294014	chr1A	153796137	153796067
AX-108884473	76.444	1A	1AL_3972187	chr1A	222724806	222724736
AX-108884962	76.444	1A	1AL_3873633	chr1A	222170893	222170823
AX-108885481	76.444	1A	1AS_3256590	chr1A	161759891	161759961
AX-108886351	76.444	1A	1AL_3901155	chr1A	264420041	264419971
AX-108889133	76.444	1A	1AS_3283142	chr1A	150045798	150045868
AX-108889503	76.444	1A	1AS_3271668	chr1A	191791468	191791538
AX-108889693	76.444	1A	1AS_3266134	chr1A	154961307	154961377
AX-108889807	76.444	1A	1AL_3932720	chr1A	215687482	215687552
AX-108890616	76.444	1A	1AL_3896306	chr1A	279824250	279824180
AX-108890642	76.444	1A	1AL_3881789	chr1A	284269768	284269698
AX-108892646	76.444	1A	1AL_3941066	chr1A	219074850	219074780
AX-108893489	76.444	1A	1AL_3972057	chr1A	298053506	298053436
AX-108893516	76.444	1A	1AS_3282279	chr1A	173551344	173551414
AX-108894116	76.444	1A	1AS_3263034	chr1A	190626858	190626928
AX-108895315	76.444	1A	1AS_3270273	chr1A	173881047	173881117
AX-108896470	76.444	1A	1AL_3024969	chr1A	249799939	249800009
AX-108896813	76.444	1A	1AL_3959949	chr1A	246834237	246834307
AX-108896870	76.444	1A	1AL_3893766	chr1A	252974738	252974808
AX-108898388	76.444	1A	1AS_1452855	chr1A	124175708	124175778
AX-108898579	76.444	1A	1AS_3286457	chr1A	191081885	191081815
AX-108899119	76.444	1A	1AS_3297622	chr1A	132986394	132986324
AX-108899464	76.444	1A	1AS_3309340	chr1A	117696984	117697054
AX-108900746	76.444	1A	1AL_3946414	chr1A	239477375	239477445
AX-108901229	76.444	1A	1AL_3923974	chr1A	256715382	256715452
AX-108902168	76.444	1A	1AS_3314602	chr1A	174902184	174902114
AX-108905663	76.444	1A	1AS_3300223	chr1A	174476545	174476475
AX-108906515	76.444	1A	1AS_3308942	chr1A	148337564	148337634
AX-108907198	76.444	1A	1AS_3201714	chr1A	168297327	168297397
AX-108908719	76.444	1A	1AL_3927159	chr1A	230326934	230326864
AX-108909611	76.444	1A	1AL_3938713	chr1A	286656140	286656070
AX-108910024	76.444	1A	1AS_3312426	chr1A	147221196	147221266
AX-108911023	76.444	1A	1AS_3255104	chr1A	133631276	133631346
AX-108911844	76.444	1A	1AS_3286304	chr1A	118409397	118409467
AX-108913088	76.444	1A	1AS_3289887	chr1A	154282720	154282790
AX-108914060	76.444	1A	1AS_3277622	chr1A	168846388	168846458
AX-108916048	76.444	1A	1AS_3223356	chr1A	119220590	119220520
AX-108916271	76.444	1A	1AS_3291367	chr1A	175258723	175258653
AX-108916488	76.444	1A	1AL_3904018	chr1A	235374304	235374234
AX-108916508	76.444	1A	1AL_3926601	chr1A	283930002	283929932
AX-108918318	76.444	1A	1AS_3253609	chr1A	167828033	167828103
AX-108918751	76.444	1A	1DS_1891582	chr1A	107671228	107671158
AX-108919794	76.444	1A	1AS_3266000	chr1A	126712974	126712904
AX-108921039	76.444	1A	1AS_3307675	chr1A	165666129	165666059
AX-108922498	76.444	1A	1AL_3910947	chr1A	296521840	296521910
AX-108922862	76.444	1A	1AS_3259740	chr1A	111374517	111374447
AX-108923383	76.444	1A	2DL_1967160	chr1A	296514651	296514721
AX-108923404	76.444	1A	1AS_3306965	chr1A	147327253	147327183
AX-108924914	76.444	1A	1AL_1252769	chr1A	339513370	339513300
AX-108925157	76.444	1A	1AS_1289024	chr1A	69346810	69346740
AX-108926212	76.444	1A	1AS_3277584	chr1A	204963374	204963444
AX-108927078	76.444	1A	1AS_3261166	chr1A	137922169	137922099
AX-108927476	76.444	1A	1AL_3921489	chr1A	246287191	246287121
AX-108928759	76.444	1A	1AL_3942838	chr1A	308173171	308173241
AX-108929659	76.444	1A	1AL_3953854	chr1A	277571854	277571784
AX-108930142	76.444	1A	1AL_3936822	chr1A	242501959	242502029
AX-108930969	76.444	1A	1AL_3885963	chr1A	293662467	293662537
AX-108934472	76.444	1A	1AS_3252449	chr1A	132660083	132660153
AX-108935035	76.444	1A	1AL_3978810	chr1A	233315611	233315681
AX-108935731	76.444	1A	2DL_5089775	chr1A	259460178	259460108
AX-108935910	76.444	1A	1AS_3250780	chr1A	147736153	147736083
AX-108936390	76.444	1A	1AL_3934962	chr1A	272210909	272210839
AX-108936456	76.444	1A	1AL_3930932	chr1A	228373753	228373683
AX-108937178	76.444	1A	1AL_3945903	chr1A	222218227	222218297
AX-108937338	76.444	1A	1AL_3928868	chr1A	291671397	291671467
AX-108937426	76.444	1A	1AL_3000394	chr1A	278233038	278233108
AX-108937711	76.444	1A	1AS_2430251	chr1A	177307679	177307749
AX-108939302	76.444	1A	1AL_3895479	chr1A	227074658	227074588
AX-108940062	76.444	1A	1AS_3317113	chr1A	148739883	148739953
AX-108940287	76.444	1A	1AS_3315034	chr1A	109684288	109684218
AX-108941653	76.444	1A	1AL_3943610	chr1A	260726183	260726113
AX-108942198	76.444	1A	1AL_3890701	chr1A	246949508	246949578
AX-108943152	76.444	1A	1AL_3881797	chr1A	264092485	264092415
AX-108943339	76.444	1A	1AL_3974487	chr1A	339081896	339081966
AX-108944322	76.444	1A	1AS_3312589	chr1A	190059494	190059424
AX-108945628	76.444	1A	1AL_3980541	chr1A	346275632	346275702
AX-108945937	76.444	1A	1AS_3294067	chr1A	211586205	211586275
AX-108946364	76.444	1A	1AL_3972253	chr1A	237518918	237518848
AX-108947000	76.444	1A	1AL_3872471	chr1A	253784570	253784640
AX-108947429	76.444	1A	1AS_3312245	chr1A	155392773	155392703
AX-108947440	76.444	1A	1AS_3274254	chr1A	166723744	166723674
AX-108947946	76.444	1A	1AL_3913677	chr1A	281687989	281688059
AX-108948852	76.444	1A	1AS_3293236	chr1A	165123619	165123549
AX-108948975	76.444	1A	1AL_3945457	chr1A	258657962	258658032
AX-108950008	76.444	1A	1AL_3914435	chr1A	348156821	348156891
AX-108951979	76.444	1A	1AL_3977150	chr1A	293914001	293913931
AX-108953083	76.444	1A	1AL_3928376	chr1A	232200145	232200215
AX-108953422	76.444	1A	1AS_3288990	chr1A	155290534	155290464
AX-108955228	76.444	1A	1AL_3876780	chr1A	293988330	293988400
AX-108955313	76.444	1A	1AL_3935254	chr1A	338435727	338435797
AX-108955982	76.444	1A	1AS_3258484	chr1A	129201713	129201643
AX-108956278	76.444	1A	1AS_3291141	chr1A	119067544	119067474
AX-108956292	76.444	1A	1AS_3298059	chr1A	146241849	146241919
AX-108956443	76.444	1A	1AS_3262571	chr1A	113627197	113627267
AX-108956572	76.444	1A	1AL_3904018	chr1A	235371352	235371282
AX-108957286	76.444	1A	1AS_3305873	chr1A	203700614	203700544
AX-108957903	76.444	1A	1AS_3250984	chr1A	203877149	203877079
AX-108959052	76.444	1A	1AS_2509598	chr1A	204288017	204288087
AX-108961587	76.444	1A	1AS_3313096	chr1A	152822967	152822897
AX-108962351	76.444	1A	1AL_3907311	chr1A	235038167	235038237
AX-108962514	76.444	1A	1AS_3259124	chr1A	181348767	181348697
AX-108962907	76.444	1A	1AL_3929866	chr1A	256524090	256524160
AX-108963398	76.444	1A	1AS_3289757	chr1A	187059916	187059846
AX-108963449	76.444	1A	1AL_3880601	chr1A	299514317	299514387
AX-108963960	76.444	1A	1AS_982232	chr1A	164402162	164402232
AX-108964627	76.444	1A	1AS_3301509	chr1A	181693866	181693796
AX-108964866	76.444	1A	1AS_3307837	chr1A	204019928	204019998
AX-108967639	76.444	1A	1AS_3253585	chr1A	165340570	165340640
AX-108968004	76.444	1A	1AL_3919575	chr1A	293696825	293696755
AX-108968010	76.444	1A	1AS_3311862	chr1A	155282113	155282183
AX-108968486	76.444	1A	1AL_3910254	chr1A	281253087	281253157
AX-108969283	76.444	1A	1AS_3273177	chr1A	160351778	160351848
AX-108970079	76.444	1A	1AL_3936026	chr1A	287281877	287281807
AX-108970205	76.444	1A	1AS_3280475	chr1A	153171449	153171519
AX-108970743	76.444	1A	1AS_3250006	chr1A	135558851	135558781
AX-108971527	76.444	1A	1AS_3298194	chr1A	113832601	113832531
AX-108973273	76.444	1A	1AS_3284463	chr1A	201044347	201044417
AX-108973947	76.444	1A	1AS_3295302	chr1A	100008758	100008688
AX-108974862	76.444	1A	1AS_3300272	chr1A	145296634	145296704
AX-108974871	76.444	1A	1AS_3256586	chr1A	101960965	101960895
AX-108974952	76.444	1A	1AS_2747811	chr1A	153601320	153601250
AX-108977046	76.444	1A	1AS_3284288	chr1A	128989305	128989235
AX-108977909	76.444	1A	1AS_3316345	chr1A	158049874	158049944
AX-108978947	76.444	1A	1AS_3312426	chr1A	147220538	147220608
AX-108980909	76.444	1A	1AS_3250340	chr1A	119298039	119297969
AX-108982477	76.444	1A	1AL_3959916	chr1A	319928175	319928105
AX-108983953	76.444	1A	1AL_3947392	chr1A	319822340	319822270
AX-108984000	76.444	1A	1AS_2212030	chr1A	211751446	211751516
AX-108984639	76.444	1A	1AS_3296042	chr1A	170611322	170611392
AX-108984979	76.444	1A	1AL_3929574	chr1A	296971047	296970990
AX-108986511	76.444	1A	1AL_3877049	chr1A	342987045	342986975
AX-108987011	76.444	1A	1AS_3314970	chr1A	131730390	131730460
AX-108989035	76.444	1A	1AL_3979159	chr1A	236925212	236925142
AX-108990252	76.444	1A	1AL_3952587	chr1A	339844231	339844161
AX-108990878	76.444	1A	1AL_3959936	chr1A	253128425	253128355
AX-108992685	76.444	1A	1AS_3306317	chr1A	128595414	128595344
AX-108996983	76.444	1A	1AL_3928868	chr1A	291671811	291671881
AX-108998820	76.444	1A	1AL_3979159	chr1A	236925897	236925827
AX-108999030	76.444	1A	1AS_486612	chr1A	147276636	147276706
AX-108999820	76.444	1A	1AS_3282279	chr1A	173551018	173551088
AX-109002722	76.444	1A	1AS_3250340	chr1A	119299163	119299093
AX-109003449	76.444	1A	1AL_3657890	chr1A	257163786	257163856
AX-109003917	76.444	1A	1AL_3949241	chr1A	262413879	262413809
AX-109005390	76.444	1A	1AL_3915626	chr1A	297709280	297709350
AX-109006984	76.444	1A	1AS_3272787	chr1A	168185283	168185213
AX-109007397	76.444	1A	1AL_3957191	chr1A	229727506	229727436
AX-109010345	76.444	1A	1AL_3959936	chr1A	253128365	253128295
AX-109011757	76.444	1A	1AS_3253596	chr1A	114142571	114142641
AX-109012066	76.444	1A	1AL_1879687	chr1A	223545183	223545253
AX-109012173	76.444	1A	1AL_3844256	chr1A	297630407	297630337
AX-109013059	76.444	1A	1DS_1906839	chr1A	119304024	119303954
AX-109013490	76.444	1A	1AL_1879687	chr1A	223539701	223539771
AX-109013945	76.444	1A	1AS_3299240	chr1A	140556395	140556325
AX-109017373	76.444	1A	1AL_3977019	chr1A	219490227	219490157
AX-109027623	76.444	1A	1AL_3959916	chr1A	319932774	319932704
AX-109028676	76.444	1A	1AS_3271702	chr1A	132718633	132718703
AX-109030421	76.444	1A	1AL_3933581	chr1A	292479304	292479234
AX-109032427	76.444	1A	1AS_3314330	chr1A	104277271	104277341
AX-109033129	76.444	1A	1AS_3297629	chr1A	203224701	203224771
AX-109033648	76.444	1A	1AL_3952625	chr1A	223229173	223229243
AX-109034127	76.444	1A	1AS_3259567	chr1A	122776745	122776675
AX-109034284	76.444	1A	1AS_3232175	chr1A	131370219	131370149
AX-109034603	76.444	1A	1AS_3315002	chr1A	132013260	132013330
AX-109035342	76.444	1A	1AS_3277674	chr1A	139954336	139954406
AX-109035697	76.444	1A	1AS_3278792	chr1A	178649967	178650037
AX-109035757	76.444	1A	1AL_3957133	chr1A	257722107	257722177
AX-109036583	76.444	1A	1AL_3891566	chr1A	236252062	236251992
AX-109036696	76.444	1A	1AL_3928901	chr1A	295900307	295900377
AX-109040288	76.444	1A	1AL_3938680	chr1A	299660065	299660135
AX-109041305	76.444	1A	1AS_3270047	chr1A	151006361	151006431
AX-109041384	76.444	1A	1AL_3876898	chr1A	251293181	251293251
AX-109041409	76.444	1A	1AL_3877066	chr1A	221107607	221107537
AX-109042758	76.444	1A	1AS_3294478	chr1A	196976211	196976281
AX-109042869	76.444	1A	1AL_3919575	chr1A	293692894	293692824
AX-109043096	76.444	1A	1AS_3253199	chr1A	193746621	193746691
AX-109043223	76.444	1A	5BS_1509746	chr1A	288923486	288923416
AX-109043603	76.444	1A	1AS_3295684	chr1A	141688688	141688618
AX-109043698	76.444	1A	1AS_3285309	chr1A	186461813	186461743
AX-109043719	76.444	1A	1AS_3286266	chr1A	111538920	111538850
AX-109043743	76.444	1A	1AS_3302111	chr1A	142884858	142884788
AX-109044271	76.444	1A	1AS_3285187	chr1A	163997982	163998052
AX-109044272	76.444	1A	1AL_3875203	chr1A	284416724	284416794
AX-109044285	76.444	1A	1AS_3290028	chr1A	169822111	169822181
AX-109044362	76.444	1A	1AS_3267112	chr1A	138975533	138975463
AX-109045568	76.444	1A	1AS_3269381	chr1A	132798486	132798416
AX-109049906	76.444	1A	1AS_3306957	chr1A	153113077	153113007
AX-109052393	76.444	1A	1AS_3250090	chr1A	206895643	206895713
AX-109055808	76.444	1A	1AS_3269691	chr1A	197488252	197488322
AX-109056920	76.444	1A	1AL_3887396	chr1A	277245327	277245257
AX-109057721	76.444	1A	1AS_3250044	chr1A	188632740	188632810
AX-109058508	76.444	1A	1AS_3274251	chr1A	139063711	139063641
AX-109059081	76.444	1A	1AL_3874947	chr1A	229502244	229502174
AX-109059095	76.444	1A	1AS_3316549	chr1A	183509573	183509643
AX-109059296	76.444	1A	1AS_3311633	chr1A	186595700	186595770
AX-109059530	76.444	1A	1AL_3904693	chr1A	285798180	285798250
AX-109060519	76.444	1A	1AL_3880646	chr1A	272956370	272956300
AX-109060850	76.444	1A	1AS_3227235	chr1A	152346712	152346782
AX-109060964	76.444	1A	1AS_3316402	chr1A	187136957	187137027
AX-109061518	76.444	1A	1AS_3315365	chr1A	173179472	173179402
AX-109061577	76.444	1A	1AS_3257756	chr1A	161445351	161445421
AX-109061662	76.444	1A	1AS_3284163	chr1A	202388535	202388605
AX-109062007	76.444	1A	1AS_3267950	chr1A	111123304	111123234
AX-109062333	76.444	1A	1AS_3305351	chr1A	188337389	188337459
AX-109062434	76.444	1A	1AL_3973301	chr1A	216330003	216329933
AX-109063186	76.444	1A	1AL_3871246	chr1A	280982373	280982303
AX-109063263	76.444	1A	1AS_2408337	chr1A	169146855	169146785
AX-109063407	76.444	1A	1AL_3900445	chr1A	214094163	214094093
AX-109072042	76.444	1A	1AS_660865	chr1A	183881824	183881754
AX-109073540	76.444	1A	1AL_3896393	chr1A	235600489	235600559
AX-109074070	76.444	1A	1AS_3316522	chr1A	183280013	183279943
AX-109074332	76.444	1A	1AL_3875958	chr1A	231526183	231526113
AX-109075453	76.444	1A	1AS_3281056	chr1A	124080327	124080397
AX-109075691	76.444	1A	1AS_3263329	chr1A	142215909	142215979
AX-109076821	76.444	1A	1AS_3313241	chr1A	184674299	184674229
AX-109077168	76.444	1A	1AS_3315877	chr1A	205146754	205146824
AX-109077709	76.444	1A	1AS_1969223	chr1A	150320825	150320755
AX-109077876	76.444	1A	1AL_3940129	chr1A	300518474	300518404
AX-109078622	76.444	1A	1AL_3945125	chr1A	252967737	252967667
AX-109079155	76.444	1A	1AS_3307967	chr1A	101364253	101364323
AX-109079516	76.444	1A	1AS_3302166	chr1A	140390961	140391031
AX-109081156	76.444	1A	1AL_3959044	chr1A	249059678	249059748
AX-109081557	76.444	1A	1AS_2653249	chr1A	201030695	201030625
AX-109081848	76.444	1A	1AL_3969003	chr1A	297244635	297244565
AX-109082482	76.444	1A	1AS_3296232	chr1A	155365619	155365689
AX-109082495	76.444	1A	1AS_3250640	chr1A	129701340	129701410
AX-109083206	76.444	1A	1AS_3315225	chr1A	134051297	134051227
AX-109083423	76.444	1A	1AS_3259199	chr1A	189158982	189158912
AX-109083896	76.444	1A	1AS_3272183	chr1A	170056649	170056579
AX-109084564	76.444	1A	1AS_3278030	chr1A	107251449	107251519
AX-109085065	76.444	1A	1AL_3944462	chr1A	267386531	267386601
AX-109085331	76.444	1A	1AL_3977052	chr1A	292483306	292483236
AX-109085477	76.444	1A	1AL_3115625	chr1A	299584247	299584317
AX-109086148	76.444	1A	1AS_3290522	chr1A	182624561	182624631
AX-109090924	76.444	1A	1AL_3914078	chr1A	255624276	255624206
AX-109091647	76.444	1A	1AL_3976959	chr1A	262627096	262627026
AX-109092488	76.444	1A	1AL_3932476	chr1A	269857013	269857083
AX-109093911	76.444	1A	1AS_3312338	chr1A	152226440	152226510
AX-109102332	76.444	1A	1AL_3945584	chr1A	231678347	231678277
AX-109102857	76.444	1A	1AL_3894899	chr1A	224802351	224802281
AX-109106107	76.444	1A	1AS_3315721	chr1A	170171698	170171768
AX-109106118	76.444	1A	1AS_2477334	chr1A	190847728	190847798
AX-109106152	76.444	1A	1AL_3914188	chr1A	280953774	280953844
AX-109107472	76.444	1A	1AL_3897070	chr1A	250325334	250325264
AX-109107539	76.444	1A	1AS_2842840	chr1A	144153877	144153947
AX-109107808	76.444	1A	1AS_3316572	chr1A	172121604	172121674
AX-109109164	76.444	1A	1AL_3886354	chr1A	262462476	262462546
AX-109109805	76.444	1A	1AS_3249847	chr1A	100358495	100358565
AX-109186628	76.444	1A	1DS_1910333	chr1A	201340532	201340466
AX-109270203	76.444	1A	1AS_3316565	chr1A	166035099	166035029
AX-109270338	76.444	1A	1AS_3268480	chr1A	177891002	177890932
AX-109270650	76.444	1A	1AL_2881680	chr1A	297346931	297346861
AX-109271030	76.444	1A	1AL_3971952	chr1A	250613286	250613216
AX-109272757	76.444	1A	1AS_2175519	chr1A	171777114	171777044
AX-109273209	76.444	1A	1AL_3922704	chr1A	343665859	343665929
AX-109274452	76.444	1A	1AS_3215411	chr1A	188272914	188272984
AX-109274706	76.444	1A	1AS_3291825	chr1A	193379706	193379636
AX-109274798	76.444	1A	1AL_3914381	chr1A	280558460	280558530
AX-109275346	76.444	1A	1AL_3979852	chr1A	224541038	224540968
AX-109277222	76.444	1A	1AL_3974455	chr1A	270633151	270633221
AX-109277591	76.444	1A	1AS_385765	chr1A	182545229	182545299
AX-109279139	76.444	1A	1AS_3256133	chr1A	132073850	132073920
AX-109280339	76.444	1A	1AL_3942655	chr1A	276565173	276565103
AX-109280345	76.444	1A	1AS_3285301	chr1A	105496221	105496291
AX-109281771	76.444	1A	1AS_3284247	chr1A	167548572	167548642
AX-109282074	76.444	1A	1AS_3315485	chr1A	159120021	159119951
AX-109283095	76.444	1A	1AL_3924947	chr1A	250143273	250143343
AX-109283616	76.444	1A	1AS_3267688	chr1A	142479296	142479366
AX-109283837	76.444	1A	1AL_3672643	chr1A	298196255	298196185
AX-109285175	76.444	1A	1AL_3945996	chr1A	292412898	292412828
AX-109286818	76.444	1A	1AL_3893904	chr1A	255273623	255273553
AX-109286819	76.444	1A	1AL_3896015	chr1A	232797953	232797883
AX-109288187	76.444	1A	1AL_3928901	chr1A	295901343	295901413
AX-109289579	76.444	1A	1AS_3304909	chr1A	155123664	155123734
AX-109289763	76.444	1A	1AS_3312389	chr1A	130406360	130406430
AX-109289773	76.444	1A	1AS_3316288	chr1A	150829899	150829829
AX-109290428	76.444	1A	1AS_2527692	chr1A	159346546	159346476
AX-109290632	76.444	1A	1AL_3872471	chr1A	253781046	253781116
AX-109291438	76.444	1A	1AL_3951047	chr1A	294312347	294312277
AX-109291684	76.444	1A	1AL_3888280	chr1A	285600513	285600443
AX-109293632	76.444	1A	1AS_3292073	chr1A	107242591	107242521
AX-109293792	76.444	1A	1AL_3932243	chr1A	299705862	299705792
AX-109293895	76.444	1A	1AL_3840377	chr1A	286909531	286909461
AX-109293957	76.444	1A	1AL_3878148	chr1A	239626665	239626735
AX-109294854	76.444	1A	1AS_3298985	chr1A	176141373	176141443
AX-109296431	76.444	1A	1AL_3902382	chr1A	346218743	346218673
AX-109297152	76.444	1A	1AS_3316819	chr1A	192524560	192524490
AX-109299772	76.444	1A	1AS_3283712	chr1A	207802739	207802809
AX-109300521	76.444	1A	1AL_2583628	chr1A	301462423	301462493
AX-109301326	76.444	1A	1AL_3877170	chr1A	289305063	289305133
AX-109301570	76.444	1A	1AS_1333750	chr1A	201697409	201697339
AX-109302290	76.444	1A	1AL_3960009	chr1A	252099857	252099787
AX-109302419	76.444	1A	1AL_3943891	chr1A	225115517	225115587
AX-109302583	76.444	1A	1AL_3965096	chr1A	297325870	297325940
AX-109303270	76.444	1A	1AL_3115625	chr1A	299583722	299583792
AX-109304295	76.444	1A	1AL_3975239	chr1A	344895964	344896034
AX-109304652	76.444	1A	1AL_3940555	chr1A	289220235	289220305
AX-109306507	76.444	1A	1AL_3886721	chr1A	258465966	258466036
AX-109307763	76.444	1A	1AS_3315618	chr1A	160523911	160523981
AX-109308264	76.444	1A	1AS_2996300	chr1A	182796006	182795936
AX-109308451	76.444	1A	1AL_3901834	chr1A	231919650	231919720
AX-109308528	76.444	1A	1AL_3916273	chr1A	246813988	246813918
AX-109309834	76.444	1A	1AS_3272517	chr1A	149975349	149975419
AX-109310058	76.444	1A	1AS_1907839	chr1A	158541622	158541552
AX-109310804	76.444	1A	1AS_1640034	chr1A	108496318	108496248
AX-109311975	76.444	1A	1AS_3297879	chr1A	152714847	152714777
AX-109312527	76.444	1A	1AL_1369592	chr1A	252120430	252120500
AX-109312699	76.444	1A	1AL_3914539	chr1A	268610840	268610770
AX-109312705	76.444	1A	1AS_3297763	chr1A	119623779	119623709
AX-109313502	76.444	1A	1AS_3284288	chr1A	128981428	128981358
AX-109313975	76.444	1A	1AS_3301509	chr1A	181698585	181698515
AX-109315071	76.444	1A	1AS_3262782	chr1A	161622924	161622994
AX-109315230	76.444	1A	1AL_3883068	chr1A	322038972	322039042
AX-109315437	76.444	1A	1AS_3279268	chr1A	173806819	173806889
AX-109315657	76.444	1A	1AS_2862471	chr1A	188272050	188271980
AX-109316295	76.444	1A	1AS_3310274	chr1A	165915924	165915994
AX-109316530	76.444	1A	1AL_3929773	chr1A	300169038	300169108
AX-109316606	76.444	1A	1DS_1916017	chr1A	149461805	149461735
AX-109319505	76.444	1A	1AS_3294713	chr1A	110947129	110947199
AX-109320123	76.444	1A	1AS_3305046	chr1A	190654985	190654915
AX-109320783	76.444	1A	1AL_3951743	chr1A	278045844	278045914
AX-109321171	76.444	1A	1AL_3975966	chr1A	294453914	294453844
AX-109323905	76.444	1A	1AS_1077341	chr1A	195627932	195628002
AX-109323965	76.444	1A	1AS_3310601	chr1A	131690530	131690460
AX-109325133	76.444	1A	1AL_3884646	chr1A	257146000	257145930
AX-109325369	76.444	1A	1AL_3894314	chr1A	340297936	340297866
AX-109326208	76.444	1A	1AS_3314220	chr1A	100700784	100700854
AX-109326351	76.444	1A	1AL_3915626	chr1A	297708766	297708836
AX-109327591	76.444	1A	1AL_3921070	chr1A	219070023	219070093
AX-109328856	76.444	1A	1AL_3915626	chr1A	297704793	297704863
AX-109329139	76.444	1A	1AL_3958702	chr1A	306636094	306636024
AX-109329607	76.444	1A	1AL_3846208	chr1A	297291013	297290943
AX-109330049	76.444	1A	1AL_439210	chr1A	229556193	229556123
AX-109330787	76.444	1A	1AS_2816575	chr1A	189254367	189254297
AX-109333448	76.444	1A	1AL_3934556	chr1A	236069389	236069459
AX-109333769	76.444	1A	1AS_3315124	chr1A	206227215	206227276
AX-109333962	76.444	1A	1AL_3886553	chr1A	275555461	275555531
AX-109334090	76.444	1A	1AS_3315877	chr1A	205148557	205148627
AX-109334329	76.444	1A	1AS_471061	chr1A	150457499	150457569
AX-109334401	76.444	1A	1AL_3948391	chr1A	262878935	262879005
AX-109334862	76.444	1A	1AL_3657890	chr1A	257164323	257164393
AX-109335009	76.444	1A	1AS_3274203	chr1A	179450262	179450332
AX-109335959	76.444	1A	1AL_3980393	chr1A	294948642	294948572
AX-109336723	76.444	1A	1AL_3927983	chr1A	229902405	229902475
AX-109337315	76.444	1A	1AL_2424258	chr1A	289805597	289805667
AX-109337341	76.444	1A	1AL_3968469	chr1A	331812871	331812819
AX-109338066	76.444	1A	1AS_3296042	chr1A	170615985	170616055
AX-109340071	76.444	1A	1AS_3260797	chr1A	170938964	170938894
AX-109342227	76.444	1A	1AS_3252288	chr1A	108371018	108370948
AX-109343357	76.444	1A	1AS_3287435	chr1A	149400324	149400254
AX-109344571	76.444	1A	1AS_3316608	chr1A	118830546	118830616
AX-109345016	76.444	1A	1AL_3913118	chr1A	232610014	232609944
AX-109345694	76.444	1A	1AL_3883759	chr1A	297334391	297334461
AX-109345926	76.444	1A	1AS_3272718	chr1A	158327153	158327223
AX-109346511	76.444	1A	1AL_3887396	chr1A	277245409	277245339
AX-109346726	76.444	1A	1AL_807598	chr1A	260345436	260345506
AX-109347904	76.444	1A	1AS_1763295	chr1A	116271639	116271569
AX-109348662	76.444	1A	1AS_3270264	chr1A	146227973	146228043
AX-109348709	76.444	1A	1AS_1156247	chr1A	108282912	108282982
AX-109348926	76.444	1A	1AL_3921111	chr1A	257777895	257777825
AX-109350258	76.444	1A	1AS_3302211	chr1A	191594313	191594243
AX-109351018	76.444	1A	1AL_3928007	chr1A	224656979	224657049
AX-109352130	76.444	1A	2DL_5408970	chr1A	283040809	283040739
AX-109352215	76.444	1A	1AS_2193656	chr1A	130486503	130486433
AX-109352454	76.444	1A	1AS_3287159	chr1A	189556710	189556640
AX-109353936	76.444	1A	1AL_3918647	chr1A	220128871	220128941
AX-109355153	76.444	1A	1AL_3874145	chr1A	220338943	220339013
AX-109356616	76.444	1A	1AS_3267727	chr1A	151470801	151470731
AX-109357634	76.444	1A	1AS_529860	chr1A	159108893	159108942
AX-109358127	76.444	1A	1AL_3900113	chr1A	298493338	298493268
AX-109358266	76.444	1A	1AS_3299613	chr1A	133218332	133218402
AX-109358545	76.444	1A	1AL_3897948	chr1A	251543220	251543150
AX-109359864	76.444	1A	1AS_3305796	chr1A	128975575	128975645
AX-109360059	76.444	1A	1AL_3918444	chr1A	276674488	276674418
AX-109360159	76.444	1A	1AL_3942201	chr1A	224423033	224422963
AX-109362190	76.444	1A	1AL_3882502	chr1A	284466722	284466652
AX-109362288	76.444	1A	1AL_3921628	chr1A	296380856	296380926
AX-109363234	76.444	1A	1AS_3270577	chr1A	120432772	120432842
AX-109363311	76.444	1A	1AS_1831553	chr1A	158976180	158976110
AX-109363703	76.444	1A	1AS_3273532	chr1A	158520418	158520348
AX-109364819	76.444	1A	1AL_3895277	chr1A	254281840	254281770
AX-109365324	76.444	1A	1AS_1641167	chr1A	129428937	129428867
AX-109365345	76.444	1A	1AS_3264737	chr1A	170635468	170635398
AX-109365857	76.444	1A	1AS_3259129	chr1A	205771773	205771703
AX-109365904	76.444	1A	1AS_2737964	chr1A	144136615	144136685
AX-109366335	76.444	1A	1AS_3256354	chr1A	104211171	104211101
AX-109367107	76.444	1A	1AS_3275664	chr1A	131907305	131907375
AX-109368527	76.444	1A	1AL_3877167	chr1A	248013648	248013718
AX-109368749	76.444	1A	1AL_3870744	chr1A	250973631	250973561
AX-109368970	76.444	1A	1AL_3853105	chr1A	221941833	221941903
AX-109368980	76.444	1A	1AL_3975714	chr1A	288619029	288618959
AX-109369360	76.444	1A	1AL_3905863	chr1A	304595326	304595256
AX-109369891	76.444	1A	1AS_3277729	chr1A	146491164	146491094
AX-109370163	76.444	1A	1AL_3945022	chr1A	214385451	214385521
AX-109370294	76.444	1A	1AL_105336	chr1A	348279488	348279418
AX-109370510	76.444	1A	1AL_3947315	chr1A	297305352	297305422
AX-109370818	76.444	1A	1AL_3914381	chr1A	280560076	280560146
AX-109370930	76.444	1A	1AL_3917949	chr1A	255093863	255093793
AX-109371140	76.444	1A	1AL_1204034	chr1A	239005002	239005072
AX-109371695	76.444	1A	1AL_7657	chr1A	251847142	251847212
AX-109371747	76.444	1A	1DL_2246569	chr1A	225101732	225101782
AX-109373269	76.444	1A	1AL_3657890	chr1A	257162476	257162546
AX-109373293	76.444	1A	1AL_3959916	chr1A	319926426	319926356
AX-109373384	76.444	1A	1AS_3251425	chr1A	113078488	113078418
AX-109374030	76.444	1A	1AL_3974439	chr1A	227062100	227062170
AX-109374083	76.444	1A	1AS_3309135	chr1A	166204555	166204625
AX-109374190	76.444	1A	1AS_3302097	chr1A	193466288	193466218
AX-109374200	76.444	1A	1AS_3317099	chr1A	143370922	143370852
AX-109374877	76.444	1A	1AS_3316700	chr1A	172559736	172559666
AX-109376096	76.444	1A	4AL_3056386	chr1A	219493540	219493470
AX-109379649	76.444	1A	1AS_3316925	chr1A	181481407	181481477
AX-109380310	76.444	1A	1AS_3292073	chr1A	107242548	107242478
AX-109380398	76.444	1A	1AL_3976502	chr1A	290554148	290554218
AX-109380415	76.444	1A	1AS_3286866	chr1A	161258170	161258100
AX-109380790	76.444	1A	1AS_1831553	chr1A	158975829	158975759
AX-109380872	76.444	1A	1AS_3313511	chr1A	124072716	124072786
AX-109380989	76.444	1A	1AL_3909004	chr1A	298701317	298701247
AX-109382942	76.444	1A	1AL_3877167	chr1A	248011176	248011246
AX-109383901	76.444	1A	1AS_3281557	chr1A	139296800	139296870
AX-109386605	76.444	1A	1AL_625423	chr1A	274875006	274875076
AX-109387058	76.444	1A	1AS_30632	chr1A	100925562	100925492
AX-109387352	76.444	1A	1AS_3282805	chr1A	200277800	200277870
AX-109388877	76.444	1A	1AL_3915626	chr1A	297702754	297702824
AX-109390923	76.444	1A	1AL_3878257	chr1A	267255893	267255823
AX-109391306	76.444	1A	1AS_3315721	chr1A	170169873	170169943
AX-109391414	76.444	1A	1AL_3945584	chr1A	231678393	231678323
AX-109391726	76.444	1A	1AS_3314044	chr1A	173647782	173647712
AX-109391777	76.444	1A	1AS_3303448	chr1A	170698627	170698557
AX-109392106	76.444	1A	1AS_3268480	chr1A	177879632	177879562
AX-109392723	76.444	1A	1AS_3291763	chr1A	134537190	134537260
AX-109392853	76.444	1A	1AS_3286513	chr1A	121929183	121929253
AX-109393173	76.444	1A	1AL_3875218	chr1A	221811232	221811162
AX-109393184	76.444	1A	1AS_3303279	chr1A	204398181	204398251
AX-109394821	76.444	1A	1AL_2271168	chr1A	248987874	248987804
AX-109395545	76.444	1A	1AS_1713668	chr1A	152875509	152875439
AX-109396457	76.444	1A	1AL_3939495	chr1A	220142143	220142073
AX-109397378	76.444	1A	1AL_3910390	chr1A	248981178	248981248
AX-109397393	76.444	1A	1AL_3913862	chr1A	237104103	237104033
AX-109397768	76.444	1A	1AL_3976035	chr1A	252800017	252799947
AX-109398102	76.444	1A	1AL_3903332	chr1A	234688657	234688587
AX-109398109	76.444	1A	1AL_3980217	chr1A	225903651	225903581
AX-109398845	76.444	1A	1AL_3900135	chr1A	256900071	256900001
AX-109399230	76.444	1A	1AL_3891951	chr1A	294646341	294646411
AX-109401490	76.444	1A	1AS_3250670	chr1A	128508966	128509036
AX-109402072	76.444	1A	1AL_3913124	chr1A	222356795	222356865
AX-109402917	76.444	1A	1AS_3295453	chr1A	104875957	104876027
AX-109403012	76.444	1A	1AS_3310358	chr1A	172875340	172875270
AX-109403945	76.444	1A	1AS_3284024	chr1A	144392701	144392631
AX-109404055	76.444	1A	1AS_3316434	chr1A	207141995	207141925
AX-109404553	76.444	1A	1AS_3281721	chr1A	177647390	177647320
AX-109405461	76.444	1A	1AL_3976880	chr1A	213529326	213529256
AX-109406509	76.444	1A	1AS_3280194	chr1A	193104813	193104743
AX-109406950	76.444	1A	1AL_3943891	chr1A	225113412	225113482
AX-109407319	76.444	1A	1AL_3967724	chr1A	290003145	290003075
AX-109407450	76.444	1A	1AL_3979289	chr1A	289737899	289737829
AX-109407839	76.444	1A	1AL_3914188	chr1A	280953286	280953356
AX-109408727	76.444	1A	1AS_545331	chr1A	167760040	167759970
AX-109408888	76.444	1A	1AS_1120652	chr1A	157220573	157220643
AX-109408990	76.444	1A	1AL_3974492	chr1A	294457256	294457326
AX-109412526	76.444	1A	1AS_3285330	chr1A	194526433	194526363
AX-109412732	76.444	1A	1AS_3293129	chr1A	190358538	190358608
AX-109414102	76.444	1A	1AL_3904635	chr1A	288467584	288467514
AX-109415344	76.444	1A	1AS_915206	chr1A	131851858	131851788
AX-109415514	76.444	1A	1AL_1361244	chr1A	276210214	276210284
AX-109415621	76.444	1A	1AS_3296042	chr1A	170611668	170611738
AX-109416417	76.444	1A	1AL_3884669	chr1A	351392110	351392180
AX-109418004	76.444	1A	1AL_3876326	chr1A	221349913	221349983
AX-109418056	76.444	1A	1AS_3307343	chr1A	169065410	169065480
AX-109418063	76.444	1A	1AS_3317022	chr1A	157862690	157862620
AX-109419004	76.444	1A	1AS_3288570	chr1A	157103813	157103743
AX-109419823	76.444	1A	1AS_3310277	chr1A	144442406	144442476
AX-109421597	76.444	1A	1AL_3920680	chr1A	244089064	244088994
AX-109422157	76.444	1A	1AL_3978274	chr1A	295700832	295700762
AX-109422676	76.444	1A	1AL_3959936	chr1A	253128138	253128068
AX-109422763	76.444	1A	1AS_1890139	chr1A	189308977	189308907
AX-109424504	76.444	1A	1AL_3903544	chr1A	227632154	227632224
AX-109424775	76.444	1A	1AS_3316695	chr1A	156580483	156580553
AX-109425142	76.444	1A	1AL_3877723	chr1A	293852259	293852329
AX-109425833	76.444	1A	1AS_3252446	chr1A	110732656	110732586
AX-109426600	76.444	1A	1AS_3113806	chr1A	128705806	128705876
AX-109426767	76.444	1A	1AS_3286783	chr1A	188486780	188486850
AX-109426781	76.444	1A	1AL_3888688	chr1A	262535697	262535767
AX-109426785	76.444	1A	1AS_3264650	chr1A	182801868	182801938
AX-109426822	76.444	1A	1AS_3257162	chr1A	103833242	103833172
AX-109427131	76.444	1A	1AL_3950781	chr1A	308999377	308999447
AX-109428058	76.444	1A	1AL_3961373	chr1A	250241309	250241239
AX-109428583	76.444	1A	1AL_3976035	chr1A	252801008	252800938
AX-109428882	76.444	1A	1AS_3316867	chr1A	181856782	181856852
[truncated: 61,888 more rows]

## Sheet: Table S3-2
Marker Name	Genetic position		Physical position
	Position	Chromosome	Contigs assembled in the chromosome survey sequencing (CSS)	Chromosome in genome assembly	Physical position in genome assembly-1-start	Physical position in genome assembly-2-end
wPt-1272	0	4B
wPt-1046	0.831	4B
wPt-5559	1.803	4B
AX-109377229	2.978	4B	4BS_4955888	chr4B	2149597	2149667
AX-108748383	3.438	4B	4BS_2411357	chr4B	1207664	1207734
AX-108750279	3.438	4B	4BS_4879140	chr4B	1242453	1242502
AX-108783355	3.438	4B	4BS_2411357	chr4B	1204983	1205053
AX-108919296	3.438	4B	4BS_4879140	chr4B	1242388	1242442
AX-108952165	3.438	4B	4BS_2411357	chr4B	1208621	1208691
AX-109374136	3.438	4B	4BS_4928892	chr4B	1220311	1220381
AX-109454001	3.438	4B	4BS_4869041	chr4B	1197153	1197083
AX-109852422	3.438	4B	4BS_4931923	chr4B	1187907	1187977
AX-109944579	3.438	4B	4BS_2411357	chr4B	1206018	1206088
AX-109996988	3.438	4B	4BS_2411357	chr4B	1204379	1204449
AX-110029338	3.438	4B	4BS_4869041	chr4B	1197326	1197256
AX-110046927	3.438	4B	4BS_2411357	chr4B	1207275	1207345
AX-110081832	3.438	4B	4BS_4879140	chr4B	1242999	1243069
AX-110165285	3.438	4B	4BS_2411357	chr4B	1204564	1204634
AX-110192060	3.438	4B	4BS_4869041	chr4B	1197682	1197612
AX-110385409	3.438	4B	4BS_4861228	chr4B	1185111	1185181
AX-110397284	3.438	4B	4BS_4928892	chr4B	1220735	1220805
AX-110421094	3.438	4B	4BS_4928892	chr4B	1220774	1220844
AX-110922700	3.438	4B	4BS_4271543	chr4B	1199596	1199666
AX-111529629	3.438	4B	4BS_4879140	chr4B	1243076	1243146
AX-111591797	3.438	4B	4BS_4861228	chr4B	1185346	1185416
AX-111596568	3.438	4B	4BS_4879140	chr4B	1248703	1248773
AX-109986953	3.595	4B	4BS_4953744	chr4B	1314597	1314667
AX-111037556	3.595	4B	4BS_4953744	chr4B	1317854	1317924
AX-111525100	3.595	4B	4BS_4953744	chr4B	1314718	1314788
AX-111605216	3.595	4B	4BS_4960376	chr4B	1266653	1266723
AX-111775905	3.595	4B	4BS_4960376	chr4B	1274716	1274786
AX-89356677	3.793	4B	4BS_4953744	chr4B	1318969	1319039
AX-109377598	3.851	4B
AX-95684308	3.932	4B	4BS_4879140	chr4B	1255594	1255654
AX-108757623	4.38	4B	4BS_4861228	chr4B	1181360	1181430
AX-108764567	4.38	4B	4BS_4960367	chr4B	810831	810761
AX-108764778	4.38	4B	4BS_4960367	chr4B	821774	821704
AX-108772059	4.38	4B	4BS_4887452	chr4B	1087603	1087533
AX-108870199	4.38	4B	4BS_4882644	chr4B	1106196	1106266
AX-108876879	4.38	4B	4BS_4960367	chr4B	816354	816296
AX-108962526	4.38	4B	4BS_4943153	chr4B	1053707	1053777
AX-109032953	4.38	4B	4BS_4948248	chr4B	1133016	1132946
AX-109052207	4.38	4B	4BS_4861228	chr4B	1180234	1180304
AX-109270466	4.38	4B	4BS_4943153	chr4B	1054534	1054604
AX-109368876	4.38	4B	4BS_4960367	chr4B	812009	811939
AX-109381332	4.38	4B	4BS_4872427	chr4B	1066177	1066107
AX-109458043	4.38	4B	4BS_4863960	chr4B	824045	823975
AX-109502073	4.38	4B	4BS_4923312	chr4B	1048869	1048799
AX-109830629	4.38	4B	4BS_4960367	chr4B	822365	822295
AX-109970807	4.38	4B	4BS_4861228	chr4B	1179592	1179662
AX-110049834	4.38	4B	4BS_4872427	chr4B	1059102	1059032
AX-110067836	4.38	4B	4BS_4906878	chr4B	852857	852927
AX-110369545	4.38	4B	4BS_4872427	chr4B	1066746	1066676
AX-110427551	4.38	4B	4BS_4960367	chr4B	816735	816665
AX-110529342	4.38	4B	4BS_4960367	chr4B	812299	812266
AX-110594543	4.38	4B	4BS_4887914	chr4B	1078870	1078940
AX-110945354	4.38	4B	4BS_4861228	chr4B	1181132	1181202
AX-111088061	4.38	4B	4BS_4960367	chr4B	820849	820779
AX-111177508	4.38	4B	6BS_2954711	chr4B	1082308	1082352
AX-111213780	4.38	4B	4BS_4887452	chr4B	1101091	1101021
AX-111489948	4.38	4B	4BS_4960367	chr4B	817422	817352
AX-111536723	4.38	4B	4BS_4872427	chr4B	1065325	1065255
AX-111609374	4.38	4B	4BS_4882644	chr4B	1107236	1107306
AX-111611281	4.38	4B	4BS_4923312	chr4B	1047639	1047569
AX-111623280	4.38	4B	4BS_4887452	chr4B	1090797	1090727
AX-94776424	4.38	4B	5BL_10891930
AX-94629895	4.571	4B	4BS_4946269	chr4B	1562369	1562439
AX-109527116	4.889	4B	4BS_4948853	chr4B	652933	652863
AX-110379059	4.889	4B	4BS_4948853	chr4B	650489	650419
AX-110589581	4.889	4B	4BS_4948853	chr4B	639905	639835
AX-111167659	4.889	4B	4BS_4912546	chr4B	653940	654010
AX-111669599	4.889	4B	4BS_4948853	chr4B	641520	641450
AX-94794444	5.151	4B	4BS_4962497	chr4B	622420	622490
AX-108730259	5.468	4B	4BS_4935884	chr4B	3825541	3825611
AX-108741973	5.468	4B	4BS_4901537	chr4B	1820839	1820900
AX-108750428	5.468	4B	4BS_4944160	chr4B	557536	557606
AX-108779354	5.468	4B	4BS_4959067	chr4B	2331118	2331048
AX-108801978	5.468	4B	4BS_4948853	chr4B	639306	639236
AX-108812567	5.468	4B	4BS_4921452	chr4B	3886590	3886660
AX-108958682	5.468	4B	4DS_2317201
AX-108981981	5.468	4B	4BS_4914469
AX-108993887	5.468	4B	4BS_4874366	chr4B	1810186	1810256
AX-108998770	5.468	4B	4BS_4921721	chr4B	2696525	2696455
AX-109273878	5.468	4B	4BS_2801357
AX-109408647	5.468	4B	6AS_4414931
AX-109504202	5.468	4B	4BS_4958406
AX-109547619	5.468	4B	4BS_4935884	chr4B	3833399	3833469
AX-109601703	5.468	4B	4BS_4959276	chr4B	2205398	2205468
AX-109944473	5.468	4B	2AS_5291572	chr4B	3448272	3448202
AX-109946437	5.468	4B	4BS_4922489	chr4B	538337	538267
AX-109993395	5.468	4B	4BL_6870050	chr4B	621512499	621512569
AX-110020950	5.468	4B	4BS_2801357
AX-110392413	5.468	4B	4BS_4922489	chr4B	537509	537439
AX-110412216	5.468	4B	4BS_4861300	chr4B	3551888	3551818
AX-110412479	5.468	4B	4BS_4901537	chr4B	1837906	1837976
AX-110458861	5.468	4B	4BS_4866203	chr4B	2743495	2743425
AX-110477858	5.468	4B	4BS_4920151	chr4B	2222031	2222101
AX-110483638	5.468	4B	4BS_4879848
AX-110511705	5.468	4B	4BS_4959276	chr4B	2234900	2234970
AX-110540591	5.468	4B	4BS_4874366	chr4B	1816803	1816873
AX-110643315	5.468	4B	4BS_4935884	chr4B	3865475	3865545
AX-110940812	5.468	4B	4BS_4935884	chr4B	3853727	3853797
AX-111002344	5.468	4B	4BS_2801357
AX-111115259	5.468	4B	4BS_4892030	chr4B	3714044	3713974
AX-111122480	5.468	4B	4BS_4935884	chr4B	3823710	3823780
AX-111139346	5.468	4B	4BS_4944755
AX-111159035	5.468	4B	4BS_4935884	chr4B	3866345	3866415
AX-111171165	5.468	4B	4BS_4935884	chr4B	3859614	3859684
AX-111189096	5.468	4B	4BS_4901537	chr4B	1831412	1831482
AX-111362179	5.468	4B	4DL_7895668
AX-111486102	5.468	4B	4BS_4935884	chr4B	3826695	3826765
AX-111508137	5.468	4B	4DS_1231785	chr4B	1822813	1822883
AX-111515917	5.468	4B	4BS_4917107	chr4B	3626572	3626642
AX-111537066	5.468	4B	4BS_4895336	chr4B	1601227	1601297
AX-111573999	5.468	4B	4BS_4921721
AX-111589899	5.468	4B	4BS_4874366	chr4B	1812465	1812535
AX-111595472	5.468	4B	4DS_2302160	chr4B	539001	538938
AX-111612945	5.468	4B	4DS_2279841	chr4B	1816713	1816783
AX-111629106	5.468	4B	4BS_4914469
AX-111651270	5.468	4B	4BS_4935884	chr4B	3830928	3830998
AX-112288828	5.468	4B	4AL_7171164
AX-86178389	5.468	4B	4BS_4946269	chr4B	1562484	1562554
AX-94382482	5.468	4B	4DS_2325102
AX-94397362	5.468	4B	2AS_5271203	chr4B	3420100	3420030
AX-94400346	5.468	4B	2AS_5271203	chr4B	3420063	3419993
AX-94414107	5.468	4B	4BS_4941089	chr4B	6027311	6027381
AX-94417488	5.468	4B	4BS_4892049	chr4B	3782756	3782686
AX-94420385	5.468	4B	4BS_4935884	chr4B	3861239	3861309
AX-94421682	5.468	4B	4DS_2279841	chr4B	1814849	1814803
AX-94425015	5.468	4B	4BS_4946269	chr4B	1562521	1562591
AX-94438609	5.468	4B	4BS_4946269	chr4B	1562848	1562918
AX-94448046	5.468	4B	4BS_4946269	chr4B	1562783	1562853
AX-94486428	5.468	4B	4BS_4910359	chr4B	3420172	3420102
AX-94486981	5.468	4B	4BS_4946269	chr4B	1562547	1562611
AX-94499986	5.468	4B	4BS_4901537	chr4B	1820922	1820992
AX-94535452	5.468	4B	4BS_4901537	chr4B	1821040	1821110
AX-94538669	5.468	4B	7BL_6633074
AX-94570076	5.468	4B	4BS_4892049	chr4B	3782683	3782613
AX-94572741	5.468	4B	4BS_4962497	chr4B	621258	621328
AX-94631724	5.468	4B	7BL_6633074
AX-94642557	5.468	4B	4AL_7162344	chr4B	1814350	1814276
AX-94651230	5.468	4B	4BS_4862923	chr4B	2379877	2379807
AX-94659451	5.468	4B	4AL_7080509	chr4B	1822915	1822966
AX-94696405	5.468	4B	4BS_4961178	chr4B	3734057	3733987
AX-94701629	5.468	4B	4BS_4946269	chr4B	1562410	1562480
AX-94730013	5.468	4B	4BS_4935884	chr4B	3860881	3860951
AX-94731962	5.468	4B	4DS_1231785	chr4B	1822477	1822547
AX-94779696	5.468	4B	4DS_1231785	chr4B	1822849	1822919
AX-94789404	5.468	4B	4BS_2274873	chr4B	6141354	6141287
AX-94865498	5.468	4B	4BS_4955632	chr4B	2435692	2435762
AX-94935698	5.468	4B	4BS_4935884	chr4B	3860906	3860976
AX-94946328	5.468	4B	4AL_7114937	chr4B	6141284	6141354
AX-94953873	5.468	4B	4BS_3308394	chr4B	2209306	2209236
AX-95078073	5.468	4B	4BS_4914469
AX-95081162	5.468	4B	4BS_4914469
AX-95084103	5.468	4B	4DS_2327026	chr4B	3734176	3734106
AX-95086844	5.468	4B	4AL_3364653	chr4B	1745429	1745359
AX-95101498	5.468	4B	4DS_2316344	chr4B	6149412	6149479
AX-95103084	5.468	4B	4AL_7080509	chr4B	1822816	1822883
AX-95106742	5.468	4B	4DS_1231785	chr4B	1822480	1822550
AX-95114432	5.468	4B	4BS_4960202	chr4B	2410260	2410191
AX-95139330	5.468	4B	4BS_4962497	chr4B	621264	621334
AX-95148627	5.468	4B	4BS_4893017	chr4B	593515	593445
AX-95151420	5.468	4B	4BS_4914469
AX-95151828	5.468	4B	7BS_3163601
AX-95185974	5.468	4B	4BS_4941089	chr4B	6027571	6027641
AX-95186017	5.468	4B	5BL_7403396	chr4B	3430858	3430928
AX-95187956	5.468	4B	4BS_4901537	chr4B	1821266	1821336
AX-95199164	5.468	4B	7BL_6633074
AX-95231356	5.468	4B	4BS_4946269	chr4B	1562335	1562405
AX-95245315	5.468	4B	4BS_4892049	chr4B	3782666	3782596
AX-108733310	7.125	4B	4BS_4870530	chr4B	5461154	5461084
AX-108841345	7.125	4B	4BS_4871850	chr4B	5538541	5538611
AX-108892130	7.125	4B	4DS_2281482	chr4B	5533694	5533742
AX-108923771	7.125	4B	4BS_2216773	chr4B	4991953	4992023
AX-109449610	7.125	4B	4BS_4870530	chr4B	5457446	5457376
AX-109463496	7.125	4B	4BS_4870530	chr4B	5461547	5461477
AX-109474395	7.125	4B	4BS_835785	chr4B	5257679	5257609
AX-109494547	7.125	4B	4BS_2216773	chr4B	4997732	4997802
AX-109534081	7.125	4B	4BS_4910958	chr4B	4894746	4894816
AX-109568617	7.125	4B	4BS_4871850	chr4B	5530580	5530650
AX-109942066	7.125	4B	4BS_2216773	chr4B	4990679	4990749
AX-109950693	7.125	4B	4BS_2216773	chr4B	4992718	4992788
AX-110034465	7.125	4B	4BS_4871850	chr4B	5538610	5538680
AX-110064514	7.125	4B	4BS_2216773	chr4B	4991094	4991164
AX-110108335	7.125	4B	4DS_2314998	chr4B	5522972	5523042
AX-110366613	7.125	4B	4BS_4919772	chr4B	4947149	4947219
AX-110486034	7.125	4B	4BS_4961043	chr4B	4961204	4961134
AX-110542077	7.125	4B	4BS_4947736	chr4B	5364510	5364440
AX-110664745	7.125	4B	4DS_2281482	chr4B	5534080	5534150
AX-110676685	7.125	4B	4BL_6984765	chr4B	324440594	324440524
AX-111030900	7.125	4B	4BS_4871850	chr4B	5527028	5527098
AX-111464381	7.125	4B	4BS_4910958	chr4B	4894961	4895031
AX-111491452	7.125	4B	4BS_4910958	chr4B	4895542	4895612
AX-111580879	7.125	4B	4BS_2216773	chr4B	4997601	4997671
AX-111647774	7.125	4B	4BS_4910958	chr4B	4897542	4897612
AX-94531346	7.125	4B	4BS_2216773	chr4B	4992559	4992489
AX-108741366	7.617	4B	4BS_4910958	chr4B	4888829	4888899
AX-108739211	8.213	4B	4BS_4910958	chr4B	4887137	4887207
AX-108760910	8.213	4B	4BS_4956960	chr4B	6813621	6813691
AX-108763502	8.213	4B	4BS_4946709	chr4B	7382504	7382574
AX-108798633	8.213	4B	4BS_4912297	chr4B	4847270	4847340
AX-108827073	8.213	4B	4BS_4904904	chr4B	4373218	4373148
AX-108830475	8.213	4B	4BS_4947956	chr4B	7027341	7027411
AX-108852650	8.213	4B	4BS_4947956	chr4B	7019821	7019891
AX-108867134	8.213	4B	4BS_4886078	chr4B	4537023	4536953
AX-108877003	8.213	4B	4BS_4947956	chr4B	7025814	7025884
AX-108890245	8.213	4B	4BS_3691830	chr4B	4248966	4248896
AX-108895916	8.213	4B	4BS_4959600	chr4B	4302753	4302823
AX-108901447	8.213	4B	4BS_4870233	chr4B	4521669	4521599
AX-108922069	8.213	4B	4BS_4860295	chr4B	6947462	6947392
AX-108983386	8.213	4B	4BS_4922790	chr4B	6961084	6961154
AX-108997475	8.213	4B	4BS_4947956	chr4B	7036719	7036782
AX-109298620	8.213	4B	4BS_4946709	chr4B	7383810	7383880
AX-109320837	8.213	4B	4BS_4958099	chr4B	4477965	4477895
AX-109368662	8.213	4B	4BS_4912297	chr4B	4847655	4847725
AX-109399190	8.213	4B	4BS_4917512	chr4B	6935960	6936030
AX-109429310	8.213	4B	4BS_4860295	chr4B	6947512	6947442
AX-109433453	8.213	4B	4BS_4959600	chr4B	4299450	4299520
AX-109441143	8.213	4B	4BS_4908743
AX-109441323	8.213	4B	4BS_4957143	chr4B	6642076	6642146
AX-109449425	8.213	4B	4BS_4870233	chr4B	4518074	4518004
AX-109469908	8.213	4B	4BS_4900377	chr4B	4287126	4287056
AX-109570011	8.213	4B	4BS_4908743
AX-109574033	8.213	4B	4BS_4947956	chr4B	7036772	7036842
AX-109816255	8.213	4B	4BS_4912297	chr4B	4849505	4849575
AX-109833379	8.213	4B	4BS_4908743
AX-109892668	8.213	4B	4BS_4947956	chr4B	7025906	7025976
AX-109918340	8.213	4B	4BS_4959852	chr4B	6637304	6637234
AX-109938554	8.213	4B	4BL_4016810	chr4B	7162950	7163020
AX-109954164	8.213	4B	4BS_4860295	chr4B	6944350	6944280
AX-109977378	8.213	4B	4BS_4947956	chr4B	7031523	7031593
AX-109980265	8.213	4B	4BS_4956521	chr4B	6788020	6787950
AX-110078172	8.213	4B	4BS_4908743
AX-110096551	8.213	4B	4BS_4908743
AX-110122125	8.213	4B	4BS_4926534	chr4B	4335033	4335103
AX-110365878	8.213	4B	4BS_4922790	chr4B	6956453	6956523
AX-110373133	8.213	4B	4BS_4959851	chr4B	6537038	6536968
AX-110389438	8.213	4B	4BS_4914708	chr4B	7155540	7155610
AX-110390569	8.213	4B	4BS_4860295	chr4B	6941512	6941442
AX-110410347	8.213	4B	4BS_4870233	chr4B	4523050	4522980
AX-110419886	8.213	4B	4BS_4908743
AX-110432385	8.213	4B	4BS_4922790	chr4B	6957024	6957094
AX-110432811	8.213	4B	4BS_4962436	chr4B	6557556	6557626
AX-110462736	8.213	4B	4BS_4885194	chr4B	6677512	6677582
AX-110468378	8.213	4B	4BS_4950597	chr4B	7354243	7354313
AX-110473959	8.213	4B	4BS_4896992	chr4B	6660739	6660669
AX-110474495	8.213	4B	4BS_4922790	chr4B	6955343	6955413
AX-110485210	8.213	4B	4BS_4957621	chr4B	6648910	6648980
AX-110489942	8.213	4B	4BS_4959851	chr4B	6534743	6534673
AX-110512508	8.213	4B	4BS_4904904	chr4B	4379766	4379696
AX-110521066	8.213	4B	4BS_4917512	chr4B	6937614	6937684
AX-110558155	8.213	4B	4BS_4886078	chr4B	4541632	4541562
AX-110565314	8.213	4B	4BS_4921383	chr4B	6549427	6549357
AX-110641451	8.213	4B	4BS_4922790	chr4B	6959936	6960006
AX-110647189	8.213	4B	4BS_4959033	chr4B	7046233	7046303
AX-110924018	8.213	4B	4BS_4947956	chr4B	7032287	7032357
AX-110927041	8.213	4B	4BS_4886078	chr4B	4541147	4541077
AX-110973092	8.213	4B	4BS_4958099	chr4B	4478098	4478037
AX-110981963	8.213	4B	4BS_4947956	chr4B	7024630	7024700
AX-110984553	8.213	4B	4BS_4896992	chr4B	6665993	6665923
AX-110996691	8.213	4B	4BS_4870233	chr4B	4523346	4523416
AX-111013668	8.213	4B	4BS_4947956	chr4B	7024678	7024748
AX-111022516	8.213	4B	4BS_4872619	chr4B	4743202	4743272
AX-111042223	8.213	4B	4BS_4922790	chr4B	6956854	6956913
AX-111058939	8.213	4B	4BS_4959033	chr4B	7046557	7046627
AX-111073129	8.213	4B	4BS_4936447	chr4B	7404885	7404815
AX-111089362	8.213	4B	4BS_4958099	chr4B	4480613	4480543
AX-111089499	8.213	4B	4BS_4959600	chr4B	4301036	4301106
AX-111122925	8.213	4B	4BS_4918080	chr4B	4782930	4782860
AX-111257168	8.213	4B	4BS_4860295	chr4B	6946946	6946876
AX-111450082	8.213	4B	4BS_4926534	chr4B	4330775	4330845
AX-111462285	8.213	4B	4BS_4900377	chr4B	4285183	4285113
AX-111478511	8.213	4B	4BS_4943667	chr4B	6556408	6556478
AX-111503368	8.213	4B	4BS_4870233	chr4B	4521608	4521538
AX-111510337	8.213	4B	4BS_4917512	chr4B	6935731	6935801
AX-111567061	8.213	4B	4BS_4917512	chr4B	6935159	6935229
AX-111580991	8.213	4B	4BS_4870233	chr4B	4517995	4517925
AX-111588617	8.213	4B	4BS_4959600	chr4B	4300050	4300120
AX-111620166	8.213	4B	4BS_4959851	chr4B	6535527	6535457
AX-111681231	8.213	4B	4BS_4918335	chr4B	6855539	6855469
AX-111696957	8.213	4B	4BS_4860295	chr4B	6940128	6940058
AX-111711440	8.213	4B	4BS_4908743
AX-111735020	8.213	4B	4BS_4922790	chr4B	6956952	6957022
AX-111738184	8.213	4B	4BS_4959033	chr4B	7047295	7047365
AX-111757667	8.213	4B	4BS_4958099	chr4B	4480403	4480333
AX-111831001	8.213	4B	4BS_4958871	chr4B	4409790	4409720
AX-111915244	8.213	4B	4DS_2269791
AX-89321865	8.213	4B	4BS_4917512	chr4B	6937113	6937183
AX-89475307	8.213	4B	4BS_4947956	chr4B	7038379	7038449
AX-89607019	8.213	4B	4BS_4947956	chr4B	7030141	7030172
AX-94403610	8.213	4B	4BS_4957144	chr4B	6639739	6639669
AX-94428598	8.213	4B	4BS_4959600	chr4B	4332845	4332915
AX-94900347	8.213	4B	4AL_7122570	chr4B	6567494	6567424
AX-94981499	8.213	4B	6BL_4398962	chr4B	6567807	6567737
AX-95135311	8.213	4B	4BS_4935835	chr4B	6573394	6573324
AX-95632191	8.213	4B	4BS_4959033	chr4B	7043808	7043738
AX-95632326	8.213	4B	4BS_4912297	chr4B	4850003	4849933
AX-111700567	8.542	4B	4BS_4883119	chr4B	7546064	7546134
AX-109317840	8.662	4B	4BS_4883119	chr4B	7550191	7550261
AX-110379364	10.598	4B	4BS_4947629	chr4B	9818359	9818429
AX-110576785	10.598	4B	4BS_4895536	chr4B	9943523	9943593
AX-89547399	10.598	4B	4BS_4962319	chr4B	9847856	9847786
AX-89553152	10.598	4B	4BS_4901491	chr4B	9706345	9706415
AX-111691908	10.752	4B	4BS_4961259	chr4B	8560107	8560037
AX-94722630	10.752	4B	4BS_4893305	chr4B	9389660	9389730
AX-111003271	13.485	4B	4BS_4901688	chr4B	10611505	10611575
AX-111474959	13.485	4B	4BS_4901688	chr4B	10614802	10614872
AX-111481149	13.485	4B	4BS_4901688	chr4B	10611068	10611138
AX-89469514	13.485	4B	4BS_4899345	chr4B	10597260	10597330
AX-110383669	14.076	4B	4BS_4860672	chr4B	10708530	10708600
AX-111592017	14.076	4B	4BS_4860672	chr4B	10710367	10710437
AX-110378006	16.248	4B	4BS_4892350	chr4B	11426817	11426887
AX-110978941	16.248	4B	4BS_4892350	chr4B	11427690	11427760
AX-89704189	16.248	4B	4BS_4892350	chr4B	11426948	11427018
AX-108910362	16.678	4B	4BS_4916161	chr4B	11585847	11585917
AX-108958577	16.678	4B	4BS_4892350	chr4B	11432031	11432101
AX-108959147	16.678	4B	4BS_4878097	chr4B	11609406	11609476
AX-109323724	16.678	4B	4BS_4905048	chr4B	11621054	11620984
AX-109856418	16.678	4B	4BS_4916161	chr4B	11594338	11594408
AX-110076607	16.678	4B	4BS_4892350	chr4B	11430534	11430604
AX-110161827	16.678	4B	4BS_4916161	chr4B	11593854	11593924
AX-110668959	16.678	4B	4BS_4916161	chr4B	11596018	11596088
AX-110919435	16.678	4B	4BS_4892350	chr4B	11435948	11436018
AX-111152433	16.678	4B	4BS_4916161	chr4B	11587113	11587169
AX-111251248	16.678	4B	4BS_4901431	chr4B	11654405	11654475
AX-111470511	16.678	4B	4BS_4892350	chr4B	11436177	11436247
AX-111560322	16.678	4B	4BS_4916161	chr4B	11587307	11587377
AX-111710768	16.678	4B	4BS_4892350	chr4B	11430900	11430970
AX-111764671	16.678	4B	4BS_4905048	chr4B	650785401	650785349
AX-110364576	17.833	4B	4BS_4937702	chr4B	11723687	11723617
AX-108732014	18.726	4B	4BS_4886529	chr4B	12239275	12239345
AX-108740460	18.726	4B	4BS_4884008	chr4B	13123730	13123800
AX-108771330	18.726	4B	4BS_4889343	chr4B	13085325	13085255
AX-108807722	18.726	4B	4BS_4904265	chr4B	12513738	12513668
AX-108831961	18.726	4B	4BS_4904265	chr4B	12516255	12516185
AX-108877636	18.726	4B	4BS_3961003	chr4B	12253076	12253146
AX-108883960	18.726	4B	4BS_4920499	chr4B	12525223	12525293
AX-108891993	18.726	4B	4BS_4894007	chr4B	13052383	13052313
AX-108893723	18.726	4B	4BS_4904265	chr4B	12493328	12493258
AX-108932092	18.726	4B	4BS_4888449	chr4B	12141056	12141126
AX-108940369	18.726	4B	4BS_4886529	chr4B	12231826	12231896
AX-108947143	18.726	4B	4BS_4938663	chr4B	12562617	12562547
AX-108966303	18.726	4B	4BS_4888449	chr4B	12143564	12143634
AX-109000367	18.726	4B	4AL_7124377	chr4B	12528839	12528909
AX-109074448	18.726	4B	4BS_4959228	chr4B	12116800	12116870
AX-109300091	18.726	4B	4BS_4889343	chr4B	13083026	13082956
AX-109308079	18.726	4B	4BS_4910335	chr4B	12381120	12381190
AX-109400438	18.726	4B	4BS_4876698	chr4B	12268817	12268747
AX-109410167	18.726	4B	4BS_4958424	chr4B	12851774	12851704
AX-109410886	18.726	4B	4BS_4904265	chr4B	12494036	12493966
AX-109415805	18.726	4B	4BS_4920499	chr4B	12538127	12538197
AX-109452293	18.726	4B	4BS_4920499	chr4B	12539400	12539470
AX-109459819	18.726	4B	4BS_4879255	chr4B	12869710	12869780
AX-109474247	18.726	4B	4BS_4916428	chr4B	12752856	12752786
AX-109476624	18.726	4B	4BS_4889343	chr4B	13099570	13099500
AX-109553068	18.726	4B	4BS_4888449	chr4B	12141276	12141346
AX-109577849	18.726	4B	4BS_4933820	chr4B	12443300	12443230
AX-109578938	18.726	4B	4BS_4887003	chr4B	12619021	12618951
AX-109824341	18.726	4B	4BS_4904265	chr4B	12493294	12493224
AX-109838313	18.726	4B	4BS_4889343	chr4B	13092023	13091953
AX-109845255	18.726	4B	4BS_4884008	chr4B	13125090	13125160
AX-109852046	18.726	4B	4BS_4887223	chr4B	12823052	12822982
AX-109912149	18.726	4B	4BS_4904715	chr4B	12262653	12262723
AX-109932698	18.726	4B	4BS_4879255	chr4B	12868146	12868216
AX-109948525	18.726	4B	4BS_4876698	chr4B	12271989	12271919
AX-109949613	18.726	4B	4BS_4887003	chr4B	12623605	12623535
AX-109986770	18.726	4B	6AL_1438306	chr4B	12492905	12492835
AX-110014504	18.726	4B	4BS_4872596	chr4B	13200011	13199941
AX-110045018	18.726	4B	4BS_4887003	chr4B	12609561	12609491
AX-110094773	18.726	4B	4BS_4904265	chr4B	12493427	12493357
AX-110409137	18.726	4B	4BS_4920499	chr4B	12537686	12537744
AX-110415647	18.726	4B	4BS_4945822	chr4B	12892536	12892466
AX-110416393	18.726	4B	4BS_4889343	chr4B	13097998	13097928
AX-110519648	18.726	4B	4BS_4904265	chr4B	12493793	12493723
AX-110533336	18.726	4B	4BS_4904265	chr4B	12513188	12513118
AX-110533458	18.726	4B	4BS_4886529	chr4B	12239194	12239264
AX-110577947	18.726	4B	4BS_4920499	chr4B	12528803	12528873
AX-110616671	18.726	4B	4BS_4886529	chr4B	12231155	12231225
AX-110621613	18.726	4B	4BS_4920499	chr4B	12524719	12524789
AX-110675382	18.726	4B	4BS_4887003	chr4B	12622102	12622032
AX-110926967	18.726	4B	4BS_4876698	chr4B	12269893	12269823
AX-110935326	18.726	4B	4BS_4904265	chr4B	12512779	12512709
AX-110952023	18.726	4B	4BS_4886529	chr4B	12228393	12228463
AX-110955229	18.726	4B	4BS_4886529	chr4B	12231962	12232032
AX-110965080	18.726	4B	4BS_4887003	chr4B	12623540	12623470
AX-110968851	18.726	4B	4BS_4903952	chr4B	12437440	12437510
AX-111016088	18.726	4B	4BS_4937068	chr4B	12827954	12828024
AX-111121463	18.726	4B	4BS_4899543	chr4B	13276585	13276655
AX-111166027	18.726	4B	4BS_4889343	chr4B	13091381	13091311
AX-111172433	18.726	4B	4BS_4888449	chr4B	12145062	12145132
AX-111182806	18.726	4B	4BS_4888449	chr4B	12146367	12146437
AX-111231478	18.726	4B	4BS_3961003	chr4B	12253719	12253789
AX-111456611	18.726	4B	4BS_4889343	chr4B	13099804	13099734
AX-111480414	18.726	4B	4BS_4863711	chr4B	13221712	13221642
AX-111515121	18.726	4B	4BS_4904265	chr4B	12493984	12493914
AX-111541857	18.726	4B	4BS_4920499	chr4B	12532981	12533051
AX-111555159	18.726	4B	7AL_4438737
AX-111604374	18.726	4B	4BS_4910335	chr4B	12373429	12373499
AX-111640796	18.726	4B	4BS_4920499	chr4B	12536661	12536731
AX-111661610	18.726	4B	4BS_4886529	chr4B	12232091	12232161
AX-111677448	18.726	4B	4BS_4953253	chr4B	11927189	11927119
AX-111728330	18.726	4B	4BS_4888449	chr4B	12146322	12146392
AX-111739947	18.726	4B	4BS_4920499	chr4B	12524118	12524188
AX-111829605	18.726	4B	4BS_4937068	chr4B	12827780	12827850
AX-89317354	18.726	4B	4BS_4904265	chr4B	12493553	12493483
AX-89370438	18.726	4B	4BS_4886529	chr4B	12239440	12239510
AX-89451286	18.726	4B	4BS_4953253	chr4B	11927262	11927192
AX-89728715	18.726	4B	4BS_4945822	chr4B	12893614	12893684
AX-94432712	18.726	4B	4BS_4945822	chr4B	12888737	12888667
AX-94465412	18.726	4B	4DS_2302886	chr4B	13054105	13054048
AX-94474884	18.726	4B	4BS_4945822	chr4B	12893587	12893657
AX-94526567	18.726	4B	7BS_3143859	chr4B	12553272	12553202
AX-95132515	18.726	4B	4BS_3961003	chr4B	12253007	12253077
AX-95146558	18.726	4B	7DL_3328882	chr4B	619974643	619974711
AX-95222663	18.726	4B	4DS_2302886	chr4B	13054226	13054156
AX-95684402	18.726	4B	4BS_4945822	chr4B	12892113	12892043
AX-111476002	19.193	4B	4BS_4861895	chr4B	11905115	11905045
Xmag4087	19.951	4B	4AL_7121931
AX-109890837	20.506	4B	5AL_2247820
AX-110046737	20.506	4B	5AL_2744210
AX-109553439	20.506	4B	4BS_4899543	chr4B	13278859	13278929
AX-109867593	20.506	4B	4BS_3717707	chr4B	13286342	13286412
AX-110664622	20.506	4B	4BS_4899543	chr4B	13279255	13279325
AX-111088730	20.506	4B	4BS_4933142	chr4B	13299191	13299121
AX-111467237	20.506	4B	4BS_4933142	chr4B	13300323	13300253
AX-111473668	20.506	4B	4BS_4933142	chr4B	13299578	13299508
AX-89438906	20.506	4B	4BS_4933142	chr4B	13301025	13300955
AX-89711280	20.506	4B	4BS_4933142	chr4B	13297238	13297168
AX-94639090	20.506	4B	4BS_4899543	chr4B	13280365	13280295
AX-108734704	20.672	4B	4BS_4861312	chr4B	13459478	13459548
AX-108792932	20.672	4B	4BS_4867837	chr4B	13839753	13839823
AX-109010961	20.672	4B	4BS_4937005	chr4B	13406918	13406988
AX-109401309	20.672	4B	4BS_4860506	chr4B	13426802	13426872
AX-109412665	20.672	4B	4BS_4955484	chr4B	13580071	13580001
AX-109437325	20.672	4B	4BS_4937005	chr4B	13407207	13407277
AX-109535230	20.672	4B	4BS_4860506	chr4B	13428501	13428571
AX-109546142	20.672	4B	4BS_4959618	chr4B	13940712	13940642
AX-109821099	20.672	4B	4BS_4860506	chr4B	13428755	13428825
AX-109853101	20.672	4B	4BS_4860506	chr4B	13424810	13424880
AX-109988646	20.672	4B	4BS_4955484	chr4B	13584879	13584809
AX-110037505	20.672	4B	4BS_4929386	chr4B	13319849	13319919
AX-110091180	20.672	4B	4BS_4937005	chr4B	13407658	13407728
AX-110102973	20.672	4B	4BS_4860506	chr4B	13425969	13426039
AX-110411961	20.672	4B	4BS_4937005	chr4B	13407587	13407657
AX-110411962	20.672	4B	4BS_4937005	chr4B	13406777	13406847
AX-110548194	20.672	4B	4BS_4960887	chr4B	13743253	13743323
AX-110602796	20.672	4B	4BS_4933142	chr4B	13308448	13308378
AX-110632922	20.672	4B	4BS_4860506	chr4B	13421136	13421206
AX-110907280	20.672	4B	4BS_4860506	chr4B	13417025	13417095
AX-110947088	20.672	4B	4BS_4937005	chr4B	13409683	13409753
AX-111007164	20.672	4B	4BS_4933142	chr4B	13302953	13302883
AX-111032853	20.672	4B	4BS_4914533	chr4B	13393147	13393217
AX-111081559	20.672	4B	4BS_4860506	chr4B	13428607	13428677
AX-111084321	20.672	4B	4BS_4860506	chr4B	13427441	13427511
AX-111146815	20.672	4B	4BS_4959618	chr4B	13940622	13940552
AX-111282490	20.672	4B	4BS_4882963	chr4B	13652201	13652271
AX-111537085	20.672	4B	4BS_4914533	chr4B	13393223	13393293
AX-111565384	20.672	4B	4BS_4937005	chr4B	13405552	13405622
AX-111607901	20.672	4B	4BS_4955484	chr4B	13575619	13575549
AX-111641369	20.672	4B	4BS_4902612	chr4B	13904365	13904408
AX-111648212	20.672	4B	4BS_4937005	chr4B	13410410	13410480
AX-89414036	20.672	4B	4BS_4860506	chr4B	13419468	13419538
AX-89454082	20.672	4B	4BS_4959618	chr4B	13943584	13943514
AX-89603138	20.672	4B	4BS_4937005	chr4B	13408795	13408865
AX-94651884	20.672	4B	4BS_4860506	chr4B	13423058	13422988
AX-95679020	20.672	4B	4BS_4937005	chr4B	13411316	13411246
AX-109030061	20.843	4B	4BS_4954867	chr4B	13970716	13970646
AX-110975962	20.843	4B	4BS_4954867	chr4B	13969718	13969648
AX-110983720	20.843	4B	4BS_4954867	chr4B	13980077	13980007
AX-111041097	20.843	4B	4BS_4954867	chr4B	13974485	13974415
AX-111587663	20.843	4B	4BS_4954867	chr4B	13965526	13965456
AX-86175313	20.843	4B	4DS_2279114	chr4B	13976561	13976491
AX-108787210	20.93	4B	4BS_4954867	chr4B	13977678	13977608
AX-110089892	20.93	4B	4BS_4954867	chr4B	13973727	13973657
AX-110506375	20.93	4B	4BS_4954867	chr4B	13984176	13984117
AX-110641949	20.93	4B	4BS_4954867	chr4B	13982963	13982893
AX-110652160	20.93	4B	4BS_4954867	chr4B	13971431	13971361
AX-110928495	20.93	4B	4BS_4954867	chr4B	13983510	13983440
AX-94573388	20.93	4B	4DS_2279114	chr4B	13977108	13977178
AX-108739443	21.335	4B	4BS_4892838	chr4B	14047202	14047272
AX-108740874	21.335	4B	4BS_4889670	chr4B	16054303	16054373
AX-108750128	21.335	4B	4BS_4865305	chr4B	15433719	15433649
AX-108778739	21.335	4B	4BS_4911970	chr4B	15411610	15411663
AX-108819906	21.335	4B	4BS_4948660	chr4B	15616054	15615984
AX-108824428	21.335	4B	4BS_4963058	chr4B	14343306	14343376
AX-108829168	21.335	4B	4BS_4892838	chr4B	14014708	14014778
AX-108933020	21.335	4B	4BS_4885269	chr4B	14391591	14391661
AX-108933232	21.335	4B	4BS_4901489	chr4B	14268017	14267947
AX-108953258	21.335	4B	4BS_4943454	chr4B	14265524	14265454
AX-108975995	21.335	4B	4BL_6900287	chr4B	16029858	16029928
AX-108983837	21.335	4B	4BS_4961594	chr4B	14056409	14056479
AX-108984103	21.335	4B	4BS_4911970	chr4B	15413181	15413251
AX-109020508	21.335	4B	4BS_4933555	chr4B	15760952	15761022
AX-109271755	21.335	4B	4BS_4889670	chr4B	16054215	16054285
AX-109306143	21.335	4B	4BS_4956640	chr4B	15540361	15540431
AX-109357924	21.335	4B	4BS_4892838	chr4B	13998121	13998191
AX-109401802	21.335	4B	4BS_4961594	chr4B	14051322	14051392
AX-109468652	21.335	4B	4BS_4959042	chr4B	15949292	15949222
AX-109558513	21.335	4B	4BS_4892838	chr4B	14002722	14002792
AX-109583605	21.335	4B	4BS_4884071	chr4B	15927031	15927101
AX-109584525	21.335	4B	4BS_4924304	chr4B	15452323	15452253
AX-109876993	21.335	4B	4BS_4884071	chr4B	15929014	15929084
AX-109898875	21.335	4B	4BS_4891913	chr4B	15596327	15596257
AX-109901470	21.335	4B	4BS_4961594	chr4B	14056357	14056427
AX-109969852	21.335	4B	4BS_4933555	chr4B	15766576	15766646
AX-109984549	21.335	4B	4BS_4892838	chr4B	14004896	14004966
AX-110060455	21.335	4B	4BS_4901489	chr4B	14267929	14267859
AX-110086793	21.335	4B	4BS_4885269	chr4B	14390009	14390079
AX-110162660	21.335	4B	4BS_4947190	chr4B	15408592	15408662
AX-110368216	21.335	4B	4BS_4930205	chr4B	14165205	14165135
AX-110371530	21.335	4B	4BS_4912358	chr4B	15556449	15556379
AX-110418181	21.335	4B	4BS_4933555	chr4B	15766077	15766147
AX-110427153	21.335	4B	4BS_4889670	chr4B	16052656	16052726
AX-110429528	21.335	4B	4BS_4892838	chr4B	14001173	14001243
AX-110438521	21.335	4B	4BS_4873405	chr4B	14189861	14189791
AX-110439949	21.335	4B	4BS_4900453	chr4B	15844053	15844123
AX-110470638	21.335	4B	4BS_4879725	chr4B	14387805	14387735
AX-110515960	21.335	4B	4BS_4913519	chr4B	15933348	15933418
AX-110531267	21.335	4B	4BS_4911970	chr4B	15414954	15415024
AX-110553667	21.335	4B	4BS_4961594	chr4B	14052434	14052504
AX-110561084	21.335	4B	4BS_4873981	chr4B	15747332	15747262
AX-110563162	21.335	4B	4BS_4963058	chr4B	14342825	14342895
AX-110564674	21.335	4B	4BS_4877769	chr4B	15914734	15914664
AX-110579601	21.335	4B	4BS_4943454	chr4B	14266368	14266298
AX-110601368	21.335	4B	4BS_4963058	chr4B	14339703	14339773
AX-110990929	21.335	4B	4BS_4892838	chr4B	13994797	13994867
AX-111033340	21.335	4B	4BS_4889670	chr4B	16055887	16055957
AX-111107314	21.335	4B	4BS_4952162	chr4B	14110364	14110434
AX-111151525	21.335	4B	4BS_4901489	chr4B	14275290	14275220
AX-111469014	21.335	4B	4BS_4955816	chr4B	14836647	14836717
AX-111516370	21.335	4B	4BS_4943454	chr4B	14264795	14264725
AX-111545482	21.335	4B	4BS_4892838	chr4B	13993591	13993661
AX-111578229	21.335	4B	4BS_4933555	chr4B	15754517	15754587
AX-111650179	21.335	4B	4BS_4948660	chr4B	15619098	15619028
AX-111694282	21.335	4B	4BS_4892838	chr4B	14013131	14013201
AX-89384287	21.335	4B	4BS_4963058	chr4B	14339196	14339266
AX-89748062	21.335	4B	4BS_4892838	chr4B	13996784	13996854
AX-94629926	21.335	4B	4BS_4892838	chr4B	14014462	14014532
AX-94799212	21.335	4B	4DS_2323695	chr4B	14118219	14118149
AX-94911857	21.335	4B	3AL_4391858	chr4B	14585542	14585472
AX-95093241	21.335	4B	4DS_2324942	chr4B	14019480	14019411
AX-95229731	21.335	4B	4DS_2324942	chr4B	14013339	14013409
AX-95632275	21.335	4B	4BS_4952162	chr4B	14110499	14110569
AX-109930743	22.102	4B	4BS_4901489	chr4B	14268507	14268437
AX-110071052	22.388	4B	4BS_4911608	chr4B	16385876	16385946
AX-110453926	22.388	4B	4BS_4868210	chr4B	16805100	16805170
AX-95223641	22.388	4B	4BS_4958289	chr4B	16688331	16688401
AX-95658994	24.246	4B	4BS_729165	chr4B	17255215	17255285
AX-108725611	24.591	4B	2AL_6396054
AX-108835597	24.591	4B	4BS_4935958	chr4B	17992617	17992547
AX-109404107	24.591	4B	4BS_4860009	chr4B	17877048	17876978
AX-109900384	24.591	4B	4BS_4868091	chr4B	17830780	17830710
AX-110998014	24.591	4B	2AL_6396054
AX-111540340	24.591	4B	4BS_4929306	chr4B	17847564	17847634
AX-109051746	24.901	4B	4BS_4957293	chr4B	18816087	18816017
AX-109397551	24.901	4B	4BS_4879672	chr4B	18909847	18909917
AX-109463462	24.901	4B	4BS_4936644	chr4B	18096975	18097045
AX-109541484	24.901	4B	4BS_4882340	chr4B	18617381	18617451
AX-109819751	24.901	4B	4BS_4936644	chr4B	18097012	18097082
AX-109968208	24.901	4B	4BS_4936644	chr4B	18085826	18085896
AX-110395823	24.901	4B	4BS_4882340	chr4B	18618512	18618557
AX-110444157	24.901	4B	4BS_4936644	chr4B	18094366	18094436
AX-110923299	24.901	4B	4BS_4958632	chr4B	18654536	18654606
AX-111103130	24.901	4B	4BS_4958632	chr4B	18654829	18654899
AX-111174838	24.901	4B	4BS_4879672	chr4B	18909738	18909808
AX-111482120	24.901	4B	4BS_4936644	chr4B	18096434	18096504
AX-112290549	24.901	4B	4BS_4936644	chr4B	18090929	18090999
AX-111742822	25.024	4B	4BS_4885157	chr4B	18421365	18421435
Xmag2055	26.894	4B	4AL_7132767
AX-109557504	27.47	4B	4BS_4872575	chr4B	20583361	20583291
AX-110959891	27.47	4B	4BS_4872575	chr4B	20584412	20584342
AX-109454068	27.82	4B	4BS_4947994	chr4B	20732435	20732365
AX-110609424	27.82	4B	4BS_4947994	chr4B	20735712	20735642
AX-111133188	28.384	4B	4BS_4859821	chr4B	21806639	21806709
AX-108735636	28.79	4B	4BS_4909772	chr4B	21651671	21651741
AX-108743086	28.79	4B	4BS_4909772	chr4B	21647770	21647840
AX-108761106	28.79	4B	4BS_4885776	chr4B	21623443	21623373
AX-108815849	28.79	4B	4BS_4860746	chr4B	21541936	21541866
AX-108893845	28.79	4B	4BS_4961115	chr4B	21574573	21574503
AX-109002398	28.79	4B	4BS_4860746	chr4B	21551076	21551006
AX-109301243	28.79	4B	4BS_4909772	chr4B	21648859	21648929
AX-109301479	28.79	4B	4BS_4860746	chr4B	21554532	21554462
AX-109349115	28.79	4B	4BS_4909772	chr4B	21651154	21651224
AX-109350150	28.79	4B	4BS_4860746	chr4B	21541206	21541136
AX-109418986	28.79	4B	4BS_4885776	chr4B	21627950	21627880
AX-109427652	28.79	4B	4BS_4885776	chr4B	21625747	21625677
AX-109436159	28.79	4B	4BS_4909772	chr4B	21656407	21656477
AX-109458638	28.79	4B	4BS_4860746	chr4B	21546680	21546610
AX-109475526	28.79	4B	4BS_4909772	chr4B	21644666	21644736
AX-109495176	28.79	4B	4BS_4939534	chr4B	21477777	21477707
AX-109532697	28.79	4B	4BS_4909772	chr4B	21644737	21644807
AX-109553195	28.79	4B	4BS_4909772	chr4B	21642058	21642111
AX-109559485	28.79	4B	4BS_4909772	chr4B	21644796	21644866
AX-109820031	28.79	4B	4BS_4909772	chr4B	21660689	21660759
AX-109859280	28.79	4B	4BS_4901068	chr4B	21703770	21703840
AX-109868087	28.79	4B	4BS_4901068	chr4B	21703831	21703901
AX-109891331	28.79	4B	4BS_4860746	chr4B	21563888	21563818
AX-109906935	28.79	4B	4BS_4909772	chr4B	21650075	21650145
AX-109921232	28.79	4B	4BS_4901068	chr4B	21703165	21703235
AX-109950466	28.79	4B	4BS_4909772	chr4B	21658108	21658178
AX-110039666	28.79	4B	4BS_4860746	chr4B	21541658	21541610
AX-110056261	28.79	4B	4BS_4860746	chr4B	21549780	21549710
AX-110069618	28.79	4B	4BS_4860746	chr4B	21549610	21549540
AX-110085874	28.79	4B	4BS_4860746	chr4B	21551637	21551567
AX-110091009	28.79	4B	4BS_4860746	chr4B	21550410	21550340
AX-110110520	28.79	4B	4BS_4859821	chr4B	21804788	21804858
AX-110364468	28.79	4B	4BS_4901068	chr4B	21705876	21705946
AX-110370289	28.79	4B	4DS_2314749	chr4B	21547185	21547131
AX-110406052	28.79	4B	4BS_4909772	chr4B	21647493	21647563
AX-110455886	28.79	4B	4BS_4909772	chr4B	21642652	21642722
AX-110498179	28.79	4B	4BS_4860746	chr4B	21556587	21556517
AX-110523910	28.79	4B	4DS_2326689	chr4B	21653347	21653417
AX-110546356	28.79	4B	4BS_4860746	chr4B	21551263	21551193
AX-110579839	28.79	4B	4BS_4901068	chr4B	21705432	21705502
AX-110592792	28.79	4B	4BS_4860746	chr4B	21551418	21551348
AX-110631479	28.79	4B	4BS_4909772	chr4B	21644493	21644563
AX-110638867	28.79	4B	4BS_4901068	chr4B	21703700	21703770
AX-110935166	28.79	4B	4BS_4901068	chr4B	21708265	21708335
AX-110957188	28.79	4B	4BS_4909772	chr4B	21650880	21650950
AX-111032537	28.79	4B	4BS_4860746	chr4B	21554777	21554707
AX-111042632	28.79	4B	4BS_4900173	chr4B	21508762	21508832
AX-111172670	28.79	4B	4BS_4901068	chr4B	21708974	21709044
AX-111193783	28.79	4B	4BS_4860746	chr4B	21549245	21549175
AX-111194426	28.79	4B	4BS_4860746	chr4B	21552796	21552726
AX-111466062	28.79	4B	4BS_4860746	chr4B	21556375	21556305
AX-111466806	28.79	4B	4BS_4901068	chr4B	21705332	21705402
AX-111477571	28.79	4B	4BS_4860746	chr4B	21556142	21556072
AX-111494149	28.79	4B	4BS_4860746	chr4B	21554308	21554238
AX-111532291	28.79	4B	4BS_4909772	chr4B	21656468	21656538
AX-111543893	28.79	4B	4BS_4860746	chr4B	21546275	21546205
AX-111568930	28.79	4B	4BS_4860746	chr4B	21544666	21544596
AX-111593492	28.79	4B	4BS_4909772	chr4B	21660623	21660693
AX-111623681	28.79	4B	4BS_4938956	chr4B	21481716	21481786
AX-111641482	28.79	4B	4BS_4885776	chr4B	21623690	21623620
AX-111682211	28.79	4B	4BS_4885776	chr4B	21628811	21628741
AX-89451517	28.79	4B	4BS_4909772	chr4B	21646120	21646190
AX-89514003	28.79	4B	4BS_4860746	chr4B	21553779	21553709
AX-94451852	28.79	4B	4BS_4909772	chr4B	21640390	21640460
AX-94461604	28.79	4B	4BS_4909772	chr4B	21640425	21640495
AX-94535439	28.79	4B	4BS_4909772	chr4B	21640366	21640436
AX-94712941	28.79	4B	4DS_2326689	chr4B	21652498	21652428
AX-95659405	28.79	4B	4BS_4909772	chr4B	21654042	21654112
AX-95173023	29.179	4B	4BS_4916289	chr4B	22825290	22825220
AX-108764265	29.179	4B	4BS_4868564	chr4B	21465350	21465280
AX-111148234	29.43	4B	4BS_4941863	chr4B	22521883	22521953
AX-109471924	30.572	4B	4BS_4871670	chr4B	23705642	23705712
AX-109871279	30.572	4B	4BS_4897488	chr4B	23465345	23465275
AX-109294476	30.791	4B	4DS_2293539	chr4B	23663296	23663321
AX-94488964	30.791	4B	4BS_4898779	chr4B	23658094	23658164
AX-108879111	32.303	4B	4BS_4870097	chr4B	25593044	25593114
AX-108744365	32.912	4B	4BS_4863914	chr4B	25835387	25835317
AX-108793833	32.912	4B	4BS_4863914	chr4B	25842804	25842734
AX-108795010	32.912	4B	4BS_4863914	chr4B	25850322	25850252
AX-108816139	32.912	4B	4BS_1388535	chr4B	25854130	25854060
AX-108840573	32.912	4B	4BS_4914144	chr4B	25888688	25888758
AX-108931731	32.912	4B	4BS_4914144	chr4B	25889648	25889718
AX-108937563	32.912	4B	4BS_4863914	chr4B	25849494	25849424
AX-108967195	32.912	4B	4BS_4863914	chr4B	25833414	25833344
AX-109285613	32.912	4B	4BS_4863914	chr4B	25848989	25848919
AX-109286366	32.912	4B	4BS_4863914	chr4B	25840622	25840552
AX-109287709	32.912	4B	4BS_4863914	chr4B	25835478	25835408
AX-109311996	32.912	4B	4BS_4863914	chr4B	25849712	25849642
AX-109316968	32.912	4B	4BS_4914144	chr4B	25888344	25888414
AX-109333198	32.912	4B	4BS_4863914	chr4B	25851997	25851927
AX-109380345	32.912	4B	4BS_4863914	chr4B	25849813	25849743
AX-109397075	32.912	4B	4BS_4863914	chr4B	25848489	25848419
AX-109463991	32.912	4B	4BS_4863914	chr4B	25835820	25835750
AX-109519968	32.912	4B	4BS_4863914	chr4B	25847761	25847691
AX-109829748	32.912	4B	4BS_4863914	chr4B	25838246	25838176
AX-109913239	32.912	4B	4BS_4863914	chr4B	25835933	25835863
AX-110372981	32.912	4B	4BS_4863914	chr4B	25847902	25847832
AX-110388137	32.912	4B	4BS_4863914	chr4B	25847853	25847783
AX-110410443	32.912	4B	4BS_4914144	chr4B	25889603	25889673
AX-110459763	32.912	4B	4BS_4914144	chr4B	25889860	25889930
AX-110471659	32.912	4B	4BS_4863914	chr4B	25852073	25852003
AX-110541225	32.912	4B	4BS_4914144	chr4B	25888143	25888213
AX-110546283	32.912	4B	4BS_4863914	chr4B	25839470	25839400
AX-110562956	32.912	4B	4BS_4863914	chr4B	25835438	25835368
AX-110625291	32.912	4B	4BS_4863914	chr4B	25843508	25843438
AX-110949287	32.912	4B	4BS_4863914	chr4B	25833320	25833250
AX-110973414	32.912	4B	4BS_4863914	chr4B	25835518	25835448
AX-110976408	32.912	4B	4BS_4863914	chr4B	25833738	25833668
AX-110976703	32.912	4B	4BS_4863914	chr4B	25835987	25835917
AX-111161247	32.912	4B	4BS_4863914	chr4B	25839324	25839254
AX-111459486	32.912	4B	4BS_4863914	chr4B	25835351	25835281
AX-111494900	32.912	4B	4BS_4863914	chr4B	25847125	25847055
AX-111497396	32.912	4B	4BS_4863914	chr4B	25831711	25831641
AX-111541022	32.912	4B	4BS_4863914	chr4B	25834438	25834368
AX-111545548	32.912	4B	4BS_4863914	chr4B	25847639	25847569
AX-111597920	32.912	4B	4BS_4914144	chr4B	25888931	25889001
AX-111602491	32.912	4B	4BS_4863914	chr4B	25836299	25836229
AX-111642482	32.912	4B	4DS_1920120	chr4B	25849067	25848997
AX-94545917	32.912	4B	4BS_4863914	chr4B	25834848	25834778
AX-95143370	33.269	4B	4BS_4885554	chr4B	26281162	26281092
AX-109528402	35.447	4B	4BS_4959255	chr4B	27519802	27519732
AX-110652650	35.447	4B	4BS_4957383	chr4B	27401746	27401676
AX-111173898	35.447	4B	4BS_4959255	chr4B	27521941	27521871
AX-86165080	35.447	4B	4BS_4957383	chr4B	27396798	27396728
AX-94974271	35.447	4B	4BS_4959255	chr4B	27520075	27520005
AX-94993217	35.447	4B	4BS_4957383	chr4B	27397857	27397787
AX-95123487	35.447	4B	4BS_4963368	chr4B	27252538	27252608
AX-109899078	35.602	4B	4BS_4957383	chr4B	27395628	27395558
Xcnl10	36.683	4B	7DS_3964169
Rht-B1b	38.191	4B	4BS_4913659
Rht-B1a	38.916	4B	4BS_4913659
AX-108865778	40.341	4B	4BS_2903167	chr4B	28742259	28742189
AX-109003749	40.341	4B	4BS_4914868	chr4B	28736721	28736791
AX-109526283	40.341	4B	4BS_4865428	chr4B	28941447	28941377
AX-110113704	40.341	4B	4BS_4865428	chr4B	28941593	28941523
AX-111195232	40.341	4B	4BS_4914868	chr4B	28737676	28737746
AX-109540072	40.522	4B	4BS_4865428	chr4B	28943682	28943612
AX-109390380	40.746	4B	4BS_4898269	chr4B	29175755	29175825
AX-109580651	40.746	4B	4BS_4890809	chr4B	29195206	29195136
AX-109833376	40.746	4B	4BS_4876643	chr4B	28951379	28951309
AX-109882091	40.746	4B	4BS_4867409	chr4B	28976754	28976684
AX-109988872	40.746	4B	4BS_4962994	chr4B	29152199	29152129
AX-110392557	40.746	4B	4BS_4888250	chr4B	29257784	29257714
AX-110403352	40.746	4B	4BS_4876643	chr4B	28954372	28954302
AX-110956837	40.746	4B	4BS_4876643	chr4B	28954507	28954437
AX-111103489	40.746	4B	4BS_4876643	chr4B	28951509	28951439
AX-111146751	40.746	4B	4BS_4876643	chr4B	28956776	28956706
AX-111450895	40.746	4B	4BS_4876643	chr4B	28956528	28956458
AX-111613161	40.746	4B	4BS_4862095	chr4B	28994871	28994801
AX-86179259	40.746	4B	4BS_4906161	chr4B	28959950	28960020
AX-89319657	40.746	4B	4BS_4876643	chr4B	28956050	28955980
AX-95630675	40.746	4B	4BS_4906161	chr4B	28959944	28960014
AX-109284839	41.02	4B	4BS_4948294	chr4B	30372133	30372203
AX-109298160	41.02	4B	4BS_4961524	chr4B	29886247	29886317
AX-110119935	41.02	4B	4BS_4900356	chr4B	29675098	29675028
AX-95145067	41.687	4B	4BS_4959878	chr4B	31755332	31755262
AX-108848122	42.127	4B	4BS_4897515	chr4B	31884949	31884879
AX-109374972	42.127	4B	4BS_4955743	chr4B	31929812	31929882
AX-109411791	42.127	4B	4BS_4955743	chr4B	31931019	31931089
AX-109469073	42.127	4B	4BS_4875478	chr4B	31893030	31892960
AX-109554304	42.127	4B	4BS_4880356	chr4B	31966738	31966668
AX-109874145	42.127	4B	4BS_4880356	chr4B	31976143	31976073
AX-109941830	42.127	4B	4BS_4870643	chr4B	32168044	32168114
AX-109977151	42.127	4B	4BS_4880356	chr4B	31967432	31967362
AX-109980441	42.127	4B	4BS_4873097	chr4B	31909055	31908985
AX-109992469	42.127	4B	4BS_4958397	chr4B	31965068	31964998
AX-110026486	42.127	4B	4BS_4955743	chr4B	31929661	31929731
AX-110376140	42.127	4B	4BS_4870643	chr4B	32174677	32174747
AX-110403712	42.127	4B	4BS_4880356	chr4B	31971810	31971740
AX-110424394	42.127	4B	4BS_4955743	chr4B	31930904	31930974
AX-110462546	42.127	4B	4BS_4875478	chr4B	31889781	31889711
AX-110549715	42.127	4B	4BS_4948461	chr4B	32167076	32167006
AX-110591731	42.127	4B	4BS_4961868	chr4B	32085362	32085432
AX-110622445	42.127	4B	4BS_4880356	chr4B	31967175	31967105
AX-110990314	42.127	4B	4BS_4878692	chr4B	31950104	31950034
AX-111096379	42.127	4B	4BS_2543522	chr4B	31931473	31931543
AX-111102493	42.127	4B	4BS_4880356	chr4B	31968159	31968089
AX-111198819	42.127	4B	4BS_4880356	chr4B	31966887	31966817
AX-111568216	42.127	4B	4BS_4880356	chr4B	31975180	31975110
AX-111579938	42.127	4B	4BS_4955743	chr4B	31929772	31929842
AX-111734899	42.127	4B	4BS_4897515	chr4B	31886796	31886726
AX-89328190	42.127	4B	4BS_4875478	chr4B	31889543	31889473
AX-94434500	42.127	4B	4BS_4884384	chr4B	31881813	31881743
AX-108780242	42.735	4B	4BS_4868913	chr4B	36998223	36998153
AX-108788088	42.735	4B	4BS_4917499	chr4B	36959132	36959062
AX-108811591	42.735	4B	4BS_4912162	chr4B	35243537	35243607
AX-108813846	42.735	4B	4BS_4891025	chr4B	38454721	38454651
AX-108817291	42.735	4B	4BS_4949465	chr4B	37575165	37575095
AX-108834543	42.735	4B	4BS_4926170	chr4B	35488233	35488303
AX-108844338	42.735	4B	4BS_4958991	chr4B	37868851	37868921
AX-108914451	42.735	4B	4BS_4862233	chr4B	35732501	35732571
AX-108950884	42.735	4B	4BS_4895074	chr4B	37702107	37702037
AX-109020507	42.735	4B	4BS_4950083	chr4B	38004646	38004576
AX-109058171	42.735	4B	4BS_4959888	chr4B	37086707	37086777
AX-109348017	42.735	4B	4BS_4944154	chr4B	38782019	38781949
AX-109373490	42.735	4B	4BS_4910630	chr4B	37173198	37173268
AX-109385199	42.735	4B	4BS_4958991	chr4B	37853298	37853368
AX-109823876	42.735	4B	4BS_4879838	chr4B	32262799	32262729
AX-109827358	42.735	4B	4BS_4958991	chr4B	37872106	37872176
AX-109836243	42.735	4B	4BS_4932107	chr4B	38021417	38021487
AX-109843768	42.735	4B	4BS_4917499	chr4B	36960113	36960043
AX-109868698	42.735	4B	4BS_4891025	chr4B	38456850	38456780
AX-109888996	42.735	4B	4BS_4886821	chr4B	37845625	37845695
AX-109912113	42.735	4B	4BS_4917499	chr4B	36961225	36961155
AX-109912243	42.735	4B	4BS_4898199	chr4B	36809748	36809678
AX-109912428	42.735	4B	4BS_4944433	chr4B	36300286	36300356
AX-109922332	42.735	4B	4BS_4911373	chr4B	34035841	34035911
AX-109955604	42.735	4B	4BS_4879838	chr4B	32262013	32261943
AX-110014143	42.735	4B	4BS_4959887	chr4B	37075343	37075273
AX-110031611	42.735	4B	4BS_4950083	chr4B	38003448	38003392
AX-110036050	42.735	4B	4BS_4946519	chr4B	38471412	38471342
AX-110069019	42.735	4B	4BS_4879838	chr4B	32254158	32254088
AX-110070095	42.735	4B	4BS_4879838	chr4B	32251313	32251243
AX-110090827	42.735	4B	4BS_4958991	chr4B	37867608	37867678
AX-110188451	42.735	4B	4BS_4909956	chr4B	35220980	35220910
AX-110364037	42.735	4B	4BS_4930047	chr4B	37921410	37921354
AX-110396630	42.735	4B	4BS_4958991	chr4B	37853143	37853213
AX-110401011	42.735	4B	4BS_4958991	chr4B	37849120	37849190
AX-110414667	42.735	4B	4BS_4910409	chr4B	37089283	37089213
AX-110444472	42.735	4B	4BS_4896483	chr4B	37695161	37695231
AX-110455326	42.735	4B	4BS_4891025	chr4B	38454463	38454393
AX-110470898	42.735	4B	4BS_4886821	chr4B	37846250	37846320
AX-110549242	42.735	4B	4BS_4843807	chr4B	36763414	36763484
AX-110567491	42.735	4B	4BS_4879838	chr4B	32253118	32253048
AX-110571073	42.735	4B	4BS_4958991	chr4B	37849167	37849237
AX-110582190	42.735	4B	4BS_4945743	chr4B	37735295	37735225
AX-110620358	42.735	4B	4BS_4870643	chr4B	32177541	32177611
AX-110642323	42.735	4B	4BS_4958991	chr4B	37853213	37853283
AX-110928817	42.735	4B	4BS_4912162	chr4B	35238229	35238299
AX-110943385	42.735	4B	4BS_4959889	chr4B	37080506	37080576
AX-110984298	42.735	4B	4BS_4917499	chr4B	36959894	36959824
AX-111011849	42.735	4B	4BS_4930047	chr4B	37921582	37921512
AX-111017146	42.735	4B	4BS_4890762	chr4B	37312607	37312677
AX-111026537	42.735	4B	4BS_4882002	chr4B	38278594	38278664
AX-111091104	42.735	4B	4BS_4941537	chr4B	36943146	36943076
AX-111164540	42.735	4B	4BS_4958991	chr4B	37855242	37855312
AX-111176759	42.735	4B	4BS_4870643	chr4B	32178092	32178162
AX-111180607	42.735	4B	4BS_4958991	chr4B	37858499	37858569
AX-111188163	42.735	4B	4BS_4896483	chr4B	37690891	37690961
AX-111234205	42.735	4B	4BS_4942686	chr4B	36400613	36400543
AX-111557119	42.735	4B	4BS_4879838	chr4B	32250805	32250735
AX-111573292	42.735	4B	4BS_4958991	chr4B	37852712	37852782
AX-111590045	42.735	4B	4BS_912902	chr4B	38371584	38371514
AX-111617938	42.735	4B	4BS_4910396	chr4B	37688553	37688483
AX-111620391	42.735	4B	4BS_4958991	chr4B	37867561	37867631
AX-111621507	42.735	4B	4BS_4870643	chr4B	32177627	32177697
AX-111635452	42.735	4B	4BS_4958991	chr4B	37857279	37857349
AX-111658713	42.735	4B	4BS_4960351	chr4B	37727051	37726981
AX-89380014	42.735	4B	4BS_4870643	chr4B	32178420	32178490
AX-89650068	42.735	4B	4BS_4879838	chr4B	32251161	32251091
AX-89708030	42.735	4B	4BS_4955756	chr4B	35614290	35614360
AX-94943082	42.735	4B	4DS_2305570	chr4B	36132214	36132148
AX-95211241	42.735	4B	4BS_4956736	chr4B	36456743	36456813
AX-109850058	43.4	4B	4BS_4869468	chr4B	40904771	40904701
AX-110713957	43.4	4B	4BS_4862688	chr4B	42912748	42912678
AX-110966890	43.4	4B	4BS_4958179	chr4B	41013845	41013775
AX-111548406	43.4	4B	4BS_4938016	chr4B	42023771	42023701
AX-111585045	43.4	4B	4BS_4890707	chr4B	40755059	40754989
AX-111735154	43.4	4B	4BS_4879627	chr4B	40436004	40436074
AX-89572197	43.4	4B	4BS_4870164	chr4B	41547796	41547726
AX-95683531	43.4	4B	4DS_1165433	chr4B	40752503	40752433
AX-110040297	43.565	4B	4BS_4919701	chr4B	40786834	40786777
AX-110527790	44.935	4B	4BS_4919215	chr4B	44948326	44948384
AX-108770543	45.101	4B	4BS_4884331	chr4B	53596413	53596343
AX-108772683	45.101	4B	4BS_4959951	chr4B	53861776	53861846
AX-108992488	45.101	4B	4BS_4921113	chr4B	58927651	58927581
AX-109278056	45.101	4B	4BS_4961167	chr4B	52576860	52576790
AX-109487826	45.101	4B	4BS_4943556	chr4B	53011040	53010970
AX-109580890	45.101	4B	4BS_4957724	chr4B	57481593	57481663
AX-110373275	45.101	4B	4BS_4961277	chr4B	59225937	59225867
AX-110407242	45.101	4B	4BS_529467	chr4B	50728995	50728925
AX-110906541	45.101	4B	4BS_4933296	chr4B	51541616	51541686
AX-111074167	45.101	4B	4BS_4895107	chr4B	51188063	51188005
AX-111517964	45.101	4B	4BS_4895107	chr4B	51191212	51191142
AX-94957045	45.101	4B	4BS_4925058	chr4B	46621216	46621286
AX-95658271	45.101	4B	4BS_4900982	chr4B	59207890	59207960
AX-112287589	45.311	4B	4BS_4938122	chr4B	68890799	68890729
AX-108808763	45.521	4B	4BS_4863970	chr4B	72654996	72654926
AX-109909104	45.521	4B	4BS_4925255	chr4B	64773168	64773238
AX-110066172	45.521	4B	4BS_4930147	chr4B	67186235	67186165
AX-110436979	45.521	4B	4BS_4949052	chr4B	73152324	73152394
AX-110928246	45.521	4B	4BS_4933427	chr4B	72672466	72672396
AX-109315850	45.844	4B	4BS_4962049	chr4B	76636559	76636489
AX-109827483	45.844	4B	4BS_4949359	chr4B	81716014	81716084
AX-110361956	45.844	4B	4BS_416106	chr4B	75741582	75741512
AX-111639807	45.844	4B	4BS_4909968	chr4B	81545115	81545185
AX-95630758	45.844	4B	4BS_4963109	chr4B	78025814	78025868
AX-110916123	46.282	4B	4BS_4921997	chr4B	88377629	88377699
AX-108919948	46.567	4B	4BS_4959696
AX-108732071	46.7	4B	4BS_4958862	chr4B	90761390	90761460
AX-108970560	46.7	4B	4BS_1873702	chr4B	90893394	90893464
AX-109434530	46.7	4B	4BS_325023	chr4B	93539647	93539577
AX-108726442	47.067	4B	4BS_4925146	chr4B	136541345	136541415
AX-108731607	47.067	4B	4BS_4878500	chr4B	139022125	139022195
AX-108753957	47.067	4B	4BS_4906764	chr4B	131889245	131889315
AX-108759665	47.067	4B	4BS_4946756	chr4B	134120272	134120342
AX-108762839	47.067	4B	4BS_4958298	chr4B	132851367	132851297
AX-108840038	47.067	4B	4BS_4910499	chr4B	133721038	133720968
AX-108844782	47.067	4B	4BS_4905446	chr4B	138272304	138272374
AX-108857450	47.067	4B	4BS_4932917	chr4B	138303686	138303756
AX-108858470	47.067	4B	4BS_4908450	chr4B	135000607	135000537
AX-108865241	47.067	4B	4BS_4878500	chr4B	139023892	139023962
AX-108903933	47.067	4B	4BS_4870084	chr4B	138442896	138442826
AX-108909613	47.067	4B	4BS_4918459	chr4B	133283912	133283982
AX-108911332	47.067	4B	4BS_4879812	chr4B	134823918	134823969
AX-108924542	47.067	4B	4DS_2276222	chr4B	132848552	132848482
AX-108967914	47.067	4B	4BS_4863242	chr4B	135957784	135957714
AX-108972880	47.067	4B	4BS_4924299	chr4B	133076896	133076966
AX-108974320	47.067	4B	4BS_4893105	chr4B	136057030	136056960
AX-108983535	47.067	4B	4BS_4880985	chr4B	134376056	134376126
AX-108984548	47.067	4B	4BS_4959241	chr4B	132341860	132341790
AX-109279513	47.067	4B	4BS_4893105	chr4B	136057680	136057610
AX-109304763	47.067	4B	4BS_4959241	chr4B	132342913	132342843
AX-109308574	47.067	4B	4BS_4863131	chr4B	134653139	134653069
AX-109314690	47.067	4B	4BS_4864993	chr4B	135821791	135821861
AX-109324407	47.067	4B	4BS_1227511	chr4B	132721931	132722001
AX-109328495	47.067	4B	4BS_4863044	chr4B	136505354	136505407
AX-109331393	47.067	4B	4BS_4963374	chr4B	135401001	135400931
AX-109340013	47.067	4B	4BS_4871098	chr4B	132860391	132860461
AX-109340917	47.067	4B	4BS_4932238	chr4B	135383171	135383241
AX-109372678	47.067	4B	4BS_4884423	chr4B	133571235	133571165
AX-109375701	47.067	4B	4BS_4932238	chr4B	135381477	135381547
AX-109389019	47.067	4B	4BS_4906319	chr4B	135101575	135101636
AX-109481430	47.067	4B	4BS_4959241	chr4B	132342090	132342020
AX-109533948	47.067	4B	4BS_4878500	chr4B	139020232	139020302
AX-109538607	47.067	4B	4BS_4880985	chr4B	134373441	134373511
AX-109557725	47.067	4B	4BS_4880985	chr4B	134374051	134374121
AX-109570586	47.067	4B	4BS_4879418	chr4B	133852043	133851973
AX-109616202	47.067	4B	4BS_4918459	chr4B	133288373	133288443
AX-109623812	47.067	4B	4BS_4879418	chr4B	133862837	133862767
AX-109841643	47.067	4B	4BS_4887482	chr4B	133175916	133175846
AX-109875431	47.067	4B	4BS_4877080	chr4B	135499201	135499131
AX-109881420	47.067	4B	4BS_4888585	chr4B	134093828	134093898
AX-109907955	47.067	4B	4BS_4864993	chr4B	135819240	135819310
AX-109920039	47.067	4B	4BS_4895885	chr4B	130590841	130590911
AX-109974337	47.067	4B	4BS_4958298	chr4B	132847072	132847002
AX-109980182	47.067	4B	4BS_4893930	chr4B	137699234	137699304
AX-109997661	47.067	4B	4BS_4869329	chr4B	135143612	135143682
AX-110007756	47.067	4B	4BS_4925146	chr4B	136543488	136543558
AX-110008055	47.067	4B	4BS_4959241	chr4B	132333524	132333454
AX-110036233	47.067	4B	4BS_4912941	chr4B	137550147	137550077
AX-110043596	47.067	4B	4BS_4864993	chr4B	135821707	135821777
AX-110058605	47.067	4B	4BS_4879418	chr4B	133865260	133865190
AX-110186383	47.067	4B	4BS_4906854	chr4B	135436878	135436808
AX-110195987	47.067	4B	4BS_4912869	chr4B	133917179	133917249
AX-110196145	47.067	4B	4BS_4942819	chr4B	138699859	138699789
AX-110360260	47.067	4B	2AS_5267767
AX-110438071	47.067	4B	4BS_4906319	chr4B	135102280	135102350
AX-110445927	47.067	4B	4BS_4926523	chr4B	136424452	136424522
AX-110458811	47.067	4B	4BS_4864993	chr4B	135814021	135814091
AX-110493470	47.067	4B	4BS_4902547	chr4B	135716980	135716910
AX-110534482	47.067	4B	4BS_4862176	chr4B	133816696	133816626
AX-110562851	47.067	4B	4BS_4870722	chr4B	136144648	136144718
AX-110575072	47.067	4B	4BS_4962026	chr4B	133866723	133866653
AX-110576616	47.067	4B	4BS_4959241	chr4B	132328977	132328907
AX-110636032	47.067	4B	4BS_4891909	chr4B	148919897	148919967
AX-110647881	47.067	4B	4BS_4906319	chr4B	135090926	135090996
AX-110667648	47.067	4B	4BS_4955670	chr4B	133585919	133585989
AX-110671770	47.067	4B	4BS_4918459	chr4B	133283072	133283142
AX-110673885	47.067	4B	4BS_4951336	chr4B	158893809	158893879
AX-110694934	47.067	4B	4BS_4926491	chr4B	133641256	133641326
AX-110707358	47.067	4B	4BS_4877080	chr4B	135507716	135507646
AX-110718462	47.067	4B	4BS_4922589	chr4B	132989774	132989844
AX-110719237	47.067	4B	4BS_4879418	chr4B	133863468	133863398
AX-110909151	47.067	4B	4BS_4958298	chr4B	132851001	132850931
AX-110923484	47.067	4B	4BS_4946756	chr4B	134126889	134126959
AX-111015110	47.067	4B	4BS_4879812	chr4B	134827327	134827397
AX-111021746	47.067	4B	4BS_4947805	chr4B	133117840	133117910
AX-111053355	47.067	4B	4BS_4942436	chr4B	131168732	131168802
AX-111054460	47.067	4B	4BS_4888585	chr4B	134089775	134089845
AX-111061010	47.067	4B	4BS_4918656	chr4B	133372326	133372396
AX-111072212	47.067	4B	4BS_4959241	chr4B	132334006	132333936
AX-111080078	47.067	4B	4BS_4932092	chr4B	134589049	134589119
AX-111095434	47.067	4B	4BS_4925085	chr4B	136525325	136525255
AX-111096319	47.067	4B	4BS_4906319	chr4B	135102171	135102241
AX-111111918	47.067	4B	4BS_4959241	chr4B	132342504	132342434
AX-111115934	47.067	4B	4BS_4880455	chr4B	135894306	135894236
AX-111133320	47.067	4B	4BS_4955670	chr4B	133585688	133585758
AX-111168928	47.067	4B	4BS_4930868	chr4B	134046521	134046451
AX-111178012	47.067	4B	4BS_4932092	chr4B	134596128	134596198
AX-111189140	47.067	4B	4BS_4862451	chr4B	138289283	138289213
AX-111489009	47.067	4B	4BS_4879812	chr4B	134825951	134826021
AX-111504260	47.067	4B	4BS_4870220	chr4B	135040120	135040050
AX-111530686	47.067	4B	4BS_4868468	chr4B	135131926	135131996
AX-111536609	47.067	4B	4BS_4893013	chr4B	134832022	134831952
AX-111548176	47.067	4B	4BS_4873117	chr4B	135300276	135300206
AX-111556448	47.067	4B	4BS_4958298	chr4B	132851689	132851619
AX-111571110	47.067	4B	4BS_4923202	chr4B	135133139	135133069
AX-111592355	47.067	4B	4BS_4868144	chr4B	137788408	137788478
AX-111609726	47.067	4B	4BS_4908450	chr4B	135000920	135000850
AX-111680838	47.067	4B	4BS_4938020	chr4B	134605212	134605282
AX-111682978	47.067	4B	4BS_4904886	chr4B	133612486	133612416
AX-111690515	47.067	4B	4BS_4958298	chr4B	132850917	132850847
AX-111691866	47.067	4B	4BS_4905123	chr4B	132357788	132357718
AX-111699950	47.067	4B	4BS_4918459	chr4B	133286480	133286550
AX-111722245	47.067	4B	4BS_4958298	chr4B	132850117	132850047
AX-111722634	47.067	4B	4BS_4626652	chr4B	127853215	127853285
AX-111735755	47.067	4B	4BS_4958298	chr4B	132846860	132846790
AX-111835681	47.067	4B	4BS_4955670	chr4B	133586050	133586120
AX-112285875	47.067	4B	4BS_4881855	chr4B	136528487	136528557
AX-86178173	47.067	4B	4BS_4959241	chr4B	132332059	132331989
AX-94455780	47.067	4B	4BS_4919203	chr4B	138472514	138472444
AX-94464278	47.067	4B	4DS_2296921	chr4B	138306198	138306267
AX-94920574	47.067	4B	4DS_2310394	chr4B	128537479	128537549
AX-95078813	47.067	4B	4BS_4959241	chr4B	132334151	132334081
AX-108733620	47.321	4B	4BS_4961800	chr4B	156308688	156308618
AX-108734417	47.321	4B	4BS_4871365	chr4B	151401590	151401660
AX-108738278	47.321	4B	4BS_4934081	chr4B	156080428	156080498
AX-108740054	47.321	4B	4BS_4879450	chr4B	157077755	157077685
AX-108743578	47.321	4B	4BS_4953409	chr4B	151521147	151521077
AX-108750522	47.321	4B	4BS_4906325	chr4B	157692187	157692117
AX-108750690	47.321	4B	4BS_4898062	chr4B	167381960	167381890
AX-108752874	47.321	4B	4DS_2326538	chr4B	139107231	139107161
AX-108753994	47.321	4B	4BS_4961595	chr4B	158722162	158722092
AX-108766235	47.321	4B	4BS_4889296	chr4B	159662209	159662279
AX-108769457	47.321	4B	4BS_4894442	chr4B	160298467	160298397
AX-108770803	47.321	4B	4BS_4859303	chr4B	167066638	167066708
AX-108770960	47.321	4B	4BS_4953240	chr4B	151641317	151641247
AX-108772888	47.321	4B	4BS_4881217	chr4B	143132170	143132240
AX-108776021	47.321	4B	4BS_10396	chr4B	165300723	165300793
AX-108776557	47.321	4B	4BS_4958123	chr4B	153048572	153048502
AX-108779986	47.321	4B	4BS_4914675	chr4B	152257881	152257811
AX-108780629	47.321	4B	4BS_2811980	chr4B	167929282	167929352
AX-108789337	47.321	4B	4BS_1803850	chr4B	157785899	157785969
AX-108792422	47.321	4B	4BS_4959737	chr4B	150514509	150514579
AX-108795059	47.321	4B	4BS_4941178	chr4B	149064927	149064997
AX-108799566	47.321	4B	4BS_4921228	chr4B	162415680	162415610
AX-108803008	47.321	4B	4BS_4961743	chr4B	166514595	166514525
AX-108803798	47.321	4B	4BS_4900583	chr4B	161524034	161523964
AX-108805089	47.321	4B	4BS_4948114	chr4B	159965562	159965492
AX-108810326	47.321	4B	4BS_4863083	chr4B	149309326	149309396
AX-108814342	47.321	4B	4BS_4908687	chr4B	152758735	152758805
AX-108822594	47.321	4B	4BS_4879325	chr4B	142811405	142811475
AX-108822638	47.321	4B	4BS_4913176	chr4B	150168342	150168272
AX-108830847	47.321	4B	4BS_4949639	chr4B	167462718	167462648
AX-108833784	47.321	4B	4BS_4912946	chr4B	155047044	155047114
AX-108833837	47.321	4B	4BS_4961675	chr4B	155355150	155355220
AX-108833948	47.321	4B	4BS_4961063	chr4B	155530335	155530405
AX-108843011	47.321	4B	4BS_4963245	chr4B	161597481	161597551
AX-108843012	47.321	4B	4BS_4937423	chr4B	156035996	156035926
AX-108849338	47.321	4B	4BS_4881233	chr4B	163930618	163930548
AX-108850980	47.321	4B	4BS_3540397	chr4B	153401181	153401251
AX-108851021	47.321	4B	4BS_2355302	chr4B	157669285	157669215
AX-108851370	47.321	4B	4BS_4879084	chr4B	150452681	150452611
AX-108852213	47.321	4B	4BS_4917015	chr4B	145807856	145807926
AX-108859072	47.321	4B	4BS_4962690	chr4B	153546489	153546419
AX-108867363	47.321	4B	4BS_4869806	chr4B	139105508	139105438
AX-108867746	47.321	4B	4BS_4938822	chr4B	157426020	157426090
AX-108867943	47.321	4B	4BS_4951408	chr4B	141423941	141423871
AX-108872710	47.321	4B	4BS_4906861	chr4B	157906348	157906278
AX-108877588	47.321	4B	4BS_4891909	chr4B	148925890	148925960
AX-108881314	47.321	4B	4BS_4961858	chr4B	149888446	149888376
AX-108885338	47.321	4B	4BS_4916332	chr4B	156717793	156717723
AX-108885476	47.321	4B	4BS_4929709	chr4B	160316362	160316292
AX-108889199	47.321	4B	4DS_2276524	chr4B	142700416	142700486
AX-108891179	47.321	4B	4BS_4942874	chr4B	144007370	144007440
AX-108894315	47.321	4B	4BS_4962683	chr4B	156154914	156154984
AX-108895557	47.321	4B	4BS_4873158	chr4B	151700911	151700841
AX-108898567	47.321	4B	4BS_4863035	chr4B	163636684	163636614
AX-108899559	47.321	4B	4BS_4938500	chr4B	153996364	153996294
AX-108903387	47.321	4B	4DL_11274772	chr4B	151755141	151755211
AX-108904078	47.321	4B	4BS_4867337	chr4B	141682098	141682028
AX-108904426	47.321	4B	4BS_4903030	chr4B	160726634	160726564
AX-108907582	47.321	4B	4BS_4963176	chr4B	158180498	158180428
AX-108908866	47.321	4B	4BS_4900195	chr4B	162519466	162519536
AX-108909057	47.321	4B	4BS_4930939	chr4B	157702317	157702387
AX-108910031	47.321	4B	4BS_4902999	chr4B	159634722	159634792
AX-108911818	47.321	4B	4BS_4961307	chr4B	147344085	147344015
AX-108911829	47.321	4B	4BS_4936664	chr4B	152995701	152995631
AX-108913050	47.321	4B	4BS_4946449	chr4B	154129365	154129435
AX-108913536	47.321	4B	4BS_4961954	chr4B	151537394	151537324
AX-108916045	47.321	4B	4BS_4962237	chr4B	164426345	164426415
AX-108916443	47.321	4B	4BS_4921228	chr4B	162417766	162417696
AX-108916481	47.321	4B	4BS_4894611	chr4B	158838561	158838491
AX-108916959	47.321	4B	4BS_4874701	chr4B	141131677	141131607
AX-108918930	47.321	4B	4BS_4865517	chr4B	159345232	159345162
AX-108920823	47.321	4B	4BS_4890931	chr4B	152383595	152383525
AX-108925138	47.321	4B	4BS_4888074	chr4B	149844458	149844528
AX-108926622	47.321	4B	4BS_4864969	chr4B	160239459	160239529
AX-108927259	47.321	4B	4BS_4831727	chr4B	164919721	164919651
AX-108929571	47.321	4B	4BS_4937423	chr4B	156036736	156036666
AX-108931033	47.321	4B	4BS_4936075	chr4B	154685471	154685401
AX-108931036	47.321	4B	4BS_4892695	chr4B	159193102	159193032
AX-108934061	47.321	4B	4BS_4895929	chr4B	152007700	152007770
AX-108942655	47.321	4B	4BS_4890407	chr4B	162111669	162111599
AX-108943519	47.321	4B	4BS_4940604	chr4B	152911263	152911193
AX-108946675	47.321	4B	4BS_4911469	chr4B	152725255	152725325
AX-108947977	47.321	4B	4BS_4901756	chr4B	165231676	165231606
AX-108951831	47.321	4B	4BS_4867565	chr4B	161630536	161630466
AX-108952461	47.321	4B	4BS_4956132	chr4B	162697948	162698018
AX-108958802	47.321	4B	4BS_4865956	chr4B	139547775	139547845
AX-108961004	47.321	4B	4BS_4909761	chr4B	152638761	152638691
AX-108967711	47.321	4B	4BS_4912131	chr4B	154298750	154298820
AX-108973121	47.321	4B	4BS_4895938	chr4B	152347761	152347691
AX-108973686	47.321	4B	4BS_4908464	chr4B	162151561	162151491
AX-108975695	47.321	4B	4BS_4935479	chr4B	151196545	151196615
AX-108976944	47.321	4B	4BS_4895337	chr4B	158811555	158811625
AX-108977377	47.321	4B	4BS_4864969	chr4B	160251035	160251105
AX-108984536	47.321	4B	4BS_4942918	chr4B	144684543	144684473
AX-108987253	47.321	4B	4BS_4936645	chr4B	159601337	159601267
AX-108988131	47.321	4B	4BS_4905264	chr4B	167913287	167913357
AX-108989212	47.321	4B	4BS_4927614	chr4B	139629404	139629474
AX-109003211	47.321	4B	4BS_4863111	chr4B	139569333	139569263
AX-109007158	47.321	4B	4BS_4913616	chr4B	167361040	167361110
AX-109008050	47.321	4B	4BS_2811980	chr4B	167930392	167930462
AX-109017736	47.321	4B	4BS_4875708	chr4B	161561131	161561201
AX-109018884	47.321	4B	4BS_4910199	chr4B	139216006	139215936
AX-109031081	47.321	4B	4BS_4961082	chr4B	167418415	167418345
AX-109031246	47.321	4B	4BS_4961578	chr4B	156491132	156491202
AX-109031888	47.321	4B	4BS_4926960	chr4B	158708344	158708274
AX-109032025	47.321	4B	4BS_4899560	chr4B	153122110	153122180
AX-109033085	47.321	4B	4BS_4913076	chr4B	139110509	139110439
AX-109034996	47.321	4B	4BS_2358108	chr4B	165282701	165282631
AX-109035295	47.321	4B	4BS_4913183	chr4B	159066456	159066526
AX-109038212	47.321	4B	4BS_4928050	chr4B	154605217	154605287
AX-109039878	47.321	4B	4BS_4919055	chr4B	154046267	154046337
AX-109042564	47.321	4B	4BS_4961001	chr4B	164702697	164702767
AX-109052518	47.321	4B	4BS_4944150	chr4B	151558964	151558894
AX-109052605	47.321	4B	4BS_4897920	chr4B	166434624	166434554
AX-109053550	47.321	4B	4BS_4887846	chr4B	154995941	154996011
AX-109057982	47.321	4B	4BS_4955939	chr4B	150564214	150564144
AX-109076549	47.321	4B	4BS_4894982	chr4B	165930922	165930992
AX-109273896	47.321	4B	4BS_4961128	chr4B	149939978	149939908
AX-109275359	47.321	4B	4BS_4962647	chr4B	155489870	155489940
AX-109277201	47.321	4B	4BS_4860485	chr4B	165638305	165638235
AX-109277225	47.321	4B	4BS_4946999	chr4B	150593483	150593413
AX-109281981	47.321	4B	4BS_4879546	chr4B	139594596	139594526
AX-109288855	47.321	4B	4BS_4873829	chr4B	139397251	139397321
AX-109293157	47.321	4B	4BS_4937926	chr4B	143988731	143988801
AX-109296057	47.321	4B	4BS_4961595	chr4B	158718763	158718693
AX-109296616	47.321	4B	4BS_4875708	chr4B	161549803	161549873
AX-109298612	47.321	4B	4BS_4872127	chr4B	143424874	143424944
AX-109304124	47.321	4B	4BS_4927614	chr4B	139630656	139630726
AX-109305419	47.321	4B	4BS_4883904	chr4B	165700155	165700085
AX-109305650	47.321	4B	4BS_4863544	chr4B	167334915	167334845
AX-109307428	47.321	4B	4BS_4899797	chr4B	166903338	166903268
AX-109308278	47.321	4B	4BS_4898062	chr4B	167383566	167383496
AX-109315971	47.321	4B	4BS_4921228	chr4B	162417351	162417281
AX-109324089	47.321	4B	4BS_4870292	chr4B	153142231	153142161
AX-109325165	47.321	4B	4BS_4875708	chr4B	161552156	161552226
AX-109325792	47.321	4B	4BS_4870653	chr4B	154552357	154552427
AX-109326975	47.321	4B	4BS_4899797	chr4B	166893011	166892941
AX-109327751	47.321	4B	4BS_4956703	chr4B	157505552	157505622
AX-109332533	47.321	4B	4BS_4895282	chr4B	140925186	140925116
AX-109333141	47.321	4B	4BS_4940376	chr4B	146465190	146465260
AX-109333732	47.321	4B	4BS_4884725	chr4B	164012660	164012590
AX-109336108	47.321	4B	4BS_4910199	chr4B	139218546	139218476
AX-109337036	47.321	4B	4BS_4954551	chr4B	154857206	154857276
AX-109337357	47.321	4B	4BS_4906325	chr4B	157689209	157689139
AX-109340993	47.321	4B	4BS_4895187	chr4B	150203962	150204032
AX-109341791	47.321	4B	4BS_4863544	chr4B	167341014	167340944
AX-109348064	47.321	4B	4BS_4956703	chr4B	157508039	157508109
AX-109352883	47.321	4B	4BS_4951336	chr4B	158894126	158894196
AX-109360848	47.321	4B	4BS_4915967	chr4B	166074366	166074296
AX-109362286	47.321	4B	4BS_4903707	chr4B	162134668	162134738
AX-109362999	47.321	4B	4BS_4919055	chr4B	154047751	154047821
AX-109364192	47.321	4B	4BS_4962268	chr4B	161081544	161081474
AX-109366111	47.321	4B	4BS_4883904	chr4B	165701455	165701385
AX-109369274	47.321	4B	4BS_4883098	chr4B	147707617	147707547
AX-109370154	47.321	4B	4BS_4906325	chr4B	157683825	157683755
AX-109371138	47.321	4B	4BS_4963331	chr4B	156679632	156679702
AX-109371297	47.321	4B	4BS_4898350	chr4B	155419888	155419958
AX-109371696	47.321	4B	4BS_1528870	chr4B	139537723	139537793
AX-109374467	47.321	4B	4BS_4867047	chr4B	160620315	160620245
AX-109379210	47.321	4B	4BS_4933397	chr4B	153316185	153316115
AX-109382302	47.321	4B	4BS_10396	chr4B	165303950	165304020
AX-109382312	47.321	4B	4BS_866214	chr4B	155876627	155876557
AX-109383400	47.321	4B	4BS_4962003	chr4B	152478564	152478494
AX-109387541	47.321	4B	4BS_4868605	chr4B	153607525	153607595
AX-109390560	47.321	4B	4BS_4959737	chr4B	150513051	150513121
AX-109390920	47.321	4B	4BS_4948114	chr4B	159964571	159964501
AX-109391429	47.321	4B	4BS_4899797	chr4B	166902478	166902408
AX-109397063	47.321	4B	4BS_4927095	chr4B	158284305	158284375
AX-109399266	47.321	4B	4BS_4927818	chr4B	154798957	154799027
AX-109399857	47.321	4B	4BS_4873158	chr4B	151697614	151697544
AX-109399994	47.321	4B	4BS_4859614	chr4B	147158888	147158818
AX-109400136	47.321	4B	4BS_4932070	chr4B	162398219	162398149
AX-109400262	47.321	4B	4BS_4899560	chr4B	153123898	153123968
AX-109404653	47.321	4B	4BS_4933412	chr4B	153162731	153162661
AX-109411735	47.321	4B	4BS_4945302	chr4B	146303954	146303884
AX-109411964	47.321	4B	4BS_3834396	chr4B	152557380	152557450
AX-109412457	47.321	4B	4BS_4936645	chr4B	159606729	159606659
AX-109417462	47.321	4B	4BS_4888672	chr4B	150902396	150902326
AX-109420061	47.321	4B	4BS_3074587	chr4B	165309105	165309035
AX-109421593	47.321	4B	4BS_4889315	chr4B	161107418	161107348
AX-109423611	47.321	4B	4BS_4885204	chr4B	153714413	153714343
AX-109425122	47.321	4B	4BS_4867131	chr4B	141958939	141959009
AX-109425687	47.321	4B	4BS_4939287	chr4B	141978921	141978851
AX-109425917	47.321	4B	4BS_4910854	chr4B	145432022	145432092
AX-109429225	47.321	4B	4BS_4867047	chr4B	160624379	160624309
AX-109430692	47.321	4B	4BS_4879575	chr4B	151093796	151093726
AX-109433871	47.321	4B	4BS_4899560	chr4B	153121893	153121963
AX-109434114	47.321	4B	4BS_4900195	chr4B	162517805	162517875
AX-109435753	47.321	4B	4BS_2811980	chr4B	167925728	167925798
AX-109438344	47.321	4B	4BS_4934510	chr4B	162052341	162052271
AX-109439219	47.321	4B	4BS_4953409	chr4B	151515598	151515528
AX-109439294	47.321	4B	4BS_4871365	chr4B	151397353	151397423
AX-109439454	47.321	4B	4BS_4910463	chr4B	152276725	152276655
AX-109440958	47.321	4B	4BS_4870361	chr4B	158411622	158411692
AX-109441674	47.321	4B	4BS_2811980	chr4B	167930602	167930672
AX-109442056	47.321	4B	4BS_4862077	chr4B	154173380	154173310
AX-109443757	47.321	4B	4BS_4863693	chr4B	153510713	153510643
AX-109443879	47.321	4B	4BS_4882082	chr4B	149741270	149741200
AX-109447080	47.321	4B	4BS_4862006	chr4B	159168288	159168218
AX-109447339	47.321	4B	4BS_4938822	chr4B	157427831	157427901
AX-109448163	47.321	4B	4BS_4831727	chr4B	164925827	164925757
AX-109448368	47.321	4B	4BS_4963215	chr4B	150371246	150371176
AX-109448449	47.321	4B	4BS_4946489	chr4B	143276452	143276382
AX-109449776	47.321	4B	4BS_4940604	chr4B	152911395	152911325
AX-109455743	47.321	4B	4BS_4864492	chr4B	154654184	154654254
AX-109456115	47.321	4B	4BS_4934081	chr4B	156077381	156077451
AX-109457359	47.321	4B	4BS_4962237	chr4B	164420304	164420374
AX-109460298	47.321	4B	4BS_4886560	chr4B	152485097	152485027
AX-109460416	47.321	4B	4DL_2898838	chr4B	150853949	150854019
AX-109461428	47.321	4B	4BS_4956762	chr4B	162590019	162589949
AX-109461512	47.321	4B	4BS_4870836	chr4B	155944746	155944816
AX-109464559	47.321	4B	4BS_4899560	chr4B	153121652	153121722
AX-109464877	47.321	4B	4BS_4927818	chr4B	154791960	154792030
AX-109469310	47.321	4B	4BS_4947375	chr4B	151659641	151659571
AX-109469506	47.321	4B	4BS_4959045	chr4B	164739330	164739400
AX-109479001	47.321	4B	4BS_4861323	chr4B	152404282	152404212
AX-109479017	47.321	4B	4BS_4860952	chr4B	166379557	166379487
AX-109482022	47.321	4B	4BS_4893204	chr4B	146073941	146074011
AX-109482097	47.321	4B	4BS_4958885	chr4B	154610589	154610519
AX-109482255	47.321	4B	4BS_4863536	chr4B	160814472	160814402
AX-109483455	47.321	4B	4BS_4944150	chr4B	151578188	151578118
AX-109485711	47.321	4B	4BS_4882344	chr4B	167241614	167241684
AX-109487260	47.321	4B	4BS_4959237	chr4B	149564015	149563945
AX-109489399	47.321	4B	4BS_4936075	chr4B	154684685	154684615
AX-109492046	47.321	4B	4BS_4937400	chr4B	149717920	149717850
AX-109492134	47.321	4B	4BS_4886463	chr4B	157104113	157104183
AX-109496305	47.321	4B	4BS_4863035	chr4B	163636651	163636581
AX-109499366	47.321	4B	4BS_4961848	chr4B	161458037	161458107
AX-109499769	47.321	4B	4BS_4913176	chr4B	150167700	150167630
AX-109503274	47.321	4B	4BS_4958704	chr4B	139350366	139350436
AX-109504036	47.321	4B	4BS_4945046	chr4B	154014895	154014825
AX-109504881	47.321	4B	4BS_4888178	chr4B	158487791	158487721
AX-109504994	47.321	4B	4BS_4869198	chr4B	166296315	166296245
AX-109509473	47.321	4B	4BS_4934081	chr4B	156082620	156082690
AX-109519900	47.321	4B	4DS_2284594	chr4B	163757475	163757545
AX-109520773	47.321	4B	4BS_4910309	chr4B	154062137	154062207
AX-109521781	47.321	4B	4BS_4891890	chr4B	152800452	152800499
AX-109534445	47.321	4B	4BS_4934892	chr4B	158108603	158108533
AX-109559886	47.321	4B	4BS_2811980	chr4B	167930510	167930580
AX-109560724	47.321	4B	4BS_4963122	chr4B	154209396	154209466
AX-109573078	47.321	4B	4BS_4895311	chr4B	139753348	139753294
AX-109577618	47.321	4B	4BS_4939447	chr4B	146415252	146415182
AX-109580016	47.321	4B	4BS_4933397	chr4B	153316591	153316521
AX-109580285	47.321	4B	4BS_4887284	chr4B	145912226	145912296
AX-109580702	47.321	4B	4BS_4962268	chr4B	161081430	161081360
AX-109580809	47.321	4B	4BS_4935933	chr4B	162282336	162282266
AX-109581787	47.321	4B	4BS_4946999	chr4B	150577819	150577749
AX-109583279	47.321	4B	4BS_4930488	chr4B	153423653	153423723
AX-109583337	47.321	4B	4BS_4867565	chr4B	161629244	161629174
AX-109583407	47.321	4B	4BS_4861652	chr4B	158776070	158776000
AX-109584399	47.321	4B	4BS_4899059	chr4B	154069958	154070028
AX-109597268	47.321	4B	4BS_4952861	chr4B	162081205	162081275
AX-109599000	47.321	4B	4BS_4952861	chr4B	162063807	162063877
AX-109600409	47.321	4B	4BS_4944150	chr4B	151563811	151563741
AX-109600685	47.321	4B	4BS_4934404	chr4B	166344539	166344609
AX-109602320	47.321	4B	4BS_4892698	chr4B	156904195	156904125
AX-109605774	47.321	4B	4BS_4952029	chr4B	151493840	151493770
AX-109619531	47.321	4B	4BS_4960715	chr4B	158804857	158804927
AX-109622086	47.321	4B	4BS_4959265	chr4B	165816735	165816665
AX-109626810	47.321	4B	4BS_4881217	chr4B	143140599	143140669
AX-109817732	47.321	4B	4BS_4863544	chr4B	167334327	167334257
AX-109819138	47.321	4B	4BS_4961737	chr4B	165075293	165075363
AX-109824402	47.321	4B	4BS_2139164	chr4B	159340913	159340843
AX-109830609	47.321	4B	4BS_4936645	chr4B	159606415	159606345
AX-109837998	47.321	4B	4BS_4960224	chr4B	164781880	164781950
AX-109839862	47.321	4B	4BS_4859843	chr4B	151776755	151776685
AX-109839900	47.321	4B	4BS_4867419	chr4B	149989084	149989154
AX-109843285	47.321	4B	4BS_4910833	chr4B	166847912	166847842
AX-109844893	47.321	4B	4BS_4958982	chr4B	165867061	165866991
AX-109845832	47.321	4B	4BS_4905264	chr4B	167907832	167907902
AX-109846496	47.321	4B	4BS_4933412	chr4B	153162774	153162704
AX-109852878	47.321	4B	4BS_4961800	chr4B	156309375	156309305
AX-109854106	47.321	4B	4BS_4891909	chr4B	148922544	148922614
AX-109857515	47.321	4B	4BS_4906325	chr4B	157689040	157688970
AX-109857553	47.321	4B	4BS_4961881	chr4B	154406628	154406558
AX-109857876	47.321	4B	4BS_4951336	chr4B	158894221	158894291
AX-109865884	47.321	4B	4BS_4946489	chr4B	143284596	143284526
AX-109867332	47.321	4B	4BS_4895311	chr4B	139765985	139765922
AX-109869391	47.321	4B	4BS_4936664	chr4B	153017357	153017287
AX-109875605	47.321	4B	4BS_4961954	chr4B	151537357	151537287
AX-109878253	47.321	4B	4BS_4868895	chr4B	164105235	164105305
AX-109878255	47.321	4B	6BS_2966601	chr4B	153716601	153716671
AX-109879033	47.321	4B	4BS_4906325	chr4B	157686013	157685943
AX-109884456	47.321	4B	4BS_4865019	chr4B	167789471	167789541
AX-109885871	47.321	4B	4BS_4961816	chr4B	164397048	164397118
AX-109888756	47.321	4B	4BS_4920516	chr4B	157404622	157404692
AX-109893091	47.321	4B	4BS_4929270	chr4B	154599966	154600036
AX-109893291	47.321	4B	4BS_4948759	chr4B	167480330	167480260
AX-109896178	47.321	4B	4BS_4946089	chr4B	159153406	159153476
AX-109897004	47.321	4B	4BS_4962003	chr4B	152472126	152472056
AX-109898734	47.321	4B	4BS_4932426	chr4B	159851065	159850995
AX-109905894	47.321	4B	5DS_2783134	chr4B	167399094	167399024
AX-109907116	47.321	4B	4BS_4867686	chr4B	147688305	147688235
AX-109907475	47.321	4B	4BS_4963124	chr4B	157761487	157761417
AX-109908478	47.321	4B	4BS_4938822	chr4B	157425135	157425205
AX-109915480	47.321	4B	4BS_4874245	chr4B	146681613	146681683
AX-109917874	47.321	4B	4BS_4936664	chr4B	153000094	153000024
AX-109925977	47.321	4B	4BS_4915769	chr4B	159520175	159520105
AX-109926416	47.321	4B	4BS_4890973	chr4B	151437318	151437248
AX-109927873	47.321	4B	4BS_4929017	chr4B	159644517	159644587
AX-109928228	47.321	4B	4BS_4961595	chr4B	158720273	158720203
AX-109930462	47.321	4B	4BS_4869898	chr4B	154865594	154865524
AX-109932578	47.321	4B	4BS_4941178	chr4B	149077495	149077565
AX-109936813	47.321	4B	4BS_4892581	chr4B	159927927	159927997
AX-109938962	47.321	4B	4BS_2054631	chr4B	156689100	156689170
AX-109940812	47.321	4B	4BS_4925066	chr4B	152815748	152815818
AX-109941135	47.321	4B	4BS_4882031	chr4B	156776137	156776067
AX-109941343	47.321	4B	4BS_4953409	chr4B	151518344	151518274
AX-109942088	47.321	4B	4BS_4867225	chr4B	149055355	149055285
AX-109946986	47.321	4B	4BS_4906772	chr4B	152550500	152550570
AX-109948878	47.321	4B	4BS_4896196	chr4B	153980792	153980722
AX-109951980	47.321	4B	4BS_4927614	chr4B	139629286	139629356
AX-109954310	47.321	4B	4BS_4962003	chr4B	152471514	152471444
AX-109959943	47.321	4B	4BS_4916331	chr4B	154579828	154579898
AX-109961683	47.321	4B	4BS_4932059	chr4B	166657633	166657563
AX-109966799	47.321	4B	4BS_4928812	chr4B	164822470	164822540
AX-109968923	47.321	4B	4BS_4865019	chr4B	167789426	167789496
AX-109969027	47.321	4B	4BS_4947275	chr4B	155958086	155958016
AX-109971627	47.321	4B	4BS_4937081	chr4B	152930450	152930520
AX-109975941	47.321	4B	4BS_4864969	chr4B	160238217	160238287
AX-109976525	47.321	4B	4BS_4888672	chr4B	150902613	150902543
AX-109980684	47.321	4B	4BS_4896196	chr4B	153983875	153983805
AX-109982263	47.321	4B	4BS_4948114	chr4B	159965008	159964938
AX-109984793	47.321	4B	4BS_4961675	chr4B	155355103	155355173
AX-109992738	47.321	4B	4BS_4942164	chr4B	167811535	167811465
AX-110001527	47.321	4B	4BS_4960805	chr4B	158051360	158051290
AX-110010174	47.321	4B	4BS_4962690	chr4B	153550008	153549938
AX-110010496	47.321	4B	4BS_4961848	chr4B	161459410	161459480
AX-110014596	47.321	4B	4BS_4962797	chr4B	158153948	158153878
AX-110017265	47.321	4B	4BS_4962740	chr4B	160564484	160564554
AX-110017381	47.321	4B	4BS_4927614	chr4B	139629729	139629799
AX-110017436	47.321	4B	4BS_4898025	chr4B	145846668	145846738
AX-110020342	47.321	4B	4BS_4878636	chr4B	158602709	158602639
AX-110021206	47.321	4B	4BS_4899054	chr4B	156526562	156526632
AX-110022932	47.321	4B	4BS_4953581	chr4B	152965002	152965072
AX-110023464	47.321	4B	4BS_4908736	chr4B	145169875	145169805
AX-110023524	47.321	4B	4BS_4961005	chr4B	149516218	149516288
AX-110027725	47.321	4B	4BS_4932981	chr4B	155279169	155279239
AX-110030973	47.321	4B	4BS_4861587	chr4B	166760199	166760269
AX-110031456	47.321	4B	4BS_4917015	chr4B	145807986	145808056
AX-110032256	47.321	4B	4BS_4962003	chr4B	152468729	152468659
AX-110032284	47.321	4B	4BS_4892581	chr4B	159930304	159930374
AX-110032409	47.321	4B	4BS_4941178	chr4B	149071168	149071238
AX-110032551	47.321	4B	4BS_4946489	chr4B	143275493	143275423
AX-110033567	47.321	4B	4BS_4894435	chr4B	157069718	157069788
AX-110035658	47.321	4B	4BS_2811980	chr4B	167927705	167927775
AX-110037851	47.321	4B	4BS_4913616	chr4B	167358291	167358361
AX-110041102	47.321	4B	4BS_4880501	chr4B	157188242	157188172
AX-110042017	47.321	4B	4BS_4916108	chr4B	162649911	162649981
AX-110044007	47.321	4B	4BS_4939949	chr4B	150740630	150740700
AX-110045336	47.321	4B	4BS_4962647	chr4B	155488947	155489017
AX-110049312	47.321	4B	4BS_4962406	chr4B	150854399	150854469
AX-110050515	47.321	4B	4BS_3540397	chr4B	153401860	153401930
AX-110053576	47.321	4B	4BS_4899797	chr4B	166902641	166902571
AX-110053953	47.321	4B	4BS_4886463	chr4B	157101752	157101822
AX-110054702	47.321	4B	4BS_4909761	chr4B	152638324	152638254
AX-110054725	47.321	4B	4BS_4947275	chr4B	155968002	155967932
AX-110054878	47.321	4B	5BL_10925536	chr4B	156734511	156734441
AX-110058582	47.321	4B	4BS_4862435	chr4B	164537797	164537727
AX-110063533	47.321	4B	4BS_4952029	chr4B	151499161	151499091
AX-110066225	47.321	4B	4BS_4961800	chr4B	156310107	156310037
AX-110066286	47.321	4B	4BS_4899809	chr4B	154253882	154253952
AX-110066452	47.321	4B	4BS_4946364	chr4B	166555172	166555102
AX-110067455	47.321	4B	4BS_4933397	chr4B	153316285	153316215
AX-110070406	47.321	4B	4BS_4927614	chr4B	139630051	139630121
AX-110073370	47.321	4B	4BS_4898062	chr4B	167382687	167382617
AX-110081445	47.321	4B	4BS_4865956	chr4B	139545826	139545896
AX-110089006	47.321	4B	4BS_4962513	chr4B	152093248	152093318
AX-110099578	47.321	4B	4BS_4898062	chr4B	167381836	167381766
AX-110101155	47.321	4B	4BS_10396	chr4B	165299396	165299466
AX-110108203	47.321	4B	4BS_4927095	chr4B	158282206	158282276
AX-110121859	47.321	4B	4BS_4894160	chr4B	150936208	150936138
AX-110122215	47.321	4B	4BS_4867459	chr4B	156837978	156837908
AX-110125630	47.321	4B	4BS_4906861	chr4B	157902037	157901967
AX-110125775	47.321	4B	4BS_4942444	chr4B	167392863	167392793
AX-110125956	47.321	4B	4BS_4899797	chr4B	166901858	166901788
AX-110126068	47.321	4B	4BS_4898350	chr4B	155420368	155420438
AX-110126567	47.321	4B	4BS_4913176	chr4B	150168880	150168810
AX-110126630	47.321	4B	4BS_4954969	chr4B	153930497	153930427
AX-110127096	47.321	4B	4BS_4959045	chr4B	164744744	164744814
AX-110128576	47.321	4B	4BS_4899560	chr4B	153120116	153120186
AX-110128617	47.321	4B	4BS_4831727	chr4B	164927594	164927524
AX-110141565	47.321	4B	4BS_4900195	chr4B	162501045	162501115
AX-110144864	47.321	4B	4BS_4912946	chr4B	155039317	155039387
AX-110145260	47.321	4B	4BS_4942179	chr4B	165187413	165187483
AX-110145477	47.321	4B	4BS_4907526	chr4B	159323267	159323197
AX-110146279	47.321	4B	4BS_4871365	chr4B	151400980	151401050
AX-110161927	47.321	4B	4BS_4961737	chr4B	165075705	165075775
AX-110167033	47.321	4B	4BS_4963193	chr4B	158125343	158125413
AX-110167448	47.321	4B	4BS_4945585	chr4B	158712790	158712720
AX-110167763	47.321	4B	4BS_4884637	chr4B	165583724	165583794
AX-110362795	47.321	4B	4BS_4924023	chr4B	159333986	159334056
AX-110372614	47.321	4B	4BS_4963124	chr4B	157760188	157760118
AX-110374612	47.321	4B	4BS_4935131	chr4B	162097078	162097008
AX-110376150	47.321	4B	4BS_4937400	chr4B	149714280	149714210
AX-110382980	47.321	4B	4BS_4946364	chr4B	166564816	166564746
AX-110384411	47.321	4B	4BS_4958123	chr4B	153063176	153063106
AX-110388314	47.321	4B	4BS_4863693	chr4B	153510824	153510754
AX-110393452	47.321	4B	4BS_4875708	chr4B	161558955	161559025
AX-110397834	47.321	4B	4BS_4885442	chr4B	155557584	155557514
AX-110398714	47.321	4B	4DL_10820076	chr4B	157901394	157901324
AX-110398739	47.321	4B	4BS_4927205	chr4B	164773239	164773169
AX-110399870	47.321	4B	4BS_4886383	chr4B	157349837	157349907
AX-110400200	47.321	4B	4BS_4885442	chr4B	155552255	155552185
AX-110401777	47.321	4B	4BS_4958311	chr4B	161619347	161619417
AX-110405194	47.321	4B	4BS_4940038	chr4B	154936712	154936782
AX-110406659	47.321	4B	4BS_4932182	chr4B	166589334	166589404
AX-110407111	47.321	4B	4BS_4894611	chr4B	158837972	158837902
AX-110409166	47.321	4B	4BS_4904567	chr4B	156358188	156358258
AX-110410884	47.321	4B	4BS_4868967	chr4B	162548070	162548140
AX-110411590	47.321	4B	4BS_4864892	chr4B	163088330	163088260
AX-110416991	47.321	4B	4BS_4875483	chr4B	158433241	158433311
AX-110417115	47.321	4B	4BS_3870773	chr4B	149991567	149991637
AX-110417818	47.321	4B	4BS_4890931	chr4B	152380410	152380340
AX-110418694	47.321	4B	4BS_4961595	chr4B	158722409	158722339
AX-110420496	47.321	4B	4BS_4916033	chr4B	144884771	144884701
AX-110423749	47.321	4B	4BS_4878297	chr4B	148759799	148759869
AX-110424427	47.321	4B	4BS_4568518	chr4B	158071676	158071746
AX-110427014	47.321	4B	4BS_4879440	chr4B	151190970	151191040
AX-110429345	47.321	4B	4BS_4911077	chr4B	166791118	166791188
AX-110435837	47.321	4B	4BS_4886463	chr4B	157106467	157106537
AX-110443031	47.321	4B	4BS_4895097	chr4B	164325821	164325751
AX-110444152	47.321	4B	4BS_4937400	chr4B	149713554	149713484
AX-110444741	47.321	4B	4BS_4886077	chr4B	164867987	164868057
AX-110447079	47.321	4B	4BS_4879546	chr4B	139591072	139591002
AX-110447146	47.321	4B	4BS_4830452	chr4B	155373606	155373676
AX-110448750	47.321	4B	4BS_4899059	chr4B	154067462	154067532
AX-110456258	47.321	4B	4BS_4905466	chr4B	139907932	139908002
AX-110459875	47.321	4B	4BS_4879546	chr4B	139592422	139592352
AX-110460111	47.321	4B	4BS_4889378	chr4B	158313934	158314004
AX-110467722	47.321	4B	4BS_4898062	chr4B	167389659	167389589
AX-110468601	47.321	4B	4BS_4895097	chr4B	164315974	164315904
AX-110475469	47.321	4B	4BS_4953409	chr4B	151518414	151518344
AX-110482001	47.321	4B	4BS_4960413	chr4B	155856186	155856256
AX-110482130	47.321	4B	4BS_4868644	chr4B	167778206	167778136
AX-110486396	47.321	4B	4BS_4935933	chr4B	162283204	162283134
AX-110487888	47.321	4B	4BS_4867225	chr4B	149055393	149055323
AX-110489625	47.321	4B	4BS_4892698	chr4B	156898557	156898487
AX-110490422	47.321	4B	4BS_4963245	chr4B	161592942	161593012
AX-110490440	47.321	4B	4BS_4953409	chr4B	151521219	151521149
AX-110491479	47.321	4B	4BS_4867225	chr4B	149055616	149055546
AX-110492111	47.321	4B	4BS_4929185	chr4B	145378223	145378153
AX-110501125	47.321	4B	4BS_4950374	chr4B	158988776	158988706
AX-110508288	47.321	4B	4BS_4876200	chr4B	153834334	153834264
AX-110511396	47.321	4B	4BS_4961675	chr4B	155356390	155356460
AX-110515595	47.321	4B	4BS_4874823	chr4B	143891764	143891834
AX-110515830	47.321	4B	4BS_4909329	chr4B	161439579	161439649
AX-110520818	47.321	4B	4BS_4910199	chr4B	139218012	139217942
AX-110524883	47.321	4B	4BS_4886463	chr4B	157102763	157102833
AX-110524987	47.321	4B	4BS_4962003	chr4B	152478598	152478528
AX-110525604	47.321	4B	4BS_4909759	chr4B	151178284	151178214
AX-110526129	47.321	4B	4BS_4961595	chr4B	158719366	158719296
AX-110528878	47.321	4B	4BS_4885204	chr4B	153710148	153710078
AX-110530095	47.321	4B	4BS_4864492	chr4B	154658302	154658372
AX-110530150	47.321	4B	4BS_4888178	chr4B	158478260	158478190
AX-110536290	47.321	4B	4BS_4959055	chr4B	163812141	163812211
AX-110536854	47.321	4B	4BS_4937400	chr4B	149723890	149723820
AX-110538202	47.321	4B	4BS_4936664	chr4B	153007863	153007793
AX-110539311	47.321	4B	4BS_4913176	chr4B	150167636	150167566
AX-110539916	47.321	4B	4BS_4958011	chr4B	152352711	152352641
AX-110544752	47.321	4B	4BS_2811980	chr4B	167930841	167930911
AX-110545516	47.321	4B	4BS_4937400	chr4B	149712884	149712814
AX-110548064	47.321	4B	4BS_4862041	chr4B	164231945	164231875
AX-110548411	47.321	4B	4BS_4861471	chr4B	145186406	145186476
AX-110548442	47.321	4B	4BS_4931769	chr4B	159043660	159043730
AX-110549477	47.321	4B	4BS_4865517	chr4B	159346596	159346526
AX-110552600	47.321	4B	4BS_4953409	chr4B	151521053	151520983
AX-110552774	47.321	4B	4BS_4877177	chr4B	153891074	153891144
AX-110556966	47.321	4B	4BS_4899560	chr4B	153128171	153128241
AX-110560340	47.321	4B	4BS_4878394	chr4B	153327320	153327390
AX-110561748	47.321	4B	4BS_4937974	chr4B	155761390	155761320
AX-110564469	47.321	4B	4BS_4889382	chr4B	164916652	164916582
AX-110564518	47.321	4B	4BS_4875483	chr4B	158424029	158424099
AX-110565938	47.321	4B	4BS_4954010	chr4B	164115912	164115842
AX-110566168	47.321	4B	4BS_4912131	chr4B	154300285	154300355
AX-110566634	47.321	4B	4BS_4870653	chr4B	154556691	154556761
AX-110573292	47.321	4B	4BS_4912103	chr4B	154951675	154951605
AX-110577424	47.321	4B	4BS_4909759	chr4B	151177323	151177253
AX-110578412	47.321	4B	4BS_4960413	chr4B	155854995	155855065
AX-110578519	47.321	4B	4BS_4936664	chr4B	153015271	153015201
AX-110583157	47.321	4B	4BS_4952552	chr4B	154420808	154420738
AX-110587188	47.321	4B	4BS_4876452	chr4B	163358352	163358422
AX-110591370	47.321	4B	4BS_4891933	chr4B	155290472	155290525
AX-110594858	47.321	4B	4BS_4929226	chr4B	162332158	162332088
AX-110595868	47.321	4B	4BS_4866942	chr4B	157751869	157751939
AX-110595936	47.321	4B	4BS_4889492	chr4B	154389687	154389617
AX-110598173	47.321	4B	4BS_4958660	chr4B	155563295	155563365
AX-110598812	47.321	4B	4BS_4954634	chr4B	152392230	152392300
AX-110598981	47.321	4B	4BS_4903556	chr4B	153089158	153089088
AX-110601412	47.321	4B	4BS_4865179	chr4B	153836782	153836712
AX-110602860	47.321	4B	4BS_4915769	chr4B	159521117	159521047
AX-110604220	47.321	4B	4BS_4896196	chr4B	153988249	153988179
AX-110607900	47.321	4B	4BS_4961538	chr4B	158757118	158757048
AX-110608290	47.321	4B	4BS_4946074	chr4B	159730920	159730850
AX-110614745	47.321	4B	4BS_4895311	chr4B	139763127	139763057
AX-110617110	47.321	4B	4BS_4915192	chr4B	139137888	139137958
AX-110632977	47.321	4B	4BS_4899054	chr4B	156526466	156526536
AX-110633358	47.321	4B	4BS_4867225	chr4B	149055782	149055712
AX-110639968	47.321	4B	4BS_4895311	chr4B	139766720	139766650
AX-110641352	47.321	4B	4BS_2811980	chr4B	167930561	167930631
AX-110644724	47.321	4B	4BS_4898062	chr4B	167389912	167389842
AX-110651172	47.321	4B	4BS_4868748	chr4B	166700185	166700115
AX-110653235	47.321	4B	4BS_4899363	chr4B	142918404	142918474
AX-110656285	47.321	4B	4BS_4868748	chr4B	166700023	166699953
AX-110667849	47.321	4B	4BS_4933397	chr4B	153317075	153317005
AX-110668844	47.321	4B	4BS_4905622	chr4B	164759267	164759337
AX-110669062	47.321	4B	4BS_4961817	chr4B	156956223	156956293
AX-110670562	47.321	4B	4BS_4186133	chr4B	153152084	153152154
AX-110670635	47.321	4B	4BS_4868605	chr4B	153608273	153608343
AX-110672155	47.321	4B	4BS_4929270	chr4B	154600496	154600566
AX-110674260	47.321	4B	4BS_4877387	chr4B	147185028	147185098
AX-110675434	47.321	4B	4BS_4954063	chr4B	150570449	150570379
AX-110678443	47.321	4B	4BS_4865568	chr4B	162457480	162457410
AX-110685732	47.321	4B	4BS_4899059	chr4B	154069412	154069482
AX-110687458	47.321	4B	4BS_4956703	chr4B	157505905	157505975
AX-110688360	47.321	4B	4BS_4866789	chr4B	158147447	158147517
AX-110688876	47.321	4B	4BS_4942774	chr4B	156426600	156426530
AX-110689931	47.321	4B	4BS_4906325	chr4B	157683432	157683362
AX-110690404	47.321	4B	4BS_4873158	chr4B	151702038	151701968
AX-110690554	47.321	4B	4BS_4901799	chr4B	158462219	158462149
AX-110696804	47.321	4B	4BS_4867047	chr4B	160615345	160615275
AX-110741699	47.321	4B	4BS_4862077	chr4B	154175698	154175628
AX-110742227	47.321	4B	4BS_4926679	chr4B	156207805	156207735
AX-110904836	47.321	4B	4BS_4962406	chr4B	150855859	150855929
AX-110906123	47.321	4B	4BS_4961737	chr4B	165074650	165074720
AX-110912516	47.321	4B	4BS_4963124	chr4B	157755890	157755820
AX-110912898	47.321	4B	4BS_4568518	chr4B	158072121	158072191
AX-110913839	47.321	4B	4BS_4902999	chr4B	159630974	159631044
AX-110918826	47.321	4B	4BS_4868644	chr4B	167777667	167777597
AX-110918967	47.321	4B	4BS_4894435	chr4B	157069284	157069354
AX-110919561	47.321	4B	4BS_4879575	chr4B	151093534	151093464
AX-110919920	47.321	4B	4BS_4869321	chr4B	166002212	166002142
AX-110921358	47.321	4B	4BS_4858601	chr4B	164531186	164531256
AX-110923990	47.321	4B	4BS_4937400	chr4B	149713619	149713566
AX-110924336	47.321	4B	4BS_4876325	chr4B	154435502	154435572
AX-110924653	47.321	4B	4BS_4915552	chr4B	167586595	167586665
AX-110926494	47.321	4B	4BS_4898062	chr4B	167382577	167382507
AX-110933709	47.321	4B	4BS_4952861	chr4B	162081691	162081761
AX-110935823	47.321	4B	4BS_4929226	chr4B	162331650	162331580
AX-110938153	47.321	4B	4BS_545202	chr4B	148323733	148323803
AX-110938904	47.321	4B	4BS_4927095	chr4B	158283326	158283396
AX-110939268	47.321	4B	4BS_4961128	chr4B	149940231	149940161
AX-110939348	47.321	4B	4BS_4883904	chr4B	165700300	165700230
AX-110941725	47.321	4B	4BS_4948759	chr4B	167478049	167477979
AX-110942280	47.321	4B	4BS_4890931	chr4B	152380457	152380387
AX-110942682	47.321	4B	4BS_4877218	chr4B	139323703	139323773
AX-110944826	47.321	4B	4BS_4885204	chr4B	153709911	153709841
AX-110945288	47.321	4B	4BS_4959055	chr4B	163814292	163814362
AX-110945333	47.321	4B	4BS_4927756	chr4B	155690130	155690060
AX-110945467	47.321	4B	4BS_4861652	chr4B	158776995	158776925
AX-110946879	47.321	4B	4BS_4867047	chr4B	160623402	160623332
AX-110950568	47.321	4B	4BS_4961578	chr4B	156495960	156496030
AX-110952722	47.321	4B	4BS_4905643	chr4B	151709266	151709196
AX-110953230	47.321	4B	4BS_4901756	chr4B	165231501	165231431
AX-110958679	47.321	4B	4BS_4946364	chr4B	166554216	166554146
AX-110958962	47.321	4B	4BS_4927205	chr4B	164773758	164773688
AX-110960151	47.321	4B	4BS_4938669	chr4B	157289141	157289071
AX-110961699	47.321	4B	4BS_4933397	chr4B	153314157	153314087
AX-110965684	47.321	4B	4BS_4885442	chr4B	155556423	155556353
AX-110975005	47.321	4B	4BS_4947464	chr4B	154296497	154296427
AX-110975012	47.321	4B	4BS_4951336	chr4B	158893225	158893295
AX-110975736	47.321	4B	4BS_4938822	chr4B	157423764	157423834
AX-110978688	47.321	4B	4BS_4915552	chr4B	167585819	167585889
AX-110979180	47.321	4B	4BS_4860952	chr4B	166371751	166371681
AX-110982486	47.321	4B	4BS_4936645	chr4B	159607004	159606934
AX-110983098	47.321	4B	4BS_4899059	chr4B	154076215	154076285
AX-110985683	47.321	4B	4BS_4914957	chr4B	158029451	158029381
AX-110985739	47.321	4B	4BS_4879575	chr4B	151095530	151095460
AX-110986756	47.321	4B	4BS_4859644	chr4B	155810416	155810346
AX-110998404	47.321	4B	4BS_4908865	chr4B	159945128	159945198
AX-111001145	47.321	4B	4BS_4933397	chr4B	153316397	153316327
AX-111002957	47.321	4B	4BS_4931812	chr4B	150870469	150870539
AX-111003696	47.321	4B	4BS_4859644	chr4B	155810287	155810217
AX-111004994	47.321	4B	4BS_4948759	chr4B	167476106	167476036
AX-111005220	47.321	4B	4BS_4871157	chr4B	161236510	161236580
AX-111006270	47.321	4B	4BS_4922484	chr4B	147471063	147470993
AX-111006834	47.321	4B	4BS_4937400	chr4B	149715225	149715155
AX-111007201	47.321	4B	4BS_4863544	chr4B	167343681	167343611
AX-111007966	47.321	4B	4BS_4937606	chr4B	165135508	165135450
AX-111013208	47.321	4B	4BS_4948759	chr4B	167476298	167476228
AX-111013455	47.321	4B	4BS_4956758	chr4B	161890634	161890704
AX-111014573	47.321	4B	4BS_4962046	chr4B	154808263	154808193
AX-111018369	47.321	4B	4BS_4961675	chr4B	155357227	155357297
AX-111019703	47.321	4B	4BS_4915769	chr4B	159521654	159521584
AX-111025863	47.321	4B	4BS_4911323	chr4B	154122531	154122461
AX-111030221	47.321	4B	4BS_4892984	chr4B	156184782	156184852
AX-111031196	47.321	4B	4BS_4869543	chr4B	149302606	149302676
AX-111031234	47.321	4B	4BS_4880681	chr4B	150387292	150387222
AX-111031248	47.321	4B	4BS_4931811	chr4B	150865420	150865350
AX-111037409	47.321	4B	4BS_4937400	chr4B	149714121	149714051
AX-111046281	47.321	4B	4BS_2811980	chr4B	167926970	167927040
AX-111046935	47.321	4B	4BS_4938942	chr4B	158365884	158365814
AX-111047274	47.321	4B	4BS_4945223	chr4B	149454528	149454598
AX-111047919	47.321	4B	4BS_4932426	chr4B	159852389	159852319
AX-111048107	47.321	4B	4BS_4961001	chr4B	164711052	164711122
AX-111058231	47.321	4B	4BS_4896196	chr4B	153976531	153976461
AX-111061339	47.321	4B	4BS_4868221	chr4B	165220978	165220908
AX-111064927	47.321	4B	4BS_4961800	chr4B	156310598	156310528
AX-111065695	47.321	4B	4BS_4961192	chr4B	152038483	152038413
AX-111067284	47.321	4B	4BS_4863111	chr4B	139569639	139569569
AX-111068617	47.321	4B	6BS_2642437	chr4B	153717582	153717652
AX-111069274	47.321	4B	4BS_4922536	chr4B	153441766	153441836
AX-111069850	47.321	4B	4BS_4888177	chr4B	157626212	157626282
AX-111070237	47.321	4B	4BS_4906325	chr4B	157686981	157686911
AX-111073730	47.321	4B	4BS_4947275	chr4B	155959567	155959497
AX-111074671	47.321	4B	4BS_4860952	chr4B	166369942	166369872
AX-111077459	47.321	4B	4BS_4895097	chr4B	164314886	164314816
AX-111077863	47.321	4B	4BS_4929249	chr4B	161160957	161161027
AX-111079195	47.321	4B	4BS_4962003	chr4B	152459243	152459173
AX-111081099	47.321	4B	4BS_4899054	chr4B	156533829	156533899
AX-111083332	47.321	4B	4BS_4895097	chr4B	164313967	164313897
AX-111086799	47.321	4B	4BS_4961816	chr4B	164397231	164397301
AX-111091330	47.321	4B	4BS_4872518	chr4B	159718173	159718243
AX-111092573	47.321	4B	4BS_4875731	chr4B	157540225	157540155
AX-111093865	47.321	4B	4BS_4876106	chr4B	160830263	160830333
AX-111094270	47.321	4B	4BS_4831727	chr4B	164924807	164924737
AX-111095898	47.321	4B	4BS_4900297	chr4B	150984051	150984121
AX-111096718	47.321	4B	4BS_4962647	chr4B	155478400	155478470
AX-111099428	47.321	4B	4BS_4879546	chr4B	139596231	139596161
AX-111099644	47.321	4B	4BS_4895097	chr4B	164313530	164313460
AX-111100382	47.321	4B	4BS_4895282	chr4B	140930294	140930224
AX-111108797	47.321	4B	4BS_4915967	chr4B	166068761	166068691
AX-111110170	47.321	4B	4BS_4938822	chr4B	157427409	157427479
AX-111113431	47.321	4B	4BS_4909761	chr4B	152640228	152640158
AX-111114401	47.321	4B	4BS_4888177	chr4B	157627532	157627602
AX-111114452	47.321	4B	4BS_4859295	chr4B	150618940	150618870
AX-111117877	47.321	4B	4BS_4864969	chr4B	160239502	160239572
AX-111118883	47.321	4B	4BS_4961307	chr4B	147350377	147350307
AX-111120015	47.321	4B	4BS_4927095	chr4B	158278355	158278425
AX-111122249	47.321	4B	4BS_4921708	chr4B	154333024	154333094
AX-111128673	47.321	4B	6AS_4381491	chr4B	149735894	149735824
AX-111134461	47.321	4B	4BS_4890973	chr4B	151439411	151439341
AX-111134903	47.321	4B	4BS_4946999	chr4B	150583763	150583693
AX-111135928	47.321	4B	4BS_4469286	chr4B	155106327	155106257
AX-111136098	47.321	4B	4BS_4948104	chr4B	165688527	165688457
AX-111136401	47.321	4B	4BS_4938822	chr4B	157428818	157428888
AX-111137211	47.321	4B	4BS_10396	chr4B	165301643	165301713
AX-111141653	47.321	4B	4BS_4902999	chr4B	159634650	159634720
AX-111143210	47.321	4B	4BS_4959045	chr4B	164744905	164744975
AX-111147521	47.321	4B	4BS_4913183	chr4B	159062593	159062663
AX-111156928	47.321	4B	4BS_4909260	chr4B	162921677	162921747
AX-111156970	47.321	4B	4BS_4952029	chr4B	151491516	151491446
AX-111160337	47.321	4B	4BS_4951408	chr4B	141426721	141426651
AX-111163124	47.321	4B	4BS_4875708	chr4B	161551381	161551451
AX-111163616	47.321	4B	4BS_4868748	chr4B	166699764	166699694
AX-111212037	47.321	4B	4BS_4897775	chr4B	153112081	153112011
AX-111218187	47.321	4B	4BS_4925663	chr4B	151465803	151465873
AX-111221050	47.321	4B	4BS_4903556	chr4B	153083437	153083367
AX-111234988	47.321	4B	4BS_4947576	chr4B	149787008	149787078
AX-111235010	47.321	4B	4BS_4875731	chr4B	157546668	157546598
AX-111235848	47.321	4B	4BS_4935173	chr4B	159767403	159767473
AX-111239215	47.321	4B	4BS_4909759	chr4B	151170088	151170018
AX-111256519	47.321	4B	4BS_4882082	chr4B	149739985	149739915
AX-111282787	47.321	4B	4BS_4895938	chr4B	152343266	152343196
AX-111286211	47.321	4B	4BS_4910199	chr4B	139217578	139217508
AX-111449697	47.321	4B	4BS_4939386	chr4B	161920224	161920154
AX-111452848	47.321	4B	4BS_4868748	chr4B	166704628	166704558
AX-111456523	47.321	4B	4BS_4907363	chr4B	148602597	148602667
AX-111460087	47.321	4B	4BS_4910309	chr4B	154061093	154061163
AX-111477134	47.321	4B	4BS_4867225	chr4B	149057376	149057306
AX-111478269	47.321	4B	4BS_4878143	chr4B	139208384	139208314
AX-111486436	47.321	4B	4BS_4916688	chr4B	156757493	156757563
AX-111487629	47.321	4B	4BS_4862006	chr4B	159167890	159167820
AX-111498089	47.321	4B	4BS_4914473	chr4B	153526401	153526331
AX-111499150	47.321	4B	4BS_10396	chr4B	165300229	165300299
AX-111501503	47.321	4B	4BS_4957866	chr4B	144339677	144339747
AX-111503729	47.321	4B	4BS_4910199	chr4B	139219572	139219502
AX-111504689	47.321	4B	4BS_4934510	chr4B	162051132	162051062
AX-111508145	47.321	4B	4BS_4831727	chr4B	164919467	164919397
AX-111510412	47.321	4B	4BS_4860096	chr4B	158546952	158547022
AX-111510896	47.321	4B	4BS_4931630	chr4B	164803939	164803869
AX-111510948	47.321	4B	4BS_4950374	chr4B	158987883	158987813
AX-111513687	47.321	4B	4BS_4867047	chr4B	160635695	160635625
AX-111520885	47.321	4B	4BS_4953409	chr4B	151517011	151516941
AX-111521147	47.321	4B	4BS_4903556	chr4B	153085606	153085536
AX-111521785	47.321	4B	4BS_4895392	chr4B	148376090	148376160
AX-111529675	47.321	4B	4BS_4931494	chr4B	163050476	163050406
AX-111533233	47.321	4B	4BS_866214	chr4B	155876591	155876521
AX-111535362	47.321	4B	4BS_4938822	chr4B	157426720	157426790
AX-111542971	47.321	4B	4BS_4910463	chr4B	152280223	152280153
AX-111543042	47.321	4B	4BS_4951028	chr4B	162173892	162173822
AX-111548935	47.321	4B	4BS_4961307	chr4B	147341128	147341058
AX-111555023	47.321	4B	4BS_4868221	chr4B	165221840	165221770
AX-111555225	47.321	4B	4BS_4867416	chr4B	161970039	161970109
AX-111556124	47.321	4B	4BS_4941178	chr4B	149067403	149067473
AX-111564084	47.321	4B	4BS_4943392	chr4B	139511755	139511685
AX-111566580	47.321	4B	4BS_4886944	chr4B	162646535	162646605
AX-111567238	47.321	4B	4BS_4921554	chr4B	151593666	151593596
AX-111567365	47.321	4B	4BS_4959698	chr4B	149004875	149004937
AX-111573502	47.321	4B	4BS_4911469	chr4B	152725601	152725671
AX-111574144	47.321	4B	4BS_4962513	chr4B	152091409	152091479
AX-111575816	47.321	4B	4BS_4939287	chr4B	141978849	141978779
AX-111576945	47.321	4B	4BS_4962513	chr4B	152090861	152090931
AX-111579188	47.321	4B	4BS_4961001	chr4B	164705544	164705614
AX-111580212	47.321	4B	4BS_4896196	chr4B	153983409	153983339
AX-111581277	47.321	4B	4BS_4906772	chr4B	152554948	152555018
AX-111583112	47.321	4B	4BS_4944150	chr4B	151568395	151568325
AX-111583137	47.321	4B	4BS_4894919	chr4B	158673910	158673980
AX-111583329	47.321	4B	4BS_4932426	chr4B	159849195	159849125
AX-111588869	47.321	4B	4BS_4873293	chr4B	162843215	162843145
AX-111589692	47.321	4B	4DS_2304807	chr4B	167936042	167936112
AX-111590084	47.321	4B	4BS_4917015	chr4B	145807558	145807628
AX-111591855	47.321	4B	4BS_4922712	chr4B	156536490	156536560
AX-111593917	47.321	4B	4BS_4930477	chr4B	143110547	143110617
AX-111596184	47.321	4B	4BS_4949779	chr4B	162551780	162551850
AX-111596660	47.321	4B	4BS_4963215	chr4B	150373843	150373773
AX-111604784	47.321	4B	4BS_4921231	chr4B	150661073	150661143
AX-111607165	47.321	4B	4BS_4877163	chr4B	161623631	161623701
AX-111613426	47.321	4B	4BS_4898777	chr4B	151766612	151766682
AX-111618071	47.321	4B	4BS_4942874	chr4B	144007443	144007513
AX-111619190	47.321	4B	4BS_4945585	chr4B	158712721	158712651
AX-111620364	47.321	4B	4BS_4946089	chr4B	159152920	159152990
AX-111622109	47.321	4B	4BS_4959266	chr4B	165820205	165820275
AX-111622986	47.321	4B	4BS_4927602	chr4B	151901758	151901688
AX-111623502	47.321	4B	4BS_4859303	chr4B	167056318	167056388
AX-111627874	47.321	4B	4BS_4959055	chr4B	163800946	163801016
AX-111627904	47.321	4B	4BS_4870653	chr4B	154559710	154559780
AX-111628065	47.321	4B	4BS_4912131	chr4B	154299188	154299258
AX-111632283	47.321	4B	4BS_4868748	chr4B	166698407	166698337
AX-111632313	47.321	4B	4BS_4946999	chr4B	150591693	150591623
AX-111633779	47.321	4B	4BS_4861487	chr4B	153632791	153632721
AX-111639692	47.321	4B	4BS_4910309	chr4B	154058242	154058312
AX-111641207	47.321	4B	4BS_4894755	chr4B	145713143	145713073
AX-111642793	47.321	4B	4BS_4867131	chr4B	141949904	141949974
AX-111648845	47.321	4B	4BS_4927756	chr4B	155689542	155689472
AX-111650093	47.321	4B	4BS_4875731	chr4B	157538461	157538391
AX-111650212	47.321	4B	4BS_4859808	chr4B	156782275	156782345
AX-111654564	47.321	4B	4BS_4944150	chr4B	151570239	151570169
AX-111654768	47.321	4B	4BS_4895466	chr4B	161126267	161126197
AX-111658087	47.321	4B	4BS_4859190	chr4B	161096864	161096934
AX-111666675	47.321	4B	4BS_4961307	chr4B	147342970	147342900
AX-111667526	47.321	4B	4BS_4941266	chr4B	153841320	153841354
AX-111668146	47.321	4B	4BS_4961257	chr4B	154957159	154957229
AX-111670986	47.321	4B	4BS_3540397	chr4B	153401798	153401868
AX-111672038	47.321	4B	4BS_4948760	chr4B	167519919	167519849
AX-111672289	47.321	4B	4BS_4928812	chr4B	164821648	164821718
AX-111675088	47.321	4B	4BS_4946364	chr4B	166558708	166558638
AX-111675395	47.321	4B	4BS_4922536	chr4B	153441503	153441573
AX-111676360	47.321	4B	4BS_4896196	chr4B	153972575	153972505
AX-111680609	47.321	4B	4BS_4889611	chr4B	160309742	160309672
AX-111680631	47.321	4B	4BS_4888177	chr4B	157623933	157624003
AX-111680941	47.321	4B	4BS_4948369	chr4B	162864577	162864507
AX-111683664	47.321	4B	4BS_4961257	chr4B	154954610	154954680
AX-111685366	47.321	4B	4BS_4961578	chr4B	156496019	156496089
AX-111685965	47.321	4B	4BS_4861866	chr4B	156194945	156195015
AX-111689193	47.321	4B	4BS_4937193	chr4B	148747355	148747285
AX-111689700	47.321	4B	4BS_4900350	chr4B	154378963	154379033
AX-111692310	47.321	4B	4BS_4906325	chr4B	157678431	157678361
AX-111693091	47.321	4B	4BS_4867131	chr4B	141954374	141954444
AX-111693212	47.321	4B	4BS_4899560	chr4B	153123028	153123098
AX-111697382	47.321	4B	4BS_4947921	chr4B	153492729	153492799
AX-111698919	47.321	4B	4BS_4927614	chr4B	139629247	139629317
AX-111700254	47.321	4B	4BS_4912983	chr4B	150181796	150181866
AX-111702046	47.321	4B	4BS_4915769	chr4B	159520952	159520882
AX-111703140	47.321	4B	4BS_4927818	chr4B	154796303	154796373
AX-111708479	47.321	4B	4BS_4936645	chr4B	159607061	159606991
AX-111710585	47.321	4B	4BS_10396	chr4B	165299102	165299172
AX-111710780	47.321	4B	4BS_4872021	chr4B	167588321	167588391
AX-111727641	47.321	4B	4BS_10396	chr4B	165299205	165299275
AX-111729891	47.321	4B	4BS_4830452	chr4B	155377041	155377111
AX-111732875	47.321	4B	4BS_4898062	chr4B	167379818	167379748
AX-111740357	47.321	4B	4BS_4895311	chr4B	139767442	139767372
AX-111742372	47.321	4B	4BS_2811980	chr4B	167928908	167928978
AX-111749468	47.321	4B	4BS_4869321	chr4B	165998337	165998267
AX-111752742	47.321	4B	4BS_4962513	chr4B	152086280	152086350
AX-111756601	47.321	4B	4BS_4961675	chr4B	155356012	155356082
AX-111760061	47.321	4B	4BS_4880501	chr4B	157188677	157188607
AX-111760248	47.321	4B	4BS_4908865	chr4B	159941862	159941932
AX-111760277	47.321	4B	4BS_4872914	chr4B	145706519	145706449
AX-111760569	47.321	4B	4BS_4916108	chr4B	162649797	162649867
AX-111763241	47.321	4B	4BS_4876452	chr4B	163358821	163358891
AX-111764167	47.321	4B	4BS_4961820	chr4B	149218886	149218956
AX-111765012	47.321	4B	4BS_4907899	chr4B	157774494	157774424
AX-111776570	47.321	4B	4BS_4904419	chr4B	166096328	166096258
AX-111778565	47.321	4B	4BS_4932426	chr4B	159849531	159849461
AX-111778888	47.321	4B	4BS_4936768	chr4B	144344336	144344266
AX-111779819	47.321	4B	4BS_4940106	chr4B	155261373	155261303
AX-111780215	47.321	4B	4BS_4961817	chr4B	156954217	156954287
AX-111780488	47.321	4B	4BS_4869198	chr4B	166295906	166295836
AX-111780979	47.321	4B	4BS_4900502	chr4B	161008958	161009028
AX-111781809	47.321	4B	4BS_4936664	chr4B	152994159	152994089
AX-111796592	47.321	4B	4BS_4953728	chr4B	150659175	150659105
AX-111797134	47.321	4B		chr4B	141487733	141487784
AX-111825053	47.321	4B	4BS_4895187	chr4B	150203465	150203535
AX-111826497	47.321	4B	4BS_4859552	chr4B	166299166	166299236
AX-111828816	47.321	4B	4BS_4910977	chr4B	149852420	149852350
AX-111831728	47.321	4B	4BS_4937926	chr4B	143994954	143995024
AX-112286377	47.321	4B	4BS_4905895	chr4B	167168141	167168191
AX-86178214	47.321	4B	4BS_4895311	chr4B	139755250	139755320
AX-89595080	47.321	4B	4BS_4885384	chr4B	144751686	144751616
AX-94421587	47.321	4B	4BS_2811980	chr4B	167929351	167929282
AX-94480135	47.321	4B	4BS_2811980	chr4B	167929289	167929219
AX-94498096	47.321	4B	4BS_4895311	chr4B	139766537	139766606
AX-94543294	47.321	4B	4BS_4946364	chr4B	166558708	166558638
AX-94599848	47.321	4B	4BS_4895311	chr4B	139755434	139755504
AX-94612405	47.321	4B	4BS_4895311	chr4B	139753163	139753233
AX-94727231	47.321	4B	4DS_2304807	chr4B	167933383	167933453
AX-94987158	47.321	4B	4BS_4863544	chr4B	167346639	167346709
AX-95117801	47.321	4B	4BS_4895311	chr4B	139766336	139766406
AX-95218485	47.321	4B	4BS_4961800	chr4B	156308874	156308944
AX-110497642	47.434	4B	4BS_4889745	chr4B	170589913	170589983
AX-111234110	47.434	4B	4BS_4943724	chr4B	168958944	168958874
AX-108727802	47.61	4B	4BS_4873804	chr4B	407068497	407068548
AX-108728108	47.61	4B	4BL_7017059	chr4B	425287149	425287219
AX-108729291	47.61	4B	4BS_4940473	chr4B	170097801	170097731
AX-108730224	47.61	4B	4BL_6842993	chr4B	424696745	424696675
AX-108732220	47.61	4B	4BL_7037774	chr4B	415125031	415124961
AX-108733236	47.61	4B	4BL_7035793	chr4B	416249870	416249800
AX-108734899	47.61	4B	4BS_4926344	chr4B	313645074	313645004
AX-108741078	47.61	4B	4BL_7017828	chr4B	405960276	405960206
AX-108742665	47.61	4B	4BL_7029225	chr4B	412207554	412207484
AX-108748679	47.61	4B	4BL_6842993	chr4B	424698942	424698894
AX-108751308	47.61	4B	4BL_6869671	chr4B	422527276	422527206
AX-108751849	47.61	4B	4BL_7039054	chr4B	413031473	413031403
AX-108754083	47.61	4B	4BL_1425912	chr4B	405343478	405343408
AX-108754870	47.61	4B	4BL_7040926	chr4B	416443224	416443294
AX-108755404	47.61	4B	4BL_6991919	chr4B	425044910	425044980
AX-108756240	47.61	4B	4BS_4598668	chr4B	414969306	414969236
AX-108757516	47.61	4B	4BS_4875138	chr4B	172724131	172724061
AX-108757794	47.61	4B	4BL_6879955	chr4B	414970121	414970051
AX-108760347	47.61	4B	4BL_7008312	chr4B	424292749	424292819
AX-108760637	47.61	4B	4BL_3255084	chr4B	408884366	408884296
AX-108764270	47.61	4B	4BL_6990146	chr4B	427306659	427306596
AX-108764850	47.61	4B	4BL_7003880	chr4B	427745105	427745035
AX-108765576	47.61	4B	4BL_7038393	chr4B	415707567	415707497
AX-108766934	47.61	4B	4BL_6919657	chr4B	427489173	427489103
AX-108768109	47.61	4B	4BL_7028213	chr4B	424578373	424578303
AX-108770539	47.61	4B	4BL_7039977	chr4B	413110116	413110046
AX-108771407	47.61	4B	4BL_6988495	chr4B	414256400	414256330
AX-108771521	47.61	4B	4BS_4914660	chr4B	167957876	167957806
AX-108773581	47.61	4B	4BL_7040913	chr4B	425122010	425121940
AX-108773724	47.61	4B	4BL_7021641	chr4B	408870335	408870265
AX-108774257	47.61	4B	4BL_7012060	chr4B	414082610	414082680
AX-108775793	47.61	4B	4BL_7041283	chr4B	414786957	414787027
AX-108776627	47.61	4B	4BL_7036450	chr4B	416208990	416208920
AX-108780991	47.61	4B	4BL_7032188	chr4B	428008573	428008643
AX-108782184	47.61	4B	4BL_7016583	chr4B	423773712	423773642
AX-108782805	47.61	4B	4BL_6963609	chr4B	409496065	409495995
AX-108783026	47.61	4B	4BL_7037463	chr4B	407386221	407386151
AX-108784267	47.61	4B	4BL_7041544	chr4B	427361982	427361912
AX-108784604	47.61	4B	4BS_4921445	chr4B	169913369	169913299
AX-108787050	47.61	4B	4BL_7008312	chr4B	424290688	424290758
AX-108787609	47.61	4B	4BL_7038542	chr4B	416307799	416307729
AX-108787983	47.61	4B	4BL_6966466	chr4B	426770846	426770916
AX-108789625	47.61	4B	4BS_4868832	chr4B	226901173	226901103
AX-108790307	47.61	4B	4BL_6961921	chr4B	426142864	426142934
AX-108790779	47.61	4B	4BS_4899950	chr4B	172390667	172390613
AX-108797347	47.61	4B	4BL_7038542	chr4B	416307452	416307382
AX-108798220	47.61	4B	4BL_7040634	chr4B	419578392	419578322
AX-108799453	47.61	4B	4BL_6986094	chr4B	409213976	409214046
AX-108799503	47.61	4B	4BL_6981612	chr4B	425085067	425084997
AX-108801153	47.61	4B	4BS_4944484	chr4B	168729072	168729002
AX-108801891	47.61	4B	4DL_14323646	chr4B	411531845	411531775
AX-108804602	47.61	4B	4BS_4872443	chr4B	169794256	169794326
AX-108805726	47.61	4B	4BL_6970879	chr4B	417912474	417912544
AX-108808080	47.61	4B	4BL_7029024	chr4B	412777357	412777287
AX-108810416	47.61	4B	4BL_6999136	chr4B	413603848	413603918
AX-108810932	47.61	4B	4BL_6970277	chr4B	416270628	416270698
AX-108812013	47.61	4B	4BS_4921445	chr4B	169923125	169923055
AX-108812656	47.61	4B	4BL_7016583	chr4B	423773649	423773579
AX-108812894	47.61	4B	4BS_4875138	chr4B	172720933	172720863
AX-108814797	47.61	4B	4BS_4892446	chr4B	408273904	408273974
AX-108815733	47.61	4B	4BL_7038253	chr4B	426471533	426471603
AX-108815979	47.61	4B	4BS_4960554	chr4B	191900477	191900547
AX-108815987	47.61	4B	4BL_6940587	chr4B	406023634	406023564
AX-108817075	47.61	4B	4BL_7008312	chr4B	424292011	424292081
AX-108817888	47.61	4B	4BL_6983634	chr4B	423755004	423754934
AX-108818165	47.61	4B	4BL_7022152	chr4B	423470977	423470907
AX-108819049	47.61	4B	4BL_6990217	chr4B	423408576	423408506
AX-108820888	47.61	4B	4BL_7007188	chr4B	406771555	406771485
AX-108821034	47.61	4B	4BL_7042331	chr4B	427251522	427251592
AX-108822586	47.61	4B	4BL_7042414	chr4B	416058963	416059033
AX-108825109	47.61	4B	4BL_7029024	chr4B	412780359	412780289
AX-108825754	47.61	4B	4BL_7018867	chr4B	408050269	408050339
AX-108830495	47.61	4B	4BL_6885450	chr4B	405389010	405389080
AX-108830870	47.61	4B	4BS_4935424	chr4B	201656590	201656520
AX-108831827	47.61	4B	4BL_7028828	chr4B	417554819	417554749
AX-108832306	47.61	4B	4BL_6971658	chr4B	405374516	405374586
AX-108832758	47.61	4B	4BL_7039345	chr4B	409639775	409639845
AX-108833861	47.61	4B	4BL_7033638	chr4B	423573467	423573397
AX-108834842	47.61	4B	4BL_7041597	chr4B	406267497	406267427
AX-108834873	47.61	4B	4BL_6879955	chr4B	414971643	414971573
AX-108836070	47.61	4B	4BS_4898432	chr4B	223720123	223720193
AX-108836893	47.61	4B	4BL_7016637	chr4B	418116394	418116464
AX-108838027	47.61	4B	4BL_6827452	chr4B	427074691	427074621
AX-108838731	47.61	4B	4BL_7039208	chr4B	416105178	416105248
AX-108838785	47.61	4B	4BL_6924746	chr4B	428487205	428487275
AX-108840312	47.61	4B	4BL_6986821	chr4B	427297403	427297473
AX-108842301	47.61	4B	4BL_6977789	chr4B	350088713	350088643
AX-108843035	47.61	4B	4BS_4872546	chr4B	168082303	168082233
AX-108843147	47.61	4B	4BL_7040794	chr4B	412231147	412231077
AX-108843186	47.61	4B	4BS_4911619	chr4B	170537706	170537636
AX-108849201	47.61	4B	4BS_4868839	chr4B	226465273	226465203
AX-108850477	47.61	4B	4BL_7020197	chr4B	344972259	344972189
AX-108852610	47.61	4B	4BL_6989474	chr4B	405635400	405635330
AX-108853535	47.61	4B	4BL_6981979	chr4B	411919607	411919537
AX-108853544	47.61	4B	4BL_7038012	chr4B	417127550	417127620
AX-108854696	47.61	4B	4BL_7035271	chr4B	406230660	406230730
AX-108855763	47.61	4B	4BL_7008312	chr4B	424298371	424298441
AX-108857100	47.61	4B	4BL_7015128	chr4B	409232884	409232814
AX-108857727	47.61	4B	4BL_7032188	chr4B	428016049	428016119
AX-108858553	47.61	4B	4BS_4944369	chr4B	169638994	169639064
AX-108861597	47.61	4B	4BL_6959791	chr4B	408964861	408964931
AX-108862607	47.61	4B	4BL_7032188	chr4B	428009757	428009827
AX-108864230	47.61	4B	4BL_6991184	chr4B	347243997	347244067
AX-108865619	47.61	4B	4BL_6971065	chr4B	410665797	410665860
AX-108867753	47.61	4B	4BL_6992112	chr4B	413540373	413540443
AX-108870921	47.61	4B	4BL_6987780	chr4B	424034056	424034126
AX-108872294	47.61	4B	4BL_6982953	chr4B	417384629	417384699
AX-108872915	47.61	4B	4BL_6883042	chr4B	409392561	409392491
AX-108875753	47.61	4B	4BL_6977430	chr4B	407059027	407058957
AX-108876485	47.61	4B	4BL_7024550	chr4B	415527110	415527180
AX-108876645	47.61	4B	4BL_6983849	chr4B	423843127	423843057
AX-108877659	47.61	4B	4BS_4872225	chr4B	172310507	172310437
AX-108879705	47.61	4B	4BL_7032128	chr4B	426575017	426575087
AX-108879881	47.61	4B	4BS_4899950	chr4B	172380166	172380096
AX-108881359	47.61	4B	4BS_4912960	chr4B	276209442	276209372
AX-108882017	47.61	4B	4BL_7012124	chr4B	425297579	425297649
AX-108882339	47.61	4B	4BL_6977176	chr4B	406274594	406274664
AX-108884248	47.61	4B	4BL_7008312	chr4B	424290865	424290935
AX-108887713	47.61	4B	4BS_4883322	chr4B	172503042	172502972
AX-108887739	47.61	4B	2BS_5246243	chr4B	332090067	332090137
AX-108888109	47.61	4B	4BL_7032086	chr4B	423045710	423045640
AX-108890754	47.61	4B	4BL_1740739	chr4B	409593137	409593067
AX-108891003	47.61	4B	4BL_6987318	chr4B	420445466	420445396
AX-108891244	47.61	4B	4BL_6993075	chr4B	407074202	407074132
AX-108892717	47.61	4B	4BL_7041782	chr4B	427272631	427272701
AX-108895386	47.61	4B	4BL_6978673	chr4B	377022691	377022761
AX-108895504	47.61	4B	4BL_6980538	chr4B	409506449	409506379
AX-108898208	47.61	4B	4BL_7041782	chr4B	427278401	427278471
AX-108898275	47.61	4B	4BL_6938117	chr4B	409391773	409391703
AX-108898569	47.61	4B	4BL_6973561	chr4B	408494100	408494030
AX-108898582	47.61	4B	4BL_7006421	chr4B	408198058	408197988
AX-108898630	47.61	4B	4BL_7028213	chr4B	424578515	424578445
AX-108899130	47.61	4B	4BS_4956316	chr4B	169993222	169993152
AX-108899149	47.61	4B	4BS_4920667	chr4B	237390249	237390179
AX-108899563	47.61	4B	4BL_7032356	chr4B	411580311	411580241
AX-108900130	47.61	4B	4BL_7038067	chr4B	426278735	426278665
AX-108903019	47.61	4B	4BL_7036920	chr4B	412505632	412505562
AX-108903177	47.61	4B	4BS_4950121	chr4B	218018143	218018213
AX-108903499	47.61	4B	4BL_7035894	chr4B	405909607	405909537
AX-108904543	47.61	4B	4BL_6983849	chr4B	423843758	423843688
AX-108907281	47.61	4B	4BL_6987318	chr4B	420448450	420448380
AX-108907532	47.61	4B	4BL_7010815	chr4B	409533764	409533694
AX-108908759	47.61	4B	4BL_7012793	chr4B	415115533	415115463
AX-108913074	47.61	4B	4BS_4942223	chr4B	169703407	169703337
AX-108913445	47.61	4B	4BS_4938806	chr4B	189481638	189481708
AX-108916199	47.61	4B	4BL_7029830	chr4B	322742103	322742033
AX-108916529	47.61	4B	4BL_7013152	chr4B	410659691	410659761
AX-108916730	47.61	4B	4BL_7023737	chr4B	422062209	422062279
AX-108919118	47.61	4B	4BL_7041639	chr4B	406688367	406688437
AX-108920279	47.61	4B	4DL_14342572	chr4B	424748052	424748122
AX-108920897	47.61	4B	4BL_7041549	chr4B	414742718	414742788
AX-108923417	47.61	4B	4BL_7041968	chr4B	422487692	422487762
AX-108924960	47.61	4B	4BL_7032704	chr4B	416886600	416886670
AX-108926200	47.61	4B	4BL_6896320	chr4B	405931045	405931115
AX-108926223	47.61	4B	4BS_4926559	chr4B	274708457	274708387
AX-108928107	47.61	4B	4BL_7005760	chr4B	407055312	407055382
AX-108929611	47.61	4B	4BS_4908454	chr4B	202657695	202657765
AX-108932370	47.61	4B	4AL_7174244	chr4B	95218304	95218234
AX-108932466	47.61	4B	4BL_7028050	chr4B	417231234	417231164
AX-108934913	47.61	4B	4BL_7006421	chr4B	408197467	408197397
AX-108934971	47.61	4B	4BS_4872225	chr4B	172309008	172308938
AX-108935959	47.61	4B	4BL_6966533	chr4B	406394489	406394559
AX-108938270	47.61	4B	4BL_7016027	chr4B	419779662	419779592
AX-108938581	47.61	4B	4BS_4917420	chr4B	299525834	299525764
AX-108940419	47.61	4B	4BL_6985358	chr4B	421743882	421743812
AX-108944724	47.61	4B	4BL_7029024	chr4B	412768122	412768052
AX-108945634	47.61	4B	4BL_6990146	chr4B	427305664	427305594
AX-108946619	47.61	4B	4BS_4961130	chr4B	263254012	263254082
AX-108946654	47.61	4B	4BS_4898558	chr4B	170130134	170130064
AX-108948262	47.61	4B	4BL_7033578	chr4B	425802857	425802787
AX-108948935	47.61	4B	4BL_7012510	chr4B	412110465	412110395
AX-108949135	47.61	4B	4BL_6990146	chr4B	427300008	427299938
AX-108950219	47.61	4B	4BS_4891251	chr4B	168653197	168653267
AX-108953234	47.61	4B	4BS_4872225	chr4B	172313771	172313701
AX-108955158	47.61	4B	4BS_4918115	chr4B	168615807	168615877
AX-108956498	47.61	4B	4BL_7033578	chr4B	425802064	425801994
AX-108956726	47.61	4B	4BL_6993394	chr4B	417714108	417714178
AX-108963565	47.61	4B	4BL_6972648	chr4B	417564429	417564499
AX-108965006	47.61	4B	4BL_6968958	chr4B	427215355	427215425
AX-108968956	47.61	4B	4BS_4899978	chr4B	298179700	298179770
AX-108971538	47.61	4B	4BL_7013274	chr4B	423819726	423819656
AX-108971643	47.61	4B	4BL_7025561	chr4B	423167665	423167735
AX-108973155	47.61	4B	4BS_4914186	chr4B	254485208	254485278
AX-108975420	47.61	4B	4BL_7038253	chr4B	426470198	426470268
AX-108979764	47.61	4B	4BS_3183118	chr4B	427253955	427254025
AX-108981373	47.61	4B	4BS_4899950	chr4B	172395650	172395580
AX-108983935	47.61	4B	4BS_4875486	chr4B	171611782	171611712
AX-108988936	47.61	4B	4BL_6968204	chr4B	412220163	412220233
AX-108996489	47.61	4B	4BL_7016582	chr4B	424060911	424060841
AX-109005253	47.61	4B	4BL_7033546	chr4B	413833992	413834062
AX-109009365	47.61	4B	4BL_6969139	chr4B	427806986	427806916
AX-109011850	47.61	4B	4BL_7035610	chr4B	424861700	424861757
AX-109017118	47.61	4B	4BL_6966533	chr4B	406385636	406385706
AX-109018560	47.61	4B	4BL_6969139	chr4B	427802791	427802721
AX-109027703	47.61	4B	4BL_7042331	chr4B	427253560	427253630
AX-109031084	47.61	4B	4BL_7012124	chr4B	425295065	425295135
AX-109031892	47.61	4B	4BL_7029434	chr4B	409032406	409032336
AX-109032405	47.61	4B	4BS_4953056	chr4B	242286327	242286397
AX-109034117	47.61	4B	4BL_6997730	chr4B	414421528	414421458
AX-109036402	47.61	4B	4BS_4789272	chr4B	207430189	207430119
AX-109038666	47.61	4B	4BL_6987407	chr4B	411493462	411493392
AX-109038841	47.61	4B	4BL_7004007	chr4B	415936992	415936922
AX-109039751	47.61	4B	4BS_2972258	chr4B	170854242	170854312
AX-109039828	47.61	4B	4BL_7040339	chr4B	405312912	405312842
AX-109039974	47.61	4B	7DS_3965543	chr4B	420446601	420446531
AX-109052054	47.61	4B	4BL_6968339	chr4B	417182407	417182337
AX-109053230	47.61	4B	4BS_4914660	chr4B	167959933	167959863
AX-109054774	47.61	4B	4BL_6978904	chr4B	422749983	422749913
AX-109055551	47.61	4B	4BL_7035271	chr4B	406229695	406229765
AX-109055583	47.61	4B	4BS_4872225	chr4B	172308761	172308691
AX-109055751	47.61	4B	4BL_7041158	chr4B	425380017	425379947
AX-109055844	47.61	4B	4BS_4962857	chr4B	194555718	194555648
AX-109058133	47.61	4B	4BS_4868474	chr4B	245967248	245967178
AX-109076540	47.61	4B	4BS_4917420	chr4B	299527245	299527175
AX-109077196	47.61	4B	4BL_7027209	chr4B	405916714	405916784
AX-109094636	47.61	4B	4BS_4923852	chr4B	216518328	216518258
[truncated: 53,682 more rows]
