# Supplementary material for: Utilization of a Wheat660K SNP array-derived high-density genetic map for high-resolution mapping of a major QTL for kernel number
Source: Sci Rep. 2017 Jun 19;7:3788. doi: 10.1038/s41598-017-04028-6 (PMC5476560; doi:10.1038/s41598-017-04028-6)
Supplement: Supplementary file 3 — Table S4 [file 41598_2017_4028_MOESM3_ESM.xls]

## Sheet: Legend
Table S4 Shared synteny between wheat chromosomes and the chromosomes in Brachypodium, rice, maize and sorghum.

## Sheet: Table S4-1
Marker Name	Genetic position in KJ-RIL		Contigs assembled in the chromosome survey sequencing (CSS)	Physical position
				Brachypodium distachyon				Oryza sativa L.				Zea mays L.				Sorghum vulgare L.
	Position	Chromosome
				Coding sequences	Chromosome	Location1	Location2	Coding sequences	Chromosome	Location1	Location2	Coding sequences	Chromosome	Location1	Location2	Coding sequences	Chromosome	Location1	Location2
wPt-6358	0	1A
AX-94538837	0.697	1A	7DL_3320632	BRADI1G10100.1	1	7274267	7276340	OS08T0107600-01	8	371457	373854	GRMZM2G000592_T01	4	39812662	39814934	Sb07g000830.1	7	718181	720531
Xgdm33	12.446	1A
BE425125	13.997	1A	1AS_3313506
Xcnl137	16.43	1A	1AS_3313506
wPt-665724	19.162	1A
wPt-730618	19.958	1A
wPt-6709	19.958	1A	1AS_2518767
wPt-666537	19.958	1A
Glu-A3	21.124	1A
AX-110506772	21.854	1A	1AS_3264955	BRADI1G46500.1	1	45028103	45030522	OS08T0457400-01	8	22415878	22418614					Sb07g022410.1	7	56914430	56917086
AX-95147954	22.356	1A	1BS_1420918	BRADI2G39830.1	2	39884957	39885967	OS05T0104100-02	5	219063	226280	GRMZM2G022726_T01	6	44163987	44167115	Sb09g000420.1	9	206546	212680
AX-108726047	22.829	1A	1AS_3270579
AX-108728093	22.829	1A	1AS_3289148	BRADI1G30860.1	1	26256197	26259886	OS04T0307900-00	4	13913869	13915062	GRMZM2G041544_T01	3	140989509	140992150	Sb08g004460.1	8	5339414	5345358
AX-108729856	22.829	1A	1AS_3260415
AX-108731047	22.829	1A	1AS_3242356	BRADI4G27977.1	4	33323814	33327650	OS09T0321200-00	9	9251224	9255066	GRMZM2G164967_T01	7	87218077	87221425	Sb02g021490.1	2	53233439	53236965
AX-108731135	22.829	1A	1DS_1899543	BRADI2G40052.3	2	40008770	40016449	OS01T0109700-01	1	513890	522448	GRMZM2G319104_T01	6	46506476	46518999	Sb09g000200.1	9	17759	24172
AX-108732127	22.829	1A	1AS_3271871	BRADI2G39880.2	2	39907923	39911812					GRMZM5G849989_T01	1	15183090	15184675
AX-108733109	22.829	1A	1AS_3275430	BRADI2G39890.2	2	39916810	39920294	OS05T0103600-01	5	197718	201616	GRMZM2G098212_T01	8	134619680	134625331	Sb09g000390.1	9	189351	193854
AX-108736614	22.829	1A	1AS_1194605
AX-108736668	22.829	1A	1AS_3258498	BRADI4G27220.1	4	32299375	32306985	OS01T0510800-01	1	17960990	17968544	GRMZM2G013908_T03	9	142291892	142297719	Sb01g013980.2	1	13144778	13150311
AX-108739257	22.829	1A	1AS_3271871	BRADI2G39880.2	2	39907923	39911812					GRMZM5G849989_T01	1	15183090	15184675
AX-108742614	22.829	1A	1AS_3269013	BRADI2G39930.1	2	39929678	39930314	OS05T0103400-01	5	193291	193927	GRMZM2G057630_T01	6	44499357	44500118	Sb09g000370.1	9	179747	180300
AX-108746894	22.829	1A	1AS_3275910	BRADI5G07820.1	5	10322187	10322571
AX-108747425	22.829	1A	1AS_3271165	BRADI2G39790.1	2	39867415	39874368	OS05T0105000-01	5	267986	274638	GRMZM2G098039_T01	8	134588554	134596045	Sb09g000490.1	9	239101	245349
AX-108747638	22.829	1A	1AS_3311520	BRADI2G40060.1	2	40021877	40027900	OS01T0628700-01	1	25114083	25118356	GRMZM2G370745_T01	3	217067316	217070532	Sb03g028690.1	3	56704299	56707569
AX-108752410	22.829	1A	1AS_3276651
AX-108753874	22.829	1A	1AS_3288174	BRADI2G39800.1	2	39876071	39878467	OS05T0104900-01	5	263744	266323	GRMZM2G025214_T08	6	43781145	43784036	Sb09g000470.1	9	230820	233368
AX-108756737	22.829	1A	1AS_3313048					OS11T0270201-00	11	9417345	9418117
AX-108756896	22.829	1A	1AS_1079109	BRADI1G05890.1	1	3969168	3971803	OS07T0186200-00	7	4593094	4595607	GRMZM2G301124_T01	10	8804532	8807116	Sb09g007250.1	9	12104474	12107161
AX-108759327	22.829	1A	1AS_3288174	BRADI2G39800.1	2	39876071	39878467	OS05T0104900-01	5	263744	266323	GRMZM2G025214_T08	6	43781145	43784036	Sb09g000470.1	9	230820	233368
AX-108767121	22.829	1A	1AS_3258498	BRADI4G27220.1	4	32299375	32306985	OS01T0510800-01	1	17960990	17968544	GRMZM2G013908_T03	9	142291892	142297719	Sb01g013980.2	1	13144778	13150311
AX-108767576	22.829	1A	1AS_3288174	BRADI2G39800.1	2	39876071	39878467	OS05T0104900-01	5	263744	266323	GRMZM2G025214_T08	6	43781145	43784036	Sb09g000470.1	9	230820	233368
AX-108768444	22.829	1A	1DS_1900619	BRADI1G73877.1	1	71236785	71239591	OS03T0167600-01	3	3653709	3657069	GRMZM2G120987_T05	9	151745874	151749181	Sb01g046030.1	1	69094448	69097780
AX-108769990	22.829	1A	1AS_3255795	BRADI2G40110.1	2	40049991	40052991	OS05T0145000-01	5	2598549	2604164	GRMZM2G035785_T01	3	227665638	227674344	Sb03g024030.1	3	48062992	48068982
AX-108770040	22.829	1A	1AS_2257795
AX-108773067	22.829	1A	1AS_3303681
AX-108775818	22.829	1A	1AS_740180	BRADI1G05560.1	1	3780179	3783346									Sb02g004350.1	2	4912745	4916856
AX-108777032	22.829	1A	1AS_1523586
AX-108778514	22.829	1A	1AS_3302796
AX-108779994	22.829	1A	1AS_3316663
AX-108784921	22.829	1A	1AS_3313048					OS11T0270201-00	11	9417345	9418117
AX-108789962	22.829	1A	1AS_3312863
AX-108790687	22.829	1A	1AS_1674861	BRADI5G27530.1	5	28264615	28268127	OS04T0691800-01	4	35398774	35402551	GRMZM2G123122_T01	2	26758697	26763090	Sb06g034070.1	6	61976456	61979713
AX-108791224	22.829	1A	1AS_1079109	BRADI1G05890.1	1	3969168	3971803	OS07T0186200-00	7	4593094	4595607	GRMZM2G301124_T01	10	8804532	8807116	Sb09g007250.1	9	12104474	12107161
AX-108792340	22.829	1A	1AS_3313048					OS11T0270201-00	11	9417345	9418117
AX-108802749	22.829	1A	1AS_135387
AX-108805925	22.829	1A	1AS_3295342	BRADI1G45710.1	1	43982304	43983407	OS06T0218600-01	6	6086859	6088128	GRMZM5G841015_T01	2	231055349	231059232	Sb10g007520.1	10	7367770	7368772
AX-108807511	22.829	1A	1AS_135387
AX-108809316	22.829	1A	1AS_3199447	BRADI3G05292.1	3	3697842	3701081					GRMZM2G364977_T01	6	6186659	6190185	Sb07g006470.1	7	9520275	9523532
AX-108815965	22.829	1A	1AS_2369250
AX-108818983	22.829	1A	1AS_740180	BRADI1G05560.1	1	3780179	3783346									Sb02g004350.1	2	4912745	4916856
AX-108826918	22.829	1A	1AS_740180	BRADI1G05560.1	1	3780179	3783346									Sb02g004350.1	2	4912745	4916856
AX-108827167	22.829	1A	1AS_1154061
AX-108827198	22.829	1A	1AS_3292679													Sb04g009135.1	4	11138034	11140667
AX-108827851	22.829	1A	1AS_3307180	BRADI2G01490.3	2	1031455	1035130	OS09T0364900-02	9	11986004	11989538	GRMZM2G070163_T01	1	190522032	190525710	Sb07g027110.1	7	62257112	62257523
AX-108830849	22.829	1A	1AS_740180	BRADI1G05560.1	1	3780179	3783346									Sb02g004350.1	2	4912745	4916856
AX-108831570	22.829	1A	5BS_1374054	BRADI4G24780.1	4	29989142	29990561	OS07T0526400-01	7	20504692	20506402	GRMZM2G175812_T01	7	150838797	150840847	Sb02g034030.1	2	68545693	68547321
AX-108838195	22.829	1A	1AS_3254219	BRADI4G39317.1	4	43943056	43948194	OS08T0246300-01	8	8939500	8953088	GRMZM2G006780_T01	4	203709872	203712302	Sb05g008310.1	5	15206169	15212381
AX-108844191	22.829	1A	1AS_3288174	BRADI2G39800.1	2	39876071	39878467	OS05T0104900-01	5	263744	266323	GRMZM2G025214_T08	6	43781145	43784036	Sb09g000470.1	9	230820	233368
AX-108844702	22.829	1A	1AS_3314674	BRADI2G40020.1	2	39982131	39983063	OS05T0102500-02	5	149964	152021	GRMZM2G156890_T03	6	44758448	44759137	Sb09g000310.1	9	142300	143800
AX-108844944	22.829	1A	1AS_3260415
AX-108846235	22.829	1A	1AS_3288174	BRADI2G39800.1	2	39876071	39878467	OS05T0104900-01	5	263744	266323	GRMZM2G025214_T08	6	43781145	43784036	Sb09g000470.1	9	230820	233368
AX-108848044	22.829	1A	2AL_434100	BRADI5G16210.1	5	19595099	19598717	OS04T0525100-01	4	26260577	26262268	GRMZM2G021786_T01	2	27602064	27606189	Sb06g023060.1	6	52251251	52255496
AX-108848307	22.829	1A	1AS_3283228	BRADI1G05890.1	1	3969168	3971803	OS07T0186200-00	7	4593094	4595607	GRMZM2G088531_T01	6	44066634	44067872	Sb09g007250.1	9	12104474	12107161
AX-108852210	22.829	1A	1AS_3269013	BRADI2G39930.1	2	39929678	39930314	OS05T0103400-01	5	193291	193927	GRMZM2G057630_T01	6	44499357	44500118	Sb09g000370.1	9	179747	180300
AX-108854524	22.829	1A	1AS_3283332
AX-108857001	22.829	1A	1AS_3277420	BRADI4G25810.1	4	31117507	31123204	OS11T0270000-01	11	9410401	9411512	GRMZM2G158316_T01	4	185660976	185663417	Sb05g001570.1	5	1645554	1649262
AX-108858542	22.829	1A	1AS_3275079	BRADI4G02825.1	4	2085499	2088437	OS08T0174800-01	8	4352815	4361365					Sb04g023082.1	4	52736956	52739547
AX-108860852	22.829	1A	1AS_3311520	BRADI2G40060.1	2	40021877	40027900	OS01T0628700-01	1	25114083	25118356	GRMZM2G370745_T01	3	217067316	217070532	Sb03g028690.1	3	56704299	56707569
AX-108861895	22.829	1A	1AS_3282639	BRADI2G40070.1	2	40029157	40032756	OS02T0291500-01	2	11066134	11067381	GRMZM5G824336_T02	4	220619628	220626512	Sb01g049380.1	1	72384871	72387260
AX-108870704	22.829	1A	1AS_3315771	BRADI2G40090.3	2	40036741	40038547	OS05T0244600-01	5	8777998	8782541	GRMZM5G825437_T01	3	1479542	1480933	Sb03g000440.1	3	311547	314944
AX-108872350	22.829	1A	1AS_3307212	BRADI1G42040.1	1	38860085	38866941	OS06T0483900-01	6	16471613	16481720
AX-108875997	22.829	1A	1AS_3288174	BRADI2G39800.1	2	39876071	39878467	OS05T0104900-01	5	263744	266323	GRMZM2G025214_T08	6	43781145	43784036	Sb09g000470.1	9	230820	233368
AX-108876090	22.829	1A	1AS_3254078
AX-108883111	22.829	1A	1AS_3309480	BRADI2G39990.1	2	39958366	39964010	OS05T0102800-04	5	160715	165048	GRMZM2G339151_T01	8	134742942	134746904	Sb09g000330.1	9	152753	159965
AX-108884116	22.829	1A	7AS_4210571	BRADI2G61870.1	2	58781913	58784507					GRMZM2G340527_T01	6	81248932	81253845	Sb10g004780.1	10	4239270	4244268
AX-108888489	22.829	1A	1AS_3271443
AX-108892615	22.829	1A	1DS_425250	BRADI2G39790.1	2	39867415	39874368	OS05T0105000-01	5	267986	274638	GRMZM2G098039_T01	8	134588554	134596045	Sb09g000490.1	9	239101	245349
AX-108894841	22.829	1A	1AS_3275079	BRADI4G02825.1	4	2085499	2088437	OS08T0174800-01	8	4352815	4361365					Sb04g023082.1	4	52736956	52739547
AX-108895009	22.829	1A	1AS_3285584
AX-108898204	22.829	1A	1AS_3265927
AX-108901841	22.829	1A	1AS_3315518
AX-108905072	22.829	1A	1AS_3314577	BRADI2G57130.1	2	55368256	55370601	OS05T0143400-01	5	2506263	2509289	GRMZM2G164325_T01	2	210485382	210487200	Sb09g003270.1	9	3663526	3665724
AX-108906489	22.829	1A	1AS_3274904
AX-108912374	22.829	1A	1AS_3292813													Sb08g015513.1	8	41472049	41474319
AX-108922288	22.829	1A	1AS_2862380
AX-108923225	22.829	1A	1DS_1916038	BRADI2G44300.1	2	44828280	44831205	OS01T0628700-01	1	25114083	25118356	GRMZM2G370745_T01	3	217067316	217070532	Sb03g028690.1	3	56704299	56707569
AX-108924042	22.829	1A	1AS_3283869	BRADI1G05890.1	1	3969168	3971803	OS07T0186200-00	7	4593094	4595607	GRMZM2G135013_T02	2	233546104	233548969	Sb09g007250.1	9	12104474	12107161
AX-108933119	22.829	1A	1DS_222864	BRADI2G40060.1	2	40021877	40027900	OS05T0100600-02	5	61861	65327	GRMZM2G324462_T01	6	122437646	122447258	Sb09g000210.1	9	52215	57605
AX-108933607	22.829	1A	1AS_3252548
AX-108934996	22.829	1A	1AS_3283803	BRADI4G25810.1	4	31117507	31123204	OS11T0270500-01	11	9423621	9432504					Sb07g001300.1	7	1281411	1291068
AX-108947974	22.829	1A	1AS_740180	BRADI1G05560.1	1	3780179	3783346									Sb02g004350.1	2	4912745	4916856
AX-108950601	22.829	1A	1AS_3260113	BRADI1G70980.1	1	69101884	69104633	OS02T0320300-01	2	12765282	12772010	GRMZM2G311919_T02	5	143222829	143237536	Sb04g008910.1	4	10622175	10626217
AX-108951815	22.829	1A	1AS_2519593
AX-108956113	22.829	1A	1AS_3295342	BRADI1G45710.1	1	43982304	43983407	OS06T0218600-01	6	6086859	6088128	GRMZM5G841015_T01	2	231055349	231059232	Sb10g007520.1	10	7367770	7368772
AX-108957185	22.829	1A	1AS_3275079	BRADI4G02825.1	4	2085499	2088437	OS08T0174800-01	8	4352815	4361365					Sb04g023082.1	4	52736956	52739547
AX-108960144	22.829	1A	1AS_3294692	BRADI1G19290.1	1	15436760	15440710	OS10T0174751-00	10	5198971	5204584
AX-108960688	22.829	1A	1AS_3260113	BRADI1G70980.1	1	69101884	69104633	OS02T0320300-01	2	12765282	12772010	GRMZM2G311919_T02	5	143222829	143237536	Sb04g008910.1	4	10622175	10626217
AX-108961654	22.829	1A	1AS_1079109	BRADI1G05890.1	1	3969168	3971803	OS07T0186200-00	7	4593094	4595607	GRMZM2G301124_T01	10	8804532	8807116	Sb09g007250.1	9	12104474	12107161
AX-108971339	22.829	1A	1BS_3462137													Sb05g004115.1	5	4862359	4865605
AX-108977545	22.829	1A	1AS_3276651
AX-108986447	22.829	1A	1AS_3284129	BRADI2G40120.5	2	40053404	40056831	OS05T0101200-01	5	91716	95725	GRMZM2G363460_T06	8	134991206	134995085	Sb09g000250.3	9	78107	80933
AX-108988370	22.829	1A	1AS_3314674	BRADI2G40020.1	2	39982131	39983063	OS05T0102500-02	5	149964	152021	GRMZM2G156890_T03	6	44758448	44759137	Sb09g000310.1	9	142300	143800
AX-108996532	22.829	1A	1AS_3309480	BRADI2G39990.1	2	39958366	39964010	OS05T0102800-04	5	160715	165048	GRMZM2G339151_T01	8	134742942	134746904	Sb09g000330.1	9	152753	159965
AX-109003147	22.829	1A	1BS_3426916	BRADI1G29077.2	1	24591941	24606045	OS07T0458800-01	7	15998528	16003262	GRMZM2G110582_T02	9	78317642	78332274	Sb10g021660.1	10	47829352	47833468
AX-109005054	22.829	1A	1AS_3262320	BRADI5G01770.1	5	1799404	1800630	OS04T0175500-00	4	5152089	5152757					Sb06g001890.1	6	3430960	3432746
AX-109005589	22.829	1A	1AS_3283228	BRADI1G05890.1	1	3969168	3971803	OS07T0186200-00	7	4593094	4595607	GRMZM2G088531_T01	6	44066634	44067872	Sb09g007250.1	9	12104474	12107161
AX-109008928	22.829	1A	1AS_3283869	BRADI1G05890.1	1	3969168	3971803	OS07T0186200-00	7	4593094	4595607	GRMZM2G135013_T02	2	233546104	233548969	Sb09g007250.1	9	12104474	12107161
AX-109012252	22.829	1A	1AS_760043	BRADI5G01766.1	5	1788156	1793641	OS03T0347900-02	3	13038733	13046111					Sb01g015070.1	1	14522577	14526308
AX-109016461	22.829	1A	1AS_3302796
AX-109030724	22.829	1A	1AS_3310511	BRADI2G39980.3	2	39945552	39948431	OS05T0102900-02	5	174529	177543	GRMZM2G092468_T02	6	44574821	44579096	Sb09g000340.1	9	165547	168402
AX-109074433	22.829	1A	1AS_3260415
AX-109077336	22.829	1A	1AS_3258513	BRADI2G41660.1	2	42031305	42040548	OS01T0575000-02	1	22120361	22128715					Sb04g019800.1	4	46377919	46385288
AX-109079908	22.829	1A	1AS_3262362
AX-109270648	22.829	1A	1AS_760043	BRADI5G01766.1	5	1788156	1793641	OS03T0347900-02	3	13038733	13046111					Sb01g015070.1	1	14522577	14526308
AX-109271367	22.829	1A	1AS_3271894	BRADI2G39950.1	2	39935869	39938436	OS05T0103200-02	5	185688	188469	GRMZM2G087570_T01	6	44543202	44546165	Sb09g000350.1	9	169939	172946
AX-109272565	22.829	1A	1AS_3283869	BRADI1G05890.1	1	3969168	3971803	OS07T0186200-00	7	4593094	4595607	GRMZM2G135013_T02	2	233546104	233548969	Sb09g007250.1	9	12104474	12107161
AX-109274222	22.829	1A	1AS_3260113	BRADI1G70980.1	1	69101884	69104633	OS02T0320300-01	2	12765282	12772010	GRMZM2G311919_T02	5	143222829	143237536	Sb04g008910.1	4	10622175	10626217
AX-109274861	22.829	1A	1AS_3272565
AX-109274989	22.829	1A	1AS_3311520	BRADI2G40060.1	2	40021877	40027900	OS01T0628700-01	1	25114083	25118356	GRMZM2G370745_T01	3	217067316	217070532	Sb03g028690.1	3	56704299	56707569
AX-109276857	22.829	1A	1AS_3258215
AX-109282936	22.829	1A	1AS_3296901
AX-109283242	22.829	1A	1AS_3271165	BRADI2G39790.1	2	39867415	39874368	OS05T0105000-01	5	267986	274638	GRMZM2G098039_T01	8	134588554	134596045	Sb09g000490.1	9	239101	245349
AX-109288750	22.829	1A	1AS_3268909	BRADI2G39860.1	2	39898071	39901418	OS05T0104000-00	5	213855	217588	GRMZM2G022820_T01	6	44167391	44258301	Sb09g000410.1	9	202592	206079
AX-109289122	22.829	1A	1AS_3282639	BRADI2G40070.1	2	40029157	40032756	OS02T0291500-01	2	11066134	11067381	GRMZM5G824336_T02	4	220619628	220626512	Sb01g049380.1	1	72384871	72387260
AX-109290324	22.829	1A	1AS_2346821
AX-109290906	22.829	1A	1AS_3288174	BRADI2G39800.1	2	39876071	39878467	OS05T0104900-01	5	263744	266323	GRMZM2G025214_T08	6	43781145	43784036	Sb09g000470.1	9	230820	233368
AX-109293631	22.829	1A	1DS_1899543	BRADI2G40052.3	2	40008770	40016449	OS01T0109700-01	1	513890	522448	GRMZM2G319104_T01	6	46506476	46518999	Sb09g000200.1	9	17759	24172
AX-109293916	22.829	1A	1AS_3309480	BRADI2G39990.1	2	39958366	39964010	OS05T0102800-04	5	160715	165048	GRMZM2G339151_T01	8	134742942	134746904	Sb09g000330.1	9	152753	159965
AX-109294283	22.829	1A	1AS_3266800
AX-109298547	22.829	1A	1AS_883650
AX-109300061	22.829	1A	1AS_3258798
AX-109300895	22.829	1A	1AS_2315895
AX-109303943	22.829	1A	1AS_3255795	BRADI2G40110.1	2	40049991	40052991	OS05T0145000-01	5	2598549	2604164	GRMZM2G035785_T01	3	227665638	227674344	Sb03g024030.1	3	48062992	48068982
AX-109304791	22.829	1A	1AS_3277420	BRADI4G25810.1	4	31117507	31123204	OS11T0270000-01	11	9410401	9411512	GRMZM2G158316_T01	4	185660976	185663417	Sb05g001570.1	5	1645554	1649262
AX-109305919	22.829	1A	1AS_903016													Sb05g004115.1	5	4862359	4865605
AX-109306242	22.829	1A	1DS_1905752	BRADI5G03070.1	5	3386697	3390593	OS07T0159600-00	7	3188806	3189565	GRMZM2G029623_T01	7	6143977	6144590	Sb02g003340.1	2	3799962	3800501
AX-109311102	22.829	1A	3DS_2570791
AX-109312573	22.829	1A	1AS_3273837
AX-109315053	22.829	1A	1AS_3258498	BRADI4G27220.1	4	32299375	32306985	OS01T0510800-01	1	17960990	17968544	GRMZM2G013908_T03	9	142291892	142297719	Sb01g013980.2	1	13144778	13150311
AX-109320028	22.829	1A	1DS_198412
AX-109322832	22.829	1A	1AS_3283228	BRADI1G05890.1	1	3969168	3971803	OS07T0186200-00	7	4593094	4595607	GRMZM2G088531_T01	6	44066634	44067872	Sb09g007250.1	9	12104474	12107161
AX-109323717	22.829	1A	1AS_574773	BRADI1G29400.1	1	24986959	24992155
AX-109326677	22.829	1A	1AS_3315771	BRADI2G40090.3	2	40036741	40038547	OS05T0244600-01	5	8777998	8782541	GRMZM5G825437_T01	3	1479542	1480933	Sb03g000440.1	3	311547	314944
AX-109327175	22.829	1A	1AS_3305214	BRADI2G35425.1	2	35682331	35683101
AX-109337541	22.829	1A	1AS_2962247	BRADI5G15797.1	5	19218368	19221115									Sb06g022700.1	6	51928156	51931657
AX-109343033	22.829	1A	1AS_3230233
AX-109346348	22.829	1A	1AS_3306757
AX-109349620	22.829	1A	1AS_3275430	BRADI2G39890.2	2	39916810	39920294	OS05T0103600-01	5	197718	201616	GRMZM2G098212_T01	8	134619680	134625331	Sb09g000390.1	9	189351	193854
AX-109350901	22.829	1A	1AS_3270579
AX-109353512	22.829	1A	1AS_3283228	BRADI1G05890.1	1	3969168	3971803	OS07T0186200-00	7	4593094	4595607	GRMZM2G088531_T01	6	44066634	44067872	Sb09g007250.1	9	12104474	12107161
AX-109353799	22.829	1A	1AS_3255795	BRADI2G40110.1	2	40049991	40052991	OS05T0145000-01	5	2598549	2604164	GRMZM2G035785_T01	3	227665638	227674344	Sb03g024030.1	3	48062992	48068982
AX-109357370	22.829	1A	1AS_3295342	BRADI1G45710.1	1	43982304	43983407	OS06T0218600-01	6	6086859	6088128	GRMZM5G841015_T01	2	231055349	231059232	Sb10g007520.1	10	7367770	7368772
AX-109360304	22.829	1A	1AS_3313048					OS11T0270201-00	11	9417345	9418117
AX-109369787	22.829	1A	1AS_3283869	BRADI1G05890.1	1	3969168	3971803	OS07T0186200-00	7	4593094	4595607	GRMZM2G135013_T02	2	233546104	233548969	Sb09g007250.1	9	12104474	12107161
AX-109372684	22.829	1A	1AS_3262685
AX-109378496	22.829	1A	1AS_3296901
AX-109388237	22.829	1A	1AS_3255795	BRADI2G40110.1	2	40049991	40052991	OS05T0145000-01	5	2598549	2604164	GRMZM2G035785_T01	3	227665638	227674344	Sb03g024030.1	3	48062992	48068982
AX-109389243	22.829	1A	1AS_3254481
AX-109394119	22.829	1A	1AS_3311520	BRADI2G40060.1	2	40021877	40027900	OS01T0628700-01	1	25114083	25118356	GRMZM2G370745_T01	3	217067316	217070532	Sb03g028690.1	3	56704299	56707569
AX-109394386	22.829	1A	1AS_3288174	BRADI2G39800.1	2	39876071	39878467	OS05T0104900-01	5	263744	266323	GRMZM2G025214_T08	6	43781145	43784036	Sb09g000470.1	9	230820	233368
AX-109395647	22.829	1A	1AS_2600891
AX-109405231	22.829	1A	1AS_3255795	BRADI2G40110.1	2	40049991	40052991	OS05T0145000-01	5	2598549	2604164	GRMZM2G035785_T01	3	227665638	227674344	Sb03g024030.1	3	48062992	48068982
AX-109405310	22.829	1A	1AS_3309480	BRADI2G39990.1	2	39958366	39964010	OS05T0102800-04	5	160715	165048	GRMZM2G339151_T01	8	134742942	134746904	Sb09g000330.1	9	152753	159965
AX-109406439	22.829	1A	1DS_1900619	BRADI1G73877.1	1	71236785	71239591	OS03T0167600-01	3	3653709	3657069	GRMZM2G120987_T05	9	151745874	151749181	Sb01g046030.1	1	69094448	69097780
AX-109410378	22.829	1A	1AS_3314674	BRADI2G40020.1	2	39982131	39983063	OS05T0102500-02	5	149964	152021	GRMZM2G156890_T03	6	44758448	44759137	Sb09g000310.1	9	142300	143800
AX-109416506	22.829	1A	1AS_3313048					OS11T0270201-00	11	9417345	9418117
AX-109421953	22.829	1A	1AS_3305214	BRADI2G35425.1	2	35682331	35683101
AX-109423452	22.829	1A	1AS_3242356	BRADI4G27977.1	4	33323814	33327650	OS09T0321200-00	9	9251224	9255066	GRMZM2G164967_T01	7	87218077	87221425	Sb02g021490.1	2	53233439	53236965
AX-109432974	22.829	1A	1AS_3292843	BRADI2G39980.3	2	39945552	39948431					GRMZM2G700905_T01	6	12617056	12633088	Sb05g004115.1	5	4862359	4865605
AX-109434742	22.829	1A	1AS_2518767
AX-109436374	22.829	1A	1AS_3275079	BRADI4G02825.1	4	2085499	2088437	OS08T0174800-01	8	4352815	4361365					Sb04g023082.1	4	52736956	52739547
AX-109436734	22.829	1A	1AS_3301197	BRADI2G39880.2	2	39907923	39911812
AX-109446718	22.829	1A	1AS_3295342	BRADI1G45710.1	1	43982304	43983407	OS06T0218600-01	6	6086859	6088128	GRMZM5G841015_T01	2	231055349	231059232	Sb10g007520.1	10	7367770	7368772
AX-109451763	22.829	1A	1BS_2613294
AX-109454749	22.829	1A	1AS_3283228	BRADI1G05890.1	1	3969168	3971803	OS07T0186200-00	7	4593094	4595607	GRMZM2G088531_T01	6	44066634	44067872	Sb09g007250.1	9	12104474	12107161
AX-109457712	22.829	1A	1AS_3226007	BRADI2G40030.1	2	39994420	40001111	OS05T0180600-02	5	4854217	4865599
AX-109466381	22.829	1A	1AS_3281416	BRADI1G05890.1	1	3969168	3971803	OS04T0103500-01	4	240549	243305	GRMZM2G420882_T01	6	33620889	33623851	Sb09g001740.1	9	1712288	1714804
AX-109469753	22.829	1A	1AS_3295342	BRADI1G45710.1	1	43982304	43983407	OS06T0218600-01	6	6086859	6088128	GRMZM5G841015_T01	2	231055349	231059232	Sb10g007520.1	10	7367770	7368772
AX-109480317	22.829	1A	1AS_1863711	BRADI4G27220.1	4	32299375	32306985	OS01T0510800-01	1	17960990	17968544	GRMZM2G013908_T02	9	142291787	142297575	Sb01g013980.2	1	13144778	13150311
AX-109490188	22.829	1A	1AS_760043	BRADI5G01766.1	5	1788156	1793641	OS03T0347900-02	3	13038733	13046111					Sb01g015070.1	1	14522577	14526308
AX-109496225	22.829	1A	1AS_3295625	BRADI4G29096.1	4	34525481	34526665					GRMZM2G111204_T01	2	175320204	175326578	Sb02g020940.1	2	51707581	51714137
AX-109504524	22.829	1A	1AS_3254481
AX-109507585	22.829	1A	1AS_3273837
AX-109510952	22.829	1A	1AS_3316663
AX-109515059	22.829	1A	1AS_3265927
AX-109516316	22.829	1A	1AS_3300683
AX-109527193	22.829	1A	1AS_3283869	BRADI1G05890.1	1	3969168	3971803	OS07T0186200-00	7	4593094	4595607	GRMZM2G135013_T02	2	233546104	233548969	Sb09g007250.1	9	12104474	12107161
AX-109548904	22.829	1A	1AS_3311520	BRADI2G40060.1	2	40021877	40027900	OS01T0628700-01	1	25114083	25118356	GRMZM2G370745_T01	3	217067316	217070532	Sb03g028690.1	3	56704299	56707569
AX-109549828	22.829	1A	1AS_3309480	BRADI2G39990.1	2	39958366	39964010	OS05T0102800-04	5	160715	165048	GRMZM2G339151_T01	8	134742942	134746904	Sb09g000330.1	9	152753	159965
AX-109550310	22.829	1A	1AS_3255795	BRADI2G40110.1	2	40049991	40052991	OS05T0145000-01	5	2598549	2604164	GRMZM2G035785_T01	3	227665638	227674344	Sb03g024030.1	3	48062992	48068982
AX-109555829	22.829	1A	1AS_3255795	BRADI2G40110.1	2	40049991	40052991	OS05T0145000-01	5	2598549	2604164	GRMZM2G035785_T01	3	227665638	227674344	Sb03g024030.1	3	48062992	48068982
AX-109569942	22.829	1A	1DS_1885898	BRADI2G39990.1	2	39958366	39964010	OS05T0102800-04	5	160715	165048	GRMZM2G339151_T01	8	134742942	134746904	Sb09g000330.1	9	152753	159965
AX-109580308	22.829	1A	1AS_3300898	BRADI2G40120.5	2	40053404	40056831					GRMZM2G396292_T03	6	45435079	45439161	Sb09g000250.2	9	78107	82348
AX-109617968	22.829	1A	1AS_3306381	BRADI4G15067.1	4	15745164	15749242					GRMZM2G078013_T01	2	229691128	229697078
AX-109696503	22.829	1A	1DS_1912198
AX-109815542	22.829	1A	1AS_3288174	BRADI2G39800.1	2	39876071	39878467	OS05T0104900-01	5	263744	266323	GRMZM2G025214_T08	6	43781145	43784036	Sb09g000470.1	9	230820	233368
AX-109817070	22.829	1A	1DS_425250	BRADI2G39790.1	2	39867415	39874368	OS05T0105000-01	5	267986	274638	GRMZM2G098039_T01	8	134588554	134596045	Sb09g000490.1	9	239101	245349
AX-109817475	22.829	1A	1AS_3230537													Sb02g020940.1	2	51707581	51714137
AX-109818454	22.829	1A	1AS_3261640	BRADI3G44950.1	3	46878228	46879209	OS02T0533800-01	2	19648496	19649478	GRMZM2G074017_T01	5	169273916	169274971	Sb04g021780.1	4	50901545	50902868
AX-109819375	22.829	1A	1AS_2012254	BRADI2G39790.1	2	39867415	39874368
AX-109820251	22.829	1A	1AS_3271191													Sb01g024051.1	1	32548144	32548653
AX-109821608	22.829	1A	1AS_2605671	BRADI2G31690.1	2	31604263	31608022	OS10T0370800-01	10	11698993	11713558	GRMZM2G147221_T03	8	94261686	94264222	Sb09g008170.1	9	15427895	15433304
AX-109821841	22.829	1A	1AS_3255795	BRADI2G40110.1	2	40049991	40052991	OS05T0145000-01	5	2598549	2604164	GRMZM2G035785_T01	3	227665638	227674344	Sb03g024030.1	3	48062992	48068982
AX-109822296	22.829	1A	1AS_3271165	BRADI2G39790.1	2	39867415	39874368	OS05T0105000-01	5	267986	274638	GRMZM2G098039_T01	8	134588554	134596045	Sb09g000490.1	9	239101	245349
AX-109824027	22.829	1A	1AS_3233796													Sb04g019660.1	4	45939871	45940326
AX-109829099	22.829	1A	1AS_3275430	BRADI2G39890.2	2	39916810	39920294	OS05T0103600-01	5	197718	201616	GRMZM2G098212_T01	8	134619680	134625331	Sb09g000390.1	9	189351	193854
AX-109832643	22.829	1A	1AS_3275910	BRADI5G07820.1	5	10322187	10322571
AX-109838874	22.829	1A	1DS_425250	BRADI2G39790.1	2	39867415	39874368	OS05T0105000-01	5	267986	274638	GRMZM2G098039_T01	8	134588554	134596045	Sb09g000490.1	9	239101	245349
AX-109838924	22.829	1A	1AS_1079109	BRADI1G05890.1	1	3969168	3971803	OS07T0186200-00	7	4593094	4595607	GRMZM2G301124_T01	10	8804532	8807116	Sb09g007250.1	9	12104474	12107161
AX-109840436	22.829	1A	1AS_3289431
AX-109841029	22.829	1A	1AS_3269764	BRADI5G01823.1	5	1838033	1841908	OS03T0347900-01	3	13035374	13046115
AX-109843644	22.829	1A	1AS_3292127
AX-109844324	22.829	1A	1AS_3258215
AX-109848508	22.829	1A	1AS_3271894	BRADI2G39950.1	2	39935869	39938436	OS05T0103200-02	5	185688	188469	GRMZM2G087570_T01	6	44543202	44546165	Sb09g000350.1	9	169939	172946
AX-109852789	22.829	1A	1AS_2817648
AX-109853554	22.829	1A	3AS_3381593	BRADI2G19610.2	2	17269041	17277849	OS06T0229300-01	6	6725343	6734351	GRMZM2G094935_T01	6	161060698	161065860	Sb03g034510.1	3	62698868	62708365
AX-109856324	22.829	1A	1AS_3227854
AX-109856872	22.829	1A	1AS_3269013	BRADI2G39930.1	2	39929678	39930314	OS05T0103400-01	5	193291	193927	GRMZM2G057630_T01	6	44499357	44500118	Sb09g000370.1	9	179747	180300
AX-109859174	22.829	1A	1AS_3281217					OS05T0105050-00	5	276939	278024	GRMZM2G098031_T01	8	134585709	134586259
AX-109865691	22.829	1A	1DS_1259706	BRADI5G25180.1	5	26611855	26614381	OS01T0905300-01	1	39411052	39413189	GRMZM2G132591_T01	4	87248035	87259725	Sb07g009340.1	7	16011218	16015090
AX-109867109	22.829	1A	1AS_767840	BRADI2G40052.3	2	40008770	40016449	OS05T0100500-01	5	44725	47165	GRMZM2G319104_T01	6	46506476	46518999	Sb09g000200.1	9	17759	24172
AX-109873367	22.829	1A	1AS_151016	BRADI2G39880.2	2	39907923	39911812
AX-109884241	22.829	1A	1AS_3302075	BRADI4G45227.1	4	48369628	48375236
AX-109887863	22.829	1A	1AS_3255795	BRADI2G40110.1	2	40049991	40052991	OS05T0145000-01	5	2598549	2604164	GRMZM2G035785_T01	3	227665638	227674344	Sb03g024030.1	3	48062992	48068982
AX-109890642	22.829	1A	1DS_425250	BRADI2G39790.1	2	39867415	39874368	OS05T0105000-01	5	267986	274638	GRMZM2G098039_T01	8	134588554	134596045	Sb09g000490.1	9	239101	245349
AX-109893667	22.829	1A	1AS_1916757	BRADI2G40100.1	2	40040253	40047839	OS05T0100900-01	5	75278	83483	GRMZM2G104377_T03	6	45774924	45789344	Sb09g000240.1	9	69516	76551
AX-109894962	22.829	1A	1AS_3310511	BRADI2G39980.3	2	39945552	39948431	OS05T0102900-02	5	174529	177543	GRMZM2G092468_T02	6	44574821	44579096	Sb09g000340.1	9	165547	168402
AX-109896676	22.829	1A	1AS_3281416	BRADI1G05890.1	1	3969168	3971803	OS04T0103500-01	4	240549	243305	GRMZM2G420882_T01	6	33620889	33623851	Sb09g001740.1	9	1712288	1714804
AX-109897683	22.829	1A	1AS_3275430	BRADI2G39890.2	2	39916810	39920294	OS05T0103600-01	5	197718	201616	GRMZM2G098212_T01	8	134619680	134625331	Sb09g000390.1	9	189351	193854
AX-109901133	22.829	1A	1AS_3252397	BRADI1G48675.1	1	47371256	47374308	OS06T0300100-00	6	11170702	11174895					Sb10g010930.1	10	14868623	14869347
AX-109901510	22.829	1A	1AS_3277420	BRADI4G25810.1	4	31117507	31123204	OS11T0270000-01	11	9410401	9411512	GRMZM2G158316_T01	4	185660976	185663417	Sb05g001570.1	5	1645554	1649262
AX-109901702	22.829	1A	1AS_3269013	BRADI2G39930.1	2	39929678	39930314	OS05T0103400-01	5	193291	193927	GRMZM2G057630_T01	6	44499357	44500118	Sb09g000370.1	9	179747	180300
AX-109903200	22.829	1A	1AS_3309480	BRADI2G39990.1	2	39958366	39964010	OS05T0102800-04	5	160715	165048	GRMZM2G339151_T01	8	134742942	134746904	Sb09g000330.1	9	152753	159965
AX-109903688	22.829	1A	1AS_2012254	BRADI2G39790.1	2	39867415	39874368
AX-109913261	22.829	1A	1AS_3271165	BRADI2G39790.1	2	39867415	39874368	OS05T0105000-01	5	267986	274638	GRMZM2G098039_T01	8	134588554	134596045	Sb09g000490.1	9	239101	245349
AX-109914861	22.829	1A	1AS_3302796
AX-109917101	22.829	1A	4BL_6992320	BRADI1G16190.1	1	13106112	13113550	OS03T0426900-02	3	17834925	17839082	GRMZM2G162968_T01	9	124293005	124299258	Sb01g032210.1	1	55092896	55099422
AX-109919670	22.829	1A	1AS_3303067	BRADI3G61040.1	3	59764697	59769171	OS11T0668100-00	11	26953151	26960443
AX-109920274	22.829	1A	1AS_3314543													Sb02g008720.1	2	11965718	11968338
AX-109924242	22.829	1A	1AS_3275079	BRADI4G02825.1	4	2085499	2088437	OS08T0174800-01	8	4352815	4361365					Sb04g023082.1	4	52736956	52739547
AX-109934110	22.829	1A	1AS_3291301
AX-109934723	22.829	1A	1AS_3274485
AX-109934785	22.829	1A	7AL_4401635					OS12T0256600-01	12	8809699	8811919
AX-109936809	22.829	1A	1AS_3254481
AX-109945550	22.829	1A	1AS_3268266
AX-109946884	22.829	1A	1AS_767840	BRADI2G40052.3	2	40008770	40016449	OS05T0100500-01	5	44725	47165	GRMZM2G319104_T01	6	46506476	46518999	Sb09g000200.1	9	17759	24172
AX-109956616	22.829	1A	1AS_3307180	BRADI2G01490.3	2	1031455	1035130	OS09T0364900-02	9	11986004	11989538	GRMZM2G070163_T01	1	190522032	190525710	Sb07g027110.1	7	62257112	62257523
AX-109959068	22.829	1A	1AS_3262685
AX-109960535	22.829	1A	1AS_3255260
AX-109964773	22.829	1A	1AS_3255795	BRADI2G40110.1	2	40049991	40052991	OS05T0145000-01	5	2598549	2604164	GRMZM2G035785_T01	3	227665638	227674344	Sb03g024030.1	3	48062992	48068982
AX-109969291	22.829	1A	7AL_3350268													Sb08g015513.1	8	41472049	41474319
AX-109976352	22.829	1A	1AS_3313048					OS11T0270201-00	11	9417345	9418117
AX-109977373	22.829	1A	1AS_3288174	BRADI2G39800.1	2	39876071	39878467	OS05T0104900-01	5	263744	266323	GRMZM2G025214_T08	6	43781145	43784036	Sb09g000470.1	9	230820	233368
AX-109983062	22.829	1A	1DS_1899543	BRADI2G40052.3	2	40008770	40016449	OS01T0109700-01	1	513890	522448	GRMZM2G319104_T01	6	46506476	46518999	Sb09g000200.1	9	17759	24172
AX-109984949	22.829	1A	1AS_3269660									GRMZM2G700905_T01	6	12617056	12633088	Sb05g004115.1	5	4862359	4865605
AX-109986550	22.829	1A	1AS_3278474	BRADI2G07320.1	2	5657738	5659717	OS01T0223200-01	1	6724946	6728538
AX-109988105	22.829	1A	1AS_3264436	BRADI3G49380.1	3	50741855	50742585	OS03T0130300-01	3	1714575	1715192	GRMZM2G392863_T02	1	6802711	6803492	Sb01g048380.1	1	71403382	71404114
AX-109993764	22.829	1A	1AS_3314857
AX-109999400	22.829	1A	1AS_3258498	BRADI4G27220.1	4	32299375	32306985	OS01T0510800-01	1	17960990	17968544	GRMZM2G013908_T03	9	142291892	142297719	Sb01g013980.2	1	13144778	13150311
AX-110004051	22.829	1A	1AS_3242356	BRADI4G27977.1	4	33323814	33327650	OS09T0321200-00	9	9251224	9255066	GRMZM2G164967_T01	7	87218077	87221425	Sb02g021490.1	2	53233439	53236965
AX-110004276	22.829	1A	1AS_767840	BRADI2G40052.3	2	40008770	40016449	OS05T0100500-01	5	44725	47165	GRMZM2G319104_T01	6	46506476	46518999	Sb09g000200.1	9	17759	24172
AX-110005713	22.829	1A	1AS_3275079	BRADI4G02825.1	4	2085499	2088437	OS08T0174800-01	8	4352815	4361365					Sb04g023082.1	4	52736956	52739547
AX-110007308	22.829	1A	1AS_1194605
AX-110008090	22.829	1A	1AS_3292843	BRADI2G39980.3	2	39945552	39948431					GRMZM2G700905_T01	6	12617056	12633088	Sb05g004115.1	5	4862359	4865605
AX-110012566	22.829	1A	1AS_3315771	BRADI2G40090.3	2	40036741	40038547	OS05T0244600-01	5	8777998	8782541	GRMZM5G825437_T01	3	1479542	1480933	Sb03g000440.1	3	311547	314944
AX-110014509	22.829	1A	1AS_3263862	BRADI2G39960.2	2	39939215	39941801	OS05T0103100-01	5	182380	184740					Sb05g006896.1	5	11657698	11659026
AX-110017166	22.829	1A	1AS_3263680	BRADI5G27530.1	5	28264615	28268127	OS04T0691800-01	4	35398774	35402551	GRMZM2G123122_T01	2	26758697	26763090	Sb06g034070.1	6	61976456	61979713
AX-110018326	22.829	1A	1AS_3315771	BRADI2G40090.3	2	40036741	40038547	OS05T0244600-01	5	8777998	8782541	GRMZM5G825437_T01	3	1479542	1480933	Sb03g000440.1	3	311547	314944
AX-110026015	22.829	1A	1AS_3283869	BRADI1G05890.1	1	3969168	3971803	OS07T0186200-00	7	4593094	4595607	GRMZM2G135013_T02	2	233546104	233548969	Sb09g007250.1	9	12104474	12107161
AX-110026384	22.829	1A	1AS_3255795	BRADI2G40110.1	2	40049991	40052991	OS05T0145000-01	5	2598549	2604164	GRMZM2G035785_T01	3	227665638	227674344	Sb03g024030.1	3	48062992	48068982
AX-110026385	22.829	1A	1AS_3255795	BRADI2G40110.1	2	40049991	40052991	OS05T0145000-01	5	2598549	2604164	GRMZM2G035785_T01	3	227665638	227674344	Sb03g024030.1	3	48062992	48068982
AX-110028888	22.829	1A	1AS_3293378
AX-110035824	22.829	1A	1AS_3309480	BRADI2G39990.1	2	39958366	39964010	OS05T0102800-04	5	160715	165048	GRMZM2G339151_T01	8	134742942	134746904	Sb09g000330.1	9	152753	159965
AX-110043064	22.829	1A	1AS_3289148	BRADI1G30860.1	1	26256197	26259886	OS04T0307900-00	4	13913869	13915062	GRMZM2G041544_T01	3	140989509	140992150	Sb08g004460.1	8	5339414	5345358
AX-110044196	22.829	1A	1AS_3264463	BRADI2G03687.2	2	2644071	2646670	OS05T0103100-01	5	182380	184740
AX-110046562	22.829	1A	1AS_3283803	BRADI4G25810.1	4	31117507	31123204	OS11T0270500-01	11	9423621	9432504					Sb07g001300.1	7	1281411	1291068
AX-110048715	22.829	1A	1AS_3313778	BRADI2G40052.3	2	40008770	40016449	OS01T0109700-01	1	513890	522448	GRMZM2G319104_T01	6	46506476	46518999	Sb09g000200.1	9	17759	24172
AX-110051902	22.829	1A	1AS_3280281	BRADI5G03070.1	5	3386697	3390593	OS10T0174548-00	10	5157636	5164933	GRMZM2G335709_T01	9	15621456	15622424
AX-110052107	22.829	1A	1AS_3269764	BRADI5G01823.1	5	1838033	1841908	OS03T0347900-01	3	13035374	13046115
AX-110052298	22.829	1A	1AS_3269013	BRADI2G39930.1	2	39929678	39930314	OS05T0103400-01	5	193291	193927	GRMZM2G057630_T01	6	44499357	44500118	Sb09g000370.1	9	179747	180300
AX-110062950	22.829	1A	1DS_1914732
AX-110063323	22.829	1A	1AS_3302075	BRADI4G45227.1	4	48369628	48375236
AX-110068701	22.829	1A	1AS_3283869	BRADI1G05890.1	1	3969168	3971803	OS07T0186200-00	7	4593094	4595607	GRMZM2G135013_T02	2	233546104	233548969	Sb09g007250.1	9	12104474	12107161
AX-110081246	22.829	1A	1AS_3311457	BRADI2G40100.1	2	40040253	40047839	OS05T0100900-01	5	75278	83483	GRMZM2G104377_T03	6	45774924	45789344	Sb09g000240.1	9	69516	76551
AX-110082107	22.829	1A	1AS_3255795	BRADI2G40110.1	2	40049991	40052991	OS05T0145000-01	5	2598549	2604164	GRMZM2G035785_T01	3	227665638	227674344	Sb03g024030.1	3	48062992	48068982
AX-110084123	22.829	1A	1AS_3309480	BRADI2G39990.1	2	39958366	39964010	OS05T0102800-04	5	160715	165048	GRMZM2G339151_T01	8	134742942	134746904	Sb09g000330.1	9	152753	159965
AX-110086248	22.829	1A	1AS_3282639	BRADI2G40070.1	2	40029157	40032756	OS02T0291500-01	2	11066134	11067381	GRMZM5G824336_T02	4	220619628	220626512	Sb01g049380.1	1	72384871	72387260
AX-110089302	22.829	1A	1AS_3249854	BRADI1G73877.1	1	71236785	71239591	OS03T0167600-01	3	3653709	3657069					Sb01g046030.1	1	69094448	69097780
AX-110104271	22.829	1A	1AS_3314674	BRADI2G40020.1	2	39982131	39983063	OS05T0102500-02	5	149964	152021	GRMZM2G156890_T03	6	44758448	44759137	Sb09g000310.1	9	142300	143800
AX-110105982	22.829	1A	1AS_2419741	BRADI4G10430.1	4	10048674	10053970
AX-110114921	22.829	1A	1AS_3255795	BRADI2G40110.1	2	40049991	40052991	OS05T0145000-01	5	2598549	2604164	GRMZM2G035785_T01	3	227665638	227674344	Sb03g024030.1	3	48062992	48068982
AX-110146324	22.829	1A	1AS_2519593
AX-110167778	22.829	1A	1AS_1757264													Sb05g004115.1	5	4862359	4865605
AX-110360704	22.829	1A	1AS_628719
AX-110361651	22.829	1A	1AS_3258513	BRADI2G41660.1	2	42031305	42040548	OS01T0575000-02	1	22120361	22128715					Sb04g019800.1	4	46377919	46385288
AX-110365196	22.829	1A	1AS_3260415
AX-110365615	22.829	1A	1AS_3271894	BRADI2G39950.1	2	39935869	39938436	OS05T0103200-02	5	185688	188469	GRMZM2G087570_T01	6	44543202	44546165	Sb09g000350.1	9	169939	172946
AX-110365886	22.829	1A	1AS_3271165	BRADI2G39790.1	2	39867415	39874368	OS05T0105000-01	5	267986	274638	GRMZM2G098039_T01	8	134588554	134596045	Sb09g000490.1	9	239101	245349
AX-110366265	22.829	1A	1AS_883650
AX-110370123	22.829	1A	1AS_1214283
AX-110372211	22.829	1A	1AS_3255795	BRADI2G40110.1	2	40049991	40052991	OS05T0145000-01	5	2598549	2604164	GRMZM2G035785_T01	3	227665638	227674344	Sb03g024030.1	3	48062992	48068982
AX-110372322	22.829	1A	1AS_3275079	BRADI4G02825.1	4	2085499	2088437	OS08T0174800-01	8	4352815	4361365					Sb04g023082.1	4	52736956	52739547
AX-110373815	22.829	1A	1AS_3271871	BRADI2G39880.2	2	39907923	39911812					GRMZM5G849989_T01	1	15183090	15184675
AX-110375034	22.829	1A	1AS_135387
AX-110375531	22.829	1A	1AS_3309480	BRADI2G39990.1	2	39958366	39964010	OS05T0102800-04	5	160715	165048	GRMZM2G339151_T01	8	134742942	134746904	Sb09g000330.1	9	152753	159965
AX-110377433	22.829	1A	1AS_3284622
AX-110377500	22.829	1A	1AS_1070293
AX-110380798	22.829	1A	1AS_3309480	BRADI2G39990.1	2	39958366	39964010	OS05T0102800-04	5	160715	165048	GRMZM2G339151_T01	8	134742942	134746904	Sb09g000330.1	9	152753	159965
AX-110382717	22.829	1A	1AS_3271871	BRADI2G39880.2	2	39907923	39911812					GRMZM5G849989_T01	1	15183090	15184675
AX-110386827	22.829	1A	1AS_1848334					OS05T0103700-01	5	202000	205705	GRMZM5G849989_T01	1	15183090	15184675
AX-110394152	22.829	1A	1AS_1501819									GRMZM2G700905_T01	6	12617056	12633088	Sb05g004115.1	5	4862359	4865605
AX-110396896	22.829	1A	1AS_3275430	BRADI2G39890.2	2	39916810	39920294	OS05T0103600-01	5	197718	201616	GRMZM2G098212_T01	8	134619680	134625331	Sb09g000390.1	9	189351	193854
AX-110399838	22.829	1A	1AS_3263483
AX-110399871	22.829	1A	1AS_3231324
AX-110402125	22.829	1A	1AS_3284129	BRADI2G40120.5	2	40053404	40056831	OS05T0101200-01	5	91716	95725	GRMZM2G363460_T06	8	134991206	134995085	Sb09g000250.3	9	78107	80933
AX-110406815	22.829	1A	1AS_3314857
AX-110407937	22.829	1A	1AS_3279073
AX-110409146	22.829	1A	1AS_3288174	BRADI2G39800.1	2	39876071	39878467	OS05T0104900-01	5	263744	266323	GRMZM2G025214_T08	6	43781145	43784036	Sb09g000470.1	9	230820	233368
AX-110409222	22.829	1A	1AS_151016	BRADI2G39880.2	2	39907923	39911812
AX-110410892	22.829	1A	1AS_3275079	BRADI4G02825.1	4	2085499	2088437	OS08T0174800-01	8	4352815	4361365					Sb04g023082.1	4	52736956	52739547
AX-110411675	22.829	1A	1AS_3292813													Sb08g015513.1	8	41472049	41474319
AX-110412763	22.829	1A	1AS_3281416	BRADI1G05890.1	1	3969168	3971803	OS04T0103500-01	4	240549	243305	GRMZM2G420882_T01	6	33620889	33623851	Sb09g001740.1	9	1712288	1714804
AX-110413789	22.829	1A	1AS_3281427
AX-110414581	22.829	1A	1AS_3269041
AX-110418768	22.829	1A	1AS_3225603
AX-110418984	22.829	1A	1AS_3282639	BRADI2G40070.1	2	40029157	40032756	OS02T0291500-01	2	11066134	11067381	GRMZM5G824336_T02	4	220619628	220626512	Sb01g049380.1	1	72384871	72387260
AX-110418989	22.829	1A	1AS_3268909	BRADI2G39860.1	2	39898071	39901418	OS05T0104000-00	5	213855	217588	GRMZM2G022820_T01	6	44167391	44258301	Sb09g000410.1	9	202592	206079
AX-110419815	22.829	1A	7DS_3964867	BRADI4G40517.1	4	44907387	44913242	OS12T0197500-03	12	5035218	5038664	GRMZM2G020187_T01	6	17165517	17171948	Sb08g006220.1	8	9212410	9218289
AX-110420664	22.829	1A	1AS_3290625	BRADI5G27530.1	5	28264615	28268127	OS04T0691800-01	4	35398774	35402551					Sb06g034070.1	6	61976456	61979713
AX-110426037	22.829	1A	1AS_3254219	BRADI4G39317.1	4	43943056	43948194	OS08T0246300-01	8	8939500	8953088	GRMZM2G006780_T01	4	203709872	203712302	Sb05g008310.1	5	15206169	15212381
AX-110427805	22.829	1A	1AS_3254219	BRADI4G39317.1	4	43943056	43948194	OS08T0246300-01	8	8939500	8953088	GRMZM2G006780_T01	4	203709872	203712302	Sb05g008310.1	5	15206169	15212381
AX-110430487	22.829	1A	5BL_10870626
AX-110432236	22.829	1A	4BL_6855753	BRADI5G11740.1	5	15241984	15246663	OS04T0448800-02	4	22362379	22367202					Sb06g018210.1	6	47627966	47631450
AX-110435330	22.829	1A	1AS_3314674	BRADI2G40020.1	2	39982131	39983063	OS05T0102500-02	5	149964	152021	GRMZM2G156890_T03	6	44758448	44759137	Sb09g000310.1	9	142300	143800
AX-110436470	22.829	1A	1AS_3313048					OS11T0270201-00	11	9417345	9418117
AX-110436511	22.829	1A	1AS_3270579
AX-110438457	22.829	1A	1AS_3292813													Sb08g015513.1	8	41472049	41474319
AX-110439419	22.829	1A	1AS_497443	BRADI4G35760.1	4	41097965	41104147					GRMZM2G116658_T01	7	141712281	141718468
AX-110441280	22.829	1A	1AS_3310433
AX-110443058	22.829	1A	1AS_3292813													Sb08g015513.1	8	41472049	41474319
AX-110443435	22.829	1A	1AS_3312863
AX-110448434	22.829	1A	1DS_1905752	BRADI5G03070.1	5	3386697	3390593	OS07T0159600-00	7	3188806	3189565	GRMZM2G029623_T01	7	6143977	6144590	Sb02g003340.1	2	3799962	3800501
AX-110449522	22.829	1A	1AS_3278651
AX-110449559	22.829	1A	1AS_3275079	BRADI4G02825.1	4	2085499	2088437	OS08T0174800-01	8	4352815	4361365					Sb04g023082.1	4	52736956	52739547
AX-110450941	22.829	1A	1AS_3271165	BRADI2G39790.1	2	39867415	39874368	OS05T0105000-01	5	267986	274638	GRMZM2G098039_T01	8	134588554	134596045	Sb09g000490.1	9	239101	245349
AX-110456372	22.829	1A	1AS_3283803	BRADI4G25810.1	4	31117507	31123204	OS11T0270500-01	11	9423621	9432504					Sb07g001300.1	7	1281411	1291068
AX-110458283	22.829	1A	1AS_3277420	BRADI4G25810.1	4	31117507	31123204	OS11T0270000-01	11	9410401	9411512	GRMZM2G158316_T01	4	185660976	185663417	Sb05g001570.1	5	1645554	1649262
AX-110459023	22.829	1A	1AS_2369250
AX-110460158	22.829	1A	1AS_2369250
AX-110471102	22.829	1A	1AS_3258215
AX-110471525	22.829	1A	1AS_3313048					OS11T0270201-00	11	9417345	9418117
AX-110473439	22.829	1A	1AS_3314543													Sb02g008720.1	2	11965718	11968338
AX-110475085	22.829	1A	1AS_3283869	BRADI1G05890.1	1	3969168	3971803	OS07T0186200-00	7	4593094	4595607	GRMZM2G135013_T02	2	233546104	233548969	Sb09g007250.1	9	12104474	12107161
AX-110476443	22.829	1A	1AS_1945202
AX-110476833	22.829	1A	1AS_3275430	BRADI2G39890.2	2	39916810	39920294	OS05T0103600-01	5	197718	201616	GRMZM2G098212_T01	8	134619680	134625331	Sb09g000390.1	9	189351	193854
AX-110479358	22.829	1A	1AS_3271165	BRADI2G39790.1	2	39867415	39874368	OS05T0105000-01	5	267986	274638	GRMZM2G098039_T01	8	134588554	134596045	Sb09g000490.1	9	239101	245349
AX-110486119	22.829	1A	1AS_3250081
AX-110491201	22.829	1A	1AS_3269013	BRADI2G39930.1	2	39929678	39930314	OS05T0103400-01	5	193291	193927	GRMZM2G057630_T01	6	44499357	44500118	Sb09g000370.1	9	179747	180300
AX-110495845	22.829	1A	5BL_10825724	BRADI3G61082.1	3	59812223	59814124	OS09T0437900-01	9	16171155	16175737	GRMZM5G856338_T02	6	107908153	107911251	Sb10g006400.1	10	5872595	5874091
AX-110497032	22.829	1A	1AS_3292359													Sb05g004115.1	5	4862359	4865605
AX-110500329	22.829	1A	1AS_3283869	BRADI1G05890.1	1	3969168	3971803	OS07T0186200-00	7	4593094	4595607	GRMZM2G135013_T02	2	233546104	233548969	Sb09g007250.1	9	12104474	12107161
AX-110503667	22.829	1A	1AS_1214283
AX-110505566	22.829	1A	1AS_3302796
AX-110510087	22.829	1A	1AS_2605671	BRADI2G31690.1	2	31604263	31608022	OS10T0370800-01	10	11698993	11713558	GRMZM2G147221_T03	8	94261686	94264222	Sb09g008170.1	9	15427895	15433304
AX-110511071	22.829	1A	1AS_3292127
AX-110515882	22.829	1A	1AS_3262685
AX-110517646	22.829	1A	1AS_3191141
AX-110518448	22.829	1A	1AS_3275079	BRADI4G02825.1	4	2085499	2088437	OS08T0174800-01	8	4352815	4361365					Sb04g023082.1	4	52736956	52739547
AX-110521499	22.829	1A	1AS_3254219	BRADI4G39317.1	4	43943056	43948194	OS08T0246300-01	8	8939500	8953088	GRMZM2G006780_T01	4	203709872	203712302	Sb05g008310.1	5	15206169	15212381
AX-110524841	22.829	1A	5DS_2759347	BRADI4G24310.1	4	29455685	29462150	OS11T0170200-01	11	3389321	3395923	GRMZM2G128426_T01	4	204550921	204556706	Sb05g004550.1	5	5711454	5716422
AX-110528089	22.829	1A	1AS_3289600	BRADI4G39190.2	4	43843920	43846614
AX-110532428	22.829	1A	5BS_2279857
AX-110532644	22.829	1A	1AS_3255795	BRADI2G40110.1	2	40049991	40052991	OS05T0145000-01	5	2598549	2604164	GRMZM2G035785_T01	3	227665638	227674344	Sb03g024030.1	3	48062992	48068982
AX-110545018	22.829	1A	4AS_5937317	BRADI1G69110.1	1	67570645	67572053	OS03T0229100-00	3	6826703	6832274	GRMZM2G034737_T01	1	30058329	30058915	Sb01g041960.1	1	65208946	65214640
AX-110556282	22.829	1A	1AS_3275079	BRADI4G02825.1	4	2085499	2088437	OS08T0174800-01	8	4352815	4361365					Sb04g023082.1	4	52736956	52739547
AX-110556729	22.829	1A	1AS_3063021
AX-110568738	22.829	1A	1AS_3295342	BRADI1G45710.1	1	43982304	43983407	OS06T0218600-01	6	6086859	6088128	GRMZM5G841015_T01	2	231055349	231059232	Sb10g007520.1	10	7367770	7368772
AX-110570417	22.829	1A	1AS_3314857
AX-110577325	22.829	1A	1AS_3270579
AX-110580116	22.829	1A	5BS_2275184
AX-110584864	22.829	1A	1AS_3271821
AX-110589897	22.829	1A	1AS_3256733	BRADI2G39980.2	2	39945156	39947866
AX-110613216	22.829	1A	1AS_1079109	BRADI1G05890.1	1	3969168	3971803	OS07T0186200-00	7	4593094	4595607	GRMZM2G301124_T01	10	8804532	8807116	Sb09g007250.1	9	12104474	12107161
AX-110617956	22.829	1A	1AS_3283869	BRADI1G05890.1	1	3969168	3971803	OS07T0186200-00	7	4593094	4595607	GRMZM2G135013_T02	2	233546104	233548969	Sb09g007250.1	9	12104474	12107161
AX-110620987	22.829	1A	1DS_1913251	BRADI5G03070.1	5	3386697	3390593	OS05T0104000-00	5	213855	217588	GRMZM2G022820_T01	6	44167391	44258301	Sb09g000410.1	9	202592	206079
AX-110623140	22.829	1A	1AS_3309480	BRADI2G39990.1	2	39958366	39964010	OS05T0102800-04	5	160715	165048	GRMZM2G339151_T01	8	134742942	134746904	Sb09g000330.1	9	152753	159965
AX-110623346	22.829	1A	1AS_3263664	BRADI5G15930.3	5	19363559	19369961	OS10T0155700-00	10	3501258	3504118	GRMZM2G700905_T01	6	12617056	12633088	Sb05g004115.1	5	4862359	4865605
AX-110628194	22.829	1A	1AS_3271165	BRADI2G39790.1	2	39867415	39874368	OS05T0105000-01	5	267986	274638	GRMZM2G098039_T01	8	134588554	134596045	Sb09g000490.1	9	239101	245349
AX-110628313	22.829	1A	1AS_1079109	BRADI1G05890.1	1	3969168	3971803	OS07T0186200-00	7	4593094	4595607	GRMZM2G301124_T01	10	8804532	8807116	Sb09g007250.1	9	12104474	12107161
AX-110633945	22.829	1A	1AS_3268909	BRADI2G39860.1	2	39898071	39901418	OS05T0104000-00	5	213855	217588	GRMZM2G022820_T01	6	44167391	44258301	Sb09g000410.1	9	202592	206079
AX-110637492	22.829	1A	1AS_3288174	BRADI2G39800.1	2	39876071	39878467	OS05T0104900-01	5	263744	266323	GRMZM2G025214_T08	6	43781145	43784036	Sb09g000470.1	9	230820	233368
AX-110639784	22.829	1A	1AS_3271894	BRADI2G39950.1	2	39935869	39938436	OS05T0103200-02	5	185688	188469	GRMZM2G087570_T01	6	44543202	44546165	Sb09g000350.1	9	169939	172946
AX-110640289	22.829	1A	1AS_3310511	BRADI2G39980.3	2	39945552	39948431	OS05T0102900-02	5	174529	177543	GRMZM2G092468_T02	6	44574821	44579096	Sb09g000340.1	9	165547	168402
AX-110640690	22.829	1A	6AS_4410570	BRADI3G00340.1	3	112522	114508	OS11T0456300-01	11	15459465	15462337	GRMZM2G101446_T02	4	20566693	20572790	Sb04g000330.1	4	134105	135765
AX-110645057	22.829	1A	1AS_3242356	BRADI4G27977.1	4	33323814	33327650	OS09T0321200-00	9	9251224	9255066	GRMZM2G164967_T01	7	87218077	87221425	Sb02g021490.1	2	53233439	53236965
AX-110659849	22.829	1A	1AS_3271894	BRADI2G39950.1	2	39935869	39938436	OS05T0103200-02	5	185688	188469	GRMZM2G087570_T01	6	44543202	44546165	Sb09g000350.1	9	169939	172946
AX-110669146	22.829	1A	1AS_3274796					OS07T0458800-01	7	15998528	16003262
AX-110713516	22.829	1A	1AS_777180
AX-110714459	22.829	1A	1AS_3278117
AX-110734033	22.829	1A	1AS_781010
AX-110907246	22.829	1A	1AS_3271894	BRADI2G39950.1	2	39935869	39938436	OS05T0103200-02	5	185688	188469	GRMZM2G087570_T01	6	44543202	44546165	Sb09g000350.1	9	169939	172946
AX-110914053	22.829	1A	1AS_151016	BRADI2G39880.2	2	39907923	39911812
AX-110918020	22.829	1A	1DS_1902649	BRADI1G29077.2	1	24591941	24606045	OS07T0458800-01	7	15998528	16003262	GRMZM2G110582_T02	9	78317642	78332274	Sb10g021660.1	10	47829352	47833468
AX-110918410	22.829	1A	1AS_3288960
AX-110920900	22.829	1A	1AS_984791
AX-110921007	22.829	1A	1AS_1214283
AX-110921245	22.829	1A	1AS_3288174	BRADI2G39800.1	2	39876071	39878467	OS05T0104900-01	5	263744	266323	GRMZM2G025214_T08	6	43781145	43784036	Sb09g000470.1	9	230820	233368
AX-110921430	22.829	1A	1AS_3311672	BRADI1G42040.1	1	38860085	38866941	OS06T0483900-01	6	16471613	16481720	GRMZM2G126170_T02	7	85732770	85749435	Sb02g020940.1	2	51707581	51714137
AX-110930858	22.829	1A	1AS_3237321
AX-110932692	22.829	1A	1AS_3254915					OS06T0520600-01	6	19101558	19107176
AX-110932693	22.829	1A	1AS_3277420	BRADI4G25810.1	4	31117507	31123204	OS11T0270000-01	11	9410401	9411512	GRMZM2G158316_T01	4	185660976	185663417	Sb05g001570.1	5	1645554	1649262
AX-110934025	22.829	1A	1AS_3284129	BRADI2G40120.5	2	40053404	40056831	OS05T0101200-01	5	91716	95725	GRMZM2G363460_T06	8	134991206	134995085	Sb09g000250.3	9	78107	80933
AX-110934826	22.829	1A	1AS_3314857
AX-110935159	22.829	1A	1AS_2117716	BRADI2G40052.3	2	40008770	40016449	OS01T0109700-01	1	513890	522448	GRMZM2G075320_T01	3	28819823	28829880	Sb03g008490.1	3	9048157	9057522
AX-110940927	22.829	1A	1AS_3292014									GRMZM2G700905_T01	6	12617056	12633088	Sb05g004115.1	5	4862359	4865605
AX-110944853	22.829	1A	4AS_5924554					OS02T0518950-01	2	18867075	18869820
AX-110945691	22.829	1A	1AS_3263483
AX-110947823	22.829	1A	1AS_3263064
AX-110949001	22.829	1A	1AS_3277420	BRADI4G25810.1	4	31117507	31123204	OS11T0270000-01	11	9410401	9411512	GRMZM2G158316_T01	4	185660976	185663417	Sb05g001570.1	5	1645554	1649262
AX-110949160	22.829	1A	1AS_3263664	BRADI5G15930.3	5	19363559	19369961	OS10T0155700-00	10	3501258	3504118	GRMZM2G700905_T01	6	12617056	12633088	Sb05g004115.1	5	4862359	4865605
AX-110950682	22.829	1A	1AS_3314543													Sb02g008720.1	2	11965718	11968338
AX-110954193	22.829	1A	1AS_3275079	BRADI4G02825.1	4	2085499	2088437	OS08T0174800-01	8	4352815	4361365					Sb04g023082.1	4	52736956	52739547
AX-110954478	22.829	1A	1AS_3309480	BRADI2G39990.1	2	39958366	39964010	OS05T0102800-04	5	160715	165048	GRMZM2G339151_T01	8	134742942	134746904	Sb09g000330.1	9	152753	159965
AX-110955679	22.829	1A	1BS_3435209	BRADI1G61057.1	1	60432475	60444047
AX-110959061	22.829	1A	1AS_740180	BRADI1G05560.1	1	3780179	3783346									Sb02g004350.1	2	4912745	4916856
AX-110961949	22.829	1A	1AS_691689	BRADI2G39820.1	2	39882295	39886032	OS03T0278200-02	3	9446710	9448696	GRMZM2G044281_T03	1	41484792	41488160	Sb01g039340.1	1	62766322	62771901
AX-110963129	22.829	1A	1AS_760043	BRADI5G01766.1	5	1788156	1793641	OS03T0347900-02	3	13038733	13046111					Sb01g015070.1	1	14522577	14526308
AX-110968207	22.829	1A	1AS_628719
AX-110975055	22.829	1A	1DS_425250	BRADI2G39790.1	2	39867415	39874368	OS05T0105000-01	5	267986	274638	GRMZM2G098039_T01	8	134588554	134596045	Sb09g000490.1	9	239101	245349
AX-110977079	22.829	1A	1AS_3314674	BRADI2G40020.1	2	39982131	39983063	OS05T0102500-02	5	149964	152021	GRMZM2G156890_T03	6	44758448	44759137	Sb09g000310.1	9	142300	143800
AX-110979295	22.829	1A	1AS_1848334					OS05T0103700-01	5	202000	205705	GRMZM5G849989_T01	1	15183090	15184675
AX-110981790	22.829	1A	1AS_2292304
AX-110982158	22.829	1A	1AS_1214283
AX-110982716	22.829	1A	1AS_2315895
AX-110985094	22.829	1A	1AS_3311411	BRADI2G39980.3	2	39945552	39948431	OS05T0102900-02	5	174529	177543	GRMZM2G092468_T02	6	44574821	44579096	Sb09g000340.1	9	165547	168402
AX-110986225	22.829	1A	1AS_2369250
AX-110991924	22.829	1A	1AS_3260503	BRADI5G00440.1	5	430652	431596	OS01T0359400-03	1	14576601	14581193	GRMZM2G103721_T01	4	71658540	71667978	Sb08g015400.1	8	40891163	40895486
AX-110995979	22.829	1A	1AS_3303577
AX-110997036	22.829	1A	1AS_151016	BRADI2G39880.2	2	39907923	39911812
AX-110997453	22.829	1A	6BS_2979889	BRADI3G42490.1	3	44068878	44069720	OS08T0553400-00	8	27685838	27687265	AC202011.3_FGT010	1	206385256	206385972	Sb07g024640.1	7	59666544	59667260
AX-110999783	22.829	1A	1AS_2815574	BRADI3G10937.1	3	9200231	9206845
AX-111000013	22.829	1A	1AS_3262320	BRADI5G01770.1	5	1799404	1800630	OS04T0175500-00	4	5152089	5152757					Sb06g001890.1	6	3430960	3432746
AX-111002698	22.829	1A	1BS_3475480	BRADI2G39990.1	2	39958366	39964010	OS05T0102600-01	5	155365	160193	GRMZM2G339151_T01	8	134742942	134746904	Sb09g000320.1	9	147845	152329
AX-111010650	22.829	1A	1AS_3263483
AX-111011968	22.829	1A	1AS_3292359													Sb05g004115.1	5	4862359	4865605
AX-111012324	22.829	1A	1AS_3277420	BRADI4G25810.1	4	31117507	31123204	OS11T0270000-01	11	9410401	9411512	GRMZM2G158316_T01	4	185660976	185663417	Sb05g001570.1	5	1645554	1649262
AX-111015840	22.829	1A	1AS_3277420	BRADI4G25810.1	4	31117507	31123204	OS11T0270000-01	11	9410401	9411512	GRMZM2G158316_T01	4	185660976	185663417	Sb05g001570.1	5	1645554	1649262
AX-111016934	22.829	1A	1AS_3275430	BRADI2G39890.2	2	39916810	39920294	OS05T0103600-01	5	197718	201616	GRMZM2G098212_T01	8	134619680	134625331	Sb09g000390.1	9	189351	193854
AX-111022884	22.829	1A	1AS_2815574	BRADI3G10937.1	3	9200231	9206845
AX-111023112	22.829	1A	6AL_5831446													Sb05g019526.1	5	47799762	47804520
AX-111023814	22.829	1A	1AS_733575
AX-111027357	22.829	1A	1AS_3255097	BRADI2G39980.3	2	39945552	39948431	OS05T0102900-02	5	174529	177543	GRMZM2G092468_T02	6	44574821	44579096	Sb09g000340.1	9	165547	168402
AX-111032834	22.829	1A	1AS_3311520	BRADI2G40060.1	2	40021877	40027900	OS01T0628700-01	1	25114083	25118356	GRMZM2G370745_T01	3	217067316	217070532	Sb03g028690.1	3	56704299	56707569
AX-111036375	22.829	1A	1AS_3271165	BRADI2G39790.1	2	39867415	39874368	OS05T0105000-01	5	267986	274638	GRMZM2G098039_T01	8	134588554	134596045	Sb09g000490.1	9	239101	245349
AX-111036816	22.829	1A	1AS_1955386	BRADI4G00467.1	4	198026	199766	OS12T0639400-01	12	27422495	27423994	GRMZM2G159977_T01	2	114205918	114207610	Sb08g023140.1	8	55279465	55281057
AX-111039645	22.829	1A	1AS_3314543													Sb02g008720.1	2	11965718	11968338
AX-111043792	22.829	1A	1DS_1259706	BRADI5G25180.1	5	26611855	26614381	OS01T0905300-01	1	39411052	39413189	GRMZM2G132591_T01	4	87248035	87259725	Sb07g009340.1	7	16011218	16015090
AX-111053519	22.829	1A	1AS_3280281	BRADI5G03070.1	5	3386697	3390593	OS10T0174548-00	10	5157636	5164933	GRMZM2G335709_T01	9	15621456	15622424
AX-111058036	22.829	1A	1AS_3309480	BRADI2G39990.1	2	39958366	39964010	OS05T0102800-04	5	160715	165048	GRMZM2G339151_T01	8	134742942	134746904	Sb09g000330.1	9	152753	159965
AX-111061606	22.829	1A	5BL_3426018
AX-111062606	22.829	1A	1AS_733575
AX-111067000	22.829	1A	1AS_3283228	BRADI1G05890.1	1	3969168	3971803	OS07T0186200-00	7	4593094	4595607	GRMZM2G088531_T01	6	44066634	44067872	Sb09g007250.1	9	12104474	12107161
AX-111073263	22.829	1A	1AS_1916757	BRADI2G40100.1	2	40040253	40047839	OS05T0100900-01	5	75278	83483	GRMZM2G104377_T03	6	45774924	45789344	Sb09g000240.1	9	69516	76551
AX-111073724	22.829	1A	1AS_3260113	BRADI1G70980.1	1	69101884	69104633	OS02T0320300-01	2	12765282	12772010	GRMZM2G311919_T02	5	143222829	143237536	Sb04g008910.1	4	10622175	10626217
AX-111080985	22.829	1A	1AS_3283228	BRADI1G05890.1	1	3969168	3971803	OS07T0186200-00	7	4593094	4595607	GRMZM2G088531_T01	6	44066634	44067872	Sb09g007250.1	9	12104474	12107161
AX-111084402	22.829	1A	1AS_3242356	BRADI4G27977.1	4	33323814	33327650	OS09T0321200-00	9	9251224	9255066	GRMZM2G164967_T01	7	87218077	87221425	Sb02g021490.1	2	53233439	53236965
AX-111090802	22.829	1A	1AS_3283803	BRADI4G25810.1	4	31117507	31123204	OS11T0270500-01	11	9423621	9432504					Sb07g001300.1	7	1281411	1291068
AX-111093225	22.829	1A	1AS_3313884
AX-111093289	22.829	1A	1AS_1214283
AX-111095887	22.829	1A	1AS_3255260
AX-111097356	22.829	1A	1AS_3292813													Sb08g015513.1	8	41472049	41474319
AX-111103954	22.829	1A	1AS_3275430	BRADI2G39890.2	2	39916810	39920294	OS05T0103600-01	5	197718	201616	GRMZM2G098212_T01	8	134619680	134625331	Sb09g000390.1	9	189351	193854
AX-111106936	22.829	1A	1AS_3280281	BRADI5G03070.1	5	3386697	3390593	OS10T0174548-00	10	5157636	5164933	GRMZM2G335709_T01	9	15621456	15622424
AX-111108884	22.829	1A	1AS_740180	BRADI1G05560.1	1	3780179	3783346									Sb02g004350.1	2	4912745	4916856
AX-111109033	22.829	1A	1AS_3227854
AX-111111295	22.829	1A	1AS_3309480	BRADI2G39990.1	2	39958366	39964010	OS05T0102800-04	5	160715	165048	GRMZM2G339151_T01	8	134742942	134746904	Sb09g000330.1	9	152753	159965
AX-111117198	22.829	1A	1AS_3271894	BRADI2G39950.1	2	39935869	39938436	OS05T0103200-02	5	185688	188469	GRMZM2G087570_T01	6	44543202	44546165	Sb09g000350.1	9	169939	172946
AX-111123256	22.829	1A	1AS_3293247									GRMZM2G003246_T01	7	126570689	126572284	Sb02g001850.1	2	1815084	1816675
AX-111125325	22.829	1A	4AL_7172846
AX-111126507	22.829	1A	1AS_25077	BRADI1G42040.1	1	38860085	38866941
AX-111132735	22.829	1A	1AS_3310935	BRADI2G07040.1	2	5376569	5380110	OS01T0217800-01	1	6432336	6435651	GRMZM2G102927_T01	3	3375827	3379842	Sb03g001740.1	3	1568582	1572090
AX-111133677	22.829	1A	1AS_3283869	BRADI1G05890.1	1	3969168	3971803	OS07T0186200-00	7	4593094	4595607	GRMZM2G135013_T02	2	233546104	233548969	Sb09g007250.1	9	12104474	12107161
AX-111134605	22.829	1A	1AS_3254219	BRADI4G39317.1	4	43943056	43948194	OS08T0246300-01	8	8939500	8953088	GRMZM2G006780_T01	4	203709872	203712302	Sb05g008310.1	5	15206169	15212381
AX-111134775	22.829	1A	1AS_740180	BRADI1G05560.1	1	3780179	3783346									Sb02g004350.1	2	4912745	4916856
AX-111135107	22.829	1A	1AS_1523508
AX-111141272	22.829	1A	1AS_2369250
AX-111145381	22.829	1A	1AS_3273837
AX-111146937	22.829	1A	1AS_3288174	BRADI2G39800.1	2	39876071	39878467	OS05T0104900-01	5	263744	266323	GRMZM2G025214_T08	6	43781145	43784036	Sb09g000470.1	9	230820	233368
AX-111150513	22.829	1A	2AS_5252788	BRADI2G11652.1	2	10009659	10016543	OS01T0304100-00	1	11254144	11260516	GRMZM2G449569_T01	8	93827564	93829346	Sb09g017170.1	9	42979059	42989979
AX-111157427	22.829	1A	1AS_3292508
AX-111160927	22.829	1A	1AS_3282639	BRADI2G40070.1	2	40029157	40032756	OS02T0291500-01	2	11066134	11067381	GRMZM5G824336_T02	4	220619628	220626512	Sb01g049380.1	1	72384871	72387260
AX-111168979	22.829	1A	1DS_425250	BRADI2G39790.1	2	39867415	39874368	OS05T0105000-01	5	267986	274638	GRMZM2G098039_T01	8	134588554	134596045	Sb09g000490.1	9	239101	245349
AX-111171614	22.829	1A	1AS_3311520	BRADI2G40060.1	2	40021877	40027900	OS01T0628700-01	1	25114083	25118356	GRMZM2G370745_T01	3	217067316	217070532	Sb03g028690.1	3	56704299	56707569
AX-111171855	22.829	1A	1AS_3255795	BRADI2G40110.1	2	40049991	40052991	OS05T0145000-01	5	2598549	2604164	GRMZM2G035785_T01	3	227665638	227674344	Sb03g024030.1	3	48062992	48068982
AX-111175475	22.829	1A	1AS_3269013	BRADI2G39930.1	2	39929678	39930314	OS05T0103400-01	5	193291	193927	GRMZM2G057630_T01	6	44499357	44500118	Sb09g000370.1	9	179747	180300
AX-111177715	22.829	1A	1AS_3311520	BRADI2G40060.1	2	40021877	40027900	OS01T0628700-01	1	25114083	25118356	GRMZM2G370745_T01	3	217067316	217070532	Sb03g028690.1	3	56704299	56707569
AX-111184699	22.829	1A	1AS_3315771	BRADI2G40090.3	2	40036741	40038547	OS05T0244600-01	5	8777998	8782541	GRMZM5G825437_T01	3	1479542	1480933	Sb03g000440.1	3	311547	314944
AX-111191428	22.829	1A	1AS_3311520	BRADI2G40060.1	2	40021877	40027900	OS01T0628700-01	1	25114083	25118356	GRMZM2G370745_T01	3	217067316	217070532	Sb03g028690.1	3	56704299	56707569
AX-111201796	22.829	1A	1AS_3309480	BRADI2G39990.1	2	39958366	39964010	OS05T0102800-04	5	160715	165048	GRMZM2G339151_T01	8	134742942	134746904	Sb09g000330.1	9	152753	159965
AX-111215728	22.829	1A	1AS_3254481
AX-111239407	22.829	1A	1AS_569740	BRADI1G05740.1	1	3900566	3902384					GRMZM5G808939_T01	Pt	70706	72490	Sb03g020160.1	3	38370884	38371864
AX-111256187	22.829	1A	1AS_3312544
AX-111261641	22.829	1A	1AS_3276651
AX-111263780	22.829	1A	1AS_365781
AX-111288777	22.829	1A	1AS_3274470
AX-111449578	22.829	1A	1AS_3306381	BRADI4G15067.1	4	15745164	15749242					GRMZM2G078013_T01	2	229691128	229697078
AX-111450182	22.829	1A	1DS_1905752	BRADI5G03070.1	5	3386697	3390593	OS07T0159600-00	7	3188806	3189565	GRMZM2G029623_T01	7	6143977	6144590	Sb02g003340.1	2	3799962	3800501
AX-111450525	22.829	1A	1AS_3284129	BRADI2G40120.5	2	40053404	40056831	OS05T0101200-01	5	91716	95725	GRMZM2G363460_T06	8	134991206	134995085	Sb09g000250.3	9	78107	80933
AX-111451449	22.829	1A	1AS_611309	BRADI3G02440.1	3	1451500	1452675
AX-111452035	22.829	1A	1AS_3271894	BRADI2G39950.1	2	39935869	39938436	OS05T0103200-02	5	185688	188469	GRMZM2G087570_T01	6	44543202	44546165	Sb09g000350.1	9	169939	172946
AX-111455723	22.829	1A	1AS_3306381	BRADI4G15067.1	4	15745164	15749242					GRMZM2G078013_T01	2	229691128	229697078
AX-111457125	22.829	1A	1AS_3311457	BRADI2G40100.1	2	40040253	40047839	OS05T0100900-01	5	75278	83483	GRMZM2G104377_T03	6	45774924	45789344	Sb09g000240.1	9	69516	76551
AX-111461257	22.829	1A	1AS_3310022	BRADI4G06170.1	4	5173691	5175997	OS04T0370500-00	4	18024564	18026012					Sb04g036130.1	4	65892106	65893623
AX-111463931	22.829	1A	1AS_3307180	BRADI2G01490.3	2	1031455	1035130	OS09T0364900-02	9	11986004	11989538	GRMZM2G070163_T01	1	190522032	190525710	Sb07g027110.1	7	62257112	62257523
AX-111466790	22.829	1A	1AS_3307180	BRADI2G01490.3	2	1031455	1035130	OS09T0364900-02	9	11986004	11989538	GRMZM2G070163_T01	1	190522032	190525710	Sb07g027110.1	7	62257112	62257523
AX-111468112	22.829	1A	1AS_1100222
AX-111468140	22.829	1A	1AS_3295210	BRADI5G01823.1	5	1838033	1841908	OS03T0347900-01	3	13035374	13046115	AC205502.4_FGT004	1	59469284	59471783	Sb07g020980.1	7	54543622	54553747
AX-111469898	22.829	1A	1AS_3254219	BRADI4G39317.1	4	43943056	43948194	OS08T0246300-01	8	8939500	8953088	GRMZM2G006780_T01	4	203709872	203712302	Sb05g008310.1	5	15206169	15212381
AX-111473261	22.829	1A	1BS_3451732	BRADI2G40020.1	2	39982131	39983063	OS05T0102500-02	5	149964	152021	GRMZM2G156890_T03	6	44758448	44759137	Sb09g000310.1	9	142300	143800
AX-111473998	22.829	1A	1AS_3283228	BRADI1G05890.1	1	3969168	3971803	OS07T0186200-00	7	4593094	4595607	GRMZM2G088531_T01	6	44066634	44067872	Sb09g007250.1	9	12104474	12107161
AX-111476346	22.829	1A	1AS_2600891
AX-111478764	22.829	1A	1AS_3296901
AX-111480445	22.829	1A	1AS_2862380
AX-111480832	22.829	1A	1AS_3275079	BRADI4G02825.1	4	2085499	2088437	OS08T0174800-01	8	4352815	4361365					Sb04g023082.1	4	52736956	52739547
AX-111483616	22.829	1A	1AS_3271894	BRADI2G39950.1	2	39935869	39938436	OS05T0103200-02	5	185688	188469	GRMZM2G087570_T01	6	44543202	44546165	Sb09g000350.1	9	169939	172946
AX-111484262	22.829	1A	1AS_3270579
AX-111486906	22.829	1A	1AS_3274007					OS08T0359500-01	8	16538476	16542699					Sb02g001773.1	2	1710164	1712210
AX-111487781	22.829	1A	1AS_3275079	BRADI4G02825.1	4	2085499	2088437	OS08T0174800-01	8	4352815	4361365					Sb04g023082.1	4	52736956	52739547
AX-111488804	22.829	1A	1AS_3273837
AX-111492488	22.829	1A	1AS_151016	BRADI2G39880.2	2	39907923	39911812
AX-111492949	22.829	1A	1AS_3285584
AX-111494892	22.829	1A	1AS_3315771	BRADI2G40090.3	2	40036741	40038547	OS05T0244600-01	5	8777998	8782541	GRMZM5G825437_T01	3	1479542	1480933	Sb03g000440.1	3	311547	314944
AX-111497293	22.829	1A	1AS_3313048					OS11T0270201-00	11	9417345	9418117
AX-111504749	22.829	1A	1AS_3267794
AX-111505455	22.829	1A	1AS_3255795	BRADI2G40110.1	2	40049991	40052991	OS05T0145000-01	5	2598549	2604164	GRMZM2G035785_T01	3	227665638	227674344	Sb03g024030.1	3	48062992	48068982
AX-111505633	22.829	1A	1AS_3251900
AX-111506074	22.829	1A	1AS_3300683
AX-111512949	22.829	1A	1AS_3314674	BRADI2G40020.1	2	39982131	39983063	OS05T0102500-02	5	149964	152021	GRMZM2G156890_T03	6	44758448	44759137	Sb09g000310.1	9	142300	143800
AX-111519044	22.829	1A	1AS_3295342	BRADI1G45710.1	1	43982304	43983407	OS06T0218600-01	6	6086859	6088128	GRMZM5G841015_T01	2	231055349	231059232	Sb10g007520.1	10	7367770	7368772
AX-111526857	22.829	1A	1AS_3310511	BRADI2G39980.3	2	39945552	39948431	OS05T0102900-02	5	174529	177543	GRMZM2G092468_T02	6	44574821	44579096	Sb09g000340.1	9	165547	168402
AX-111530897	22.829	1A	1AS_3273241
AX-111533279	22.829	1A	1AS_3252835	BRADI5G03654.1	5	4477192	4478400					GRMZM2G701548_T01	5	53454355	53454938
AX-111536836	22.829	1A	1DS_1913756
AX-111537694	22.829	1A	1AS_3254219	BRADI4G39317.1	4	43943056	43948194	OS08T0246300-01	8	8939500	8953088	GRMZM2G006780_T01	4	203709872	203712302	Sb05g008310.1	5	15206169	15212381
AX-111541692	22.829	1A	2AL_434100	BRADI5G16210.1	5	19595099	19598717	OS04T0525100-01	4	26260577	26262268	GRMZM2G021786_T01	2	27602064	27606189	Sb06g023060.1	6	52251251	52255496
AX-111545539	22.829	1A	1AS_3296701									GRMZM2G700905_T01	6	12617056	12633088	Sb05g004115.1	5	4862359	4865605
AX-111548407	22.829	1A	1AS_740180	BRADI1G05560.1	1	3780179	3783346									Sb02g004350.1	2	4912745	4916856
AX-111548671	22.829	1A	1AS_3255795	BRADI2G40110.1	2	40049991	40052991	OS05T0145000-01	5	2598549	2604164	GRMZM2G035785_T01	3	227665638	227674344	Sb03g024030.1	3	48062992	48068982
AX-111549208	22.829	1A	1AS_3282639	BRADI2G40070.1	2	40029157	40032756	OS02T0291500-01	2	11066134	11067381	GRMZM5G824336_T02	4	220619628	220626512	Sb01g049380.1	1	72384871	72387260
AX-111552502	22.829	1A	1AS_3271871	BRADI2G39880.2	2	39907923	39911812					GRMZM5G849989_T01	1	15183090	15184675
AX-111552515	22.829	1A	1AS_3258798
AX-111553109	22.829	1A	1AS_3263664	BRADI5G15930.3	5	19363559	19369961	OS10T0155700-00	10	3501258	3504118	GRMZM2G700905_T01	6	12617056	12633088	Sb05g004115.1	5	4862359	4865605
AX-111556663	22.829	1A	1AS_3255260
AX-111561581	22.829	1A	1AS_740180	BRADI1G05560.1	1	3780179	3783346									Sb02g004350.1	2	4912745	4916856
AX-111562831	22.829	1A	1AS_3276029
AX-111563396	22.829	1A	1AS_3275079	BRADI4G02825.1	4	2085499	2088437	OS08T0174800-01	8	4352815	4361365					Sb04g023082.1	4	52736956	52739547
AX-111569969	22.829	1A	1AS_760043	BRADI5G01766.1	5	1788156	1793641	OS03T0347900-02	3	13038733	13046111					Sb01g015070.1	1	14522577	14526308
AX-111575899	22.829	1A	1AS_3306381	BRADI4G15067.1	4	15745164	15749242					GRMZM2G078013_T01	2	229691128	229697078
AX-111577328	22.829	1A	3DL_6888728
AX-111580433	22.829	1A	1AS_3292682
AX-111580440	22.829	1A	1AS_3295951
AX-111584045	22.829	1A	1AS_3264127
AX-111585178	22.829	1A	1AS_3277420	BRADI4G25810.1	4	31117507	31123204	OS11T0270000-01	11	9410401	9411512	GRMZM2G158316_T01	4	185660976	185663417	Sb05g001570.1	5	1645554	1649262
AX-111588660	22.829	1A	1AS_147206
AX-111593268	22.829	1A	1AS_3269170	BRADI2G39860.1	2	39898071	39901418	OS05T0104000-00	5	213855	217588	GRMZM2G022820_T01	6	44167391	44258301	Sb09g000410.1	9	202592	206079
AX-111593805	22.829	1A	1AS_3275430	BRADI2G39890.2	2	39916810	39920294	OS05T0103600-01	5	197718	201616	GRMZM2G098212_T01	8	134619680	134625331	Sb09g000390.1	9	189351	193854
AX-111598553	22.829	1A	1AS_2369250
AX-111602280	22.829	1A	1AS_767840	BRADI2G40052.3	2	40008770	40016449	OS05T0100500-01	5	44725	47165	GRMZM2G319104_T01	6	46506476	46518999	Sb09g000200.1	9	17759	24172
AX-111602873	22.829	1A	1AS_3269013	BRADI2G39930.1	2	39929678	39930314	OS05T0103400-01	5	193291	193927	GRMZM2G057630_T01	6	44499357	44500118	Sb09g000370.1	9	179747	180300
AX-111603737	22.829	1A	1AS_691689	BRADI2G39820.1	2	39882295	39886032	OS03T0278200-02	3	9446710	9448696	GRMZM2G044281_T03	1	41484792	41488160	Sb01g039340.1	1	62766322	62771901
AX-111604707	22.829	1A	1AS_3260415
AX-111605352	22.829	1A	1AS_3278585
AX-111607990	22.829	1A	1AS_3307180	BRADI2G01490.3	2	1031455	1035130	OS09T0364900-02	9	11986004	11989538	GRMZM2G070163_T01	1	190522032	190525710	Sb07g027110.1	7	62257112	62257523
AX-111612859	22.829	1A	1AS_3277420	BRADI4G25810.1	4	31117507	31123204	OS11T0270000-01	11	9410401	9411512	GRMZM2G158316_T01	4	185660976	185663417	Sb05g001570.1	5	1645554	1649262
AX-111613447	22.829	1A	2AS_5215945	BRADI1G18180.1	1	14634803	14642309	OS07T0671700-01	7	28402333	28409552	GRMZM2G041328_T05	7	172613765	172622777	Sb02g042540.1	2	76249869	76257163
AX-111615882	22.829	1A	1AS_3269764	BRADI5G01823.1	5	1838033	1841908	OS03T0347900-01	3	13035374	13046115
AX-111616821	22.829	1A	1AS_3309480	BRADI2G39990.1	2	39958366	39964010	OS05T0102800-04	5	160715	165048	GRMZM2G339151_T01	8	134742942	134746904	Sb09g000330.1	9	152753	159965
AX-111617744	22.829	1A	1AS_2315895
AX-111624064	22.829	1A	1AS_3277420	BRADI4G25810.1	4	31117507	31123204	OS11T0270000-01	11	9410401	9411512	GRMZM2G158316_T01	4	185660976	185663417	Sb05g001570.1	5	1645554	1649262
AX-111627876	22.829	1A	3AS_3323761	BRADI5G07790.1	5	10289021	10294368
AX-111630354	22.829	1A	1AS_3315771	BRADI2G40090.3	2	40036741	40038547	OS05T0244600-01	5	8777998	8782541	GRMZM5G825437_T01	3	1479542	1480933	Sb03g000440.1	3	311547	314944
AX-111632392	22.829	1A	1AS_2369250
AX-111636921	22.829	1A	1AS_3281416	BRADI1G05890.1	1	3969168	3971803	OS04T0103500-01	4	240549	243305	GRMZM2G420882_T01	6	33620889	33623851	Sb09g001740.1	9	1712288	1714804
AX-111640231	22.829	1A	1AS_1848334					OS05T0103700-01	5	202000	205705	GRMZM5G849989_T01	1	15183090	15184675
AX-111645294	22.829	1A	1AS_3306451
AX-111648252	22.829	1A	1AS_3302796
AX-111651188	22.829	1A	1AS_767840	BRADI2G40052.3	2	40008770	40016449	OS05T0100500-01	5	44725	47165	GRMZM2G319104_T01	6	46506476	46518999	Sb09g000200.1	9	17759	24172
AX-111657922	22.829	1A	1AS_3277420	BRADI4G25810.1	4	31117507	31123204	OS11T0270000-01	11	9410401	9411512	GRMZM2G158316_T01	4	185660976	185663417	Sb05g001570.1	5	1645554	1649262
AX-111666669	22.829	1A	1AS_3276651
AX-111672328	22.829	1A	1AS_2519593
AX-111678027	22.829	1A	1BS_3441430
AX-111682449	22.829	1A	6AL_5605792
AX-111682600	22.829	1A	1AS_3277420	BRADI4G25810.1	4	31117507	31123204	OS11T0270000-01	11	9410401	9411512	GRMZM2G158316_T01	4	185660976	185663417	Sb05g001570.1	5	1645554	1649262
AX-111683045	22.829	1A	2AL_434100	BRADI5G16210.1	5	19595099	19598717	OS04T0525100-01	4	26260577	26262268	GRMZM2G021786_T01	2	27602064	27606189	Sb06g023060.1	6	52251251	52255496
AX-111686465	22.829	1A	1AS_3254481
AX-111696171	22.829	1A	1AS_147206
AX-111703796	22.829	1A	3DL_6952248	BRADI4G12770.1	4	12840196	12846966	OS11T0686400-00	11	27788716	27792722					Sb05g008360.1	5	15324523	15328699
AX-111712129	22.829	1A	1AS_3275430	BRADI2G39890.2	2	39916810	39920294	OS05T0103600-01	5	197718	201616	GRMZM2G098212_T01	8	134619680	134625331	Sb09g000390.1	9	189351	193854
AX-111714553	22.829	1A	1AS_3271165	BRADI2G39790.1	2	39867415	39874368	OS05T0105000-01	5	267986	274638	GRMZM2G098039_T01	8	134588554	134596045	Sb09g000490.1	9	239101	245349
AX-111722251	22.829	1A	1AS_3311520	BRADI2G40060.1	2	40021877	40027900	OS01T0628700-01	1	25114083	25118356	GRMZM2G370745_T01	3	217067316	217070532	Sb03g028690.1	3	56704299	56707569
AX-111723401	22.829	1A	1AS_3292014									GRMZM2G700905_T01	6	12617056	12633088	Sb05g004115.1	5	4862359	4865605
AX-111724916	22.829	1A	1AS_3295342	BRADI1G45710.1	1	43982304	43983407	OS06T0218600-01	6	6086859	6088128	GRMZM5G841015_T01	2	231055349	231059232	Sb10g007520.1	10	7367770	7368772
AX-111725436	22.829	1A	1AS_3242356	BRADI4G27977.1	4	33323814	33327650	OS09T0321200-00	9	9251224	9255066	GRMZM2G164967_T01	7	87218077	87221425	Sb02g021490.1	2	53233439	53236965
AX-111727644	22.829	1A	7AL_4558570	BRADI3G12830.2	3	11482608	11494231	OS12T0641500-03	12	27524982	27529682	GRMZM5G899800_T01	1	201502394	201505169	Sb07g023430.1	7	58360754	58373087
AX-111736012	22.829	1A	1AS_3265927
AX-111757092	22.829	1A	1AS_3275079	BRADI4G02825.1	4	2085499	2088437	OS08T0174800-01	8	4352815	4361365					Sb04g023082.1	4	52736956	52739547
AX-111760212	22.829	1A	1AS_3283803	BRADI4G25810.1	4	31117507	31123204	OS11T0270500-01	11	9423621	9432504					Sb07g001300.1	7	1281411	1291068
AX-111761391	22.829	1A	1AS_3298500
AX-111782184	22.829	1A	1AS_3288960
AX-111793464	22.829	1A	1AS_3296786
AX-111807494	22.829	1A	1AS_3257370	BRADI1G12830.1	1	9704835	9705790	OS03T0669100-02	3	26396385	26397372	GRMZM2G044762_T02	1	258054362	258055532	Sb01g012360.1	1	11425646	11426371
AX-111812195	22.829	1A	1AS_3277420	BRADI4G25810.1	4	31117507	31123204	OS11T0270000-01	11	9410401	9411512	GRMZM2G158316_T01	4	185660976	185663417	Sb05g001570.1	5	1645554	1649262
AX-111831610	22.829	1A	1AS_733575
AX-112287655	22.829	1A	1AS_3282639	BRADI2G40070.1	2	40029157	40032756	OS02T0291500-01	2	11066134	11067381	GRMZM5G824336_T02	4	220619628	220626512	Sb01g049380.1	1	72384871	72387260
AX-112288462	22.829	1A	1AS_3309480	BRADI2G39990.1	2	39958366	39964010	OS05T0102800-04	5	160715	165048	GRMZM2G339151_T01	8	134742942	134746904	Sb09g000330.1	9	152753	159965
AX-86164189	22.829	1A	1AS_3300898	BRADI2G40120.5	2	40053404	40056831					GRMZM2G396292_T03	6	45435079	45439161	Sb09g000250.2	9	78107	82348
AX-86172715	22.829	1A	1AS_3283228	BRADI1G05890.1	1	3969168	3971803	OS07T0186200-00	7	4593094	4595607	GRMZM2G088531_T01	6	44066634	44067872	Sb09g007250.1	9	12104474	12107161
AX-86178312	22.829	1A	1DS_1914045	BRADI3G10937.1	3	9200231	9206845	OS02T0320300-01	2	12765282	12772010	GRMZM2G311919_T02	5	143222829	143237536	Sb04g008910.1	4	10622175	10626217
AX-86179001	22.829	1A	1AS_3282639	BRADI2G40070.1	2	40029157	40032756	OS02T0291500-01	2	11066134	11067381	GRMZM5G824336_T02	4	220619628	220626512	Sb01g049380.1	1	72384871	72387260
AX-86179051	22.829	1A	1AS_3283228	BRADI1G05890.1	1	3969168	3971803	OS07T0186200-00	7	4593094	4595607	GRMZM2G088531_T01	6	44066634	44067872	Sb09g007250.1	9	12104474	12107161
AX-86179411	22.829	1A	1AS_3300898	BRADI2G40120.5	2	40053404	40056831					GRMZM2G396292_T03	6	45435079	45439161	Sb09g000250.2	9	78107	82348
AX-86180066	22.829	1A	1AS_3288174	BRADI2G39800.1	2	39876071	39878467	OS05T0104900-01	5	263744	266323	GRMZM2G025214_T08	6	43781145	43784036	Sb09g000470.1	9	230820	233368
AX-86180188	22.829	1A	1AS_3295210	BRADI5G01823.1	5	1838033	1841908	OS03T0347900-01	3	13035374	13046115	AC205502.4_FGT004	1	59469284	59471783	Sb07g020980.1	7	54543622	54553747
AX-86180237	22.829	1A	1AS_3281573	BRADI4G03620.1	4	2887616	2890342	OS11T0104240-00	11	174544	178191
AX-89461320	22.829	1A	1AS_3312863
AX-89634735	22.829	1A	1AS_3242356	BRADI4G27977.1	4	33323814	33327650	OS09T0321200-00	9	9251224	9255066	GRMZM2G164967_T01	7	87218077	87221425	Sb02g021490.1	2	53233439	53236965
AX-89645394	22.829	1A	1AS_3283228	BRADI1G05890.1	1	3969168	3971803	OS07T0186200-00	7	4593094	4595607	GRMZM2G088531_T01	6	44066634	44067872	Sb09g007250.1	9	12104474	12107161
AX-94384134	22.829	1A	1AS_3283228	BRADI1G05890.1	1	3969168	3971803	OS07T0186200-00	7	4593094	4595607	GRMZM2G088531_T01	6	44066634	44067872	Sb09g007250.1	9	12104474	12107161
AX-94386458	22.829	1A	1AS_260460
AX-94405555	22.829	1A	1AS_136721	BRADI2G40046.1	2	40003521	40007668					GRMZM2G321940_T04	1	107452981	107458724	Sb01g027600.1	1	47889674	47894379
AX-94407953	22.829	1A	1AS_3314674	BRADI2G40020.1	2	39982131	39983063	OS05T0102500-02	5	149964	152021	GRMZM2G156890_T03	6	44758448	44759137	Sb09g000310.1	9	142300	143800
AX-94420005	22.829	1A	1AS_3284622
AX-94422082	22.829	1A	1AS_3265573	BRADI2G40040.1	2	40001275	40002669	OS05T0101400-01	5	97385	99788	GRMZM2G038833_T01	1	238485909	238487010	Sb01g021250.1	1	24773841	24774650
AX-94428641	22.829	1A	1BS_3482641	BRADI3G61040.1	3	59764697	59769171
AX-94433315	22.829	1A	1AS_3315771	BRADI2G40090.3	2	40036741	40038547	OS05T0244600-01	5	8777998	8782541	GRMZM5G825437_T01	3	1479542	1480933	Sb03g000440.1	3	311547	314944
AX-94445823	22.829	1A	1AS_3283803	BRADI4G25810.1	4	31117507	31123204	OS11T0270500-01	11	9423621	9432504					Sb07g001300.1	7	1281411	1291068
AX-94447012	22.829	1A	1AS_3315771	BRADI2G40090.3	2	40036741	40038547	OS05T0244600-01	5	8777998	8782541	GRMZM5G825437_T01	3	1479542	1480933	Sb03g000440.1	3	311547	314944
AX-94450263	22.829	1A	1AS_3264992
AX-94464427	22.829	1A	1AS_136721	BRADI2G40046.1	2	40003521	40007668					GRMZM2G321940_T04	1	107452981	107458724	Sb01g027600.1	1	47889674	47894379
AX-94465021	22.829	1A	1DS_1916038	BRADI2G44300.1	2	44828280	44831205	OS01T0628700-01	1	25114083	25118356	GRMZM2G370745_T01	3	217067316	217070532	Sb03g028690.1	3	56704299	56707569
AX-94480611	22.829	1A	1AS_3283228	BRADI1G05890.1	1	3969168	3971803	OS07T0186200-00	7	4593094	4595607	GRMZM2G088531_T01	6	44066634	44067872	Sb09g007250.1	9	12104474	12107161
AX-94492529	22.829	1A	1AS_3314674	BRADI2G40020.1	2	39982131	39983063	OS05T0102500-02	5	149964	152021	GRMZM2G156890_T03	6	44758448	44759137	Sb09g000310.1	9	142300	143800
AX-94493709	22.829	1A	1BS_3451992	BRADI2G40100.1	2	40040253	40047839	OS05T0100900-01	5	75278	83483	GRMZM2G104377_T03	6	45774924	45789344	Sb09g000240.1	9	69516	76551
AX-94502022	22.829	1A	1AS_3311391
AX-94514026	22.829	1A	1AS_3275910	BRADI5G07820.1	5	10322187	10322571
AX-94515096	22.829	1A	1AS_3261327
AX-94531724	22.829	1A	1AS_3271894	BRADI2G39950.1	2	39935869	39938436	OS05T0103200-02	5	185688	188469	GRMZM2G087570_T01	6	44543202	44546165	Sb09g000350.1	9	169939	172946
AX-94541931	22.829	1A	4AL_7139506	BRADI4G06257.1	4	5206035	5209337	OS04T0371600-01	4	18096179	18098734					Sb09g003640.1	9	4136970	4140289
AX-94542743	22.829	1A	1DS_1899543	BRADI2G40052.3	2	40008770	40016449	OS01T0109700-01	1	513890	522448	GRMZM2G319104_T01	6	46506476	46518999	Sb09g000200.1	9	17759	24172
AX-94543458	22.829	1A	1AS_3274796					OS07T0458800-01	7	15998528	16003262
AX-94562181	22.829	1A	7AS_4255582													Sb05g008466.1	5	15846798	15851386
AX-94565087	22.829	1A	1AS_151016	BRADI2G39880.2	2	39907923	39911812
AX-94568600	22.829	1A	1DS_1898227	BRADI3G60640.1	3	59542870	59549302
AX-94575430	22.829	1A	1DS_1916038	BRADI2G44300.1	2	44828280	44831205	OS01T0628700-01	1	25114083	25118356	GRMZM2G370745_T01	3	217067316	217070532	Sb03g028690.1	3	56704299	56707569
AX-94578309	22.829	1A	1AS_3265927
AX-94588616	22.829	1A	1AS_136721	BRADI2G40046.1	2	40003521	40007668					GRMZM2G321940_T04	1	107452981	107458724	Sb01g027600.1	1	47889674	47894379
AX-94598030	22.829	1A	1AS_3300898	BRADI2G40120.5	2	40053404	40056831					GRMZM2G396292_T03	6	45435079	45439161	Sb09g000250.2	9	78107	82348
AX-94599190	22.829	1A	1AS_3295210	BRADI5G01823.1	5	1838033	1841908	OS03T0347900-01	3	13035374	13046115	AC205502.4_FGT004	1	59469284	59471783	Sb07g020980.1	7	54543622	54553747
AX-94600120	22.829	1A	1AS_3271165	BRADI2G39790.1	2	39867415	39874368	OS05T0105000-01	5	267986	274638	GRMZM2G098039_T01	8	134588554	134596045	Sb09g000490.1	9	239101	245349
AX-94604055	22.829	1A	1DS_1898227	BRADI3G60640.1	3	59542870	59549302
AX-94610553	22.829	1A	1AS_3313778	BRADI2G40052.3	2	40008770	40016449	OS01T0109700-01	1	513890	522448	GRMZM2G319104_T01	6	46506476	46518999	Sb09g000200.1	9	17759	24172
AX-94614099	22.829	1A	7AS_4255582													Sb05g008466.1	5	15846798	15851386
AX-94632859	22.829	1A	1AS_863335	BRADI1G47660.1	1	46335261	46336931	OS05T0172100-01	5	4312572	4314358	GRMZM2G101060_T01	7	12217977	12219968	Sb01g031620.1	1	54219949	54220578
AX-94658361	22.829	1A	1AS_3242356	BRADI4G27977.1	4	33323814	33327650	OS09T0321200-00	9	9251224	9255066	GRMZM2G164967_T01	7	87218077	87221425	Sb02g021490.1	2	53233439	53236965
AX-94658899	22.829	1A	1AS_760043	BRADI5G01766.1	5	1788156	1793641	OS03T0347900-02	3	13038733	13046111					Sb01g015070.1	1	14522577	14526308
AX-94671439	22.829	1A	1AS_3265927
AX-94691213	22.829	1A	1AS_3283803	BRADI4G25810.1	4	31117507	31123204	OS11T0270500-01	11	9423621	9432504					Sb07g001300.1	7	1281411	1291068
AX-94696970	22.829	1A	1AS_1955386	BRADI4G00467.1	4	198026	199766	OS12T0639400-01	12	27422495	27423994	GRMZM2G159977_T01	2	114205918	114207610	Sb08g023140.1	8	55279465	55281057
AX-94699826	22.829	1A	1AS_3283228	BRADI1G05890.1	1	3969168	3971803	OS07T0186200-00	7	4593094	4595607	GRMZM2G088531_T01	6	44066634	44067872	Sb09g007250.1	9	12104474	12107161
AX-94708654	22.829	1A	1AS_3315771	BRADI2G40090.3	2	40036741	40038547	OS05T0244600-01	5	8777998	8782541	GRMZM5G825437_T01	3	1479542	1480933	Sb03g000440.1	3	311547	314944
AX-94709740	22.829	1A	1AS_3313778	BRADI2G40052.3	2	40008770	40016449	OS01T0109700-01	1	513890	522448	GRMZM2G319104_T01	6	46506476	46518999	Sb09g000200.1	9	17759	24172
AX-94715237	22.829	1A	1AS_3295210	BRADI5G01823.1	5	1838033	1841908	OS03T0347900-01	3	13035374	13046115	AC205502.4_FGT004	1	59469284	59471783	Sb07g020980.1	7	54543622	54553747
AX-94721622	22.829	1A	1AS_3283803	BRADI4G25810.1	4	31117507	31123204	OS11T0270500-01	11	9423621	9432504					Sb07g001300.1	7	1281411	1291068
AX-94731951	22.829	1A	4AL_7165868	BRADI3G09770.1	3	7952744	7956673	OS02T0260700-02	2	9086501	9087973	GRMZM2G350711_T02	4	223499056	223560336	Sb04g009720.1	4	12325869	12332089
AX-94747264	22.829	1A	5AS_1527150
AX-94748931	22.829	1A	1AS_3271894	BRADI2G39950.1	2	39935869	39938436	OS05T0103200-02	5	185688	188469	GRMZM2G087570_T01	6	44543202	44546165	Sb09g000350.1	9	169939	172946
AX-94774980	22.829	1A	1AS_3271894	BRADI2G39950.1	2	39935869	39938436	OS05T0103200-02	5	185688	188469	GRMZM2G087570_T01	6	44543202	44546165	Sb09g000350.1	9	169939	172946
AX-94783652	22.829	1A	1AS_3295210	BRADI5G01823.1	5	1838033	1841908	OS03T0347900-01	3	13035374	13046115	AC205502.4_FGT004	1	59469284	59471783	Sb07g020980.1	7	54543622	54553747
AX-94812509	22.829	1A	1AS_3282639	BRADI2G40070.1	2	40029157	40032756	OS02T0291500-01	2	11066134	11067381	GRMZM5G824336_T02	4	220619628	220626512	Sb01g049380.1	1	72384871	72387260
AX-94817238	22.829	1A	1AS_3283228	BRADI1G05890.1	1	3969168	3971803	OS07T0186200-00	7	4593094	4595607	GRMZM2G088531_T01	6	44066634	44067872	Sb09g007250.1	9	12104474	12107161
AX-94829473	22.829	1A	1AS_3309480	BRADI2G39990.1	2	39958366	39964010	OS05T0102800-04	5	160715	165048	GRMZM2G339151_T01	8	134742942	134746904	Sb09g000330.1	9	152753	159965
AX-94837579	22.829	1A	1AS_3271165	BRADI2G39790.1	2	39867415	39874368	OS05T0105000-01	5	267986	274638	GRMZM2G098039_T01	8	134588554	134596045	Sb09g000490.1	9	239101	245349
AX-94839714	22.829	1A	5AL_2744283	BRADI1G16190.1	1	13106112	13113550	OS03T0426900-02	3	17834925	17839082	GRMZM2G130121_T01	1	74636581	74639963	Sb01g032210.1	1	55092896	55099422
AX-94840537	22.829	1A	1AS_3283228	BRADI1G05890.1	1	3969168	3971803	OS07T0186200-00	7	4593094	4595607	GRMZM2G088531_T01	6	44066634	44067872	Sb09g007250.1	9	12104474	12107161
AX-94855312	22.829	1A	1AS_3271165	BRADI2G39790.1	2	39867415	39874368	OS05T0105000-01	5	267986	274638	GRMZM2G098039_T01	8	134588554	134596045	Sb09g000490.1	9	239101	245349
AX-94861073	22.829	1A	1AS_3311520	BRADI2G40060.1	2	40021877	40027900	OS01T0628700-01	1	25114083	25118356	GRMZM2G370745_T01	3	217067316	217070532	Sb03g028690.1	3	56704299	56707569
AX-94876256	22.829	1A	1AS_3295210	BRADI5G01823.1	5	1838033	1841908	OS03T0347900-01	3	13035374	13046115	AC205502.4_FGT004	1	59469284	59471783	Sb07g020980.1	7	54543622	54553747
AX-94880480	22.829	1A	1AS_3283228	BRADI1G05890.1	1	3969168	3971803	OS07T0186200-00	7	4593094	4595607	GRMZM2G088531_T01	6	44066634	44067872	Sb09g007250.1	9	12104474	12107161
AX-94889872	22.829	1A	1AS_3282639	BRADI2G40070.1	2	40029157	40032756	OS02T0291500-01	2	11066134	11067381	GRMZM5G824336_T02	4	220619628	220626512	Sb01g049380.1	1	72384871	72387260
AX-94902531	22.829	1A	1DS_1880325					OS06T0520600-01	6	19101558	19107176
AX-94911557	22.829	1A	1AS_3283803	BRADI4G25810.1	4	31117507	31123204	OS11T0270500-01	11	9423621	9432504					Sb07g001300.1	7	1281411	1291068
AX-94913549	22.829	1A	1BS_3482114	BRADI2G44300.1	2	44828280	44831205	OS01T0628700-01	1	25114083	25118356	GRMZM2G370745_T01	3	217067316	217070532	Sb03g028690.1	3	56704299	56707569
AX-94928294	22.829	1A	1AS_3271894	BRADI2G39950.1	2	39935869	39938436	OS05T0103200-02	5	185688	188469	GRMZM2G087570_T01	6	44543202	44546165	Sb09g000350.1	9	169939	172946
AX-94929872	22.829	1A	1AS_3295210	BRADI5G01823.1	5	1838033	1841908	OS03T0347900-01	3	13035374	13046115	AC205502.4_FGT004	1	59469284	59471783	Sb07g020980.1	7	54543622	54553747
AX-94936441	22.829	1A	1AS_3309480	BRADI2G39990.1	2	39958366	39964010	OS05T0102800-04	5	160715	165048	GRMZM2G339151_T01	8	134742942	134746904	Sb09g000330.1	9	152753	159965
AX-94942865	22.829	1A	1AS_3271165	BRADI2G39790.1	2	39867415	39874368	OS05T0105000-01	5	267986	274638	GRMZM2G098039_T01	8	134588554	134596045	Sb09g000490.1	9	239101	245349
AX-94946616	22.829	1A	1AS_3283803	BRADI4G25810.1	4	31117507	31123204	OS11T0270500-01	11	9423621	9432504					Sb07g001300.1	7	1281411	1291068
AX-94958205	22.829	1A	1AS_3271894	BRADI2G39950.1	2	39935869	39938436	OS05T0103200-02	5	185688	188469	GRMZM2G087570_T01	6	44543202	44546165	Sb09g000350.1	9	169939	172946
AX-94958655	22.829	1A	1DS_1916038	BRADI2G44300.1	2	44828280	44831205	OS01T0628700-01	1	25114083	25118356	GRMZM2G370745_T01	3	217067316	217070532	Sb03g028690.1	3	56704299	56707569
AX-94966051	22.829	1A	1DS_1916038	BRADI2G44300.1	2	44828280	44831205	OS01T0628700-01	1	25114083	25118356	GRMZM2G370745_T01	3	217067316	217070532	Sb03g028690.1	3	56704299	56707569
AX-94966823	22.829	1A	1AS_3141174	BRADI2G40030.1	2	39994420	40001111	OS03T0849500-00	3	35729896	35732118	GRMZM2G103721_T02	4	71664416	71668712	Sb08g015400.1	8	40891163	40895486
AX-94966834	22.829	1A	1AS_3278585
AX-94973913	22.829	1A	1AS_1863711	BRADI4G27220.1	4	32299375	32306985	OS01T0510800-01	1	17960990	17968544	GRMZM2G013908_T02	9	142291787	142297575	Sb01g013980.2	1	13144778	13150311
AX-94977486	22.829	1A	1AS_3304646
AX-94979270	22.829	1A	1AS_3271894	BRADI2G39950.1	2	39935869	39938436	OS05T0103200-02	5	185688	188469	GRMZM2G087570_T01	6	44543202	44546165	Sb09g000350.1	9	169939	172946
AX-94982977	22.829	1A	1DS_1320136	BRADI2G39890.2	2	39916810	39920294	OS05T0103600-01	5	197718	201616	GRMZM2G098212_T01	8	134619680	134625331	Sb09g000390.1	9	189351	193854
AX-94996750	22.829	1A	2AL_279280
AX-95002315	22.829	1A	7AS_4255582													Sb05g008466.1	5	15846798	15851386
AX-95004364	22.829	1A	1BS_3475480	BRADI2G39990.1	2	39958366	39964010	OS05T0102600-01	5	155365	160193	GRMZM2G339151_T01	8	134742942	134746904	Sb09g000320.1	9	147845	152329
AX-95012114	22.829	1A	1AS_3283803	BRADI4G25810.1	4	31117507	31123204	OS11T0270500-01	11	9423621	9432504					Sb07g001300.1	7	1281411	1291068
AX-95014707	22.829	1A	1AS_3265927
AX-95082131	22.829	1A	1AS_3191141
AX-95085468	22.829	1A	1AS_1955386	BRADI4G00467.1	4	198026	199766	OS12T0639400-01	12	27422495	27423994	GRMZM2G159977_T01	2	114205918	114207610	Sb08g023140.1	8	55279465	55281057
AX-95098715	22.829	1A	2AL_6421906
AX-95101301	22.829	1A	1AS_3283228	BRADI1G05890.1	1	3969168	3971803	OS07T0186200-00	7	4593094	4595607	GRMZM2G088531_T01	6	44066634	44067872	Sb09g007250.1	9	12104474	12107161
AX-95106723	22.829	1A	7AS_4255582													Sb05g008466.1	5	15846798	15851386
AX-95108766	22.829	1A	1DS_1916038	BRADI2G44300.1	2	44828280	44831205	OS01T0628700-01	1	25114083	25118356	GRMZM2G370745_T01	3	217067316	217070532	Sb03g028690.1	3	56704299	56707569
AX-95117652	22.829	1A	1AS_760043	BRADI5G01766.1	5	1788156	1793641	OS03T0347900-02	3	13038733	13046111					Sb01g015070.1	1	14522577	14526308
AX-95127351	22.829	1A	1AS_3313778	BRADI2G40052.3	2	40008770	40016449	OS01T0109700-01	1	513890	522448	GRMZM2G319104_T01	6	46506476	46518999	Sb09g000200.1	9	17759	24172
AX-95128555	22.829	1A	1DS_1912623	BRADI1G05890.1	1	3969168	3971803	OS07T0186200-00	7	4593094	4595607	GRMZM2G088531_T01	6	44066634	44067872	Sb09g007250.1	9	12104474	12107161
AX-95132370	22.829	1A	1BS_2548463													Sb05g004115.1	5	4862359	4865605
AX-95139456	22.829	1A	1AS_3295210	BRADI5G01823.1	5	1838033	1841908	OS03T0347900-01	3	13035374	13046115	AC205502.4_FGT004	1	59469284	59471783	Sb07g020980.1	7	54543622	54553747
AX-95144037	22.829	1A	1AS_3275910	BRADI5G07820.1	5	10322187	10322571
AX-95151249	22.829	1A	1AS_3283228	BRADI1G05890.1	1	3969168	3971803	OS07T0186200-00	7	4593094	4595607	GRMZM2G088531_T01	6	44066634	44067872	Sb09g007250.1	9	12104474	12107161
AX-95153822	22.829	1A	1AS_3265927
AX-95154757	22.829	1A	1AS_3242356	BRADI4G27977.1	4	33323814	33327650	OS09T0321200-00	9	9251224	9255066	GRMZM2G164967_T01	7	87218077	87221425	Sb02g021490.1	2	53233439	53236965
AX-95158783	22.829	1A	1AS_3284622
AX-95179638	22.829	1A	4BL_6992320	BRADI1G16190.1	1	13106112	13113550	OS03T0426900-02	3	17834925	17839082	GRMZM2G162968_T01	9	124293005	124299258	Sb01g032210.1	1	55092896	55099422
AX-95186276	22.829	1A	1DS_1912623	BRADI1G05890.1	1	3969168	3971803	OS07T0186200-00	7	4593094	4595607	GRMZM2G088531_T01	6	44066634	44067872	Sb09g007250.1	9	12104474	12107161
AX-95189419	22.829	1A	1AS_3313778	BRADI2G40052.3	2	40008770	40016449	OS01T0109700-01	1	513890	522448	GRMZM2G319104_T01	6	46506476	46518999	Sb09g000200.1	9	17759	24172
AX-95193796	22.829	1A	1AS_3254481
AX-95205045	22.829	1A	1AS_3283803	BRADI4G25810.1	4	31117507	31123204	OS11T0270500-01	11	9423621	9432504					Sb07g001300.1	7	1281411	1291068
AX-95220408	22.829	1A	1AS_3283228	BRADI1G05890.1	1	3969168	3971803	OS07T0186200-00	7	4593094	4595607	GRMZM2G088531_T01	6	44066634	44067872	Sb09g007250.1	9	12104474	12107161
AX-95227522	22.829	1A	1DS_1898227	BRADI3G60640.1	3	59542870	59549302
AX-95229704	22.829	1A	1AS_3278585
AX-95230167	22.829	1A	1AS_760043	BRADI5G01766.1	5	1788156	1793641	OS03T0347900-02	3	13038733	13046111					Sb01g015070.1	1	14522577	14526308
AX-95233366	22.829	1A	1AS_3283803	BRADI4G25810.1	4	31117507	31123204	OS11T0270500-01	11	9423621	9432504					Sb07g001300.1	7	1281411	1291068
AX-95246629	22.829	1A	1AS_3283228	BRADI1G05890.1	1	3969168	3971803	OS07T0186200-00	7	4593094	4595607	GRMZM2G088531_T01	6	44066634	44067872	Sb09g007250.1	9	12104474	12107161
AX-95630968	22.829	1A	1AS_3282639	BRADI2G40070.1	2	40029157	40032756	OS02T0291500-01	2	11066134	11067381	GRMZM5G824336_T02	4	220619628	220626512	Sb01g049380.1	1	72384871	72387260
AX-95631371	22.829	1A	1DS_425250	BRADI2G39790.1	2	39867415	39874368	OS05T0105000-01	5	267986	274638	GRMZM2G098039_T01	8	134588554	134596045	Sb09g000490.1	9	239101	245349
AX-95657985	22.829	1A	1DS_1881432	BRADI2G39950.1	2	39935869	39938436	OS05T0103200-02	5	185688	188469	GRMZM2G087570_T01	6	44543202	44546165	Sb09g000350.1	9	169939	172946
AX-109838328	23.488	1A	1AS_3275430	BRADI2G39890.2	2	39916810	39920294	OS05T0103600-01	5	197718	201616	GRMZM2G098212_T01	8	134619680	134625331	Sb09g000390.1	9	189351	193854
AX-109994213	23.975	1A	1AS_2518128	BRADI1G19290.1	1	15436760	15440710	OS10T0174548-00	10	5157636	5164933
AX-108812880	25.667	1A	1AS_3317067	BRADI5G03150.1	5	3525942	3529176	OS10T0326100-00	10	9041999	9042871	GRMZM2G158091_T01	8	70799354	70805609	Sb09g028780.1	9	57606500	57611567
AX-108920530	25.667	1A	1AS_971571	BRADI4G41920.1	4	45936204	45939221	OS04T0303100-00	4	13552826	13555333	GRMZM2G435592_T02	4	209742628	209744613	Sb07g026790.1	7	61940626	61943151
AX-108949242	25.667	1A	1AS_3317067	BRADI5G03150.1	5	3525942	3529176	OS10T0326100-00	10	9041999	9042871	GRMZM2G158091_T01	8	70799354	70805609	Sb09g028780.1	9	57606500	57611567
AX-109273144	25.667	1A	1AS_3317067	BRADI5G03150.1	5	3525942	3529176	OS10T0326100-00	10	9041999	9042871	GRMZM2G158091_T01	8	70799354	70805609	Sb09g028780.1	9	57606500	57611567
AX-109275262	25.667	1A	1AS_3317067	BRADI5G03150.1	5	3525942	3529176	OS10T0326100-00	10	9041999	9042871	GRMZM2G158091_T01	8	70799354	70805609	Sb09g028780.1	9	57606500	57611567
AX-109292832	25.667	1A	1AS_3317067	BRADI5G03150.1	5	3525942	3529176	OS10T0326100-00	10	9041999	9042871	GRMZM2G158091_T01	8	70799354	70805609	Sb09g028780.1	9	57606500	57611567
AX-109330358	25.667	1A	1AS_3317067	BRADI5G03150.1	5	3525942	3529176	OS10T0326100-00	10	9041999	9042871	GRMZM2G158091_T01	8	70799354	70805609	Sb09g028780.1	9	57606500	57611567
AX-109338642	25.667	1A	1AS_3297058
AX-109366204	25.667	1A	1AS_3317067	BRADI5G03150.1	5	3525942	3529176	OS10T0326100-00	10	9041999	9042871	GRMZM2G158091_T01	8	70799354	70805609	Sb09g028780.1	9	57606500	57611567
AX-109377051	25.667	1A	1AS_3289114	BRADI4G41920.1	4	45936204	45939221									Sb07g026780.1	7	61935476	61938336
AX-109382673	25.667	1A	1AS_3289114	BRADI4G41920.1	4	45936204	45939221									Sb07g026780.1	7	61935476	61938336
AX-109451239	25.667	1A	1AS_3251207					OS05T0108800-01	5	492384	494192					Sb04g033350.1	4	63252450	63253533
AX-109506914	25.667	1A	1AS_3317067	BRADI5G03150.1	5	3525942	3529176	OS10T0326100-00	10	9041999	9042871	GRMZM2G158091_T01	8	70799354	70805609	Sb09g028780.1	9	57606500	57611567
AX-109816019	25.667	1A	1AS_3280958
AX-109830811	25.667	1A	1AS_3317067	BRADI5G03150.1	5	3525942	3529176	OS10T0326100-00	10	9041999	9042871	GRMZM2G158091_T01	8	70799354	70805609	Sb09g028780.1	9	57606500	57611567
AX-109847395	25.667	1A	1AS_3317067	BRADI5G03150.1	5	3525942	3529176	OS10T0326100-00	10	9041999	9042871	GRMZM2G158091_T01	8	70799354	70805609	Sb09g028780.1	9	57606500	57611567
AX-109948735	25.667	1A	1AS_3317067	BRADI5G03150.1	5	3525942	3529176	OS10T0326100-00	10	9041999	9042871	GRMZM2G158091_T01	8	70799354	70805609	Sb09g028780.1	9	57606500	57611567
AX-110014880	25.667	1A	1AS_1830769	BRADI1G58725.1	1	57690483	57694751
AX-110049201	25.667	1A	1AS_3317067	BRADI5G03150.1	5	3525942	3529176	OS10T0326100-00	10	9041999	9042871	GRMZM2G158091_T01	8	70799354	70805609	Sb09g028780.1	9	57606500	57611567
AX-110184390	25.667	1A	1AS_3317067	BRADI5G03150.1	5	3525942	3529176	OS10T0326100-00	10	9041999	9042871	GRMZM2G158091_T01	8	70799354	70805609	Sb09g028780.1	9	57606500	57611567
AX-110379639	25.667	1A	1AS_3251634	BRADI4G41920.1	4	45936204	45939221	OS04T0303100-00	4	13552826	13555333	GRMZM2G435592_T02	4	209742628	209744613	Sb07g026790.1	7	61940626	61943151
AX-110441234	25.667	1A	1AS_3312854
AX-110448890	25.667	1A	1AS_3309069	BRADI1G61870.1	1	61169790	61171154	OS08T0300100-01	8	12309659	12314786
AX-110493670	25.667	1A	1AS_3314871	BRADI1G14537.1	1	11483427	11489699					GRMZM2G069784_T01	10	97913443	97915775	Sb05g026780.1	5	60723444	60725094
AX-110544114	25.667	1A	1AS_3314871	BRADI1G14537.1	1	11483427	11489699					GRMZM2G069784_T01	10	97913443	97915775	Sb05g026780.1	5	60723444	60725094
AX-110923641	25.667	1A	1AS_3251634	BRADI4G41920.1	4	45936204	45939221	OS04T0303100-00	4	13552826	13555333	GRMZM2G435592_T02	4	209742628	209744613	Sb07g026790.1	7	61940626	61943151
AX-110958585	25.667	1A	1AS_3283708
AX-110978481	25.667	1A	1AS_3317067	BRADI5G03150.1	5	3525942	3529176	OS10T0326100-00	10	9041999	9042871	GRMZM2G158091_T01	8	70799354	70805609	Sb09g028780.1	9	57606500	57611567
AX-111060101	25.667	1A	1AS_3317067	BRADI5G03150.1	5	3525942	3529176	OS10T0326100-00	10	9041999	9042871	GRMZM2G158091_T01	8	70799354	70805609	Sb09g028780.1	9	57606500	57611567
AX-111098453	25.667	1A	1BS_3433128	BRADI1G14537.1	1	11483427	11489699	OS10T0326100-00	10	9041999	9042871	GRMZM5G897005_T01	10	96771070	96772526	Sb07g021550.1	7	55691201	55695036
AX-111143069	25.667	1A	1AS_3314871	BRADI1G14537.1	1	11483427	11489699					GRMZM2G069784_T01	10	97913443	97915775	Sb05g026780.1	5	60723444	60725094
AX-111450107	25.667	1A	1AS_3317067	BRADI5G03150.1	5	3525942	3529176	OS10T0326100-00	10	9041999	9042871	GRMZM2G158091_T01	8	70799354	70805609	Sb09g028780.1	9	57606500	57611567
AX-111499416	25.667	1A	1AS_1830769	BRADI1G58725.1	1	57690483	57694751
AX-111540045	25.667	1A	1AS_3317067	BRADI5G03150.1	5	3525942	3529176	OS10T0326100-00	10	9041999	9042871	GRMZM2G158091_T01	8	70799354	70805609	Sb09g028780.1	9	57606500	57611567
AX-111570745	25.667	1A	1AS_3313818	BRADI5G26047.1	5	27158880	27163913	OS04T0675800-00	4	34505859	34513140	GRMZM2G147880_T01	5	7879528	7883985
AX-111646031	25.667	1A	1AS_3275963
AX-111761561	25.667	1A	1AS_3312607
AX-89493998	25.667	1A	1AS_3309069	BRADI1G61870.1	1	61169790	61171154	OS08T0300100-01	8	12309659	12314786
AX-94399654	25.667	1A	1AS_3251955	BRADI1G14537.1	1	11483427	11489699	OS01T0114700-00	1	789714	792435	GRMZM5G897005_T01	10	96771070	96772526	Sb03g025610.1	3	51468907	51471572
AX-94465571	25.667	1A	1AS_3251955	BRADI1G14537.1	1	11483427	11489699	OS01T0114700-00	1	789714	792435	GRMZM5G897005_T01	10	96771070	96772526	Sb03g025610.1	3	51468907	51471572
AX-94544045	25.667	1A	2BS_5229182	BRADI3G20597.1	3	19614643	19618036	OS09T0344500-01	9	10740343	10741908	GRMZM2G106172_T01	9	120093188	120094664	Sb05g026710.1	5	60674279	60675686
AX-94608095	25.667	1A	1AS_3251955	BRADI1G14537.1	1	11483427	11489699	OS01T0114700-00	1	789714	792435	GRMZM5G897005_T01	10	96771070	96772526	Sb03g025610.1	3	51468907	51471572
AX-94614188	25.667	1A	1AS_3251955	BRADI1G14537.1	1	11483427	11489699	OS01T0114700-00	1	789714	792435	GRMZM5G897005_T01	10	96771070	96772526	Sb03g025610.1	3	51468907	51471572
AX-94861788	25.667	1A	1DS_1897810	BRADI2G39730.1	2	39845702	39848807	OS09T0344500-01	9	10740343	10741908	GRMZM2G381402_T01	7	173285493	173288481	Sb02g043040.1	2	76817794	76828459
AX-94883179	25.667	1A	1DS_1897978	BRADI1G14537.1	1	11483427	11489699					GRMZM5G827951_T01	Mt	346145	347501
AX-94950558	25.667	1A	1AS_3251955	BRADI1G14537.1	1	11483427	11489699	OS01T0114700-00	1	789714	792435	GRMZM5G897005_T01	10	96771070	96772526	Sb03g025610.1	3	51468907	51471572
AX-95177666	25.667	1A	1AS_3251955	BRADI1G14537.1	1	11483427	11489699	OS01T0114700-00	1	789714	792435	GRMZM5G897005_T01	10	96771070	96772526	Sb03g025610.1	3	51468907	51471572
AX-109875648	26.09	1A	1AS_3274088	BRADI2G39710.1	2	39836255	39840179	OS01T0117100-00	1	961799	965151	GRMZM5G897005_T01	10	96771070	96772526	Sb03g025610.1	3	51468907	51471572
AX-110000759	26.09	1A	1AS_3306380	BRADI2G39847.1	2	39894441	39897720	OS01T0547000-01	1	20327992	20334833	GRMZM2G077937_T01	1	97510599	97513828	Sb05g005940.1	5	8722019	8725688
AX-111159672	26.09	1A	1AS_3306380	BRADI2G39847.1	2	39894441	39897720	OS01T0547000-01	1	20327992	20334833	GRMZM2G077937_T01	1	97510599	97513828	Sb05g005940.1	5	8722019	8725688
AX-109372994	28.973	1A	1AS_1219738	BRADI2G06690.1	2	5132766	5135416	OS12T0153400-00	12	2635628	2636887
AX-109827548	28.973	1A	1AS_3268833	BRADI3G20620.1	3	19644871	19653483	OS08T0326100-01	8	14325350	14328132	GRMZM2G081221_T01	5	19207810	19212507	Sb01g015320.1	1	14791207	14795844
AX-109911927	28.973	1A	1AS_3226156
AX-110098178	28.973	1A	1AS_2582143	BRADI2G39690.1	2	39828331	39830537	OS02T0550100-01	2	20685666	20687790	GRMZM5G893252_T01	6	40215243	40220495	Sb05g004510.1	5	5669834	5672098
AX-110373175	28.973	1A	1DS_1914875
AX-110425344	28.973	1A	1AS_3268833	BRADI3G20620.1	3	19644871	19653483	OS08T0326100-01	8	14325350	14328132	GRMZM2G081221_T01	5	19207810	19212507	Sb01g015320.1	1	14791207	14795844
AX-110431731	28.973	1A	1AS_3295012	BRADI2G39700.1	2	39831472	39834821	OS05T0106000-01	5	321176	324412	GRMZM2G175000_T02	6	40054192	40057169	Sb09g000820.1	9	620922	624432
AX-110921869	28.973	1A	1AS_3295012	BRADI2G39700.1	2	39831472	39834821	OS05T0106000-01	5	321176	324412	GRMZM2G175000_T02	6	40054192	40057169	Sb09g000820.1	9	620922	624432
AX-89533134	28.973	1A	1AS_1094292
AX-94679841	28.973	1A	3AS_3444916	BRADI5G10950.1	5	14441470	14449840	OS04T0442000-01	4	22006405	22012018	GRMZM2G017187_T02	2	48136356	48141220	Sb06g017490.1	6	46853929	46861508
AX-94791280	28.973	1A	1AS_3268833	BRADI3G20620.1	3	19644871	19653483	OS08T0326100-01	8	14325350	14328132	GRMZM2G081221_T01	5	19207810	19212507	Sb01g015320.1	1	14791207	14795844
AX-94976542	28.973	1A	1DS_1878569	BRADI3G20620.1	3	19644871	19653483	OS08T0326100-01	8	14325350	14328132	GRMZM2G081221_T01	5	19207810	19212507	Sb01g015320.1	1	14791207	14795844
AX-94978569	28.973	1A	1AS_3268833	BRADI3G20620.1	3	19644871	19653483	OS08T0326100-01	8	14325350	14328132	GRMZM2G081221_T01	5	19207810	19212507	Sb01g015320.1	1	14791207	14795844
AX-95193118	28.973	1A	1AS_3268833	BRADI3G20620.1	3	19644871	19653483	OS08T0326100-01	8	14325350	14328132	GRMZM2G081221_T01	5	19207810	19212507	Sb01g015320.1	1	14791207	14795844
AX-110394559	29.1	1A	1AS_1219738	BRADI2G06690.1	2	5132766	5135416	OS12T0153400-00	12	2635628	2636887
AX-108905048	30.476	1A	1AS_3292661	BRADI3G51250.1	3	52343800	52347689	OS02T0668000-01	2	27118006	27122427	GRMZM2G005996_T01	5	193704699	193708918	Sb04g032300.1	4	62303866	62307776
AX-108767774	32.29	1A	1AS_3272630	BRADI2G39480.1	2	39533571	39535113	OS01T0968350-00	1	42707008	42707730	GRMZM2G089977_T01	9	124952796	124954085	Sb01g031910.1	1	54650567	54651776
AX-109372655	32.29	1A	1AS_1607247	BRADI2G39470.1	2	39520929	39528755	OS05T0107300-01	5	411095	419522	GRMZM2G142456_T01	6	42233369	42239505	Sb09g000680.1	9	504096	512647
AX-109526488	32.29	1A	1AS_3272630	BRADI2G39480.1	2	39533571	39535113	OS01T0968350-00	1	42707008	42707730	GRMZM2G089977_T01	9	124952796	124954085	Sb01g031910.1	1	54650567	54651776
AX-109822513	32.29	1A	1AS_2368726					OS10T0580550-01	10	23163182	23169086
AX-109927124	32.29	1A	1AS_1607247	BRADI2G39470.1	2	39520929	39528755	OS05T0107300-01	5	411095	419522	GRMZM2G142456_T01	6	42233369	42239505	Sb09g000680.1	9	504096	512647
AX-110416628	32.29	1A	1AS_809166	BRADI2G39487.1	2	39536885	39538637	OS05T0107000-01	5	375945	378250	GRMZM6G163181_T01	scaffold_206	265	1071	Sb06g033530.1	6	61474956	61476719
AX-110536572	32.29	1A	1AS_1607247	BRADI2G39470.1	2	39520929	39528755	OS05T0107300-01	5	411095	419522	GRMZM2G142456_T01	6	42233369	42239505	Sb09g000680.1	9	504096	512647
AX-110545380	32.29	1A	1AS_3315296	BRADI1G77440.1	1	73766312	73770260
AX-110556506	32.29	1A	1AS_3275384
AX-110911686	32.29	1A	1AS_2862207
AX-110918298	32.29	1A	1AS_1607247	BRADI2G39470.1	2	39520929	39528755	OS05T0107300-01	5	411095	419522	GRMZM2G142456_T01	6	42233369	42239505	Sb09g000680.1	9	504096	512647
AX-111121854	32.29	1A	1AS_3301835
AX-94538138	32.29	1A	1AS_3259525
AX-94661917	32.29	1A	1AS_42039	BRADI2G39440.1	2	39503688	39506712	OS04T0401900-01	4	19900237	19901511					Sb06g015010.1	6	41833036	41836041
AX-94877251	32.29	1A	1AS_42039	BRADI2G39440.1	2	39503688	39506712	OS04T0401900-01	4	19900237	19901511					Sb06g015010.1	6	41833036	41836041
AX-95231604	32.29	1A	5AL_2753630
AX-108805543	32.753	1A	1AS_1607247	BRADI2G39470.1	2	39520929	39528755	OS05T0107300-01	5	411095	419522	GRMZM2G142456_T01	6	42233369	42239505	Sb09g000680.1	9	504096	512647
AX-110440018	32.884	1A	1AS_3251529	BRADI2G00250.1	2	32399	33706	OS12T0256600-01	12	8809699	8811919	GRMZM2G073693_T02	8	15273834	15274985	Sb03g005330.2	3	5529913	5531182
AX-109061064	34.021	1A	1AS_309987					OS04T0343050-00	4	16289053	16289534	GRMZM5G862955_T02	Mt	541369	543626
AX-109397259	34.021	1A	1BS_3483212	BRADI2G39420.1	2	39477163	39487554	OS05T0107600-01	5	421312	431613	GRMZM2G060045_T01	8	134264001	134276222	Sb09g000670.1	9	481224	493036
AX-109437555	34.021	1A	1AS_3304110	BRADI5G12670.1	5	16123124	16124884	OS12T0620000-00	12	26415934	26419191					Sb08g021950.1	8	53695225	53698577
AX-109507242	34.021	1A	1AS_2821862	BRADI2G39420.1	2	39477163	39487554	OS05T0107600-02	5	421200	428461	GRMZM2G060045_T01	8	134264001	134276222	Sb09g000670.1	9	481224	493036
AX-109510585	34.021	1A	1AS_3305866	BRADI5G00990.1	5	923029	924605									Sb03g033755.1	3	62006971	62008637
AX-109846205	34.021	1A	1AS_3305866	BRADI5G00990.1	5	923029	924605									Sb03g033755.1	3	62006971	62008637
AX-109897215	34.021	1A	1AS_3305866	BRADI5G00990.1	5	923029	924605									Sb03g033755.1	3	62006971	62008637
AX-109899063	34.021	1A	1DS_1907401									GRMZM2G142640_T03	8	118899518	118901909	Sb06g029360.1	6	58003570	58005995
AX-109983096	34.021	1A	1AS_3305866	BRADI5G00990.1	5	923029	924605									Sb03g033755.1	3	62006971	62008637
AX-109984454	34.021	1A	1AS_3305866	BRADI5G00990.1	5	923029	924605									Sb03g033755.1	3	62006971	62008637
AX-110042622	34.021	1A	1AS_3307782
AX-110363986	34.021	1A	1AS_1996438	BRADI2G39420.1	2	39477163	39487554	OS05T0107600-02	5	421200	428461	GRMZM2G060045_T01	8	134264001	134276222	Sb09g000670.1	9	481224	493036
AX-110369985	34.021	1A	1AS_3304110	BRADI5G12670.1	5	16123124	16124884	OS12T0620000-00	12	26415934	26419191					Sb08g021950.1	8	53695225	53698577
AX-110406169	34.021	1A	1AS_3305866	BRADI5G00990.1	5	923029	924605									Sb03g033755.1	3	62006971	62008637
AX-110416290	34.021	1A	1AS_3305866	BRADI5G00990.1	5	923029	924605									Sb03g033755.1	3	62006971	62008637
AX-110511743	34.021	1A	1AS_3305866	BRADI5G00990.1	5	923029	924605									Sb03g033755.1	3	62006971	62008637
AX-110563481	34.021	1A	1AS_3304110	BRADI5G12670.1	5	16123124	16124884	OS12T0620000-00	12	26415934	26419191					Sb08g021950.1	8	53695225	53698577
AX-110579954	34.021	1A	1AS_3304110	BRADI5G12670.1	5	16123124	16124884	OS12T0620000-00	12	26415934	26419191					Sb08g021950.1	8	53695225	53698577
AX-110610111	34.021	1A	1AS_3311373	BRADI2G39377.1	2	39437078	39441434	OS05T0107700-01	5	437043	443269	GRMZM2G470513_T05	8	134376641	134378016	Sb09g000610.1	9	397954	401015
AX-110666538	34.021	1A	1AS_1843230
AX-110961711	34.021	1A	1AS_3265386
AX-110979714	34.021	1A	1AS_3304110	BRADI5G12670.1	5	16123124	16124884	OS12T0620000-00	12	26415934	26419191					Sb08g021950.1	8	53695225	53698577
AX-111053261	34.021	1A	1AS_3307782
AX-111124859	34.021	1A	1AS_3304110	BRADI5G12670.1	5	16123124	16124884	OS12T0620000-00	12	26415934	26419191					Sb08g021950.1	8	53695225	53698577
AX-111155463	34.021	1A	1AS_3304110	BRADI5G12670.1	5	16123124	16124884	OS12T0620000-00	12	26415934	26419191					Sb08g021950.1	8	53695225	53698577
AX-111508270	34.021	1A	1AS_3305866	BRADI5G00990.1	5	923029	924605									Sb03g033755.1	3	62006971	62008637
AX-111508942	34.021	1A	1AS_3304110	BRADI5G12670.1	5	16123124	16124884	OS12T0620000-00	12	26415934	26419191					Sb08g021950.1	8	53695225	53698577
AX-111527996	34.021	1A	1AS_3305866	BRADI5G00990.1	5	923029	924605									Sb03g033755.1	3	62006971	62008637
AX-111651807	34.021	1A	1AS_3304110	BRADI5G12670.1	5	16123124	16124884	OS12T0620000-00	12	26415934	26419191					Sb08g021950.1	8	53695225	53698577
AX-86178471	34.021	1A	1AS_3307782
AX-86178519	34.021	1A	1AS_3307782
AX-86178520	34.021	1A	1AS_3307782
AX-86178548	34.021	1A	1AS_3304110	BRADI5G12670.1	5	16123124	16124884	OS12T0620000-00	12	26415934	26419191					Sb08g021950.1	8	53695225	53698577
AX-89695177	34.021	1A	1AS_2821862	BRADI2G39420.1	2	39477163	39487554	OS05T0107600-02	5	421200	428461	GRMZM2G060045_T01	8	134264001	134276222	Sb09g000670.1	9	481224	493036
AX-94421397	34.021	1A	1AS_3307782
AX-94439253	34.021	1A	1AS_3307782
AX-94673859	34.021	1A	1AS_3307782
AX-94871765	34.021	1A	1AS_2821862	BRADI2G39420.1	2	39477163	39487554	OS05T0107600-02	5	421200	428461	GRMZM2G060045_T01	8	134264001	134276222	Sb09g000670.1	9	481224	493036
AX-95107625	34.021	1A	1AS_3307782
AX-95243655	34.021	1A	1AS_3307782
AX-110602477	34.304	1A	1AS_2093484
AX-108781189	36.058	1A	1AS_3297924	BRADI5G03110.1	5	3426116	3429062	OS11T0229300-00	11	6872016	6877424	GRMZM2G005347_T02	4	203408756	203411878	Sb05g027773.1	5	62172024	62174782
AX-108978514	36.058	1A	1AS_3297924	BRADI5G03110.1	5	3426116	3429062	OS11T0229300-00	11	6872016	6877424	GRMZM2G005347_T02	4	203408756	203411878	Sb05g027773.1	5	62172024	62174782
AX-109498776	36.058	1A	1AS_3297924	BRADI5G03110.1	5	3426116	3429062	OS11T0229300-00	11	6872016	6877424	GRMZM2G005347_T02	4	203408756	203411878	Sb05g027773.1	5	62172024	62174782
AX-110077409	36.058	1A	1AS_3297924	BRADI5G03110.1	5	3426116	3429062	OS11T0229300-00	11	6872016	6877424	GRMZM2G005347_T02	4	203408756	203411878	Sb05g027773.1	5	62172024	62174782
AX-110987796	36.058	1A	1AS_3297924	BRADI5G03110.1	5	3426116	3429062	OS11T0229300-00	11	6872016	6877424	GRMZM2G005347_T02	4	203408756	203411878	Sb05g027773.1	5	62172024	62174782
AX-111705067	36.058	1A	1AS_3297924	BRADI5G03110.1	5	3426116	3429062	OS11T0229300-00	11	6872016	6877424	GRMZM2G005347_T02	4	203408756	203411878	Sb05g027773.1	5	62172024	62174782
AX-111735805	36.058	1A	1AS_3297924	BRADI5G03110.1	5	3426116	3429062	OS11T0229300-00	11	6872016	6877424	GRMZM2G005347_T02	4	203408756	203411878	Sb05g027773.1	5	62172024	62174782
AX-94720585	36.058	1A	1AS_3287754	BRADI5G03110.1	5	3426116	3429062	OS11T0229300-00	11	6872016	6877424	GRMZM2G103245_T01	4	77419538	77424865	Sb07g020200.1	7	52270863	52274888
AX-110951397	36.382	1A	1AS_3297924	BRADI5G03110.1	5	3426116	3429062	OS11T0229300-00	11	6872016	6877424	GRMZM2G005347_T02	4	203408756	203411878	Sb05g027773.1	5	62172024	62174782
AX-111082790	38.124	1A	1AS_3256718	BRADI1G12870.1	1	9757033	9761096	OS03T0259900-01	3	8429310	8433531	GRMZM2G115162_T01	1	300821342	300824061	Sb01g012450.1	1	11489255	11493082
AX-109408162	38.852	1A	1AS_3286187	BRADI2G39240.1	2	39359150	39365208	OS05T0109600-01	5	516952	522941	GRMZM2G042623_T02	8	133903951	133911265	Sb09g001090.1	9	955810	962777
AX-110638581	38.852	1A	1DS_1892826	BRADI2G59057.1	2	56796986	56798995	OS01T0921450-00	1	40235291	40236879	GRMZM2G003518_T02	8	161174023	161176182	Sb03g044110.1	3	71320378	71323690
AX-111478531	38.852	1A	1AS_3227214	BRADI4G13975.1	4	14442908	14446540
AX-111565579	38.852	1A	1AS_963516
AX-111614718	38.852	1A	1DS_1913946	BRADI1G24780.1	1	20034889	20039009									Sb01g027310.1	1	46916565	46919047
AX-94850399	38.852	1A	1DS_1892826	BRADI2G59057.1	2	56796986	56798995	OS01T0921450-00	1	40235291	40236879	GRMZM2G003518_T02	8	161174023	161176182	Sb03g044110.1	3	71320378	71323690
AX-95098013	38.852	1A	1DS_1892826	BRADI2G59057.1	2	56796986	56798995	OS01T0921450-00	1	40235291	40236879	GRMZM2G003518_T02	8	161174023	161176182	Sb03g044110.1	3	71320378	71323690
AX-110019458	39.407	1A	1DS_1684290	BRADI2G59057.1	2	56796986	56798995
AX-108733211	39.739	1A	1AS_2491220
AX-108790365	39.739	1A	1AS_3307157	BRADI2G39230.1	2	39350812	39356374	OS05T0594700-02	5	29609464	29616217	GRMZM2G456000_T03	8	78524487	78529012	Sb09g030770.1	9	59400151	59407242
AX-109627408	39.739	1A	1AS_3298178
AX-109824573	39.739	1A	1AS_3296177					OS02T0671800-01	2	27297098	27300008
AX-109846910	39.739	1A	1AS_3287052					OS02T0671800-01	2	27297098	27300008
AX-110711145	39.739	1A	1AS_3298482
AX-110912312	39.739	1A	1AS_1851350
AX-110974203	39.739	1A	1AS_3307157	BRADI2G39230.1	2	39350812	39356374	OS05T0594700-02	5	29609464	29616217	GRMZM2G456000_T03	8	78524487	78529012	Sb09g030770.1	9	59400151	59407242
AX-111030906	39.739	1A	1AS_3285313
AX-111505332	39.739	1A	1AS_3285313
AX-94423004	39.739	1A	1AS_3307157	BRADI2G39230.1	2	39350812	39356374	OS05T0594700-02	5	29609464	29616217	GRMZM2G456000_T03	8	78524487	78529012	Sb09g030770.1	9	59400151	59407242
AX-95113323	39.739	1A	1DS_1899531	BRADI2G39230.1	2	39350812	39356374	OS05T0594700-02	5	29609464	29616217	GRMZM2G456000_T03	8	78524487	78529012	Sb09g030770.1	9	59400151	59407242
AX-109903422	41.804	1A	1AS_460342
AX-110438014	41.804	1A	1AS_1546355	BRADI4G23035.1	4	27565445	27566719	OS04T0116800-01	4	997304	998883	GRMZM2G003501_T01	4	166858871	166860792	Sb10g009410.1	10	10509058	10510530
AX-110507135	41.804	1A	1AS_3250228
AX-110548369	41.804	1A	1AS_460342
AX-111765120	42.099	1A	1AS_3266443	BRADI3G34900.1	3	37292734	37301983	OS08T0384100-01	8	18103272	18108359	GRMZM2G108416_T02	1	62434950	62442496	Sb01g034820.2	1	58256073	58261995
AX-95222692	42.099	1A	3DL_6840157	BRADI2G52356.1	2	51737054	51741771
AX-94656558	42.264	1A	1AS_1650873	BRADI2G38970.1	2	39172333	39175330	OS05T0110900-01	5	577182	580396	GRMZM2G047588_T01	8	133596703	133600271	Sb09g001190.1	9	1046372	1049394
AX-108774721	42.349	1A	1AS_3263388	BRADI2G39180.1	2	39321132	39325365	OS05T0110500-01	5	562876	565266	GRMZM2G089688_T04	6	38405980	38407000	Sb09g020890.1	9	50333151	50338127
AX-108825037	42.349	1A	1AS_3269971	BRADI1G15123.1	1	12115252	12117021					GRMZM2G089662_T01	6	38410832	38413066	Sb09g001160.1	9	1026094	1028295
AX-108826583	42.349	1A	1AS_2144821
AX-108861738	42.349	1A	1AS_3263388	BRADI2G39180.1	2	39321132	39325365	OS05T0110500-01	5	562876	565266	GRMZM2G089688_T04	6	38405980	38407000	Sb09g020890.1	9	50333151	50338127
AX-108928371	42.349	1A	1AS_3251632	BRADI2G60180.1	2	57571431	57572894					GRMZM2G089662_T01	6	38410832	38413066	Sb09g001150.1	9	1019394	1021316
AX-108941688	42.349	1A	1AS_3261314	BRADI2G62100.1	2	58903903	58904415	OS05T0110200-00	5	548370	548715	AC199771.4_FGT001	8	133650079	133650414
AX-108946110	42.349	1A	1AS_3264869	BRADI2G38910.1	2	39123681	39129784	OS05T0524500-01	5	26113277	26117847	GRMZM2G701201_T04	6	154501493	154508243	Sb09g026141.1	9	55466916	55474425
AX-108986282	42.349	1A	1AS_3263388	BRADI2G39180.1	2	39321132	39325365	OS05T0110500-01	5	562876	565266	GRMZM2G089688_T04	6	38405980	38407000	Sb09g020890.1	9	50333151	50338127
AX-109002991	42.349	1A	1AS_3254020	BRADI2G41060.1	2	41363406	41365297	OS01T0556650-00	1	21039083	21040738	GRMZM2G064091_T01	3	227172815	227175344	Sb03g024850.2	3	49751694	49754216
AX-109025915	42.349	1A	1AS_3254020	BRADI2G41060.1	2	41363406	41365297	OS01T0556650-00	1	21039083	21040738	GRMZM2G064091_T01	3	227172815	227175344	Sb03g024850.2	3	49751694	49754216
AX-109098044	42.349	1A	4AS_5927122
AX-109275597	42.349	1A	1AS_3263388	BRADI2G39180.1	2	39321132	39325365	OS05T0110500-01	5	562876	565266	GRMZM2G089688_T04	6	38405980	38407000	Sb09g020890.1	9	50333151	50338127
AX-109281991	42.349	1A	1AS_292122					OS01T0842200-02	1	36158660	36161321	GRMZM2G089662_T01	6	38410832	38413066	Sb09g001150.1	9	1019394	1021316
AX-109294118	42.349	1A	1AS_1650873	BRADI2G38970.1	2	39172333	39175330	OS05T0110900-01	5	577182	580396	GRMZM2G047588_T01	8	133596703	133600271	Sb09g001190.1	9	1046372	1049394
AX-109334328	42.349	1A	1AS_3251632	BRADI2G60180.1	2	57571431	57572894					GRMZM2G089662_T01	6	38410832	38413066	Sb09g001150.1	9	1019394	1021316
AX-109335268	42.349	1A	1BS_3418964	BRADI1G61870.1	1	61169790	61171154
AX-109354027	42.349	1A	1AS_1650873	BRADI2G38970.1	2	39172333	39175330	OS05T0110900-01	5	577182	580396	GRMZM2G047588_T01	8	133596703	133600271	Sb09g001190.1	9	1046372	1049394
AX-109371800	42.349	1A	1AS_3251632	BRADI2G60180.1	2	57571431	57572894					GRMZM2G089662_T01	6	38410832	38413066	Sb09g001150.1	9	1019394	1021316
AX-109389636	42.349	1A	1AS_3250189					OS04T0104900-01	4	316562	319162					Sb01g021625.1	1	25508518	25511655
AX-109427809	42.349	1A	1AS_2877692	BRADI2G38947.1	2	39152656	39158201	OS05T0595800-00	5	29677769	29681781	GRMZM2G701201_T02	6	154501493	154508327	Sb09g026180.1	9	55518215	55522271
AX-109449313	42.349	1A	1AS_3263388	BRADI2G39180.1	2	39321132	39325365	OS05T0110500-01	5	562876	565266	GRMZM2G089688_T04	6	38405980	38407000	Sb09g020890.1	9	50333151	50338127
AX-109463338	42.349	1A	1AS_3264869	BRADI2G38910.1	2	39123681	39129784	OS05T0524500-01	5	26113277	26117847	GRMZM2G701201_T04	6	154501493	154508243	Sb09g026141.1	9	55466916	55474425
AX-109501840	42.349	1A	1AS_292122					OS01T0842200-02	1	36158660	36161321	GRMZM2G089662_T01	6	38410832	38413066	Sb09g001150.1	9	1019394	1021316
AX-109519815	42.349	1A	1AS_3003286									GRMZM2G089662_T01	6	38410832	38413066	Sb09g001150.1	9	1019394	1021316
AX-109597913	42.349	1A	1AS_3263884	BRADI2G39150.2	2	39313026	39314753									Sb09g001180.1	9	1044746	1046012
AX-109911420	42.349	1A	1AS_3263884	BRADI2G39150.2	2	39313026	39314753									Sb09g001180.1	9	1044746	1046012
AX-109914247	42.349	1A	1AS_3251632	BRADI2G60180.1	2	57571431	57572894					GRMZM2G089662_T01	6	38410832	38413066	Sb09g001150.1	9	1019394	1021316
AX-109914263	42.349	1A	1AS_3263388	BRADI2G39180.1	2	39321132	39325365	OS05T0110500-01	5	562876	565266	GRMZM2G089688_T04	6	38405980	38407000	Sb09g020890.1	9	50333151	50338127
AX-109998250	42.349	1A	1AS_3256316									GRMZM2G089662_T01	6	38410832	38413066	Sb09g001150.1	9	1019394	1021316
AX-110091746	42.349	1A	1AS_3263388	BRADI2G39180.1	2	39321132	39325365	OS05T0110500-01	5	562876	565266	GRMZM2G089688_T04	6	38405980	38407000	Sb09g020890.1	9	50333151	50338127
AX-110376752	42.349	1A	1AS_620532
AX-110413518	42.349	1A	1AS_292122					OS01T0842200-02	1	36158660	36161321	GRMZM2G089662_T01	6	38410832	38413066	Sb09g001150.1	9	1019394	1021316
AX-110495671	42.349	1A	1AS_3003286									GRMZM2G089662_T01	6	38410832	38413066	Sb09g001150.1	9	1019394	1021316
AX-110570528	42.349	1A	1AS_3265500	BRADI2G60170.1	2	57566774	57568252	OS05T0110500-02	5	562926	566453
AX-110604995	42.349	1A	1AS_3254020	BRADI2G41060.1	2	41363406	41365297	OS01T0556650-00	1	21039083	21040738	GRMZM2G064091_T01	3	227172815	227175344	Sb03g024850.2	3	49751694	49754216
AX-110682666	42.349	1A	1AS_3294260	BRADI4G34520.1	4	40115099	40116335					GRMZM2G077106_T01	7	136859605	136860938	Sb02g019390.1	2	46895833	46896603
AX-110910405	42.349	1A	1AS_3263388	BRADI2G39180.1	2	39321132	39325365	OS05T0110500-01	5	562876	565266	GRMZM2G089688_T04	6	38405980	38407000	Sb09g020890.1	9	50333151	50338127
AX-110910898	42.349	1A	1AS_743868					OS01T0347600-01	1	13842272	13843744	GRMZM2G160447_T01	9	16743877	16746162	Sb01g032090.1	1	54946452	54947807
AX-110912809	42.349	1A	1AS_188328					OS10T0571200-02	10	22642186	22645197					Sb01g028470.1	1	49672260	49677215
AX-110923459	42.349	1A	1AS_3254020	BRADI2G41060.1	2	41363406	41365297	OS01T0556650-00	1	21039083	21040738	GRMZM2G064091_T01	3	227172815	227175344	Sb03g024850.2	3	49751694	49754216
AX-110981881	42.349	1A	1AS_3280883									GRMZM2G147491_T01	2	119166785	119168503	Sb04g013016.1	4	21880436	21881637
AX-110998199	42.349	1A	1AS_3223753
AX-110998359	42.349	1A	1AS_3263884	BRADI2G39150.2	2	39313026	39314753									Sb09g001180.1	9	1044746	1046012
AX-111009731	42.349	1A	1AS_3313776	BRADI2G39180.1	2	39321132	39325365	OS05T0110500-02	5	562926	566453					Sb09g020890.1	9	50333151	50338127
AX-111066745	42.349	1A	1AS_1650873	BRADI2G38970.1	2	39172333	39175330	OS05T0110900-01	5	577182	580396	GRMZM2G047588_T01	8	133596703	133600271	Sb09g001190.1	9	1046372	1049394
AX-111182316	42.349	1A	1AS_3295399	BRADI4G21980.1	4	25886559	25894512	OS11T0212300-00	11	5839249	5840796	GRMZM2G065655_T05	4	203579792	203581786
AX-111266202	42.349	1A	1AS_3313143
AX-111484084	42.349	1A	1AS_962664									GRMZM2G089662_T01	6	38410832	38413066	Sb09g001150.1	9	1019394	1021316
AX-111488867	42.349	1A	1AS_3263388	BRADI2G39180.1	2	39321132	39325365	OS05T0110500-01	5	562876	565266	GRMZM2G089688_T04	6	38405980	38407000	Sb09g020890.1	9	50333151	50338127
AX-111496048	42.349	1A	1AS_3273678
AX-111515506	42.349	1A	1AS_3263884	BRADI2G39150.2	2	39313026	39314753									Sb09g001180.1	9	1044746	1046012
AX-111564091	42.349	1A	1AS_3263388	BRADI2G39180.1	2	39321132	39325365	OS05T0110500-01	5	562876	565266	GRMZM2G089688_T04	6	38405980	38407000	Sb09g020890.1	9	50333151	50338127
AX-111583730	42.349	1A	1AS_3269971	BRADI1G15123.1	1	12115252	12117021					GRMZM2G089662_T01	6	38410832	38413066	Sb09g001160.1	9	1026094	1028295
AX-111598606	42.349	1A	1AS_3279376	BRADI1G15123.1	1	12115252	12117021					GRMZM2G346706_T01	8	133612993	133614885	Sb09g001160.1	9	1026094	1028295
AX-111626594	42.349	1A	1AS_3256316									GRMZM2G089662_T01	6	38410832	38413066	Sb09g001150.1	9	1019394	1021316
AX-111656593	42.349	1A	1AS_3283214
AX-111694745	42.349	1A	1AS_3261314	BRADI2G62100.1	2	58903903	58904415	OS05T0110200-00	5	548370	548715	AC199771.4_FGT001	8	133650079	133650414
AX-111785673	42.349	1A	1AS_3261314	BRADI2G62100.1	2	58903903	58904415	OS05T0110200-00	5	548370	548715	AC199771.4_FGT001	8	133650079	133650414
AX-111802907	42.349	1A	1AS_3261314	BRADI2G62100.1	2	58903903	58904415	OS05T0110200-00	5	548370	548715	AC199771.4_FGT001	8	133650079	133650414
AX-86178168	42.349	1A	1AS_635558	BRADI2G39190.1	2	39326164	39329127	OS05T0110300-02	5	552060	561495	GRMZM2G047219_T03	8	133611767	133618173	Sb09g001130.1	9	1002784	1004411
AX-89507305	42.349	1A	1AS_635558	BRADI2G39190.1	2	39326164	39329127	OS05T0110300-02	5	552060	561495	GRMZM2G047219_T03	8	133611767	133618173	Sb09g001130.1	9	1002784	1004411
AX-89549209	42.349	1A	1AS_3263388	BRADI2G39180.1	2	39321132	39325365	OS05T0110500-01	5	562876	565266	GRMZM2G089688_T04	6	38405980	38407000	Sb09g020890.1	9	50333151	50338127
AX-89588947	42.349	1A	1AS_3263388	BRADI2G39180.1	2	39321132	39325365	OS05T0110500-01	5	562876	565266	GRMZM2G089688_T04	6	38405980	38407000	Sb09g020890.1	9	50333151	50338127
AX-89732877	42.349	1A	2AL_1459442	BRADI2G39170.1	2	39319814	39320953	OS05T0110600-01	5	566502	568227	GRMZM2G089688_T03	6	38406527	38408441	Sb09g001170.1	9	1031629	1033541
AX-94411045	42.349	1A	1DS_1891653	BRADI2G41060.1	2	41363406	41365297	OS01T0556650-00	1	21039083	21040738	GRMZM2G064091_T01	3	227172815	227175344	Sb03g024850.2	3	49751694	49754216
AX-94429964	42.349	1A	1AS_3295399	BRADI4G21980.1	4	25886559	25894512	OS11T0212300-00	11	5839249	5840796	GRMZM2G065655_T05	4	203579792	203581786
AX-94486350	42.349	1A	1DS_1901891	BRADI2G38970.1	2	39172333	39175330	OS05T0110900-01	5	577182	580396	GRMZM2G047588_T01	8	133596703	133600271	Sb09g001190.1	9	1046372	1049394
AX-94884887	42.349	1A	1DS_1891653	BRADI2G41060.1	2	41363406	41365297	OS01T0556650-00	1	21039083	21040738	GRMZM2G064091_T01	3	227172815	227175344	Sb03g024850.2	3	49751694	49754216
AX-108842309	42.968	1A	1AS_2854815
AX-108927771	42.968	1A	1AS_3267433	BRADI4G17230.1	4	18277013	18280025	OS11T0530600-01	11	19277597	19281006	GRMZM2G422750_T03	4	192758391	192761788	Sb05g020150.1	5	49347424	49351196
AX-108940234	42.968	1A	1AS_3040092
AX-109295825	42.968	1A	1AS_3268713
AX-109350385	42.968	1A	1AS_3277005
AX-109871698	42.968	1A	1AS_3274190
AX-110379199	42.968	1A	1AS_3290021
AX-110406138	42.968	1A	1AS_3310899	BRADI2G38870.1	2	39102738	39103642	OS10T0208500-03	10	7693420	7696842	GRMZM2G702806_T01	4	212574291	212576374	Sb05g005990.1	5	8860456	8864047
AX-110428235	42.968	1A	1AS_3298786	BRADI2G38877.1	2	39104882	39109671	OS05T0111000-01	5	593356	597828	GRMZM2G076329_T01	6	38271052	38275184	Sb09g001250.1	9	1100620	1102907
AX-110507937	42.968	1A	1AS_2943561	BRADI2G24050.1	2	21824586	21826202	OS05T0439400-01	5	21525171	21526731	GRMZM2G073310_T01	6	149280694	149282368	Sb09g021670.1	9	51150185	51151796
AX-111089698	42.968	1A	1AS_3296717													Sb09g001240.1	9	1087250	1092760
AX-110417482	43.173	1A	1AS_3286371	BRADI1G26800.1	1	21871011	21872925	OS07T0502200-01	7	18956816	18963021	GRMZM2G161809_T01	7	151008863	151014148	Sb02g034090.1	2	68596284	68604098
AX-110460472	43.173	1A	1AS_3257527					OS04T0175600-01	4	5161947	5167404
AX-108970317	43.257	1A	1AS_1708588	BRADI2G13600.1	2	12077454	12079486	OS01T0498300-01	1	17159733	17161535	GRMZM2G131055_T01	8	55451581	55453873	Sb02g041650.1	2	75415166	75417142
AX-108978817	43.257	1A	5BS_1763114	BRADI1G30317.1	1	25700238	25704653	OS11T0652600-01	11	26049506	26053657	GRMZM2G042127_T01	9	27995875	27999052	Sb08g015801.1	8	41949811	41951862
AX-110364470	43.257	1A	1AS_3285904
AX-110406144	43.257	1A	1AS_2470672	BRADI4G01400.5	4	899766	904404	OS08T0176800-01	8	4496687	4502242	GRMZM2G058498_T01	10	49806773	49818049	Sb07g004890.2	7	6502602	6518169
AX-110536554	43.257	1A	1AS_2470672	BRADI4G01400.5	4	899766	904404	OS08T0176800-01	8	4496687	4502242	GRMZM2G058498_T01	10	49806773	49818049	Sb07g004890.2	7	6502602	6518169
AX-89395604	43.257	1A	1AS_3255006	BRADI4G01400.5	4	899766	904404	OS08T0176800-01	8	4496687	4502242	GRMZM2G058498_T01	10	49806773	49818049	Sb07g004890.2	7	6502602	6518169
AX-94802459	43.257	1A	1AS_3255006	BRADI4G01400.5	4	899766	904404	OS08T0176800-01	8	4496687	4502242	GRMZM2G058498_T01	10	49806773	49818049	Sb07g004890.2	7	6502602	6518169
AX-109431193	43.34	1A	1AS_3285904
AX-111468418	43.34	1A	1AS_1708588	BRADI2G13600.1	2	12077454	12079486	OS01T0498300-01	1	17159733	17161535	GRMZM2G131055_T01	8	55451581	55453873	Sb02g041650.1	2	75415166	75417142
AX-95081354	43.34	1A	1AS_3255006	BRADI4G01400.5	4	899766	904404	OS08T0176800-01	8	4496687	4502242	GRMZM2G058498_T01	10	49806773	49818049	Sb07g004890.2	7	6502602	6518169
AX-95133433	43.34	1A	1AS_3255006	BRADI4G01400.5	4	899766	904404	OS08T0176800-01	8	4496687	4502242	GRMZM2G058498_T01	10	49806773	49818049	Sb07g004890.2	7	6502602	6518169
AX-109377187	43.617	1A	1AS_1708588	BRADI2G13600.1	2	12077454	12079486	OS01T0498300-01	1	17159733	17161535	GRMZM2G131055_T01	8	55451581	55453873	Sb02g041650.1	2	75415166	75417142
AX-110563049	43.617	1A	1AS_3314334	BRADI2G40030.1	2	39994420	40001111	OS05T0180600-02	5	4854217	4865599	GRMZM2G103721_T02	4	71664416	71668712	Sb07g007650.2	7	12053969	12067337
AX-108886141	43.732	1A	1AS_3314261					OS06T0111100-01	6	623493	626093	GRMZM2G446921_T03	7	13579373	13586257	Sb05g001140.1	5	1181599	1184356
AX-111550249	43.732	1A	1AS_3314973					OS11T0226700-01	11	6624842	6629238
AX-111084696	43.98	1A	1AS_3254291	BRADI2G38770.1	2	39021775	39023900	OS05T0111800-00	5	629508	632454	GRMZM2G141859_T01	8	133479873	133481968	Sb09g001340.1	9	1191343	1193203
AX-109349477	44.322	1A	1DS_1898192	BRADI2G38780.1	2	39024749	39029218	OS01T0974500-01	1	43066717	43070166	GRMZM2G141873_T07	8	133472213	133473501	Sb09g001350.1	9	1193724	1197538
AX-111474907	44.322	1A	1AS_3310491	BRADI2G38780.1	2	39024749	39029218	OS01T0974500-01	1	43066717	43070166	GRMZM2G141873_T05	8	133472213	133476541	Sb09g001350.1	9	1193724	1197538
AX-111475421	44.322	1A	1AS_3310491	BRADI2G38780.1	2	39024749	39029218	OS01T0974500-01	1	43066717	43070166	GRMZM2G141873_T05	8	133472213	133476541	Sb09g001350.1	9	1193724	1197538
AX-111637297	44.322	1A	1AS_1965382	BRADI2G34500.1	2	34561306	34566500	OS02T0586400-01	2	22599446	22602113	GRMZM2G173878_T01	10	124319406	124322173	Sb06g019620.1	6	49196097	49198883
AX-108747049	44.609	1A	1AS_3259625	BRADI4G02287.1	4	1486321	1488592	OS12T0608900-00	12	25718546	25720672	GRMZM2G332821_T01	1	172138837	172141461	Sb10g022290.1	10	49890309	49892453
AX-108928619	44.609	1A	1AS_3315024	BRADI2G37100.1	2	37475805	37479420	OS05T0112000-05	5	640451	642549	GRMZM2G069162_T05	6	37899831	37903342	Sb09g001370.1	9	1206417	1209594
AX-111626376	44.609	1A	1AS_3300324
AX-109397461	44.628	1A	1AS_3259625	BRADI4G02287.1	4	1486321	1488592	OS12T0608900-00	12	25718546	25720672	GRMZM2G332821_T01	1	172138837	172141461	Sb10g022290.1	10	49890309	49892453
AX-108739338	44.725	1A	1AS_674021
AX-109036784	44.725	1A	1AS_3308820	BRADI3G40745.1	3	42864455	42865348	OS12T0577000-00	12	23831716	23834166	GRMZM2G010290_T02	10	137229762	137232013	Sb07g006280.2	7	9074250	9078101
AX-109052178	44.725	1A	1AS_3286916	BRADI2G20300.1	2	17807727	17808907	OS05T0510100-01	5	25266272	25267148
AX-109064982	44.725	1A	1AS_3263827					OS11T0656500-01	11	26286551	26291279
AX-109086889	44.725	1A	3B_10755616
AX-109297692	44.725	1A	1AS_3291729
AX-109337551	44.725	1A	1AS_2165654
AX-109865808	44.725	1A	1AS_3257252	BRADI1G62580.6	1	61794923	61805119	OS03T0347300-01	3	12988940	12998660
AX-109971643	44.725	1A	1AS_3308820	BRADI3G40745.1	3	42864455	42865348	OS12T0577000-00	12	23831716	23834166	GRMZM2G010290_T02	10	137229762	137232013	Sb07g006280.2	7	9074250	9078101
AX-110033054	44.725	1A	1AS_3260791	BRADI1G16190.1	1	13106112	13113550	OS07T0176600-01	7	4049784	4054523	GRMZM2G456059_T01	7	9350478	9372984	Sb02g004270.1	2	4853755	4857409
AX-110085424	44.725	1A	1AS_3296418
AX-110446561	44.725	1A	1AS_3315024	BRADI2G37100.1	2	37475805	37479420	OS05T0112000-05	5	640451	642549	GRMZM2G069162_T05	6	37899831	37903342	Sb09g001370.1	9	1206417	1209594
AX-110672279	44.725	1A	1AS_3314325	BRADI5G10670.5	5	13991689	13995141									Sb07g027390.1	7	62442268	62443169
AX-110953997	44.725	1A	1AS_3296418
AX-111017764	44.725	1A	1AS_3267405													Sb0010s008890.1	GL002604.1	2008303	2013012
AX-111103176	44.725	1A	1AS_878538
AX-111149647	44.725	1A	1AS_3280523
AX-111496315	44.725	1A	1AS_3296418
AX-111519584	44.725	1A	1AS_1392383
AX-111591784	44.725	1A	1AS_3250747
AX-111614905	44.725	1A	1AS_3262679
AX-111664371	44.725	1A	1AS_1392383
AX-111703433	44.725	1A	1AS_3298138	BRADI3G10937.1	3	9200231	9206845	OS02T0320300-01	2	12765282	12772010	GRMZM2G311919_T02	5	143222829	143237536	Sb04g008910.1	4	10622175	10626217
AX-110592527	46.455	1A	1AS_3294685	BRADI5G15830.1	5	19228395	19233653	OS04T0518400-01	4	25927077	25929716	GRMZM2G118345_T01	2	28677255	28680358	Sb09g001490.1	9	1432471	1453680
AX-109873266	47.222	1A	1AS_3312683	BRADI2G37327.1	2	37638718	37639648	OS03T0279200-01	3	9498973	9499826	GRMZM2G047813_T01	3	219377091	219378851	Sb01g039250.1	1	62693666	62694385
AX-89407180	47.382	1A	1AS_3284638	BRADI1G52530.1	1	50806425	50820181	OS07T0413700-02	7	13032497	13037153	GRMZM5G831712_T02	2	158095514	158128380	Sb02g009900.1	2	14433634	14444230
AX-89726685	47.382	1A	2AL_5773761	BRADI1G52530.1	1	50806425	50820181	OS07T0413700-01	7	13026440	13037115	GRMZM5G831712_T02	2	158095514	158128380	Sb02g009900.1	2	14433634	14444230
AX-108770405	47.412	1A	1AS_3294685	BRADI5G15830.1	5	19228395	19233653	OS04T0518400-01	4	25927077	25929716	GRMZM2G118345_T01	2	28677255	28680358	Sb09g001490.1	9	1432471	1453680
AX-108866416	47.412	1A	1AS_3294685	BRADI5G15830.1	5	19228395	19233653	OS04T0518400-01	4	25927077	25929716	GRMZM2G118345_T01	2	28677255	28680358	Sb09g001490.1	9	1432471	1453680
AX-110045441	47.412	1A	1AS_3306555	BRADI5G15830.1	5	19228395	19233653	OS04T0518400-01	4	25927077	25929716	GRMZM2G118345_T01	2	28677255	28680358	Sb04g026560.1	4	56435257	56437758
AX-110622500	47.412	1A	1DS_1884487	BRADI5G15830.1	5	19228395	19233653	OS04T0518400-01	4	25927077	25929716	GRMZM2G118345_T01	2	28677255	28680358	Sb04g026560.1	4	56435257	56437758
AX-110644168	47.412	1A	1AS_3306555	BRADI5G15830.1	5	19228395	19233653	OS04T0518400-01	4	25927077	25929716	GRMZM2G118345_T01	2	28677255	28680358	Sb04g026560.1	4	56435257	56437758
AX-111187068	47.412	1A	1DS_1884487	BRADI5G15830.1	5	19228395	19233653	OS04T0518400-01	4	25927077	25929716	GRMZM2G118345_T01	2	28677255	28680358	Sb04g026560.1	4	56435257	56437758
AX-89750504	47.412	1A	1AS_3306555	BRADI5G15830.1	5	19228395	19233653	OS04T0518400-01	4	25927077	25929716	GRMZM2G118345_T01	2	28677255	28680358	Sb04g026560.1	4	56435257	56437758
AX-108845865	47.847	1A	1AS_3312683	BRADI2G37327.1	2	37638718	37639648	OS03T0279200-01	3	9498973	9499826	GRMZM2G047813_T01	3	219377091	219378851	Sb01g039250.1	1	62693666	62694385
AX-108762435	49.588	1A	1AS_3313781	BRADI2G35500.1	2	35850461	35850941	OS12T0548401-01	12	22193325	22193831	GRMZM2G000326_T02	6	39462072	39462780	Sb09g001010.1	9	900532	900753
AX-108863112	49.588	1A	1AS_3313781	BRADI2G35500.1	2	35850461	35850941	OS12T0548401-01	12	22193325	22193831	GRMZM2G000326_T02	6	39462072	39462780	Sb09g001010.1	9	900532	900753
AX-109270373	49.588	1A	1AS_3313781	BRADI2G35500.1	2	35850461	35850941	OS12T0548401-01	12	22193325	22193831	GRMZM2G000326_T02	6	39462072	39462780	Sb09g001010.1	9	900532	900753
AX-109891038	49.588	1A	1AS_3313781	BRADI2G35500.1	2	35850461	35850941	OS12T0548401-01	12	22193325	22193831	GRMZM2G000326_T02	6	39462072	39462780	Sb09g001010.1	9	900532	900753
AX-109918066	49.588	1A	1AS_3313781	BRADI2G35500.1	2	35850461	35850941	OS12T0548401-01	12	22193325	22193831	GRMZM2G000326_T02	6	39462072	39462780	Sb09g001010.1	9	900532	900753
AX-109999733	49.588	1A	1AS_3313781	BRADI2G35500.1	2	35850461	35850941	OS12T0548401-01	12	22193325	22193831	GRMZM2G000326_T02	6	39462072	39462780	Sb09g001010.1	9	900532	900753
AX-111512097	49.588	1A	1AS_3313781	BRADI2G35500.1	2	35850461	35850941	OS12T0548401-01	12	22193325	22193831	GRMZM2G000326_T02	6	39462072	39462780	Sb09g001010.1	9	900532	900753
AX-111550960	49.588	1A	1AS_3313781	BRADI2G35500.1	2	35850461	35850941	OS12T0548401-01	12	22193325	22193831	GRMZM2G000326_T02	6	39462072	39462780	Sb09g001010.1	9	900532	900753
AX-89396815	49.588	1A	1AS_3313781	BRADI2G35500.1	2	35850461	35850941	OS12T0548401-01	12	22193325	22193831	GRMZM2G000326_T02	6	39462072	39462780	Sb09g001010.1	9	900532	900753
AX-89587080	49.588	1A	1AS_3313781	BRADI2G35500.1	2	35850461	35850941	OS12T0548401-01	12	22193325	22193831	GRMZM2G000326_T02	6	39462072	39462780	Sb09g001010.1	9	900532	900753
AX-89623921	49.588	1A	1AS_3313781	BRADI2G35500.1	2	35850461	35850941	OS12T0548401-01	12	22193325	22193831	GRMZM2G000326_T02	6	39462072	39462780	Sb09g001010.1	9	900532	900753
AX-109329490	49.727	1A	1AS_3313781	BRADI2G35500.1	2	35850461	35850941	OS12T0548401-01	12	22193325	22193831	GRMZM2G000326_T02	6	39462072	39462780	Sb09g001010.1	9	900532	900753
AX-109377169	50.615	1A	1AS_3291529
AX-109890449	50.615	1A	1AS_3275314	BRADI1G22037.1	1	17708401	17711618									Sb04g019381.1	4	45330758	45331384
AX-109896396	50.615	1A	1AS_3149210					OS12T0256600-01	12	8809699	8811919
AX-109958790	50.615	1A	1AS_3275314	BRADI1G22037.1	1	17708401	17711618									Sb04g019381.1	4	45330758	45331384
AX-111761994	50.615	1A	1AS_3149210					OS12T0256600-01	12	8809699	8811919
AX-111833927	50.615	1A	1AS_3283733	BRADI4G24070.1	4	29117925	29118805	OS01T0957100-01	1	42184508	42187651	GRMZM2G138338_T01	3	147442361	147446195	Sb03g046350.1	3	73496668	73499959
AX-89481974	50.615	1A	1AS_3314366
AX-111614677	50.89	1A	1AS_3275086	BRADI4G24070.1	4	29117925	29118805	OS03T0564800-00	3	20343954	20344421	GRMZM2G167872_T02	8	156405781	156408391
AX-108791154	51.019	1A	4DS_2310365	BRADI5G03666.1	5	4504641	4508222
AX-109349714	51.019	1A	1AS_3274004
AX-109578221	51.019	1A	1AS_1948281	BRADI1G12320.1	1	9229280	9236022
AX-110004813	51.019	1A	1AS_3306200	BRADI4G36830.1	4	41991246	41992950	OS09T0543900-02	9	21450712	21452128
AX-110436870	51.019	1A	1AS_3288392
AX-110947733	51.019	1A	1AS_3263197	BRADI1G12320.1	1	9229280	9236022	OS03T0684100-01	3	27276422	27282271					Sb01g011830.1	1	10681137	10686834
AX-111001034	51.019	1A	1AS_3274004
AX-111670056	51.019	1A	1AS_3277658													Sb08g015513.1	8	41472049	41474319
AX-111564228	51.557	1A	1AS_1197725	BRADI3G44300.1	3	46105055	46105693	OS09T0568600-00	9	22697745	22698389	GRMZM2G162316_T02	7	33532390	33536436	Sb02g009690.1	2	13877983	13881408
AX-89431833	51.557	1A	1AS_3259965
AX-94926933	51.557	1A	1AS_1197725	BRADI3G44300.1	3	46105055	46105693	OS09T0568600-00	9	22697745	22698389	GRMZM2G162316_T02	7	33532390	33536436	Sb02g009690.1	2	13877983	13881408
AX-109272204	52.392	1A	1AS_2728279
AX-111478686	52.986	1A	1AS_3289171
AX-108975304	55.687	1A	1AS_1590318													Sb06g016046.1	6	44471646	44474216
AX-109056300	55.687	1A	1AS_3308052
AX-109575872	55.687	1A	1AS_3253917	BRADI2G60080.1	2	57505936	57508223	OS08T0565750-00	8	28341313	28343142	GRMZM2G165011_T01	1	201882383	201884831	Sb07g023560.1	7	58442307	58444606
AX-109585803	55.687	1A	1AS_3310942
AX-109647885	55.687	1A	1AS_3272437
AX-109829600	55.687	1A	1AS_3253917	BRADI2G60080.1	2	57505936	57508223	OS08T0565750-00	8	28341313	28343142	GRMZM2G165011_T01	1	201882383	201884831	Sb07g023560.1	7	58442307	58444606
AX-109868799	55.687	1A	1AS_3310942
AX-110369370	55.687	1A	1AS_3250412
AX-110387831	55.687	1A	1AS_3250412
AX-110393478	55.687	1A	1AS_3253917	BRADI2G60080.1	2	57505936	57508223	OS08T0565750-00	8	28341313	28343142	GRMZM2G165011_T01	1	201882383	201884831	Sb07g023560.1	7	58442307	58444606
AX-110478661	55.687	1A	1AS_3253917	BRADI2G60080.1	2	57505936	57508223	OS08T0565750-00	8	28341313	28343142	GRMZM2G165011_T01	1	201882383	201884831	Sb07g023560.1	7	58442307	58444606
AX-110481773	55.687	1A	1AS_3316844
AX-110597220	55.687	1A	1AS_3253917	BRADI2G60080.1	2	57505936	57508223	OS08T0565750-00	8	28341313	28343142	GRMZM2G165011_T01	1	201882383	201884831	Sb07g023560.1	7	58442307	58444606
AX-111040603	55.687	1A	1AS_3253917	BRADI2G60080.1	2	57505936	57508223	OS08T0565750-00	8	28341313	28343142	GRMZM2G165011_T01	1	201882383	201884831	Sb07g023560.1	7	58442307	58444606
AX-111055219	55.687	1A	1AS_3253917	BRADI2G60080.1	2	57505936	57508223	OS08T0565750-00	8	28341313	28343142	GRMZM2G165011_T01	1	201882383	201884831	Sb07g023560.1	7	58442307	58444606
AX-111067509	55.687	1A	1AS_3253917	BRADI2G60080.1	2	57505936	57508223	OS08T0565750-00	8	28341313	28343142	GRMZM2G165011_T01	1	201882383	201884831	Sb07g023560.1	7	58442307	58444606
AX-111484005	55.687	1A	1AS_3253917	BRADI2G60080.1	2	57505936	57508223	OS08T0565750-00	8	28341313	28343142	GRMZM2G165011_T01	1	201882383	201884831	Sb07g023560.1	7	58442307	58444606
AX-111630751	55.687	1A	1AS_3308052
AX-94766454	55.687	1A	1DS_600952	BRADI2G23640.1	2	21216648	21223234	OS02T0494400-01	2	17327569	17335567	GRMZM2G099366_T01	1	179619542	179623388	Sb04g019783.1	4	46319075	46325824
AX-95254669	55.687	1A	1DS_600952	BRADI2G23640.1	2	21216648	21223234	OS02T0494400-01	2	17327569	17335567	GRMZM2G099366_T01	1	179619542	179623388	Sb04g019783.1	4	46319075	46325824
AX-94936744	56.152	1A	1AS_3311206	BRADI3G42640.1	3	44127896	44132987	OS08T0556000-01	8	27825035	27830293	GRMZM2G025488_T03	1	205727961	205736518	Sb07g024500.1	7	59541141	59546039
AX-108746055	56.295	1A	1AS_3270103
AX-108772707	56.295	1A	1AS_3251536													Sb10g007953.1	10	7919014	7924329
AX-108807111	56.295	1A	1AS_3306388					OS11T0220300-01	11	6285765	6287989					Sb08g015513.1	8	41472049	41474319
AX-108849469	56.295	1A	1AS_3316737	BRADI2G37440.1	2	37760576	37764920	OS05T0115700-01	5	851777	858063	GRMZM2G180519_T04	6	34547830	34568292	Sb09g001650.1	9	1602027	1607205
AX-108992275	56.295	1A	1AS_3300029	BRADI4G29230.1	4	34663028	34663907	OS05T0115600-01	5	849168	850376	GRMZM2G328904_T01	3	16117837	16118528	Sb09g001630.1	9	1592918	1593739
AX-109283151	56.295	1A	7AL_4362942	BRADI2G55217.1	2	53899590	53900631
AX-109286208	56.295	1A	1AS_2473618
AX-109289928	56.295	1A	1AS_3258083
AX-109295228	56.295	1A	1AS_3250541
AX-109310335	56.295	1A	1AS_3300903	BRADI2G54047.1	2	53027781	53030342	OS01T0832000-01	1	35601142	35603964
AX-109320775	56.295	1A	1AS_3287751
AX-109329306	56.295	1A	1AS_3311206	BRADI3G42640.1	3	44127896	44132987	OS08T0556000-01	8	27825035	27830293	GRMZM2G025488_T03	1	205727961	205736518	Sb07g024500.1	7	59541141	59546039
AX-109339577	56.295	1A	1AS_3316737	BRADI2G37440.1	2	37760576	37764920	OS05T0115700-01	5	851777	858063	GRMZM2G180519_T04	6	34547830	34568292	Sb09g001650.1	9	1602027	1607205
AX-109350613	56.295	1A	1AS_3311206	BRADI3G42640.1	3	44127896	44132987	OS08T0556000-01	8	27825035	27830293	GRMZM2G025488_T03	1	205727961	205736518	Sb07g024500.1	7	59541141	59546039
AX-109420609	56.295	1A	1AS_3288591
AX-109458470	56.295	1A	1AS_3316737	BRADI2G37440.1	2	37760576	37764920	OS05T0115700-01	5	851777	858063	GRMZM2G180519_T04	6	34547830	34568292	Sb09g001650.1	9	1602027	1607205
AX-109562783	56.295	1A	1AS_3309328	BRADI2G55217.1	2	53899590	53900631
AX-109820573	56.295	1A	1AS_3279587
AX-109843965	56.295	1A	1AS_3279587
AX-110039137	56.295	1A	1AS_3265159
AX-110065507	56.295	1A	1AS_3311206	BRADI3G42640.1	3	44127896	44132987	OS08T0556000-01	8	27825035	27830293	GRMZM2G025488_T03	1	205727961	205736518	Sb07g024500.1	7	59541141	59546039
AX-110180733	56.295	1A	1AS_3251536													Sb10g007953.1	10	7919014	7924329
AX-110366844	56.295	1A	1AS_3309328	BRADI2G55217.1	2	53899590	53900631
AX-110418056	56.295	1A	1AS_3311206	BRADI3G42640.1	3	44127896	44132987	OS08T0556000-01	8	27825035	27830293	GRMZM2G025488_T03	1	205727961	205736518	Sb07g024500.1	7	59541141	59546039
AX-110438788	56.295	1A	1AS_2473618
AX-110518900	56.295	1A	1AS_3287714	BRADI2G37440.1	2	37760576	37764920	OS05T0115700-01	5	851777	858063	GRMZM2G180519_T04	6	34547830	34568292	Sb09g001650.1	9	1602027	1607205
AX-110574960	56.295	1A	1AS_3304721
AX-110620762	56.295	1A	1AS_3300029	BRADI4G29230.1	4	34663028	34663907	OS05T0115600-01	5	849168	850376	GRMZM2G328904_T01	3	16117837	16118528	Sb09g001630.1	9	1592918	1593739
AX-110652220	56.295	1A	1AS_3300029	BRADI4G29230.1	4	34663028	34663907	OS05T0115600-01	5	849168	850376	GRMZM2G328904_T01	3	16117837	16118528	Sb09g001630.1	9	1592918	1593739
AX-110713106	56.295	1A	1AS_3278708
AX-110713530	56.295	1A	1AS_3294473
AX-110907226	56.295	1A	1AS_3258083
AX-111019464	56.295	1A	1AS_3311235
AX-111284993	56.295	1A	1AS_3315492	BRADI5G09430.1	5	12706199	12708855	OS06T0347700-00	6	13996413	14009042	GRMZM2G055782_T01	4	126011254	126012505	Sb04g024010.1	4	53715764	53716944
AX-111532236	56.295	1A	1AS_3294473
AX-111545187	56.295	1A	1AS_3316737	BRADI2G37440.1	2	37760576	37764920	OS05T0115700-01	5	851777	858063	GRMZM2G180519_T04	6	34547830	34568292	Sb09g001650.1	9	1602027	1607205
AX-111715768	56.295	1A	1AS_3309328	BRADI2G55217.1	2	53899590	53900631
AX-111747000	56.295	1A	1AS_3287714	BRADI2G37440.1	2	37760576	37764920	OS05T0115700-01	5	851777	858063	GRMZM2G180519_T04	6	34547830	34568292	Sb09g001650.1	9	1602027	1607205
AX-94420564	56.295	1A	1AS_3316737	BRADI2G37440.1	2	37760576	37764920	OS05T0115700-01	5	851777	858063	GRMZM2G180519_T04	6	34547830	34568292	Sb09g001650.1	9	1602027	1607205
AX-94733792	56.295	1A	6AS_4377808
AX-95187202	56.295	1A	1AS_3264692	BRADI2G07030.1	2	5371875	5374255	OS02T0135800-02	2	1903004	1905124	GRMZM2G102795_T01	3	3399296	3402882	Sb03g001760.1	3	1595105	1597783
AX-95251519	56.295	1A	1DS_1912707	BRADI3G49420.2	3	50775401	50782683	OS05T0124000-01	5	1348492	1354679	GRMZM2G165778_T01	4	144158249	144165387	Sb04g026730.1	4	56649022	56655594
AX-95657998	56.295	1A	1AS_3311206	BRADI3G42640.1	3	44127896	44132987	OS08T0556000-01	8	27825035	27830293	GRMZM2G025488_T03	1	205727961	205736518	Sb07g024500.1	7	59541141	59546039
AX-111596418	56.772	1A	1AS_3251536													Sb10g007953.1	10	7919014	7924329
AX-109295167	57.14	1A	1AS_3310348	BRADI4G36380.1	4	41625406	41630592	OS09T0536000-01	9	21064014	21068725	GRMZM2G103458_T01	7	143859625	143867063	Sb02g031100.1	2	66091642	66095828
AX-110475080	61.908	1A	2AL_6376794	BRADI2G37710.1	2	38086254	38089420	OS05T0119400-00	5	1004569	1008694	GRMZM2G440695_T01	6	31212804	31216454	Sb09g001960.1	9	1999682	2002837
AX-110992290	61.975	1A	1AS_2755560
AX-108751365	62.148	1A	1AS_3026102	BRADI3G00260.2	3	48799	53835	OS02T0100700-01	2	34262	40938					Sb10g031210.2	10	60823698	60846565
AX-108774288	62.148	1A	1AS_3294617
AX-108807933	62.148	1A	1AS_3306268
AX-108816088	62.148	1A	1AS_3260226	BRADI3G19440.1	3	18257753	18261588	OS08T0269800-01	8	10296961	10300697	GRMZM5G832362_T01	3	226961580	226962818	Sb07g010220.1	7	18212318	18219577
AX-108831170	62.148	1A	1AS_3306268
AX-108864228	62.148	1A	1AS_3297860
AX-108973546	62.148	1A	1AS_3288599
AX-109280799	62.148	1A	1AS_554602
AX-109311143	62.148	1A	1AS_3294617
AX-109322726	62.148	1A	1AS_3294617
AX-109340963	62.148	1A	1AS_3316854
AX-109344842	62.148	1A	5AS_1551021	BRADI3G61082.1	3	59812223	59814124	OS07T0447800-01	7	15339013	15351042	GRMZM2G069676_T03	7	41746480	41810114	Sb02g010840.2	2	17042912	17054944
AX-109351557	62.148	1A	1AS_2533215
AX-109364118	62.148	1A	1AS_3300062	BRADI4G06170.1	4	5173691	5175997	OS12T0516900-02	12	20084217	20087066	GRMZM2G402319_T02	4	171704178	171706256	Sb04g036990.1	4	66728224	66730092
AX-109440695	62.148	1A	1AS_3301476
AX-109492724	62.148	1A	1AS_3265610
AX-109822547	62.148	1A	1AS_3316592
AX-109825925	62.148	1A	1AS_554602
AX-109885116	62.148	1A	1AS_3294617
AX-109890371	62.148	1A	1AS_3300062	BRADI4G06170.1	4	5173691	5175997	OS12T0516900-02	12	20084217	20087066	GRMZM2G402319_T02	4	171704178	171706256	Sb04g036990.1	4	66728224	66730092
AX-109908711	62.148	1A	1AS_3237665
AX-109928881	62.148	1A	1AS_3316592
AX-109960241	62.148	1A	1AS_788049	BRADI3G49380.1	3	50741855	50742585	OS02T0629800-01	2	25190487	25191188
AX-109967282	62.148	1A	1AS_3300062	BRADI4G06170.1	4	5173691	5175997	OS12T0516900-02	12	20084217	20087066	GRMZM2G402319_T02	4	171704178	171706256	Sb04g036990.1	4	66728224	66730092
AX-109984881	62.148	1A	1AS_3316854
AX-110020519	62.148	1A	1AS_3303269													Sb01g021625.1	1	25508518	25511655
AX-110063701	62.148	1A	4AL_7169813	BRADI3G44050.1	3	45743891	45744493	OS02T0507900-00	2	18137316	18138068	GRMZM2G178199_T01	2	133202453	133203441	Sb04g020620.1	4	48481961	48482671
AX-110067222	62.148	1A	1AS_3316854
AX-110383025	62.148	1A	1AS_584395	BRADI4G29500.1	4	34951319	34957350									Sb02g023830.1	2	57741589	57746840
AX-110393703	62.148	1A	1AS_3265523	BRADI2G37710.1	2	38086254	38089420	OS05T0119400-00	5	1004569	1008694	GRMZM2G440695_T01	6	31212804	31216454	Sb09g001960.1	9	1999682	2002837
AX-110471050	62.148	1A	1AS_2897883
AX-110476767	62.148	1A	1AS_1585284
AX-110488146	62.148	1A	1AS_1467635
AX-110497150	62.148	1A	1AS_3294617
AX-110524729	62.148	1A	1AS_371115
AX-110575261	62.148	1A	1AS_3313562	BRADI2G37720.1	2	38091636	38097275	OS05T0119850-00	5	1014301	1016657	GRMZM2G090500_T01	1	102589780	102593584	Sb01g028010.1	1	48780997	48784197
AX-110689497	62.148	1A	1AS_3301476
AX-110717021	62.148	1A	1AS_3237665
AX-110917923	62.148	1A	1AS_3306268
AX-110949693	62.148	1A	1AS_3300062	BRADI4G06170.1	4	5173691	5175997	OS12T0516900-02	12	20084217	20087066	GRMZM2G402319_T02	4	171704178	171706256	Sb04g036990.1	4	66728224	66730092
AX-110975048	62.148	1A	1AS_3300062	BRADI4G06170.1	4	5173691	5175997	OS12T0516900-02	12	20084217	20087066	GRMZM2G402319_T02	4	171704178	171706256	Sb04g036990.1	4	66728224	66730092
AX-111077807	62.148	1A	1AS_3316592
AX-111105797	62.148	1A	1AS_3300062	BRADI4G06170.1	4	5173691	5175997	OS12T0516900-02	12	20084217	20087066	GRMZM2G402319_T02	4	171704178	171706256	Sb04g036990.1	4	66728224	66730092
AX-111281491	62.148	1A	1AS_3259156					OS07T0248150-00	7	8238762	8239871
AX-111513642	62.148	1A	1AS_3316592
AX-111564296	62.148	1A	1AS_1585284
AX-111655280	62.148	1A	1AS_3294617
AX-86163305	62.148	1A	1AS_3300062	BRADI4G06170.1	4	5173691	5175997	OS12T0516900-02	12	20084217	20087066	GRMZM2G402319_T02	4	171704178	171706256	Sb04g036990.1	4	66728224	66730092
AX-86172690	62.148	1A	1AS_3313562	BRADI2G37720.1	2	38091636	38097275	OS05T0119850-00	5	1014301	1016657	GRMZM2G090500_T01	1	102589780	102593584	Sb01g028010.1	1	48780997	48784197
AX-86180033	62.148	1A	1AS_3313562	BRADI2G37720.1	2	38091636	38097275	OS05T0119850-00	5	1014301	1016657	GRMZM2G090500_T01	1	102589780	102593584	Sb01g028010.1	1	48780997	48784197
AX-89321650	62.148	1A	1AS_3294617
AX-89340634	62.148	1A	1AS_3271989	BRADI2G37770.1	2	38127219	38130260	OS05T0121400-02	5	1142027	1145744	GRMZM2G050939_T03	6	29281870	29285348	Sb09g002060.1	9	2158990	2162548
AX-89670294	62.148	1A	1AS_3267214
AX-94427398	62.148	1A	1AS_3308644	BRADI2G38120.1	2	38486984	38489896	OS04T0351333-00	4	16754102	16757223					Sb05g022840.1	5	55142723	55145164
AX-94546172	62.148	1A	1AS_3308644	BRADI2G38120.1	2	38486984	38489896	OS04T0351333-00	4	16754102	16757223					Sb05g022840.1	5	55142723	55145164
AX-94643850	62.148	1A	3AS_3440854													Sb01g019890.1	1	21824616	21826332
AX-94722523	62.148	1A	1AS_3310783	BRADI1G24480.1	1	19739925	19741502	OS01T0841800-01	1	36141663	36146280	GRMZM2G082260_T02	3	180824457	180831103	Sb03g039500.1	3	67170985	67178302
AX-94908969	62.148	1A	1AS_3313562	BRADI2G37720.1	2	38091636	38097275	OS05T0119850-00	5	1014301	1016657	GRMZM2G090500_T01	1	102589780	102593584	Sb01g028010.1	1	48780997	48784197
AX-94978091	62.148	1A	1AS_3313562	BRADI2G37720.1	2	38091636	38097275	OS05T0119850-00	5	1014301	1016657	GRMZM2G090500_T01	1	102589780	102593584	Sb01g028010.1	1	48780997	48784197
AX-95163118	62.148	1A	1AS_3310783	BRADI1G24480.1	1	19739925	19741502	OS01T0841800-01	1	36141663	36146280	GRMZM2G082260_T02	3	180824457	180831103	Sb03g039500.1	3	67170985	67178302
AX-95230513	62.148	1A	1AS_3310783	BRADI1G24480.1	1	19739925	19741502	OS01T0841800-01	1	36141663	36146280	GRMZM2G082260_T02	3	180824457	180831103	Sb03g039500.1	3	67170985	67178302
AX-95242015	62.148	1A	1BS_3474683	BRADI2G37770.1	2	38127219	38130260	OS05T0121400-02	5	1142027	1145744	GRMZM2G050939_T03	6	29281870	29285348	Sb09g002060.1	9	2158990	2162548
AX-95632626	62.148	1A	1AS_3313562	BRADI2G37720.1	2	38091636	38097275	OS05T0119850-00	5	1014301	1016657	GRMZM2G090500_T01	1	102589780	102593584	Sb01g028010.1	1	48780997	48784197
AX-110383082	62.402	1A	1AS_3311872	BRADI3G03860.1	3	2591993	2594358
AX-108841908	62.648	1A	1AS_3280302	BRADI2G53190.1	2	52364405	52365280	OS01T0815100-00	1	34664064	34665591	GRMZM2G133189_T01	3	186287290	186288823
AX-108973434	62.648	1A	1AS_3255419
AX-108977406	62.648	1A	1AS_3255419
AX-109320042	62.648	1A	1AS_3273005	BRADI1G52470.1	1	50734108	50736075	OS06T0107100-02	6	454886	457220					Sb10g000200.1	10	16985	18431
AX-109387028	62.648	1A	1AS_3277705	BRADI1G27070.1	1	22143817	22145378	OS02T0181400-00	2	4551426	4552860					Sb03g012435.1	3	14415495	14415896
AX-109516018	62.648	1A	1AS_2334251
AX-109527807	62.648	1A	1AS_3265523	BRADI2G37710.1	2	38086254	38089420	OS05T0119400-00	5	1004569	1008694	GRMZM2G440695_T01	6	31212804	31216454	Sb09g001960.1	9	1999682	2002837
AX-109867753	62.648	1A	1AS_314785
AX-109912673	62.648	1A	1AS_3273005	BRADI1G52470.1	1	50734108	50736075	OS06T0107100-02	6	454886	457220					Sb10g000200.1	10	16985	18431
AX-109932042	62.648	1A	1AS_3280302	BRADI2G53190.1	2	52364405	52365280	OS01T0815100-00	1	34664064	34665591	GRMZM2G133189_T01	3	186287290	186288823
AX-109956123	62.648	1A	1AS_3255419
AX-110400275	62.648	1A	1AS_3308958	BRADI1G61040.3	1	60423427	60424839
AX-110464974	62.648	1A	1AS_3255419
AX-110496539	62.648	1A	1AS_3265523	BRADI2G37710.1	2	38086254	38089420	OS05T0119400-00	5	1004569	1008694	GRMZM2G440695_T01	6	31212804	31216454	Sb09g001960.1	9	1999682	2002837
AX-110711802	62.648	1A	1AS_3273005	BRADI1G52470.1	1	50734108	50736075	OS06T0107100-02	6	454886	457220					Sb10g000200.1	10	16985	18431
AX-110934180	62.648	1A	1AS_3280302	BRADI2G53190.1	2	52364405	52365280	OS01T0815100-00	1	34664064	34665591	GRMZM2G133189_T01	3	186287290	186288823
AX-110959057	62.648	1A	1AS_3255419
AX-111022523	62.648	1A	1AS_3255419
AX-111065260	62.648	1A	1AS_3265523	BRADI2G37710.1	2	38086254	38089420	OS05T0119400-00	5	1004569	1008694	GRMZM2G440695_T01	6	31212804	31216454	Sb09g001960.1	9	1999682	2002837
AX-111176089	62.648	1A	1AS_3265523	BRADI2G37710.1	2	38086254	38089420	OS05T0119400-00	5	1004569	1008694	GRMZM2G440695_T01	6	31212804	31216454	Sb09g001960.1	9	1999682	2002837
AX-111221128	62.648	1A	1AS_3280302	BRADI2G53190.1	2	52364405	52365280	OS01T0815100-00	1	34664064	34665591	GRMZM2G133189_T01	3	186287290	186288823
AX-111252152	62.648	1A	1AS_3280302	BRADI2G53190.1	2	52364405	52365280	OS01T0815100-00	1	34664064	34665591	GRMZM2G133189_T01	3	186287290	186288823
AX-111463772	62.648	1A	1AS_1139551
AX-111474464	62.648	1A	1AS_3285683
AX-111484141	62.648	1A	1AS_1090116
AX-111690691	62.648	1A	1AS_3265523	BRADI2G37710.1	2	38086254	38089420	OS05T0119400-00	5	1004569	1008694	GRMZM2G440695_T01	6	31212804	31216454	Sb09g001960.1	9	1999682	2002837
AX-111761396	62.648	1A	1AS_3255419
AX-112286707	62.648	1A	1AS_1511312	BRADI1G61040.3	1	60423427	60424839	OS03T0381300-01	3	15118428	15121526	GRMZM2G143075_T01	1	86251347	86251722	Sb01g033940.1	1	57369347	57372276
AX-86180208	62.648	1A	1AS_3308958	BRADI1G61040.3	1	60423427	60424839
AX-86184354	62.648	1A	1AS_931880
AX-95172478	62.648	1A	1AS_3308958	BRADI1G61040.3	1	60423427	60424839
AX-112289473	63.242	1A	1DS_1892139	BRADI2G37760.1	2	38119748	38126119	OS01T0841800-01	1	36141663	36146280	GRMZM2G082260_T02	3	180824457	180831103	Sb03g039500.1	3	67170985	67178302
AX-112288837	63.487	1A	1BS_3472667	BRADI2G38440.1	2	38743590	38746058	OS10T0160100-02	10	3849250	3851603	GRMZM2G082260_T02	3	180824457	180831103	Sb03g039500.1	3	67170985	67178302
Xwmc278	63.898	1A	1AL_3891555
AX-110580138	64.62	1A	1AS_3308645	BRADI2G38120.1	2	38486984	38489896	OS04T0351333-00	4	16754102	16757223					Sb05g022840.1	5	55142723	55145164
AX-111672231	65.572	1A	1AS_3273164
Xwmc469	66.724	1A	1AL_3902307
Xgwm164	69.285	1A
wPt-6046	70.088	1A	5AL_2801994	BRADI1G71340.2	1	69362192	69367707	OS03T0197400-02	3	5119308	5124569	GRMZM2G153769_T01	1	23604057	23614801	Sb01g043970.1	1	67096808	67102220
AX-109954487	70.707	1A	1AS_3276071
AX-108903063	71.263	1A	1AS_3312843													Sb0010s016090.1	GL002604.1	5721018	5724642
AX-109505115	71.263	1A	1AS_414922
AX-109955303	71.263	1A	1AS_3313484
AX-109993982	71.263	1A	1AS_3313484
AX-110127942	71.263	1A	1AS_588549
AX-110535039	71.263	1A	1AS_588549
AX-110558412	71.263	1A	1AS_1089237
AX-110997324	71.263	1A	1AS_3275394													Sb04g009135.1	4	11138034	11140667
AX-111038302	71.263	1A	1AS_832142
AX-111215536	71.263	1A	1AS_441682	BRADI4G27660.1	4	32821074	32825841
AX-89504717	71.263	1A	1AS_1982874	BRADI2G37970.3	2	38315469	38321627	OS05T0123100-01	5	1279205	1285411	GRMZM2G012874_T02	8	131221800	131227406	Sb09g002200.1	9	2327797	2333920
AX-111057357	71.508	1A	1AS_3269187
AX-111584665	71.716	1A	1AS_3275314	BRADI1G22037.1	1	17708401	17711618									Sb04g019381.1	4	45330758	45331384
AX-108783332	72.888	1A	1AS_2459943
AX-108830921	72.888	1A	1AS_3280110													Sb07g003556.1	7	4323396	4325873
AX-108954169	72.888	1A	1AS_3304165	BRADI2G37980.2	2	38326302	38330302	OS05T0123200-03	5	1291892	1295432	GRMZM2G012584_T02	8	131211388	131215158	Sb09g002210.3	9	2342461	2346491
AX-108988313	72.888	1A	1AS_3275964					OS01T0383900-02	1	16062035	16067655
AX-109367744	72.888	1A	1AS_3304165	BRADI2G37980.2	2	38326302	38330302	OS05T0123200-03	5	1291892	1295432	GRMZM2G012584_T02	8	131211388	131215158	Sb09g002210.3	9	2342461	2346491
AX-109382387	72.888	1A	1AS_3283686	BRADI1G52980.1	1	51282405	51287264	OS07T0274300-00	7	10218278	10220733
AX-109409394	72.888	1A	1AS_3312404	BRADI1G52980.1	1	51282405	51287264
AX-109633633	72.888	1A	1AS_3262790
AX-109857531	72.888	1A	1AS_3275764	BRADI2G06520.1	2	4981473	4986508	OS11T0432301-00	11	13944209	13945067	GRMZM2G042146_T03	6	131395845	131399561	Sb09g006480.1	9	10380170	10383901
AX-109874864	72.888	1A	1AS_3281676	BRADI2G37980.2	2	38326302	38330302	OS05T0123200-03	5	1291892	1295432	GRMZM2G012584_T02	8	131211388	131215158	Sb09g002210.3	9	2342461	2346491
AX-109940368	72.888	1A	1AS_3264927					OS02T0671800-01	2	27297098	27300008					Sb08g015513.1	8	41472049	41474319
AX-109959060	72.888	1A	1AS_3257001
AX-109998207	72.888	1A	1AS_2401571
AX-110006847	72.888	1A	1AS_3275764	BRADI2G06520.1	2	4981473	4986508	OS11T0432301-00	11	13944209	13945067	GRMZM2G042146_T03	6	131395845	131399561	Sb09g006480.1	9	10380170	10383901
AX-110026371	72.888	1A	1AS_3267398
AX-110083752	72.888	1A	1AS_3263237	BRADI3G46620.1	3	48458601	48460987	OS02T0573601-00	2	21995590	22002199	AC210616.4_FGT003	4	124195486	124196895	Sb04g023710.1	4	53385009	53389659
AX-110409225	72.888	1A	1AS_3276138
AX-110452614	72.888	1A	1AS_3313766					OS05T0124600-01	5	1397305	1404503	GRMZM2G470863_T01	4	229593164	229595387	Sb04g022360.1	4	51852564	51855678
AX-110471342	72.888	1A	1AS_1420397	BRADI1G52980.1	1	51282405	51287264	OS07T0274300-00	7	10218278	10220733					Sb02g008910.1	2	12466018	12468174
AX-110508193	72.888	1A	1AS_3277953													Sb04g009135.1	4	11138034	11140667
AX-110527733	72.888	1A	1AS_3252842
AX-110553465	72.888	1A	1AS_2028762	BRADI2G13223.4	2	11664066	11674659	OS01T0383700-01	1	16046692	16056268	GRMZM2G037350_T02	8	128014715	128017221	Sb09g003410.1	9	3927243	3932684
AX-110574128	72.888	1A	1AS_710666													Sb08g015513.1	8	41472049	41474319
AX-110697408	72.888	1A	1AS_1041524
AX-110933811	72.888	1A	1AS_710666													Sb08g015513.1	8	41472049	41474319
AX-111056619	72.888	1A	1AS_3270143
AX-111216109	72.888	1A	1AS_3286957
AX-111233872	72.888	1A	1AS_3312404	BRADI1G52980.1	1	51282405	51287264
AX-111274325	72.888	1A	1AS_3315925
AX-111460918	72.888	1A	1AS_1420397	BRADI1G52980.1	1	51282405	51287264	OS07T0274300-00	7	10218278	10220733					Sb02g008910.1	2	12466018	12468174
AX-111520349	72.888	1A	1AS_3304165	BRADI2G37980.2	2	38326302	38330302	OS05T0123200-03	5	1291892	1295432	GRMZM2G012584_T02	8	131211388	131215158	Sb09g002210.3	9	2342461	2346491
AX-111548481	72.888	1A	1AS_3285884	BRADI2G38030.2	2	38357892	38371657	OS05T0125000-01	5	1426941	1438465	GRMZM2G155123_T03	8	131106765	131117677	Sb09g002222.1	9	2360652	2361543
AX-111624170	72.888	1A	1AS_3286173
AX-111667041	72.888	1A	1AS_1998393
AX-111672799	72.888	1A	1AS_3307679
AX-111692232	72.888	1A	1AS_3315405
AX-94643380	72.888	1A	1AS_1458423	BRADI2G46800.1	2	47236244	47240615	OS01T0685900-02	1	28282925	28287091	GRMZM2G106028_T01	3	207631017	207636260	Sb03g031480.1	3	59861175	59865534
AX-109273543	74.286	1A	1AS_938740
AX-109487098	74.286	1A	1AS_3268712
AX-109959561	74.286	1A	1AS_3281075	BRADI1G22830.1	1	18328870	18330806	OS07T0592733-00	7	24150033	24151872	GRMZM2G053338_T03	7	162709132	162711616	Sb02g038170.1	2	72450491	72452907
AX-89530267	74.286	1A	1AS_3283207	BRADI1G21210.1	1	17062480	17065207	OS07T0620400-01	7	25645996	25649158	GRMZM2G079226_T02	7	166186892	166191406	Sb02g039540.1	2	73615743	73619098
AX-94460833	74.286	1A	1AS_3302999	BRADI1G64655.1	1	63830044	63831027	OS05T0126800-01	5	1521685	1522793	GRMZM2G054588_T01	8	130787980	130788723	Sb09g002300.1	9	2474250	2474699
AX-109955335	74.394	1A	1AS_3281105	BRADI2G42996.1	2	43459460	43462582	OS05T0127500-01	5	1561984	1568161	GRMZM2G119483_T01	8	130656951	130660777	Sb09g002350.1	9	2560223	2564930
AX-110504930	74.394	1A	1AS_2804511
AX-109351891	75.247	1A	1AS_3261446
AX-110392127	75.55	1A	1AS_3309353
AX-111522145	75.942	1A	1AS_3295019	BRADI3G25623.1	3	25995733	25996623
AX-108726064	76.444	1A	1AL_3976546	BRADI3G27700.1	3	28758817	28760813	OS10T0445400-01	10	16084478	16086689	GRMZM2G148908_T03	1	236631325	236633987	Sb01g020530.1	1	23161933	23164090
AX-108726767	76.444	1A	1AS_1240392
AX-108727771	76.444	1A	1AS_3289765
AX-108727808	76.444	1A	1AS_3269788	BRADI2G34390.1	2	34465221	34468895	OS05T0169400-01	5	4161061	4164865	GRMZM2G141810_T01	6	129844054	129847591	Sb09g005080.1	9	6375717	6377852
AX-108728119	76.444	1A	1AL_3930932
AX-108728133	76.444	1A	1AS_3293819
AX-108729413	76.444	1A	1AL_3918491	BRADI3G34030.1	3	36487354	36490989	OS10T0572900-03	10	22741639	22743782	GRMZM2G072117_T03	1	99998162	100002128	Sb01g028400.2	1	49582174	49585983
AX-108729517	76.444	1A	1AS_3292512
AX-108729858	76.444	1A	1AL_3937069													Sb04g019381.1	4	45330758	45331384
AX-108729960	76.444	1A	1AS_1782206	BRADI1G27910.1	1	23085972	23087701	OS10T0109600-02	10	677177	678858	GRMZM2G130904_T01	1	236962318	236964014	Sb01g020830.1	1	23829816	23831521
AX-108731483	76.444	1A	1AS_3314298
AX-108731687	76.444	1A	1AS_3271262
AX-108731951	76.444	1A	1AL_3968652
AX-108732062	76.444	1A	1AS_3257162					OS06T0707300-02	6	29891030	29892905					Sb06g028940.1	6	57679239	57682227
AX-108732244	76.444	1A	1AL_3888720	BRADI3G33980.1	3	36420259	36422686	OS10T0572100-01	10	22682292	22684755	GRMZM2G446218_T01	6	93892674	93895034	Sb10g026610.1	10	56038744	56040854
AX-108734129	76.444	1A	1AS_3314590	BRADI2G34580.1	2	34655789	34664666	OS05T0164100-02	5	3763118	3771415	GRMZM2G021846_T02	6	124714110	124733471	Sb09g004780.1	9	5797201	5805338
AX-108735277	76.444	1A	1AS_3304630
AX-108735347	76.444	1A	1AS_3292714
AX-108739032	76.444	1A	1AS_3299288	BRADI3G27480.1	3	28436743	28442996	OS10T0439600-01	10	15780511	15787965	GRMZM2G076597_T05	1	237800369	237807392	Sb01g021020.1	1	24395491	24402150
AX-108739541	76.444	1A	1AS_3304460
AX-108740655	76.444	1A	1AL_3961951	BRADI3G26697.1	3	27461362	27470646	OS10T0414700-01	10	14487133	14493082	GRMZM2G075039_T01	5	34000926	34011511	Sb01g022040.1	1	26987144	26991435
AX-108740747	76.444	1A	1AS_3316547
AX-108742771	76.444	1A	1AL_3961590	BRADI3G29260.1	3	31159752	31167464	OS10T0485100-02	10	18332936	18336287	GRMZM2G173978_T01	5	26785531	26795423	Sb01g018920.1	1	19859631	19868592
AX-108743343	76.444	1A	1AL_3657890	BRADI3G28390.1	3	29740626	29742135	OS01T0362000-01	1	14752203	14754630	GRMZM2G412373_T01	5	30224746	30227108	Sb08g021360.1	8	52970088	52971579
AX-108744267	76.444	1A	1AS_3276512	BRADI2G34547.1	2	34624035	34631348	OS02T0307900-00	2	12089714	12091112	GRMZM2G061492_T02	6	124287400	124293191	Sb09g004883.1	9	6033833	6037545
AX-108744820	76.444	1A	1AL_3873934	BRADI3G27870.1	3	29068395	29070605	OS10T0456400-02	10	16675641	16677869	GRMZM6G866436_T01	scaffold_324	222	933	Sb01g020270.1	1	22397999	22400281
AX-108745854	76.444	1A	1AS_3269680
AX-108747845	76.444	1A	1AL_3889579	BRADI3G31480.2	3	33625009	33629563	OS10T0521700-01	10	20196610	20201299	GRMZM2G131853_T01	1	80195515	80200074	Sb01g031220.1	1	53797928	53802472
AX-108749697	76.444	1A	1AL_2275450	BRADI3G27760.1	3	28849541	28853869	OS10T0446400-02	10	16140775	16149934
AX-108749965	76.444	1A	1AS_3301298					OS12T0280050-00	12	10530403	10530895
AX-108750341	76.444	1A	1AS_3315561
AX-108751174	76.444	1A	1AL_3976599
AX-108751859	76.444	1A	1AS_2408337
AX-108753571	76.444	1A	1AL_3975239
AX-108753948	76.444	1A	1AL_3876898
AX-108754462	76.444	1A	1AL_3910510
AX-108754837	76.444	1A	1AL_3871189	BRADI3G28250.1	3	29572529	29575420	OS10T0466000-01	10	17192345	17195661	GRMZM2G004057_T02	1	233953821	233957184	Sb01g019820.1	1	21735506	21738488
AX-108755593	76.444	1A	1AL_3943176
AX-108757985	76.444	1A	1AL_3954016	BRADI1G17877.1	1	14476185	14478019	OS07T0677300-01	7	28678458	28680010	GRMZM2G427815_T01	7	172809274	172811080	Sb02g042850.1	2	76590816	76592326
AX-108759310	76.444	1A	1AL_3925769	BRADI3G27630.1	3	28640590	28642059	OS10T0442700-02	10	15918244	15926032	GRMZM2G046919_T01	1	8940266	8941804	Sb01g047570.1	1	70669959	70671446
AX-108759978	76.444	1A	1AS_3284196	BRADI2G31730.1	2	31661798	31663661	OS05T0252100-01	5	9232257	9234349	GRMZM2G036436_T01	6	134071895	134073982	Sb09g010410.1	9	21366090	21367847
AX-108760149	76.444	1A	1AS_3269788	BRADI2G34390.1	2	34465221	34468895	OS05T0169400-01	5	4161061	4164865	GRMZM2G141810_T01	6	129844054	129847591	Sb09g005080.1	9	6375717	6377852
AX-108761163	76.444	1A	1AS_3276738
AX-108761206	76.444	1A	1AL_3934487	BRADI4G43685.1	4	47301228	47302094
AX-108761573	76.444	1A	1AL_3959936	BRADI4G05460.1	4	4566660	4571260
AX-108762097	76.444	1A	1AL_3879002	BRADI3G28700.1	3	30136607	30140042	OS10T0476000-01	10	17726512	17729548	GRMZM2G158277_T03	5	29341547	29344818	Sb01g019420.1	1	20846121	20849100
AX-108762420	76.444	1A	1AS_3302310
AX-108763406	76.444	1A	1AS_3278057
AX-108764946	76.444	1A	1AL_3941523					OS03T0137400-02	3	2065101	2067726
AX-108765701	76.444	1A	1AS_3309827	BRADI2G42996.1	2	43459460	43462582	OS03T0163100-01	3	3417333	3424868	GRMZM2G172410_T01	1	12975288	12984545	Sb01g046270.1	1	69390724	69399320
AX-108768150	76.444	1A	1AL_3923006	BRADI3G27360.1	3	28327798	28328986	OS10T0437900-00	10	15688756	15689850	GRMZM2G465723_T01	5	32938919	32940098	Sb01g021170.1	1	24656444	24657164
AX-108768509	76.444	1A	1AL_3945340	BRADI1G40521.1	1	37191612	37192259
AX-108769652	76.444	1A	1AL_3944798
AX-108771184	76.444	1A	1AS_3297629
AX-108773096	76.444	1A	1AL_3657890	BRADI3G28390.1	3	29740626	29742135	OS01T0362000-01	1	14752203	14754630	GRMZM2G412373_T01	5	30224746	30227108	Sb08g021360.1	8	52970088	52971579
AX-108774006	76.444	1A	1AL_3894992
AX-108774480	76.444	1A	1AS_3250648
AX-108774608	76.444	1A	1AS_3240297	BRADI2G33450.3	2	33567029	33570940	OS05T0186300-01	5	5293558	5297417	GRMZM5G886257_T01	6	130314704	130318327	Sb09g005810.1	9	8068292	8071809
AX-108774898	76.444	1A	1AS_3302098	BRADI2G34540.1	2	34614051	34614768	OS05T0165200-00	5	3832980	3833802	GRMZM2G389070_T01	8	82015703	82016482	Sb09g004920.1	9	6158769	6159287
AX-108775187	76.444	1A	1AS_3267686	BRADI4G17105.1	4	18018819	18020657	OS05T0442550-01	5	21657847	21661906	GRMZM2G087827_T01	5	36614802	36616666	Sb0010s005460.1	GL002604.1	1126373	1128472
AX-108775243	76.444	1A	1AL_3882683	BRADI4G24070.1	4	29117925	29118805									Sb01g019210.1	1	20417417	20421882
AX-108775719	76.444	1A	1AL_3872565
AX-108778279	76.444	1A	1AS_3295291	BRADI3G25477.1	3	25687430	25697118	OS10T0404533-00	10	13783420	13783764	GRMZM2G083248_T01	1	243274177	243277640	Sb01g022430.1	1	28293801	28297080
AX-108779913	76.444	1A	1AL_3880601
AX-108780153	76.444	1A	1AS_3292839
AX-108780200	76.444	1A	1AS_3288622
AX-108780640	76.444	1A	1AL_875531	BRADI3G28780.1	3	30223541	30227017	OS10T0477200-01	10	17800146	17803220	GRMZM2G368755_T01	5	28812476	28813404	Sb01g019317.1	1	20745043	20747145
AX-108781072	76.444	1A	1AL_3870519
AX-108782170	76.444	1A	1AS_3284403
AX-108782177	76.444	1A	1AL_3946006	BRADI4G18240.1	4	20146412	20146882
AX-108782455	76.444	1A	1AS_3300725
AX-108785160	76.444	1A	1AL_3968476	BRADI3G27970.1	3	29210501	29222686	OS10T0457700-01	10	16787618	16800247	GRMZM2G163436_T01	1	235205115	235206253	Sb01g020140.1	1	22290925	22294507
AX-108785412	76.444	1A	1AL_3931738	BRADI3G29700.1	3	31730873	31754747	OS03T0860700-00	3	36320679	36333253	GRMZM2G139712_T01	7	36220800	36225694	Sb02g010040.1	2	14576408	14597301
AX-108785528	76.444	1A	1AS_3274175	BRADI2G35425.1	2	35682331	35683101
AX-108785562	76.444	1A	1AL_3897960
AX-108785941	76.444	1A	1AS_3294010
AX-108786983	76.444	1A	1AS_3256586	BRADI3G45620.1	3	47639825	47641356	OS05T0159200-01	5	3492717	3496759	GRMZM2G048200_T01	8	125000018	125004014	Sb09g004550.1	9	5528861	5532925
AX-108787373	76.444	1A	1AL_3935438	BRADI3G24695.1	3	24381457	24382104
AX-108787410	76.444	1A	1AS_3316547
AX-108789008	76.444	1A	1AS_3264309
AX-108789019	76.444	1A	1AS_3271583
AX-108789891	76.444	1A	1AS_3315932
AX-108790369	76.444	1A	1AS_3256637	BRADI3G61082.1	3	59812223	59814124	OS05T0163000-01	5	3690011	3697450	GRMZM2G701548_T01	5	53454355	53454938	Sb09g004730.2	9	5768272	5774246
AX-108792087	76.444	1A	1AS_3280675
AX-108792538	76.444	1A	1AS_3273063
AX-108792896	76.444	1A	1AS_3289139
AX-108796043	76.444	1A	1AS_3266269	BRADI2G30447.2	2	30112445	30117300
AX-108796341	76.444	1A	1AS_3293171	BRADI4G07267.1	4	6182777	6187464
AX-108796755	76.444	1A	1AL_3898981
AX-108797865	76.444	1A	1AL_3940089
AX-108798096	76.444	1A	1DS_1912604	BRADI2G34167.1	2	34240896	34243514	OS05T0176400-01	5	4581331	4584038					Sb09g005300.1	9	6813175	6815685
AX-108798192	76.444	1A	1AL_3931705
AX-108798636	76.444	1A	1AL_1879687	BRADI3G23140.3	3	22451312	22455063	OS08T0282000-01	8	11055447	11062439	GRMZM2G138429_T06	9	113542224	113543288	Sb01g028500.2	1	49703058	49706020
AX-108799065	76.444	1A	1AS_3313035
AX-108799318	76.444	1A	1AS_3251463
AX-108799895	76.444	1A	1AL_3917023	BRADI2G42996.1	2	43459460	43462582	OS05T0388600-01	5	18796477	18801851	GRMZM2G701548_T01	5	53454355	53454938	Sb09g016870.1	9	42473006	42473491
AX-108800597	76.444	1A	1AL_3910122	BRADI3G24695.1	3	24381457	24382104	OS02T0522300-02	2	19047984	19050754
AX-108800823	76.444	1A	1AS_1782206	BRADI1G27910.1	1	23085972	23087701	OS10T0109600-02	10	677177	678858	GRMZM2G130904_T01	1	236962318	236964014	Sb01g020830.1	1	23829816	23831521
AX-108801159	76.444	1A	1AL_3903115
AX-108801409	76.444	1A	1AS_3304447
AX-108801860	76.444	1A	1AL_3903544
AX-108802786	76.444	1A	1AL_3969003	BRADI3G59270.1	3	58497602	58501064	OS03T0171600-03	3	3834959	3836735	AC149829.2_FGT006	9	151415830	151417116	Sb01g022460.1	1	28562052	28565140
AX-108803239	76.444	1A	1AL_3978362	BRADI3G29720.1	3	31778617	31779538	OS10T0490800-00	10	18635437	18636123	GRMZM2G305093_T01	5	25509447	25510205	Sb01g018470.1	1	19203072	19203846
AX-108803540	76.444	1A	1AL_3956035	BRADI3G60470.2	3	59395315	59397991
AX-108804171	76.444	1A	1AL_3899502	BRADI3G29120.1	3	31031552	31036227	OS11T0470500-00	11	16144914	16161474	GRMZM2G102862_T01	5	27218204	27224147	Sb01g019010.1	1	20018021	20020121
AX-108805705	76.444	1A	1AL_3968476	BRADI3G27970.1	3	29210501	29222686	OS10T0457700-01	10	16787618	16800247	GRMZM2G163436_T01	1	235205115	235206253	Sb01g020140.1	1	22290925	22294507
AX-108811100	76.444	1A	1AL_3897948													Sb06g002545.1	6	4897594	4897719
AX-108812235	76.444	1A	1AS_3290360
AX-108813075	76.444	1A	1AL_3910947	BRADI1G43607.1	1	41412885	41431171	OS06T0281400-01	6	9840913	9857074	GRMZM2G172787_T01	6	119044520	119052236	Sb10g004493.1	10	3980012	4000612
AX-108813874	76.444	1A	1AS_1861864
AX-108815573	76.444	1A	1AS_3302854	BRADI2G38480.1	2	38773300	38775228	OS05T0132000-00	5	1864582	1866585	GRMZM2G023999_T03	8	130029849	130031977	Sb09g002630.1	9	2806402	2808363
AX-108815857	76.444	1A	1AL_3941646
AX-108817684	76.444	1A	1AS_858047
AX-108818491	76.444	1A	1AS_3259118
AX-108818535	76.444	1A	1AS_3286276
AX-108819439	76.444	1A	1AS_3278697
AX-108820394	76.444	1A	1AL_3908707	BRADI1G23250.1	1	18623272	18630988	OS07T0585100-01	7	23753108	23760548	GRMZM2G066051_T01	7	161648765	161656479
AX-108820671	76.444	1A	1AS_3294196	BRADI3G21330.1	3	20418279	20427644	OS03T0163100-01	3	3417333	3424868	GRMZM2G172410_T01	1	12975288	12984545	Sb01g046270.1	1	69390724	69399320
AX-108820788	76.444	1A	1AS_3291558
AX-108821109	76.444	1A	1AL_3904491
AX-108821343	76.444	1A	1AL_3971952	BRADI3G28060.1	3	29398525	29410825	OS10T0462800-01	10	17045515	17047559	GRMZM2G116526_T01	1	234851248	234877384	Sb01g020030.1	1	21971283	21975547
AX-108821690	76.444	1A	1AS_3284463
AX-108822016	76.444	1A	1AS_1703655
AX-108822560	76.444	1A	1AS_3276312
AX-108823858	76.444	1A	1AL_3895713	BRADI1G39215.1	1	35805757	35806008	OS03T0659233-00	3	25801218	25801469	GRMZM2G108467_T01	10	90328039	90330214	Sb08g016570.1	8	44388590	44394181
AX-108824306	76.444	1A	1AS_3295537
AX-108824490	76.444	1A	1AL_3978069	BRADI1G27940.1	1	23107075	23111663	OS12T0545400-00	12	22010334	22012262					Sb01g045760.1	1	68853716	68855380
AX-108825194	76.444	1A	1AL_3953826	BRADI3G28400.1	3	29745340	29747971	OS10T0469900-02	10	17377340	17378944	GRMZM2G472167_T02	1	8552963	8554794	Sb01g047690.1	1	70779897	70785003
AX-108825557	76.444	1A	1AS_3165669
AX-108827668	76.444	1A	1AL_3980544	BRADI2G03130.2	2	2242833	2251382
AX-108827732	76.444	1A	1AL_3875697
AX-108829549	76.444	1A	1AS_3302409													Sb10g000200.1	10	16985	18431
AX-108829694	76.444	1A	1AL_3979755
AX-108831098	76.444	1A	1AL_3927352
AX-108831238	76.444	1A	1AL_3922855
AX-108831568	76.444	1A	1AL_863642	BRADI1G60600.1	1	59968614	59972846	OS03T0393700-01	3	15824108	15829103	GRMZM2G136495_T02	9	121838115	121840544	Sb01g033400.1	1	56713601	56715812
AX-108834407	76.444	1A	1AS_3265825
AX-108834478	76.444	1A	1AL_3977052
AX-108835345	76.444	1A	1AL_3966896	BRADI4G24070.1	4	29117925	29118805
AX-108835436	76.444	1A	1AS_3265939	BRADI2G34700.1	2	34781970	34785527	OS05T0162500-01	5	3670229	3673750	GRMZM5G897958_T01	6	125060564	125062874	Sb09g004680.1	9	5680213	5682965
AX-108836970	76.444	1A	1AL_3943610	BRADI3G28550.1	3	29916665	29918728	OS05T0299300-01	5	13385142	13391031	GRMZM2G158179_T02	5	29296339	29299396	Sb01g019530.1	1	21190299	21193161
AX-108837104	76.444	1A	1AL_3955129
AX-108837741	76.444	1A	1AS_3258271
AX-108839912	76.444	1A	1AS_3295291	BRADI3G25477.1	3	25687430	25697118	OS10T0404533-00	10	13783420	13783764	GRMZM2G083248_T01	1	243274177	243277640	Sb01g022430.1	1	28293801	28297080
AX-108840922	76.444	1A	1AL_3914381									GRMZM2G052403_T01	2	231279315	231287945	Sb05g026170.1	5	59840065	59850365
AX-108841156	76.444	1A	1AL_3931126	BRADI3G27950.1	3	29187325	29190804	OS10T0457500-01	10	16768975	16771729	GRMZM2G020295_T03	1	235419634	235424301	Sb01g020160.1	1	22309413	22312169
AX-108841618	76.444	1A	1AL_3961590	BRADI3G29260.1	3	31159752	31167464	OS10T0485100-02	10	18332936	18336287	GRMZM2G173978_T01	5	26785531	26795423	Sb01g018920.1	1	19859631	19868592
AX-108842316	76.444	1A	1AL_3915213
AX-108842979	76.444	1A	1AS_3277796
AX-108845466	76.444	1A	1AS_3276705	BRADI1G32235.1	1	27582081	27583883	OS05T0268500-03	5	10781341	10790671					Sb05g019526.1	5	47799762	47804520
AX-108846281	76.444	1A	1AL_3980407	BRADI3G60593.1	3	59461794	59462861
AX-108849230	76.444	1A	1AS_3299069
AX-108851054	76.444	1A	1AS_3253958
AX-108851426	76.444	1A	1AS_1283149
AX-108851566	76.444	1A	1AS_3268316													Sb06g007325.1	6	17357960	17360509
AX-108852897	76.444	1A	1AS_1464921	BRADI3G00507.1	3	245804	257533	OS04T0492300-01	4	24593234	24604107	GRMZM2G080176_T01	2	34636271	34657649	Sb06g021120.1	6	50468341	50481037
AX-108853502	76.444	1A	1AL_3846208	BRADI3G29830.1	3	31881798	31884950	OS10T0493850-00	10	18750657	18753568	GRMZM2G095492_T01	1	228255930	228259232	Sb01g018390.1	1	19119369	19122818
AX-108855105	76.444	1A	1AL_3921661
AX-108855445	76.444	1A	1AL_3840975
AX-108858238	76.444	1A	1AS_3276878
AX-108858461	76.444	1A	1AL_3913487
AX-108858579	76.444	1A	1AL_3894314
AX-108858826	76.444	1A	1AL_3978816	BRADI5G06126.1	5	7966747	7971627
AX-108859634	76.444	1A	1AS_3257730
AX-108860650	76.444	1A	1AS_3269319
AX-108860860	76.444	1A	1AL_3381392	BRADI3G34040.1	3	36495197	36499313	OS10T0573000-01	10	22750258	22753043	GRMZM2G121128_T01	1	99705923	99709303	Sb01g028370.1	1	49479727	49483109
AX-108861525	76.444	1A	1AL_3882683	BRADI4G24070.1	4	29117925	29118805									Sb01g019210.1	1	20417417	20421882
AX-108862488	76.444	1A	1AS_2531869	BRADI2G34046.1	2	34135216	34136252	OS05T0178300-01	5	4665325	4667853	GRMZM2G056068_T04	8	90247046	90247861	Sb09g005410.1	9	6930208	6932023
AX-108862861	76.444	1A	1AL_3979609
AX-108863230	76.444	1A	1AL_3921628
AX-108863414	76.444	1A	1AL_3976711
AX-108863912	76.444	1A	1AS_3296375
AX-108864820	76.444	1A	1AL_3000394
AX-108865726	76.444	1A	1AL_3918876
AX-108867008	76.444	1A	1AS_3296224	BRADI3G26400.2	3	27095649	27108216	OS10T0412000-01	10	14341776	14346096	GRMZM2G326677_T01	1	242085772	242101942	Sb01g022190.1	1	27268034	27283485
AX-108867163	76.444	1A	1AL_3974985	BRADI3G28350.1	3	29680780	29684720	OS10T0467800-01	10	17262050	17266561	GRMZM2G445905_T03	1	234316406	234326747	Sb01g019720.1	1	21545022	21549033
AX-108868887	76.444	1A	1AS_957157
AX-108869367	76.444	1A	1AS_3276101
AX-108869561	76.444	1A	1AL_3979289
AX-108869890	76.444	1A	1AL_3959936	BRADI4G05460.1	4	4566660	4571260
AX-108871190	76.444	1A	1AS_3279218	BRADI2G31910.1	2	31948970	31954404	OS05T0222200-02	5	7492742	7498163	GRMZM2G157564_T02	8	111349836	111356748	Sb09g007330.1	9	12628569	12633952
AX-108871270	76.444	1A	1AS_243658
AX-108872258	76.444	1A	1AS_3295424	BRADI4G09247.1	4	8556410	8559742	OS10T0358200-00	10	10956338	10959148
AX-108872970	76.444	1A	1AS_3261863
AX-108873494	76.444	1A	1AL_3978156
AX-108873881	76.444	1A	1AS_3313115
AX-108874518	76.444	1A	1AS_3307426													Sb04g013016.1	4	21880436	21881637
AX-108874669	76.444	1A	1AL_3910254	BRADI3G29007.1	3	30850405	30852986	OS10T0481400-02	10	18150877	18152860	GRMZM5G800835_T01	5	27584416	27585178	Sb01g019080.1	1	20124386	20126981
AX-108875267	76.444	1A	1AS_3314557
AX-108875994	76.444	1A	1AL_3929773	BRADI3G29580.1	3	31674184	31675032	OS10T0490666-00	10	18631316	18631966	GRMZM2G429533_T01	1	229069046	229069721	Sb01g018690.1	1	19522762	19523178
AX-108876297	76.444	1A	1AL_3735108
AX-108877769	76.444	1A	1AS_3316867
AX-108880517	76.444	1A	1AS_3299613
AX-108881012	76.444	1A	1AL_3885063
AX-108881081	76.444	1A	1AL_3961458
AX-108882813	76.444	1A	1AL_3978477
AX-108882820	76.444	1A	1AL_3946472
AX-108883992	76.444	1A	1AL_3945087
AX-108884269	76.444	1A	1AL_3964258
AX-108884468	76.444	1A	1AS_3294014
AX-108884473	76.444	1A	1AL_3972187
AX-108884962	76.444	1A	1AL_3873633
AX-108885481	76.444	1A	1AS_3256590
AX-108886351	76.444	1A	1AL_3901155
AX-108889133	76.444	1A	1AS_3283142	BRADI2G06330.3	2	4756018	4764120	OS01T0201700-01	1	5559532	5568924	GRMZM2G359952_T02	8	22983271	22992125	Sb03g002525.1	3	2406438	2416273
AX-108889503	76.444	1A	1AS_3271668
AX-108889693	76.444	1A	1AS_3266134
AX-108889807	76.444	1A	1AL_3932720	BRADI2G29447.1	2	29044464	29044999
AX-108890616	76.444	1A	1AL_3896306
AX-108890642	76.444	1A	1AL_3881789
AX-108892646	76.444	1A	1AL_3941066
AX-108893489	76.444	1A	1AL_3972057
AX-108893516	76.444	1A	1AS_3282279	BRADI3G23040.3	3	22298436	22302122	OS10T0203000-01	10	7334830	7338831	GRMZM2G048205_T07	5	39823049	39826674	Sb01g024860.1	1	40252596	40260946
AX-108894116	76.444	1A	1AS_3263034
AX-108895315	76.444	1A	1AS_3270273
AX-108896470	76.444	1A	1AL_3024969	BRADI2G19480.1	2	17178270	17180195	OS05T0520401-00	5	25833421	25834392	AC202864.3_FGT002	6	160741348	160742841	Sb01g020090.1	1	22093125	22094585
AX-108896813	76.444	1A	1AL_3959949
AX-108896870	76.444	1A	1AL_3893766	BRADI3G28200.1	3	29543366	29549512	OS10T0465000-02	10	17158123	17162971	GRMZM2G097640_T02	1	233885155	233892718	Sb01g019860.1	1	21766441	21773270
AX-108898388	76.444	1A	1AS_1452855
AX-108898579	76.444	1A	1AS_3286457
AX-108899119	76.444	1A	1AS_3297622
AX-108899464	76.444	1A	1AS_3309340
AX-108900746	76.444	1A	1AL_3946414
AX-108901229	76.444	1A	1AL_3923974	BRADI3G28380.1	3	29713444	29717902	OS10T0468500-01	10	17312261	17316877	GRMZM2G112309_T01	5	30237719	30241622
AX-108902168	76.444	1A	1AS_3314602
AX-108905663	76.444	1A	1AS_3300223
AX-108906515	76.444	1A	1AS_3308942	BRADI2G33190.1	2	33214129	33215057					GRMZM2G014551_T01	6	132678975	132680334	Sb09g006100.1	9	8929929	8930960
AX-108907198	76.444	1A	1AS_3201714
AX-108908719	76.444	1A	1AL_3927159
AX-108909611	76.444	1A	1AL_3938713
AX-108910024	76.444	1A	1AS_3312426					OS02T0518950-01	2	18867075	18869820
AX-108911023	76.444	1A	1AS_3255104	BRADI5G06126.1	5	7966747	7971627
AX-108911844	76.444	1A	1AS_3286304
AX-108913088	76.444	1A	1AS_3289887
AX-108914060	76.444	1A	1AS_3277622
AX-108916048	76.444	1A	1AS_3223356
AX-108916271	76.444	1A	1AS_3291367
AX-108916488	76.444	1A	1AL_3904018	BRADI1G40521.1	1	37191612	37192259
AX-108916508	76.444	1A	1AL_3926601	BRADI3G29040.1	3	30878108	30879603	OS10T0411800-01	10	14330689	14331424	GRMZM2G086906_T01	9	10324545	10325413	Sb10g006620.1	10	6190629	6191467
AX-108918318	76.444	1A	1AS_3253609
AX-108918751	76.444	1A	1DS_1891582	BRADI2G36237.1	2	36655593	36659176	OS05T0145300-01	5	2609407	2612536	GRMZM2G039857_T01	10	89448972	89452374	Sb09g003490.1	9	4026908	4030405
AX-108919794	76.444	1A	1AS_3266000
AX-108921039	76.444	1A	1AS_3307675	BRADI1G41635.1	1	38014384	38015031
AX-108922498	76.444	1A	1AL_3910947	BRADI1G43607.1	1	41412885	41431171	OS06T0281400-01	6	9840913	9857074	GRMZM2G172787_T01	6	119044520	119052236	Sb10g004493.1	10	3980012	4000612
AX-108922862	76.444	1A	1AS_3259740
AX-108923383	76.444	1A	2DL_1967160
AX-108923404	76.444	1A	1AS_3306965
AX-108924914	76.444	1A	1AL_1252769
AX-108925157	76.444	1A	1AS_1289024
AX-108926212	76.444	1A	1AS_3277584
AX-108927078	76.444	1A	1AS_3261166
AX-108927476	76.444	1A	1AL_3921489	BRADI3G27900.1	3	29099458	29103357	OS10T0456800-02	10	16705515	16708492	GRMZM2G144782_T03	1	235547071	235550610	Sb01g020210.1	1	22333204	22337200
AX-108928759	76.444	1A	1AL_3942838	BRADI3G30150.1	3	32167107	32177447									Sb01g017890.1	1	18525782	18528136
AX-108929659	76.444	1A	1AL_3953854
AX-108930142	76.444	1A	1AL_3936822
AX-108930969	76.444	1A	1AL_3885963
AX-108934472	76.444	1A	1AS_3252449
AX-108935035	76.444	1A	1AL_3978810
AX-108935731	76.444	1A	2DL_5089775
AX-108935910	76.444	1A	1AS_3250780													Sb01g017540.1	1	18047895	18058084
AX-108936390	76.444	1A	1AL_3934962	BRADI3G28820.1	3	30460099	30464140	OS10T0478200-01	10	17913831	17917765	GRMZM2G415359_T02	1	231398241	231403913	Sb01g019280.1	1	20515445	20520643
AX-108936456	76.444	1A	1AL_3930932
AX-108937178	76.444	1A	1AL_3945903
AX-108937338	76.444	1A	1AL_3928868	BRADI3G29440.1	3	31508441	31519465	OS10T0488800-02	10	18535332	18539774	GRMZM2G139583_T02	5	26002951	26013715	Sb01g018770.1	1	19620879	19630164
AX-108937426	76.444	1A	1AL_3000394
AX-108937711	76.444	1A	1AS_2430251
AX-108939302	76.444	1A	1AL_3895479
AX-108940062	76.444	1A	1AS_3317113
AX-108940287	76.444	1A	1AS_3315034
AX-108941653	76.444	1A	1AL_3943610	BRADI3G28550.1	3	29916665	29918728	OS05T0299300-01	5	13385142	13391031	GRMZM2G158179_T02	5	29296339	29299396	Sb01g019530.1	1	21190299	21193161
AX-108942198	76.444	1A	1AL_3890701
AX-108943152	76.444	1A	1AL_3881797
AX-108943339	76.444	1A	1AL_3974487	BRADI3G31590.1	3	33830723	33832418	OS10T0523700-01	10	20345304	20347002
AX-108944322	76.444	1A	1AS_3312589
AX-108945628	76.444	1A	1AL_3980541	BRADI3G34070.1	3	36509769	36510904	OS10T0573400-01	10	22766332	22767420	GRMZM2G134731_T01	9	112962505	112963816	Sb01g028330.1	1	49466693	49467869
AX-108945937	76.444	1A	1AS_3294067	BRADI5G03370.1	5	3941400	3943665	OS04T0206600-01	4	7156820	7159820	AC199541.4_FGT002	1	78463581	78465136	Sb01g031560.1	1	54121065	54122504
AX-108946364	76.444	1A	1AL_3972253	BRADI2G06250.1	2	4690824	4691851	OS01T0140500-01	1	2137800	2138539	GRMZM2G041238_T01	8	13556862	13557847	Sb03g006610.1	3	6807111	6807946
AX-108947000	76.444	1A	1AL_3872471	BRADI4G07197.1	4	6106623	6109151
AX-108947429	76.444	1A	1AS_3312245	BRADI2G32210.1	2	32208409	32210261	OS08T0193900-01	8	5474996	5477814					Sb07g005580.1	7	7729700	7732164
AX-108947440	76.444	1A	1AS_3274254
AX-108947946	76.444	1A	1AL_3913677
AX-108948852	76.444	1A	1AS_3293236
AX-108948975	76.444	1A	1AL_3945457	BRADI3G61082.1	3	59812223	59814124	OS10T0471350-01	10	17475528	17484166	GRMZM2G399212_T01	1	233246960	233272097	Sb01g019570.1	1	21294840	21298288
AX-108950008	76.444	1A	1AL_3914435
AX-108951979	76.444	1A	1AL_3977150
AX-108953083	76.444	1A	1AL_3928376	BRADI3G24695.1	3	24381457	24382104	OS02T0522300-02	2	19047984	19050754
AX-108953422	76.444	1A	1AS_3288990	BRADI2G31990.1	2	32061410	32065808	OS05T0218400-01	5	7279432	7284634	GRMZM2G416308_T03	8	111150751	111155324	Sb09g007240.1	9	12097001	12102342
AX-108955228	76.444	1A	1AL_3876780
AX-108955313	76.444	1A	1AL_3935254	BRADI1G64710.1	1	63908682	63909481	OS03T0302850-00	3	10677857	10678234	GRMZM2G003738_T01	9	136631884	136632997
AX-108955982	76.444	1A	1AS_3258484
AX-108956278	76.444	1A	1AS_3291141
AX-108956292	76.444	1A	1AS_3298059
AX-108956443	76.444	1A	1AS_3262571
AX-108956572	76.444	1A	1AL_3904018	BRADI1G40521.1	1	37191612	37192259
AX-108957286	76.444	1A	1AS_3305873
AX-108957903	76.444	1A	1AS_3250984
AX-108959052	76.444	1A	1AS_2509598
AX-108961587	76.444	1A	1AS_3313096
AX-108962351	76.444	1A	1AL_3907311
AX-108962514	76.444	1A	1AS_3259124	BRADI3G26400.2	3	27095649	27108216	OS10T0412050-00	10	14348848	14353676	GRMZM2G326677_T01	1	242085772	242101942	Sb01g022190.1	1	27268034	27283485
AX-108962907	76.444	1A	1AL_3929866	BRADI3G28367.1	3	29705268	29708569	OS10T0467900-01	10	17267138	17273224
AX-108963398	76.444	1A	1AS_3289757
AX-108963449	76.444	1A	1AL_3880601
AX-108963960	76.444	1A	1AS_982232
AX-108964627	76.444	1A	1AS_3301509	BRADI2G31720.1	2	31639027	31647217					GRMZM5G877040_T01	Mt	63562	64041
AX-108964866	76.444	1A	1AS_3307837
AX-108967639	76.444	1A	1AS_3253585
AX-108968004	76.444	1A	1AL_3919575
AX-108968010	76.444	1A	1AS_3311862
AX-108968486	76.444	1A	1AL_3910254	BRADI3G29007.1	3	30850405	30852986	OS10T0481400-02	10	18150877	18152860	GRMZM5G800835_T01	5	27584416	27585178	Sb01g019080.1	1	20124386	20126981
AX-108969283	76.444	1A	1AS_3273177
AX-108970079	76.444	1A	1AL_3936026	BRADI3G29230.1	3	31130380	31132403	OS10T0484800-01	10	18316329	18318605	GRMZM2G380650_T02	1	229958908	229962459	Sb01g018950.1	1	19886314	19890009
AX-108970205	76.444	1A	1AS_3280475	BRADI2G31910.1	2	31948970	31954404	OS05T0222200-02	5	7492742	7498163	GRMZM2G157564_T02	8	111349836	111356748	Sb09g007330.1	9	12628569	12633952
AX-108970743	76.444	1A	1AS_3250006	BRADI2G33510.1	2	33641433	33643613	OS05T0184901-01	5	5187764	5189754	GRMZM2G163533_T01	8	107719943	107721644	Sb09g005770.1	9	7831338	7832945
AX-108971527	76.444	1A	1AS_3298194													Sb06g029360.1	6	58003570	58005995
AX-108973273	76.444	1A	1AS_3284463
AX-108973947	76.444	1A	1AS_3295302	BRADI2G35890.1	2	36295967	36296707	OS05T0149100-01	5	2806170	2807237	GRMZM2G022266_T01	2	208064065	208065775	Sb09g003770.1	9	4253896	4254951
AX-108974862	76.444	1A	1AS_3300272
AX-108974871	76.444	1A	1AS_3256586	BRADI3G45620.1	3	47639825	47641356	OS05T0159200-01	5	3492717	3496759	GRMZM2G048200_T01	8	125000018	125004014	Sb09g004550.1	9	5528861	5532925
AX-108974952	76.444	1A	1AS_2747811	BRADI2G31920.1	2	31964638	31969004	OS01T0750500-01	1	31453335	31457548	GRMZM2G157332_T07	8	111332239	111333481	Sb09g007310.1	9	12271454	12276979
AX-108977046	76.444	1A	1AS_3284288
AX-108977909	76.444	1A	1AS_3316345
AX-108978947	76.444	1A	1AS_3312426					OS02T0518950-01	2	18867075	18869820
AX-108980909	76.444	1A	1AS_3250340	BRADI2G34290.1	2	34333862	34337499	OS05T0171050-01	5	4256062	4258888	GRMZM2G438378_T01	6	128905006	128908832	Sb09g005220.1	9	6676910	6679068
AX-108982477	76.444	1A	1AL_3959916	BRADI3G30540.1	3	32684793	32688767	OS01T0112400-01	1	645598	646722	GRMZM2G176209_T01	1	223906865	223910808	Sb01g017230.1	1	17661019	17666112
AX-108983953	76.444	1A	1AL_3947392	BRADI3G30530.1	3	32676712	32679217	OS10T0513300-01	10	19801017	19803677	GRMZM2G002898_T02	1	223889118	223891904	Sb01g017226.1	1	17648978	17650693
AX-108984000	76.444	1A	1AS_2212030	BRADI3G59620.3	3	58739026	58740959	OS08T0422300-01	8	20223783	20226539
AX-108984639	76.444	1A	1AS_3296042	BRADI3G23020.1	3	22278168	22289286	OS10T0198600-01	10	6868486	6878295	GRMZM2G084928_T01	2	1815004	1821170	Sb06g032780.1	6	60884294	60890159
AX-108984979	76.444	1A	1AL_3929574	BRADI3G29840.1	3	31885014	31889215	OS10T0494000-01	10	18754188	18758086	GRMZM2G057451_T02	1	228209191	228213282	Sb01g018380.1	1	19111899	19116076
AX-108986511	76.444	1A	1AL_3877049	BRADI3G31430.1	3	33578383	33584605	OS10T0521300-01	10	20166188	20170797	GRMZM2G064804_T02	1	80065673	80093376	Sb01g031260.1	1	53822659	53833404
AX-108987011	76.444	1A	1AS_3314970	BRADI2G33900.1	2	33960258	33962044	OS05T0180500-01	5	4837556	4839806	GRMZM2G066341_T04	6	131023247	131025225	Sb09g005550.1	9	7321455	7322958
AX-108989035	76.444	1A	1AL_3979159	BRADI3G27190.1	3	28121657	28124440	OS10T0432300-01	10	15424832	15427433	GRMZM2G092916_T01	1	6826051	6827994	Sb01g021297.1	1	24822730	24825076
AX-108990252	76.444	1A	1AL_3952587	BRADI3G31560.1	3	33800250	33800816	OS10T0522800-01	10	20278007	20278573	GRMZM2G389196_T01	1	80674661	80674846
AX-108990878	76.444	1A	1AL_3959936	BRADI4G05460.1	4	4566660	4571260
AX-108992685	76.444	1A	1AS_3306317	BRADI2G33980.1	2	34057152	34059364	OS05T0179300-01	5	4735060	4737046	GRMZM2G108714_T01	6	128235896	128238208	Sb03g003830.1	3	4086172	4087973
AX-108996983	76.444	1A	1AL_3928868	BRADI3G29440.1	3	31508441	31519465	OS10T0488800-02	10	18535332	18539774	GRMZM2G139583_T02	5	26002951	26013715	Sb01g018770.1	1	19620879	19630164
AX-108998820	76.444	1A	1AL_3979159	BRADI3G27190.1	3	28121657	28124440	OS10T0432300-01	10	15424832	15427433	GRMZM2G092916_T01	1	6826051	6827994	Sb01g021297.1	1	24822730	24825076
AX-108999030	76.444	1A	1AS_486612	BRADI2G32607.1	2	32545714	32551208	OS05T0207700-02	5	6666500	6671865	GRMZM2G098747_T02	6	131506619	131511775	Sb09g006470.1	9	10314259	10319552
AX-108999820	76.444	1A	1AS_3282279	BRADI3G23040.3	3	22298436	22302122	OS10T0203000-01	10	7334830	7338831	GRMZM2G048205_T07	5	39823049	39826674	Sb01g024860.1	1	40252596	40260946
AX-109002722	76.444	1A	1AS_3250340	BRADI2G34290.1	2	34333862	34337499	OS05T0171050-01	5	4256062	4258888	GRMZM2G438378_T01	6	128905006	128908832	Sb09g005220.1	9	6676910	6679068
AX-109003449	76.444	1A	1AL_3657890	BRADI3G28390.1	3	29740626	29742135	OS01T0362000-01	1	14752203	14754630	GRMZM2G412373_T01	5	30224746	30227108	Sb08g021360.1	8	52970088	52971579
AX-109003917	76.444	1A	1AL_3949241	BRADI3G28605.1	3	30000665	30021194	OS02T0664100-00	2	26933477	26941903	GRMZM2G370162_T02	5	214676254	214699598	Sb04g036540.1	4	66313213	66334504
AX-109005390	76.444	1A	1AL_3915626	BRADI3G29780.1	3	31826032	31827224	OS10T0492500-01	10	18700552	18702339	GRMZM2G305446_T02	5	25531005	25531610	Sb01g018430.1	1	19171664	19172991
AX-109006984	76.444	1A	1AS_3272787	BRADI3G44197.1	3	45887160	45907102	OS02T0511900-00	2	18348858	18357419	GRMZM2G011631_T03	5	164382355	164401736	Sb04g020730.1	4	48773571	48796851
AX-109007397	76.444	1A	1AL_3957191	BRADI2G42996.1	2	43459460	43462582	OS10T0415900-01	10	14549359	14555547	GRMZM2G046021_T01	5	33838765	33844703	Sb01g021950.1	1	26677829	26682885
AX-109010345	76.444	1A	1AL_3959936	BRADI4G05460.1	4	4566660	4571260
AX-109011757	76.444	1A	1AS_3253596	BRADI2G34430.1	2	34513457	34517130	OS01T0168400-01	1	3501094	3504775	GRMZM2G141216_T02	8	16702936	16706354	Sb03g004656.1	3	4964059	4965328
AX-109012066	76.444	1A	1AL_1879687	BRADI3G23140.3	3	22451312	22455063	OS08T0282000-01	8	11055447	11062439	GRMZM2G138429_T06	9	113542224	113543288	Sb01g028500.2	1	49703058	49706020
AX-109012173	76.444	1A	1AL_3844256	BRADI3G29790.1	3	31828243	31831611	OS10T0492800-01	10	18703209	18706226	GRMZM2G104012_T01	1	228457083	228462346	Sb01g018420.1	1	19159690	19162933
AX-109013059	76.444	1A	1DS_1906839	BRADI2G34290.1	2	34333862	34337499	OS05T0171050-01	5	4256062	4258888	GRMZM2G438378_T01	6	128905006	128908832	Sb09g005220.1	9	6676910	6679068
AX-109013490	76.444	1A	1AL_1879687	BRADI3G23140.3	3	22451312	22455063	OS08T0282000-01	8	11055447	11062439	GRMZM2G138429_T06	9	113542224	113543288	Sb01g028500.2	1	49703058	49706020
AX-109013945	76.444	1A	1AS_3299240	BRADI2G33370.1	2	33452119	33454114	OS05T0187500-00	5	5365121	5366701	GRMZM2G170766_T01	8	108338931	108340745	Sb09g005870.1	9	8211995	8213813
AX-109017373	76.444	1A	1AL_3977019	BRADI3G27252.1	3	28203645	28211267	OS10T0437200-01	10	15637609	15644444	GRMZM2G118917_T02	1	238384036	238403458	Sb01g021230.1	1	24757813	24764766
AX-109027623	76.444	1A	1AL_3959916	BRADI3G30540.1	3	32684793	32688767	OS01T0112400-01	1	645598	646722	GRMZM2G176209_T01	1	223906865	223910808	Sb01g017230.1	1	17661019	17666112
AX-109028676	76.444	1A	1AS_3271702	BRADI2G33630.1	2	33746667	33747468	OS05T0182000-01	5	4936626	4937468	GRMZM2G000777_T01	8	89037640	89038603	Sb09g005620.1	9	7508568	7509026
AX-109030421	76.444	1A	1AL_3933581	BRADI3G29410.1	3	31451038	31453949	OS10T0488100-01	10	18475042	18484780	GRMZM2G014676_T01	1	229628477	229632696	Sb01g018810.1	1	19732329	19735928
AX-109032427	76.444	1A	1AS_3314330
AX-109033129	76.444	1A	1AS_3297629
AX-109033648	76.444	1A	1AL_3952625
AX-109034127	76.444	1A	1AS_3259567
AX-109034284	76.444	1A	1AS_3232175
AX-109034603	76.444	1A	1AS_3315002	BRADI2G33690.1	2	33831460	33834758									Sb09g005560.1	9	7330224	7331661
AX-109035342	76.444	1A	1AS_3277674													Sb05g005061.1	5	6728086	6730961
AX-109035697	76.444	1A	1AS_3278792	BRADI5G06126.1	5	7966747	7971627
AX-109035757	76.444	1A	1AL_3957133
AX-109036583	76.444	1A	1AL_3891566
AX-109036696	76.444	1A	1AL_3928901
AX-109040288	76.444	1A	1AL_3938680
AX-109041305	76.444	1A	1AS_3270047
AX-109041384	76.444	1A	1AL_3876898
AX-109041409	76.444	1A	1AL_3877066
AX-109042758	76.444	1A	1AS_3294478
AX-109042869	76.444	1A	1AL_3919575
AX-109043096	76.444	1A	1AS_3253199
AX-109043223	76.444	1A	5BS_1509746
AX-109043603	76.444	1A	1AS_3295684	BRADI2G33350.1	2	33435589	33436272	OS05T0188100-01	5	5414839	5415464	GRMZM2G441656_T01	6	130064006	130065055	Sb09g005910.1	9	8286230	8287286
AX-109043698	76.444	1A	1AS_3285309
AX-109043719	76.444	1A	1AS_3286266
AX-109043743	76.444	1A	1AS_3302111
AX-109044271	76.444	1A	1AS_3285187
AX-109044272	76.444	1A	1AL_3875203
AX-109044285	76.444	1A	1AS_3290028
AX-109044362	76.444	1A	1AS_3267112
AX-109045568	76.444	1A	1AS_3269381
AX-109049906	76.444	1A	1AS_3306957
AX-109052393	76.444	1A	1AS_3250090
AX-109055808	76.444	1A	1AS_3269691
AX-109056920	76.444	1A	1AL_3887396	BRADI3G28937.3	3	30710004	30719658	OS10T0479800-01	10	18038745	18040810	GRMZM2G069976_T01	1	230860632	230873366	Sb01g019140.1	1	20283417	20293022
AX-109057721	76.444	1A	1AS_3250044
AX-109058508	76.444	1A	1AS_3274251
AX-109059081	76.444	1A	1AL_3874947	BRADI2G40377.1	2	40310049	40314710									Sb05g016005.1	5	34647996	34661967
AX-109059095	76.444	1A	1AS_3316549
AX-109059296	76.444	1A	1AS_3311633	BRADI2G31260.1	2	31088817	31092385	OS05T0316133-00	5	14598149	14604903	GRMZM5G813470_T02	10	10887771	10892040	Sb08g004950.1	8	6214761	6218215
AX-109059530	76.444	1A	1AL_3904693
AX-109060519	76.444	1A	1AL_3880646
AX-109060850	76.444	1A	1AS_3227235
AX-109060964	76.444	1A	1AS_3316402
AX-109061518	76.444	1A	1AS_3315365
AX-109061577	76.444	1A	1AS_3257756
AX-109061662	76.444	1A	1AS_3284163
AX-109062007	76.444	1A	1AS_3267950					OS03T0788650-00	3	32757381	32760425	GRMZM2G019121_T01	5	75965462	75969666	Sb01g005770.1	1	4763330	4766955
AX-109062333	76.444	1A	1AS_3305351
AX-109062434	76.444	1A	1AL_3973301
AX-109063186	76.444	1A	1AL_3871246	BRADI3G19460.1	3	18278754	18281925
AX-109063263	76.444	1A	1AS_2408337
AX-109063407	76.444	1A	1AL_3900445
AX-109072042	76.444	1A	1AS_660865
AX-109073540	76.444	1A	1AL_3896393
AX-109074070	76.444	1A	1AS_3316522	BRADI2G06250.1	2	4690824	4691851	OS12T0150100-01	12	2460638	2461309	GRMZM2G315088_T01	4	49434561	49435526	Sb03g006610.1	3	6807111	6807946
AX-109074332	76.444	1A	1AL_3875958
AX-109075453	76.444	1A	1AS_3281056
AX-109075691	76.444	1A	1AS_3263329
AX-109076821	76.444	1A	1AS_3313241
AX-109077168	76.444	1A	1AS_3315877	BRADI3G60550.1	3	59431837	59437030	OS08T0495800-02	8	24475228	24479497					Sb04g038310.1	4	67747475	67752489
AX-109077709	76.444	1A	1AS_1969223
AX-109077876	76.444	1A	1AL_3940129
AX-109078622	76.444	1A	1AL_3945125
AX-109079155	76.444	1A	1AS_3307967	BRADI2G34770.1	2	34832318	34835891	OS01T0328700-01	1	12655016	12658349	GRMZM2G462140_T01	3	59845170	59852663	Sb09g004610.1	9	5584133	5587798
AX-109079516	76.444	1A	1AS_3302166
AX-109081156	76.444	1A	1AL_3959044
AX-109081557	76.444	1A	1AS_2653249
AX-109081848	76.444	1A	1AL_3969003	BRADI3G59270.1	3	58497602	58501064	OS03T0171600-03	3	3834959	3836735	AC149829.2_FGT006	9	151415830	151417116	Sb01g022460.1	1	28562052	28565140
AX-109082482	76.444	1A	1AS_3296232
AX-109082495	76.444	1A	1AS_3250640
AX-109083206	76.444	1A	1AS_3315225
AX-109083423	76.444	1A	1AS_3259199
AX-109083896	76.444	1A	1AS_3272183
AX-109084564	76.444	1A	1AS_3278030
AX-109085065	76.444	1A	1AL_3944462
AX-109085331	76.444	1A	1AL_3977052
AX-109085477	76.444	1A	1AL_3115625													Sb07g000722.1	7	551607	553079
AX-109086148	76.444	1A	1AS_3290522
AX-109090924	76.444	1A	1AL_3914078	BRADI1G39215.1	1	35805757	35806008	OS03T0659233-00	3	25801218	25801469	GRMZM2G108467_T01	10	90328039	90330214
AX-109091647	76.444	1A	1AL_3976959
AX-109092488	76.444	1A	1AL_3932476
AX-109093911	76.444	1A	1AS_3312338
AX-109102332	76.444	1A	1AL_3945584	BRADI3G23230.2	3	22683854	22691094					GRMZM2G146994_T04	1	244814483	244817455	Sb01g023260.3	1	31100644	31107271
AX-109102857	76.444	1A	1AL_3894899													Sb01g024853.1	1	40220967	40221557
AX-109106107	76.444	1A	1AS_3315721	BRADI3G24695.1	3	24381457	24382104
AX-109106118	76.444	1A	1AS_2477334
AX-109106152	76.444	1A	1AL_3914188
AX-109107472	76.444	1A	1AL_3897070
AX-109107539	76.444	1A	1AS_2842840	BRADI1G58500.1	1	57316938	57319634	OS08T0333500-00	8	14779988	14782859					Sb02g003150.1	2	3440014	3443734
AX-109107808	76.444	1A	1AS_3316572	BRADI2G06250.1	2	4690824	4691851	OS01T0140500-01	1	2137800	2138539	GRMZM2G315088_T01	4	49434561	49435526	Sb03g006610.1	3	6807111	6807946
AX-109109164	76.444	1A	1AL_3886354
AX-109109805	76.444	1A	1AS_3249847
AX-109186628	76.444	1A	1DS_1910333					OS05T0299700-01	5	13421645	13424003
AX-109270203	76.444	1A	1AS_3316565
AX-109270338	76.444	1A	1AS_3268480
AX-109270650	76.444	1A	1AL_2881680
AX-109271030	76.444	1A	1AL_3971952	BRADI3G28060.1	3	29398525	29410825	OS10T0462800-01	10	17045515	17047559	GRMZM2G116526_T01	1	234851248	234877384	Sb01g020030.1	1	21971283	21975547
AX-109272757	76.444	1A	1AS_2175519	BRADI2G31100.1	2	30844205	30850691	OS05T0292200-01	5	12865994	12872391	GRMZM2G329033_T01	6	134591079	134591535	Sb04g029230.1	4	59237698	59239930
AX-109273209	76.444	1A	1AL_3922704					OS08T0410950-00	8	19657861	19659417
AX-109274452	76.444	1A	1AS_3215411
AX-109274706	76.444	1A	1AS_3291825	BRADI4G45065.1	4	48247704	48260440
AX-109274798	76.444	1A	1AL_3914381									GRMZM2G052403_T01	2	231279315	231287945	Sb05g026170.1	5	59840065	59850365
AX-109275346	76.444	1A	1AL_3979852	BRADI3G44490.1	3	46448887	46449916
AX-109277222	76.444	1A	1AL_3974455
AX-109277591	76.444	1A	1AS_385765
AX-109279139	76.444	1A	1AS_3256133	BRADI2G33682.1	2	33814330	33819102	OS05T0181000-01	5	4877623	4883589	GRMZM2G023232_T01	6	130528209	130534334	Sb09g005580.1	9	7378396	7384532
AX-109280339	76.444	1A	1AL_3942655	BRADI3G28907.1	3	30674716	30682625	OS10T0479600-01	10	18006974	18009702	GRMZM2G048434_T07	1	230944046	230948592	Sb01g019160.1	1	20318143	20321128
AX-109280345	76.444	1A	1AS_3285301	BRADI2G34660.1	2	34715023	34717518	OS05T0163400-03	5	3718368	3725296	GRMZM2G118344_T05	6	124840713	124850613	Sb09g004760.1	9	5785558	5792895
AX-109281771	76.444	1A	1AS_3284247	BRADI2G40377.1	2	40310049	40314710
AX-109282074	76.444	1A	1AS_3315485	BRADI2G31870.1	2	31847634	31854269	OS05T0228400-02	5	7802686	7809250	GRMZM2G030123_T03	6	133066688	133069880	Sb09g007650.1	9	13765819	13773413
AX-109283095	76.444	1A	1AL_3924947	BRADI3G28050.1	3	29387174	29390266	OS07T0170800-01	7	3745385	3749974	GRMZM2G139066_T02	5	31041943	31046303	Sb01g020050.1	1	21978954	21983090
AX-109283616	76.444	1A	1AS_3267688	BRADI2G33340.1	2	33415938	33417275	OS05T0188700-01	5	5446772	5448502	GRMZM2G436730_T01	6	130024213	130025681	Sb09g005930.1	9	8363527	8365168
AX-109283837	76.444	1A	1AL_3672643
AX-109285175	76.444	1A	1AL_3945996
AX-109286818	76.444	1A	1AL_3893904
AX-109286819	76.444	1A	1AL_3896015	BRADI1G35630.1	1	31211499	31215114	OS12T0568800-02	12	23405408	23407853	GRMZM2G138419_T01	1	151744495	151749633
AX-109288187	76.444	1A	1AL_3928901
AX-109289579	76.444	1A	1AS_3304909
AX-109289763	76.444	1A	1AS_3312389	BRADI4G43685.1	4	47301228	47302094
AX-109289773	76.444	1A	1AS_3316288
AX-109290428	76.444	1A	1AS_2527692
AX-109290632	76.444	1A	1AL_3872471	BRADI4G07197.1	4	6106623	6109151
AX-109291438	76.444	1A	1AL_3951047
AX-109291684	76.444	1A	1AL_3888280	BRADI3G29130.2	3	31058765	31061516	OS10T0483500-01	10	18270328	18274523	GRMZM2G404443_T01	1	230073700	230077262	Sb01g019000.1	1	19986326	19990787
AX-109293632	76.444	1A	1AS_3292073	BRADI3G28877.1	3	30607293	30608878					GRMZM2G134716_T07	7	149973796	149981601	Sb01g019200.1	1	20399111	20401026
AX-109293792	76.444	1A	1AL_3932243	BRADI3G29590.1	3	31685077	31689231	OS10T0489900-01	10	18591175	18595632	GRMZM2G032209_T02	2	5107110	5110123	Sb01g018570.1	1	19350541	19354414
AX-109293895	76.444	1A	1AL_3840377	BRADI3G29180.1	3	31097162	31098877	OS10T0484300-01	10	18297933	18300228	GRMZM5G818978_T02	3	8603167	8604942	Sb03g003430.1	3	3640718	3642439
AX-109293957	76.444	1A	1AL_3878148
AX-109294854	76.444	1A	1AS_3298985
AX-109296431	76.444	1A	1AL_3902382
AX-109297152	76.444	1A	1AS_3316819
AX-109299772	76.444	1A	1AS_3283712	BRADI3G21287.2	3	20332155	20339863	OS10T0118900-01	10	1193347	1194794	GRMZM2G090887_T01	1	113883585	113889208	Sb01g026860.1	1	45970202	45972016
AX-109300521	76.444	1A	1AL_2583628
AX-109301326	76.444	1A	1AL_3877170
AX-109301570	76.444	1A	1AS_1333750	BRADI3G61082.1	3	59812223	59814124	OS10T0346600-00	10	10411380	10418438	GRMZM2G303631_T04	5	39001476	39018329	Sb0013s004040.1	GL002607.1	1017767	1021206
AX-109302290	76.444	1A	1AL_3960009	BRADI3G28150.3	3	29520773	29526614	OS10T0464100-01	10	17120644	17124734	GRMZM2G058345_T01	5	30967094	30972320	Sb01g019930.1	1	21856281	21860133
AX-109302419	76.444	1A	1AL_3943891	BRADI3G26410.2	3	27110815	27118413	OS10T0412100-01	10	14357065	14362380	GRMZM2G118467_T04	1	241962723	241968561	Sb01g022180.1	1	27257828	27263920
AX-109302583	76.444	1A	1AL_3965096
AX-109303270	76.444	1A	1AL_3115625													Sb07g000722.1	7	551607	553079
AX-109304295	76.444	1A	1AL_3975239
AX-109304652	76.444	1A	1AL_3940555	BRADI2G06250.1	2	4690824	4691851	OS01T0140500-01	1	2137800	2138539	GRMZM2G041238_T01	8	13556862	13557847	Sb03g006610.1	3	6807111	6807946
AX-109306507	76.444	1A	1AL_3886721	BRADI3G28460.1	3	29794680	29799909	OS10T0471100-01	10	17448995	17454855	GRMZM2G066578_T02	5	29918119	29922211	Sb01g019590.1	1	21370083	21376042
AX-109307763	76.444	1A	1AS_3315618
AX-109308264	76.444	1A	1AS_2996300
AX-109308451	76.444	1A	1AL_3901834	BRADI3G22897.2	3	22150847	22158430	OS10T0188100-03	10	6080212	6087779	GRMZM2G014180_T04	5	40103827	40128576	Sb0013s009080.1	GL002607.1	2533882	2536464
AX-109308528	76.444	1A	1AL_3916273
AX-109309834	76.444	1A	1AS_3272517
AX-109310058	76.444	1A	1AS_1907839	BRADI2G17770.1	2	15813106	15815622
AX-109310804	76.444	1A	1AS_1640034
AX-109311975	76.444	1A	1AS_3297879	BRADI2G40377.1	2	40310049	40314710									Sb06g004067.1	6	9289081	9292132
AX-109312527	76.444	1A	1AL_1369592
AX-109312699	76.444	1A	1AL_3914539
AX-109312705	76.444	1A	1AS_3297763
AX-109313502	76.444	1A	1AS_3284288
AX-109313975	76.444	1A	1AS_3301509	BRADI2G31720.1	2	31639027	31647217					GRMZM5G877040_T01	Mt	63562	64041
AX-109315071	76.444	1A	1AS_3262782
AX-109315230	76.444	1A	1AL_3883068
AX-109315437	76.444	1A	1AS_3279268
AX-109315657	76.444	1A	1AS_2862471
AX-109316295	76.444	1A	1AS_3310274	BRADI2G31570.1	2	31377190	31383477	OS05T0232500-01	5	8034111	8039392	GRMZM2G122003_T01	8	28851411	28857733	Sb09g007960.1	9	14649163	14655044
AX-109316530	76.444	1A	1AL_3929773	BRADI3G29580.1	3	31674184	31675032	OS10T0490666-00	10	18631316	18631966	GRMZM2G429533_T01	1	229069046	229069721	Sb01g018690.1	1	19522762	19523178
AX-109316606	76.444	1A	1DS_1916017	BRADI2G33090.1	2	33124438	33129851	OS05T0199500-02	5	6191386	6196093	GRMZM2G022768_T02	8	91588208	91592778	Sb09g006190.1	9	9112074	9116555
AX-109319505	76.444	1A	1AS_3294713
AX-109320123	76.444	1A	1AS_3305046													Sb03g012885.1	3	15585271	15585612
AX-109320783	76.444	1A	1AL_3951743
AX-109321171	76.444	1A	1AL_3975966	BRADI3G03030.1	3	1939316	1943073	OS02T0133200-01	2	1748459	1753122					Sb04g002760.1	4	2595621	2598363
AX-109323905	76.444	1A	1AS_1077341
AX-109323965	76.444	1A	1AS_3310601
AX-109325133	76.444	1A	1AL_3884646	BRADI2G12850.1	2	11221210	11226549	OS01T0362100-01	1	14754835	14764507	GRMZM2G031568_T01	3	67694182	67699591	Sb03g014690.1	3	19959628	19965604
AX-109325369	76.444	1A	1AL_3894314
AX-109326208	76.444	1A	1AS_3314220
AX-109326351	76.444	1A	1AL_3915626	BRADI3G29780.1	3	31826032	31827224	OS10T0492500-01	10	18700552	18702339	GRMZM2G305446_T02	5	25531005	25531610	Sb01g018430.1	1	19171664	19172991
AX-109327591	76.444	1A	1AL_3921070
AX-109328856	76.444	1A	1AL_3915626	BRADI3G29780.1	3	31826032	31827224	OS10T0492500-01	10	18700552	18702339	GRMZM2G305446_T02	5	25531005	25531610	Sb01g018430.1	1	19171664	19172991
AX-109329139	76.444	1A	1AL_3958702	BRADI3G29470.1	3	31541243	31549034	OS10T0489100-01	10	18548196	18552718	GRMZM2G160752_T02	1	229169788	229171472	Sb01g018730.1	1	19588103	19594927
AX-109329607	76.444	1A	1AL_3846208	BRADI3G29830.1	3	31881798	31884950	OS10T0493850-00	10	18750657	18753568	GRMZM2G095492_T01	1	228255930	228259232	Sb01g018390.1	1	19119369	19122818
AX-109330049	76.444	1A	1AL_439210
AX-109330787	76.444	1A	1AS_2816575					OS06T0726800-01	6	30915125	30918862
AX-109333448	76.444	1A	1AL_3934556					OS01T0533100-00	1	19275013	19282465
AX-109333769	76.444	1A	1AS_3315124
AX-109333962	76.444	1A	1AL_3886553													Sb10g021240.1	10	46847768	46849624
AX-109334090	76.444	1A	1AS_3315877	BRADI3G60550.1	3	59431837	59437030	OS08T0495800-02	8	24475228	24479497					Sb04g038310.1	4	67747475	67752489
AX-109334329	76.444	1A	1AS_471061
AX-109334401	76.444	1A	1AL_3948391
AX-109334862	76.444	1A	1AL_3657890	BRADI3G28390.1	3	29740626	29742135	OS01T0362000-01	1	14752203	14754630	GRMZM2G412373_T01	5	30224746	30227108	Sb08g021360.1	8	52970088	52971579
AX-109335009	76.444	1A	1AS_3274203
AX-109335959	76.444	1A	1AL_3980393
AX-109336723	76.444	1A	1AL_3927983
AX-109337315	76.444	1A	1AL_2424258
AX-109337341	76.444	1A	1AL_3968469
AX-109338066	76.444	1A	1AS_3296042	BRADI3G23020.1	3	22278168	22289286	OS10T0198600-01	10	6868486	6878295	GRMZM2G084928_T01	2	1815004	1821170	Sb06g032780.1	6	60884294	60890159
AX-109340071	76.444	1A	1AS_3260797
AX-109342227	76.444	1A	1AS_3252288	BRADI3G03440.1	3	2234266	2236113	OS05T0307200-00	5	13930297	13932703	GRMZM2G326263_T01	7	171082515	171085303	Sb02g041810.1	2	75558932	75561173
AX-109343357	76.444	1A	1AS_3287435
AX-109344571	76.444	1A	1AS_3316608	BRADI4G43517.3	4	47191048	47206500	OS11T0137300-02	11	1723822	1735111
AX-109345016	76.444	1A	1AL_3913118	BRADI1G61057.1	1	60432475	60444047
AX-109345694	76.444	1A	1AL_3883759	BRADI3G29810.4	3	31844075	31849869	OS10T0493600-03	10	18733486	18740916	GRMZM2G346455_T05	1	228312873	228318304	Sb01g018400.1	1	19132571	19139966
AX-109345926	76.444	1A	1AS_3272718
AX-109346511	76.444	1A	1AL_3887396	BRADI3G28937.3	3	30710004	30719658	OS10T0479800-01	10	18038745	18040810	GRMZM2G069976_T01	1	230860632	230873366	Sb01g019140.1	1	20283417	20293022
AX-109346726	76.444	1A	1AL_807598	BRADI2G30447.2	2	30112445	30117300
AX-109347904	76.444	1A	1AS_1763295
AX-109348662	76.444	1A	1AS_3270264	BRADI5G27200.1	5	28076678	28077765	OS04T0688200-01	4	35192194	35193779	GRMZM2G108123_T01	2	25497197	25499077	Sb06g033870.1	6	61805915	61807433
AX-109348709	76.444	1A	1AS_1156247	BRADI2G36230.1	2	36645895	36649705	OS05T0270200-01	5	10883466	10886687	GRMZM2G109818_T01	5	88695793	88701952	Sb04g005160.1	4	5012032	5017204
AX-109348926	76.444	1A	1AL_3921111	BRADI2G31680.1	2	31601187	31603038	OS05T0241400-01	5	8616503	8618486	GRMZM2G306255_T01	6	162846251	162848017	Sb09g008160.1	9	15420380	15421648
AX-109350258	76.444	1A	1AS_3302211
AX-109351018	76.444	1A	1AL_3928007
AX-109352130	76.444	1A	2DL_5408970
AX-109352215	76.444	1A	1AS_2193656
AX-109352454	76.444	1A	1AS_3287159	BRADI2G31107.1	2	30874552	30880183	OS05T0302300-01	5	13573857	13579653	GRMZM2G044301_T01	6	134321285	134327453	Sb02g000900.1	2	731827	735359
AX-109353936	76.444	1A	1AL_3918647
AX-109355153	76.444	1A	1AL_3874145
AX-109356616	76.444	1A	1AS_3267727	BRADI2G32577.1	2	32497996	32501548	OS05T0208550-00	5	6721224	6727270	GRMZM2G051619_T01	6	131338805	131342645	Sb09g006490.2	9	10392774	10397318
AX-109357634	76.444	1A	1AS_529860	BRADI2G31870.1	2	31847634	31854269	OS05T0228400-01	5	7802746	7810387	GRMZM2G030123_T02	6	133073254	133073920	Sb09g007650.1	9	13765819	13773413
AX-109358127	76.444	1A	1AL_3900113					OS03T0171600-03	3	3834959	3836735	GRMZM2G017805_T03	5	35291413	35295045
AX-109358266	76.444	1A	1AS_3299613
AX-109358545	76.444	1A	1AL_3897948													Sb06g002545.1	6	4897594	4897719
AX-109359864	76.444	1A	1AS_3305796
AX-109360059	76.444	1A	1AL_3918444	BRADI3G28920.1	3	30684574	30688793
AX-109360159	76.444	1A	1AL_3942201	BRADI3G20790.1	3	19776635	19789014	OS10T0160000-01	10	3831561	3841402					Sb01g025350.1	1	41324121	41333673
AX-109362190	76.444	1A	1AL_3882502
AX-109362288	76.444	1A	1AL_3921628
AX-109363234	76.444	1A	1AS_3270577
AX-109363311	76.444	1A	1AS_1831553
AX-109363703	76.444	1A	1AS_3273532
AX-109364819	76.444	1A	1AL_3895277	BRADI4G32590.1	4	38235811	38239586					GRMZM2G034065_T02	7	128151147	128156682	Sb02g027060.1	2	62310147	62314244
AX-109365324	76.444	1A	1AS_1641167
AX-109365345	76.444	1A	1AS_3264737
AX-109365857	76.444	1A	1AS_3259129	BRADI2G05700.2	2	4175584	4181482	OS01T0191300-03	1	4879215	4885839	GRMZM2G112681_T01	8	20832776	20839314	Sb03g003170.1	3	3264731	3270348
AX-109365904	76.444	1A	1AS_2737964
AX-109366335	76.444	1A	1AS_3256354
AX-109367107	76.444	1A	1AS_3275664
AX-109368527	76.444	1A	1AL_3877167	BRADI3G27920.2	3	29155199	29159967	OS10T0457000-01	10	16750745	16755109	GRMZM2G170699_T01	1	235504527	235508830	Sb01g020190.1	1	22323952	22327402
AX-109368749	76.444	1A	1AL_3870744	BRADI3G28100.1	3	29473511	29475129	OS10T0463200-01	10	17070925	17072455	GRMZM2G116360_T02	1	234829944	234831774	Sb01g020000.1	1	21943623	21945476
AX-109368970	76.444	1A	1AL_3853105	BRADI2G31250.2	2	31078334	31084652	OS05T0316000-01	5	14588418	14593699	GRMZM2G061980_T02	6	135639415	135652618	Sb09g010430.1	9	21469832	21489535
AX-109368980	76.444	1A	1AL_3975714
AX-109369360	76.444	1A	1AL_3905863	BRADI3G29980.1	3	32011874	32017311	OS10T0498600-01	10	19009701	19012386	GRMZM2G401561_T01	10	27493997	27497012	Sb08g016670.1	8	44706445	44709745
AX-109369891	76.444	1A	1AS_3277729
AX-109370163	76.444	1A	1AL_3945022
AX-109370294	76.444	1A	1AL_105336
AX-109370510	76.444	1A	1AL_3947315
AX-109370818	76.444	1A	1AL_3914381									GRMZM2G052403_T01	2	231279315	231287945	Sb05g026170.1	5	59840065	59850365
AX-109370930	76.444	1A	1AL_3917949
AX-109371140	76.444	1A	1AL_1204034
AX-109371695	76.444	1A	1AL_7657
AX-109371747	76.444	1A	1DL_2246569	BRADI3G26410.2	3	27110815	27118413	OS10T0412100-01	10	14357065	14362380	GRMZM2G118467_T04	1	241962723	241968561	Sb01g022180.1	1	27257828	27263920
AX-109373269	76.444	1A	1AL_3657890	BRADI3G28390.1	3	29740626	29742135	OS01T0362000-01	1	14752203	14754630	GRMZM2G412373_T01	5	30224746	30227108	Sb08g021360.1	8	52970088	52971579
AX-109373293	76.444	1A	1AL_3959916	BRADI3G30540.1	3	32684793	32688767	OS01T0112400-01	1	645598	646722	GRMZM2G176209_T01	1	223906865	223910808	Sb01g017230.1	1	17661019	17666112
AX-109373384	76.444	1A	1AS_3251425
AX-109374030	76.444	1A	1AL_3974439													Sb02g017020.1	2	39401853	39404501
AX-109374083	76.444	1A	1AS_3309135
AX-109374190	76.444	1A	1AS_3302097
AX-109374200	76.444	1A	1AS_3317099	BRADI2G40377.1	2	40310049	40314710									Sb06g004065.1	6	9288020	9288838
AX-109374877	76.444	1A	1AS_3316700
AX-109376096	76.444	1A	4AL_3056386	BRADI3G27252.1	3	28203645	28211267	OS10T0437200-01	10	15637609	15644444	GRMZM2G118917_T02	1	238384036	238403458	Sb01g046585.1	1	69749761	69755492
AX-109379649	76.444	1A	1AS_3316925
AX-109380310	76.444	1A	1AS_3292073	BRADI3G28877.1	3	30607293	30608878					GRMZM2G134716_T07	7	149973796	149981601	Sb01g019200.1	1	20399111	20401026
AX-109380398	76.444	1A	1AL_3976502	BRADI1G69880.1	1	68307855	68313215					GRMZM2G099628_T02	1	26684809	26697162	Sb01g042830.1	1	66064192	66070982
AX-109380415	76.444	1A	1AS_3286866					OS02T0671800-01	2	27297098	27300008
AX-109380790	76.444	1A	1AS_1831553
AX-109380872	76.444	1A	1AS_3313511	BRADI3G35330.1	3	37612885	37617204	OS08T0400200-00	8	19085976	19089497	GRMZM2G074094_T02	1	220057723	220061382	Sb07g019860.1	7	51110076	51113858
AX-109380989	76.444	1A	1AL_3909004	BRADI4G01117.1	4	709397	713565
AX-109382942	76.444	1A	1AL_3877167	BRADI3G27920.2	3	29155199	29159967	OS10T0457000-01	10	16750745	16755109	GRMZM2G170699_T01	1	235504527	235508830	Sb01g020190.1	1	22323952	22327402
AX-109383901	76.444	1A	1AS_3281557
AX-109386605	76.444	1A	1AL_625423
AX-109387058	76.444	1A	1AS_30632	BRADI2G34750.1	2	34822791	34823657	OS05T0160200-01	5	3535342	3536076	GRMZM2G431821_T01	8	171156792	171157513	Sb09g004630.1	9	5596569	5597395
AX-109387352	76.444	1A	1AS_3282805
AX-109388877	76.444	1A	1AL_3915626	BRADI3G29780.1	3	31826032	31827224	OS10T0492500-01	10	18700552	18702339	GRMZM2G305446_T02	5	25531005	25531610	Sb01g018430.1	1	19171664	19172991
AX-109390923	76.444	1A	1AL_3878257
AX-109391306	76.444	1A	1AS_3315721	BRADI3G24695.1	3	24381457	24382104
AX-109391414	76.444	1A	1AL_3945584	BRADI3G23230.2	3	22683854	22691094					GRMZM2G146994_T04	1	244814483	244817455	Sb01g023260.3	1	31100644	31107271
AX-109391726	76.444	1A	1AS_3314044	BRADI3G60452.1	3	59385556	59387316									Sb07g021665.1	7	55830802	55832598
AX-109391777	76.444	1A	1AS_3303448
AX-109392106	76.444	1A	1AS_3268480
AX-109392723	76.444	1A	1AS_3291763	BRADI2G33560.2	2	33691729	33697171	OS05T0182700-01	5	4971602	4976514	GRMZM2G558539_T02	6	127957401	127970074	Sb09g005660.1	9	7546652	7553560
AX-109392853	76.444	1A	1AS_3286513	BRADI5G18880.1	5	22002732	22006971
AX-109393173	76.444	1A	1AL_3875218
AX-109393184	76.444	1A	1AS_3303279
AX-109394821	76.444	1A	1AL_2271168
AX-109395545	76.444	1A	1AS_1713668
AX-109396457	76.444	1A	1AL_3939495
AX-109397378	76.444	1A	1AL_3910390	BRADI2G26100.1	2	24362497	24367833	OS05T0523100-01	5	26038540	26044930	GRMZM5G877454_T01	Pt	21468	24695	Sb01g020130.1	1	22248775	22253027
AX-109397393	76.444	1A	1AL_3913862	BRADI3G27520.1	3	28527149	28536697	OS10T0440100-00	10	15813098	15817788	GRMZM2G139024_T01	5	32444644	32482308	Sb01g021000.1	1	24257218	24264581
AX-109397768	76.444	1A	1AL_3976035
AX-109398102	76.444	1A	1AL_3903332
AX-109398109	76.444	1A	1AL_3980217	BRADI2G35425.1	2	35682331	35683101									Sb05g016005.1	5	34647996	34661967
AX-109398845	76.444	1A	1AL_3900135	BRADI2G37760.1	2	38119748	38126119					GRMZM2G082260_T02	3	180824457	180831103	Sb03g039500.1	3	67170985	67178302
AX-109399230	76.444	1A	1AL_3891951
AX-109401490	76.444	1A	1AS_3250670
AX-109402072	76.444	1A	1AL_3913124
AX-109402917	76.444	1A	1AS_3295453	BRADI4G29096.1	4	34525481	34526665					GRMZM2G069146_T01	7	141174421	141175245
AX-109403012	76.444	1A	1AS_3310358
AX-109403945	76.444	1A	1AS_3284024
AX-109404055	76.444	1A	1AS_3316434
AX-109404553	76.444	1A	1AS_3281721
AX-109405461	76.444	1A	1AL_3976880	BRADI3G26160.2	3	26853927	26863771	OS10T0396400-02	10	13294411	13299369	GRMZM2G150169_T01	1	244564200	244579287	Sb01g023110.1	1	30475620	30480020
AX-109406509	76.444	1A	1AS_3280194
AX-109406950	76.444	1A	1AL_3943891	BRADI3G26410.2	3	27110815	27118413	OS10T0412100-01	10	14357065	14362380	GRMZM2G118467_T04	1	241962723	241968561	Sb01g022180.1	1	27257828	27263920
AX-109407319	76.444	1A	1AL_3967724
AX-109407450	76.444	1A	1AL_3979289
AX-109407839	76.444	1A	1AL_3914188
AX-109408727	76.444	1A	1AS_545331
AX-109408888	76.444	1A	1AS_1120652
AX-109408990	76.444	1A	1AL_3974492	BRADI3G03030.1	3	1939316	1943073	OS02T0133200-01	2	1748459	1753122					Sb04g002760.1	4	2595621	2598363
AX-109412526	76.444	1A	1AS_3285330	BRADI1G40521.1	1	37191612	37192259
AX-109412732	76.444	1A	1AS_3293129
AX-109414102	76.444	1A	1AL_3904635	BRADI3G29270.3	3	31251043	31261921	OS10T0485300-01	10	18343042	18351973	GRMZM2G079428_T05	1	229912194	229926888	Sb01g018910.2	1	19837284	19848918
AX-109415344	76.444	1A	1AS_915206	BRADI1G12267.1	1	9193052	9194610
AX-109415514	76.444	1A	1AL_1361244
AX-109415621	76.444	1A	1AS_3296042	BRADI3G23020.1	3	22278168	22289286	OS10T0198600-01	10	6868486	6878295	GRMZM2G084928_T01	2	1815004	1821170	Sb06g032780.1	6	60884294	60890159
AX-109416417	76.444	1A	1AL_3884669
AX-109418004	76.444	1A	1AL_3876326
AX-109418056	76.444	1A	1AS_3307343
AX-109418063	76.444	1A	1AS_3317022
AX-109419004	76.444	1A	1AS_3288570
AX-109419823	76.444	1A	1AS_3310277
AX-109421597	76.444	1A	1AL_3920680	BRADI3G27827.1	3	28978655	28980038									Sb01g020340.1	1	22523858	22525020
AX-109422157	76.444	1A	1AL_3978274
AX-109422676	76.444	1A	1AL_3959936	BRADI4G05460.1	4	4566660	4571260
AX-109422763	76.444	1A	1AS_1890139	BRADI2G31830.1	2	31771118	31781072	OS05T0230600-01	5	7927113	7936391	GRMZM2G155332_T01	6	133133761	133163606	Sb09g007880.1	9	14180998	14192401
AX-109424504	76.444	1A	1AL_3903544
AX-109424775	76.444	1A	1AS_3316695
AX-109425142	76.444	1A	1AL_3877723
AX-109425833	76.444	1A	1AS_3252446
AX-109426600	76.444	1A	1AS_3113806
AX-109426767	76.444	1A	1AS_3286783
AX-109426781	76.444	1A	1AL_3888688	BRADI5G09540.1	5	12860392	12862038	OS09T0538000-04	9	21165219	21167647	GRMZM2G158394_T04	7	176260742	176262013	Sb02g031170.1	2	66150822	66153115
AX-109426785	76.444	1A	1AS_3264650
AX-109426822	76.444	1A	1AS_3257162					OS06T0707300-02	6	29891030	29892905					Sb06g028940.1	6	57679239	57682227
AX-109427131	76.444	1A	1AL_3950781	BRADI3G30180.1	3	32211058	32213991	OS10T0502600-03	10	19171760	19174011	GRMZM2G107444_T01	5	24175090	24178168	Sb01g017840.1	1	18493243	18495998
AX-109428058	76.444	1A	1AL_3961373													Sb01g024853.1	1	40220967	40221557
[truncated: 61,890 more rows]

## Sheet: Table S4-2
wPt-1272	0	4B
wPt-1046	0.831	4B
wPt-5559	1.803	4B
AX-109377229	2.978	4B	4BS_4955888	BRADI1G77047.1	1	73440507	73443297	OS08T0347500-00	8	15766183	15770896	GRMZM2G176840_T01	1	4758335	4760646	Sb01g049040.1	1	72051554	72053908
AX-108748383	3.438	4B	4BS_2411357
AX-108750279	3.438	4B	4BS_4879140	BRADI2G31540.1	2	31353205	31355820	OS05T0280700-02	5	11788900	11791340	GRMZM2G136170_T01	6	135399635	135402733	Sb03g009660.1	3	10388794	10391442
AX-108783355	3.438	4B	4BS_2411357
AX-108919296	3.438	4B	4BS_4879140	BRADI2G31540.1	2	31353205	31355820	OS05T0280700-02	5	11788900	11791340	GRMZM2G136170_T01	6	135399635	135402733	Sb03g009660.1	3	10388794	10391442
AX-108952165	3.438	4B	4BS_2411357
AX-109374136	3.438	4B	4BS_4928892
AX-109454001	3.438	4B	4BS_4869041
AX-109852422	3.438	4B	4BS_4931923
AX-109944579	3.438	4B	4BS_2411357
AX-109996988	3.438	4B	4BS_2411357
AX-110029338	3.438	4B	4BS_4869041
AX-110046927	3.438	4B	4BS_2411357
AX-110081832	3.438	4B	4BS_4879140	BRADI2G31540.1	2	31353205	31355820	OS05T0280700-02	5	11788900	11791340	GRMZM2G136170_T01	6	135399635	135402733	Sb03g009660.1	3	10388794	10391442
AX-110165285	3.438	4B	4BS_2411357
AX-110192060	3.438	4B	4BS_4869041
AX-110385409	3.438	4B	4BS_4861228
AX-110397284	3.438	4B	4BS_4928892
AX-110421094	3.438	4B	4BS_4928892
AX-110922700	3.438	4B	4BS_4271543	BRADI3G27170.1	3	28106152	28106790	OS10T0431700-00	10	15392014	15392984	GRMZM2G095452_T01	1	238871804	238872878	Sb01g021310.1	1	24878829	24879578
AX-111529629	3.438	4B	4BS_4879140	BRADI2G31540.1	2	31353205	31355820	OS05T0280700-02	5	11788900	11791340	GRMZM2G136170_T01	6	135399635	135402733	Sb03g009660.1	3	10388794	10391442
AX-111591797	3.438	4B	4BS_4861228
AX-111596568	3.438	4B	4BS_4879140	BRADI2G31540.1	2	31353205	31355820	OS05T0280700-02	5	11788900	11791340	GRMZM2G136170_T01	6	135399635	135402733	Sb03g009660.1	3	10388794	10391442
AX-109986953	3.595	4B	4BS_4953744	BRADI4G38960.1	4	43657333	43660365	OS09T0572400-01	9	22883138	22887559	GRMZM2G031954_T02	4	49471267	49474714	Sb07g023740.1	7	58646120	58649483
AX-111037556	3.595	4B	4BS_4953744	BRADI4G38960.1	4	43657333	43660365	OS09T0572400-01	9	22883138	22887559	GRMZM2G031954_T02	4	49471267	49474714	Sb07g023740.1	7	58646120	58649483
AX-111525100	3.595	4B	4BS_4953744	BRADI4G38960.1	4	43657333	43660365	OS09T0572400-01	9	22883138	22887559	GRMZM2G031954_T02	4	49471267	49474714	Sb07g023740.1	7	58646120	58649483
AX-111605216	3.595	4B	4BS_4960376	BRADI1G42420.3	1	39504104	39511158	OS06T0495700-00	6	17275641	17279946	GRMZM2G149138_T01	4	119723908	119727226	Sb04g023010.1	4	52667891	52675063
AX-111775905	3.595	4B	4BS_4960376	BRADI1G42420.3	1	39504104	39511158	OS06T0495700-00	6	17275641	17279946	GRMZM2G149138_T01	4	119723908	119727226	Sb04g023010.1	4	52667891	52675063
AX-89356677	3.793	4B	4BS_4953744	BRADI4G38960.1	4	43657333	43660365	OS09T0572400-01	9	22883138	22887559	GRMZM2G031954_T02	4	49471267	49474714	Sb07g023740.1	7	58646120	58649483
AX-109377598	3.851	4B
AX-95684308	3.932	4B	4BS_4879140	BRADI2G31540.1	2	31353205	31355820	OS05T0280700-02	5	11788900	11791340	GRMZM2G136170_T01	6	135399635	135402733	Sb03g009660.1	3	10388794	10391442
AX-108757623	4.38	4B	4BS_4861228
AX-108764567	4.38	4B	4BS_4960367	BRADI4G38880.1	4	43618417	43619321	OS09T0571400-01	9	22809907	22810986	GRMZM2G170397_T03	7	8223184	8225218	Sb02g012590.1	2	21631988	21632515
AX-108764778	4.38	4B	4BS_4960367	BRADI4G38880.1	4	43618417	43619321	OS09T0571400-01	9	22809907	22810986	GRMZM2G170397_T03	7	8223184	8225218	Sb02g012590.1	2	21631988	21632515
AX-108772059	4.38	4B	4BS_4887452	BRADI4G38930.1	4	43634131	43635066	OS09T0572000-01	9	22847140	22847950	GRMZM2G123119_T01	7	52773401	52774399	Sb02g012630.1	2	21930741	21932137
AX-108870199	4.38	4B	4BS_4882644
AX-108876879	4.38	4B	4BS_4960367	BRADI4G38880.1	4	43618417	43619321	OS09T0571400-01	9	22809907	22810986	GRMZM2G170397_T03	7	8223184	8225218	Sb02g012590.1	2	21631988	21632515
AX-108962526	4.38	4B	4BS_4943153	BRADI4G38900.1	4	43623671	43625285					GRMZM2G436404_T01	6	19122956	19124662	Sb02g012620.1	2	21739562	21741257
AX-109032953	4.38	4B	4BS_4948248
AX-109052207	4.38	4B	4BS_4861228
AX-109270466	4.38	4B	4BS_4943153	BRADI4G38900.1	4	43623671	43625285					GRMZM2G436404_T01	6	19122956	19124662	Sb02g012620.1	2	21739562	21741257
AX-109368876	4.38	4B	4BS_4960367	BRADI4G38880.1	4	43618417	43619321	OS09T0571400-01	9	22809907	22810986	GRMZM2G170397_T03	7	8223184	8225218	Sb02g012590.1	2	21631988	21632515
AX-109381332	4.38	4B	4BS_4872427	BRADI4G38900.1	4	43623671	43625285	OS07T0414000-01	7	13053764	13055292	GRMZM2G436404_T01	6	19122956	19124662	Sb02g012620.1	2	21739562	21741257
AX-109458043	4.38	4B	4BS_4863960	BRADI2G43510.1	2	43977676	43979337	OS01T0615300-02	1	24397564	24400619	GRMZM2G050270_T01	8	142813648	142817619	Sb03g027860.1	3	55501550	55504493
AX-109502073	4.38	4B	4BS_4923312	BRADI4G38890.2	4	43620819	43623030	OS09T0571500-02	9	22811278	22813495	GRMZM2G055501_T01	6	19209611	19212765	Sb02g012610.1	2	21734311	21738155
AX-109830629	4.38	4B	4BS_4960367	BRADI4G38880.1	4	43618417	43619321	OS09T0571400-01	9	22809907	22810986	GRMZM2G170397_T03	7	8223184	8225218	Sb02g012590.1	2	21631988	21632515
AX-109970807	4.38	4B	4BS_4861228
AX-110049834	4.38	4B	4BS_4872427	BRADI4G38900.1	4	43623671	43625285	OS07T0414000-01	7	13053764	13055292	GRMZM2G436404_T01	6	19122956	19124662	Sb02g012620.1	2	21739562	21741257
AX-110067836	4.38	4B	4BS_4906878
AX-110369545	4.38	4B	4BS_4872427	BRADI4G38900.1	4	43623671	43625285	OS07T0414000-01	7	13053764	13055292	GRMZM2G436404_T01	6	19122956	19124662	Sb02g012620.1	2	21739562	21741257
AX-110427551	4.38	4B	4BS_4960367	BRADI4G38880.1	4	43618417	43619321	OS09T0571400-01	9	22809907	22810986	GRMZM2G170397_T03	7	8223184	8225218	Sb02g012590.1	2	21631988	21632515
AX-110529342	4.38	4B	4BS_4960367	BRADI4G38880.1	4	43618417	43619321	OS09T0571400-01	9	22809907	22810986	GRMZM2G170397_T03	7	8223184	8225218	Sb02g012590.1	2	21631988	21632515
AX-110594543	4.38	4B	4BS_4887914	BRADI3G12565.1	3	11243949	11244320	OS09T0571700-00	9	22821581	22821976	GRMZM2G060206_T01	4	49346413	49347038	Sb07g023803.1	7	58766072	58766443
AX-110945354	4.38	4B	4BS_4861228
AX-111088061	4.38	4B	4BS_4960367	BRADI4G38880.1	4	43618417	43619321	OS09T0571400-01	9	22809907	22810986	GRMZM2G170397_T03	7	8223184	8225218	Sb02g012590.1	2	21631988	21632515
AX-111177508	4.38	4B	6BS_2954711
AX-111213780	4.38	4B	4BS_4887452	BRADI4G38930.1	4	43634131	43635066	OS09T0572000-01	9	22847140	22847950	GRMZM2G123119_T01	7	52773401	52774399	Sb02g012630.1	2	21930741	21932137
AX-111489948	4.38	4B	4BS_4960367	BRADI4G38880.1	4	43618417	43619321	OS09T0571400-01	9	22809907	22810986	GRMZM2G170397_T03	7	8223184	8225218	Sb02g012590.1	2	21631988	21632515
AX-111536723	4.38	4B	4BS_4872427	BRADI4G38900.1	4	43623671	43625285	OS07T0414000-01	7	13053764	13055292	GRMZM2G436404_T01	6	19122956	19124662	Sb02g012620.1	2	21739562	21741257
AX-111609374	4.38	4B	4BS_4882644
AX-111611281	4.38	4B	4BS_4923312	BRADI4G38890.2	4	43620819	43623030	OS09T0571500-02	9	22811278	22813495	GRMZM2G055501_T01	6	19209611	19212765	Sb02g012610.1	2	21734311	21738155
AX-111623280	4.38	4B	4BS_4887452	BRADI4G38930.1	4	43634131	43635066	OS09T0572000-01	9	22847140	22847950	GRMZM2G123119_T01	7	52773401	52774399	Sb02g012630.1	2	21930741	21932137
AX-94776424	4.38	4B	5BL_10891930	BRADI1G02030.1	1	1367924	1369217	OS03T0843500-02	3	35447899	35452429	GRMZM2G118005_T01	1	297126516	297128138	Sb01g001650.1	1	1480756	1482162
AX-94629895	4.571	4B	4BS_4946269	BRADI4G38720.1	4	43543719	43547708	OS09T0570200-02	9	22758946	22762537	GRMZM2G142502_T03	2	165514819	165520224	Sb01g021625.1	1	25508518	25511655
AX-109527116	4.889	4B	4BS_4948853	BRADI4G38860.1	4	43608787	43610105	OS02T0820800-00	2	35242169	35243851	AC210204.3_FGT002	2	165300681	165302426	Sb02g012580.1	2	21622482	21624073
AX-110379059	4.889	4B	4BS_4948853	BRADI4G38860.1	4	43608787	43610105	OS02T0820800-00	2	35242169	35243851	AC210204.3_FGT002	2	165300681	165302426	Sb02g012580.1	2	21622482	21624073
AX-110589581	4.889	4B	4BS_4948853	BRADI4G38860.1	4	43608787	43610105	OS02T0820800-00	2	35242169	35243851	AC210204.3_FGT002	2	165300681	165302426	Sb02g012580.1	2	21622482	21624073
AX-111167659	4.889	4B	4BS_4912546	BRADI3G12530.1	3	11225913	11227107	OS02T0820800-00	2	35242169	35243851	GRMZM2G092268_T05	1	202683133	202685036	Sb0169s002010.1	GL002763.1	44	643
AX-111669599	4.889	4B	4BS_4948853	BRADI4G38860.1	4	43608787	43610105	OS02T0820800-00	2	35242169	35243851	AC210204.3_FGT002	2	165300681	165302426	Sb02g012580.1	2	21622482	21624073
AX-94794444	5.151	4B	4BS_4962497
AX-108730259	5.468	4B	4BS_4935884	BRADI2G44300.1	2	44828280	44831205	OS01T0628700-01	1	25114083	25118356	GRMZM2G370745_T01	3	217067316	217070532	Sb03g028690.1	3	56704299	56707569
AX-108741973	5.468	4B	4BS_4901537	BRADI4G38740.1	4	43553406	43557860	OS09T0570400-01	9	22767376	22771605	GRMZM2G088196_T01	8	136194214	136202905	Sb03g025190.1	3	50576498	50580236
AX-108750428	5.468	4B	4BS_4944160	BRADI4G38820.1	4	43592490	43595460	OS08T0561600-01	8	28123306	28126259	GRMZM2G017528_T01	7	61225087	61227001	Sb02g012550.1	2	21444576	21445958
AX-108779354	5.468	4B	4BS_4959067	BRADI2G31490.1	2	31238510	31241471	OS05T0318700-02	5	14795539	14798481	GRMZM2G042055_T01	2	7294589	7297743	Sb06g029710.1	6	58282384	58286231
AX-108801978	5.468	4B	4BS_4948853	BRADI4G38860.1	4	43608787	43610105	OS02T0820800-00	2	35242169	35243851	AC210204.3_FGT002	2	165300681	165302426	Sb02g012580.1	2	21622482	21624073
AX-108812567	5.468	4B	4BS_4921452
AX-108958682	5.468	4B	4DS_2317201	BRADI4G38730.1	4	43549121	43553097	OS09T0570300-02	9	22762936	22766952	GRMZM2G009940_T01	7	54644664	54650997	Sb02g012420.1	2	20924652	20928597
AX-108981981	5.468	4B	4BS_4914469	BRADI4G38020.1	4	43014685	43017466	OS08T0501500-00	8	24767565	24771071	GRMZM2G061718_T01	8	112150713	112152868	Sb07g014870.1	7	36508155	36521000
AX-108993887	5.468	4B	4BS_4874366	BRADI4G38750.1	4	43558549	43563259	OS09T0570600-01	9	22778763	22783735	GRMZM2G006965_T01	7	60855595	60907762	Sb02g012440.1	2	20994539	21061738
AX-108998770	5.468	4B	4BS_4921721	BRADI4G10105.1	4	9702968	9704882
AX-109273878	5.468	4B	4BS_2801357
AX-109408647	5.468	4B	6AS_4414931									GRMZM5G892247_T01	Pt	26983	31566	Sb03g017630.1	3	28882013	28886575
AX-109504202	5.468	4B	4BS_4958406	BRADI3G27570.2	3	28602816	28607898	OS10T0441800-01	10	15869292	15873541
AX-109547619	5.468	4B	4BS_4935884	BRADI2G44300.1	2	44828280	44831205	OS01T0628700-01	1	25114083	25118356	GRMZM2G370745_T01	3	217067316	217070532	Sb03g028690.1	3	56704299	56707569
AX-109601703	5.468	4B	4BS_4959276	BRADI1G75240.1	1	72185627	72188240	OS07T0270800-00	7	9963285	9965579	GRMZM2G079491_T02	4	201299748	201302331	Sb10g011270.1	10	16496480	16501568
AX-109944473	5.468	4B	2AS_5291572
AX-109946437	5.468	4B	4BS_4922489	BRADI4G38810.1	4	43588300	43591318	OS09T0570900-02	9	22793297	22796145	GRMZM2G703231_T03	2	165355762	165358176	Sb02g012510.2	2	21256663	21259156
AX-109993395	5.468	4B	4BL_6870050
AX-110020950	5.468	4B	4BS_2801357
AX-110392413	5.468	4B	4BS_4922489	BRADI4G38810.1	4	43588300	43591318	OS09T0570900-02	9	22793297	22796145	GRMZM2G703231_T03	2	165355762	165358176	Sb02g012510.2	2	21256663	21259156
AX-110412216	5.468	4B	4BS_4861300
AX-110412479	5.468	4B	4BS_4901537	BRADI4G38740.1	4	43553406	43557860	OS09T0570400-01	9	22767376	22771605	GRMZM2G088196_T01	8	136194214	136202905	Sb03g025190.1	3	50576498	50580236
AX-110458861	5.468	4B	4BS_4866203													Sb01g021625.1	1	25508518	25511655
AX-110477858	5.468	4B	4BS_4920151	BRADI4G38690.1	4	43522143	43527713	OS09T0569800-00	9	22736559	22741162					Sb02g012380.1	2	20724765	20731202
AX-110483638	5.468	4B	4BS_4879848
AX-110511705	5.468	4B	4BS_4959276	BRADI1G75240.1	1	72185627	72188240	OS07T0270800-00	7	9963285	9965579	GRMZM2G079491_T02	4	201299748	201302331	Sb10g011270.1	10	16496480	16501568
AX-110540591	5.468	4B	4BS_4874366	BRADI4G38750.1	4	43558549	43563259	OS09T0570600-01	9	22778763	22783735	GRMZM2G006965_T01	7	60855595	60907762	Sb02g012440.1	2	20994539	21061738
AX-110643315	5.468	4B	4BS_4935884	BRADI2G44300.1	2	44828280	44831205	OS01T0628700-01	1	25114083	25118356	GRMZM2G370745_T01	3	217067316	217070532	Sb03g028690.1	3	56704299	56707569
AX-110940812	5.468	4B	4BS_4935884	BRADI2G44300.1	2	44828280	44831205	OS01T0628700-01	1	25114083	25118356	GRMZM2G370745_T01	3	217067316	217070532	Sb03g028690.1	3	56704299	56707569
AX-111002344	5.468	4B	4BS_2801357
AX-111115259	5.468	4B	4BS_4892030	BRADI4G38670.1	4	43502088	43503420	OS11T0479100-00	11	16751786	16758978	GRMZM2G032751_T01	10	69613787	69619993	Sb05g004470.1	5	5605104	5607867
AX-111122480	5.468	4B	4BS_4935884	BRADI2G44300.1	2	44828280	44831205	OS01T0628700-01	1	25114083	25118356	GRMZM2G370745_T01	3	217067316	217070532	Sb03g028690.1	3	56704299	56707569
AX-111139346	5.468	4B	4BS_4944755	BRADI4G38670.1	4	43502088	43503420									Sb09g030420.1	9	58942102	58943067
AX-111159035	5.468	4B	4BS_4935884	BRADI2G44300.1	2	44828280	44831205	OS01T0628700-01	1	25114083	25118356	GRMZM2G370745_T01	3	217067316	217070532	Sb03g028690.1	3	56704299	56707569
AX-111171165	5.468	4B	4BS_4935884	BRADI2G44300.1	2	44828280	44831205	OS01T0628700-01	1	25114083	25118356	GRMZM2G370745_T01	3	217067316	217070532	Sb03g028690.1	3	56704299	56707569
AX-111189096	5.468	4B	4BS_4901537	BRADI4G38740.1	4	43553406	43557860	OS09T0570400-01	9	22767376	22771605	GRMZM2G088196_T01	8	136194214	136202905	Sb03g025190.1	3	50576498	50580236
AX-111362179	5.468	4B	4DL_7895668
AX-111486102	5.468	4B	4BS_4935884	BRADI2G44300.1	2	44828280	44831205	OS01T0628700-01	1	25114083	25118356	GRMZM2G370745_T01	3	217067316	217070532	Sb03g028690.1	3	56704299	56707569
AX-111508137	5.468	4B	4DS_1231785	BRADI4G38740.1	4	43553406	43557860	OS09T0570400-01	9	22767376	22771605	GRMZM2G088196_T01	8	136194214	136202905	Sb03g025190.1	3	50576498	50580236
AX-111515917	5.468	4B	4BS_4917107	BRADI1G06635.1	1	4497331	4500357	OS04T0153475-00	4	3656703	3658026	GRMZM2G079436_T01	4	201286274	201289489	Sb08g021500.1	8	53192959	53194989
AX-111537066	5.468	4B	4BS_4895336	BRADI4G38730.1	4	43549121	43553097									Sb02g012420.1	2	20924652	20928597
AX-111573999	5.468	4B	4BS_4921721	BRADI4G10105.1	4	9702968	9704882
AX-111589899	5.468	4B	4BS_4874366	BRADI4G38750.1	4	43558549	43563259	OS09T0570600-01	9	22778763	22783735	GRMZM2G006965_T01	7	60855595	60907762	Sb02g012440.1	2	20994539	21061738
AX-111595472	5.468	4B	4DS_2302160	BRADI4G38810.1	4	43588300	43591318	OS09T0570900-01	9	22793266	22797763	GRMZM2G703231_T03	2	165355762	165358176	Sb02g012510.2	2	21256663	21259156
AX-111612945	5.468	4B	4DS_2279841	BRADI4G38750.1	4	43558549	43563259	OS09T0570500-01	9	22774959	22777585	GRMZM2G006965_T01	7	60855595	60907762	Sb02g012440.1	2	20994539	21061738
AX-111629106	5.468	4B	4BS_4914469	BRADI4G38020.1	4	43014685	43017466	OS08T0501500-00	8	24767565	24771071	GRMZM2G061718_T01	8	112150713	112152868	Sb07g014870.1	7	36508155	36521000
AX-111651270	5.468	4B	4BS_4935884	BRADI2G44300.1	2	44828280	44831205	OS01T0628700-01	1	25114083	25118356	GRMZM2G370745_T01	3	217067316	217070532	Sb03g028690.1	3	56704299	56707569
AX-112288828	5.468	4B	4AL_7171164	BRADI4G38810.1	4	43588300	43591318	OS09T0570900-01	9	22793266	22797763	GRMZM2G703231_T03	2	165355762	165358176	Sb02g012510.2	2	21256663	21259156
AX-86178389	5.468	4B	4BS_4946269	BRADI4G38720.1	4	43543719	43547708	OS09T0570200-02	9	22758946	22762537	GRMZM2G142502_T03	2	165514819	165520224	Sb01g021625.1	1	25508518	25511655
AX-94382482	5.468	4B	4DS_2325102	BRADI1G00237.1	1	94978	100493	OS06T0268500-00	6	8935774	8939018	GRMZM2G032751_T01	10	69613787	69619993	Sb05g004480.1	5	5648704	5654477
AX-94397362	5.468	4B	2AS_5271203
AX-94400346	5.468	4B	2AS_5271203
AX-94414107	5.468	4B	4BS_4941089	BRADI4G26795.1	4	31857085	31859936	OS09T0466800-01	9	17731574	17733252	GRMZM2G314769_T01	9	122457299	122458686	Sb01g033090.1	1	56202769	56203612
AX-94417488	5.468	4B	4BS_4892049	BRADI4G38010.1	4	42996968	43002089	OS03T0860600-01	3	36318400	36319650	GRMZM2G007140_T01	10	60759258	60773761	Sb05g008860.1	5	17880410	17881646
AX-94420385	5.468	4B	4BS_4935884	BRADI2G44300.1	2	44828280	44831205	OS01T0628700-01	1	25114083	25118356	GRMZM2G370745_T01	3	217067316	217070532	Sb03g028690.1	3	56704299	56707569
AX-94421682	5.468	4B	4DS_2279841	BRADI4G38750.1	4	43558549	43563259	OS09T0570500-01	9	22774959	22777585	GRMZM2G006965_T01	7	60855595	60907762	Sb02g012440.1	2	20994539	21061738
AX-94425015	5.468	4B	4BS_4946269	BRADI4G38720.1	4	43543719	43547708	OS09T0570200-02	9	22758946	22762537	GRMZM2G142502_T03	2	165514819	165520224	Sb01g021625.1	1	25508518	25511655
AX-94438609	5.468	4B	4BS_4946269	BRADI4G38720.1	4	43543719	43547708	OS09T0570200-02	9	22758946	22762537	GRMZM2G142502_T03	2	165514819	165520224	Sb01g021625.1	1	25508518	25511655
AX-94448046	5.468	4B	4BS_4946269	BRADI4G38720.1	4	43543719	43547708	OS09T0570200-02	9	22758946	22762537	GRMZM2G142502_T03	2	165514819	165520224	Sb01g021625.1	1	25508518	25511655
AX-94486428	5.468	4B	4BS_4910359
AX-94486981	5.468	4B	4BS_4946269	BRADI4G38720.1	4	43543719	43547708	OS09T0570200-02	9	22758946	22762537	GRMZM2G142502_T03	2	165514819	165520224	Sb01g021625.1	1	25508518	25511655
AX-94499986	5.468	4B	4BS_4901537	BRADI4G38740.1	4	43553406	43557860	OS09T0570400-01	9	22767376	22771605	GRMZM2G088196_T01	8	136194214	136202905	Sb03g025190.1	3	50576498	50580236
AX-94535452	5.468	4B	4BS_4901537	BRADI4G38740.1	4	43553406	43557860	OS09T0570400-01	9	22767376	22771605	GRMZM2G088196_T01	8	136194214	136202905	Sb03g025190.1	3	50576498	50580236
AX-94538669	5.468	4B	7BL_6633074													Sb01g035565.1	1	59205517	59209250
AX-94570076	5.468	4B	4BS_4892049	BRADI4G38010.1	4	42996968	43002089	OS03T0860600-01	3	36318400	36319650	GRMZM2G007140_T01	10	60759258	60773761	Sb05g008860.1	5	17880410	17881646
AX-94572741	5.468	4B	4BS_4962497
AX-94631724	5.468	4B	7BL_6633074													Sb01g035565.1	1	59205517	59209250
AX-94642557	5.468	4B	4AL_7162344	BRADI4G38750.1	4	43558549	43563259	OS09T0570500-01	9	22774959	22777585	GRMZM2G006965_T01	7	60855595	60907762	Sb02g012440.1	2	20994539	21061738
AX-94651230	5.468	4B	4BS_4862923	BRADI3G07250.1	3	5370006	5370972
AX-94659451	5.468	4B	4AL_7080509	BRADI4G38740.1	4	43553406	43557860	OS09T0570400-01	9	22767376	22771605	GRMZM2G088196_T01	8	136194214	136202905	Sb03g025190.1	3	50576498	50580236
AX-94696405	5.468	4B	4BS_4961178	BRADI4G38670.1	4	43502088	43503420	OS05T0250700-00	5	9151522	9154993					Sb05g004470.1	5	5605104	5607867
AX-94701629	5.468	4B	4BS_4946269	BRADI4G38720.1	4	43543719	43547708	OS09T0570200-02	9	22758946	22762537	GRMZM2G142502_T03	2	165514819	165520224	Sb01g021625.1	1	25508518	25511655
AX-94730013	5.468	4B	4BS_4935884	BRADI2G44300.1	2	44828280	44831205	OS01T0628700-01	1	25114083	25118356	GRMZM2G370745_T01	3	217067316	217070532	Sb03g028690.1	3	56704299	56707569
AX-94731962	5.468	4B	4DS_1231785	BRADI4G38740.1	4	43553406	43557860	OS09T0570400-01	9	22767376	22771605	GRMZM2G088196_T01	8	136194214	136202905	Sb03g025190.1	3	50576498	50580236
AX-94779696	5.468	4B	4DS_1231785	BRADI4G38740.1	4	43553406	43557860	OS09T0570400-01	9	22767376	22771605	GRMZM2G088196_T01	8	136194214	136202905	Sb03g025190.1	3	50576498	50580236
AX-94789404	5.468	4B	4BS_2274873	BRADI2G00817.1	2	507357	508587	OS09T0569100-01	9	22707659	22709479	GRMZM2G027166_T04	2	165621170	165623020	Sb02g012310.2	2	20575039	20576930
AX-94865498	5.468	4B	4BS_4955632	BRADI3G01980.3	3	1188757	1189483	OS04T0670500-01	4	34205994	34207906	GRMZM2G098102_T01	4	19936806	19938403	Sb05g005530.1	5	7538951	7540128
AX-94935698	5.468	4B	4BS_4935884	BRADI2G44300.1	2	44828280	44831205	OS01T0628700-01	1	25114083	25118356	GRMZM2G370745_T01	3	217067316	217070532	Sb03g028690.1	3	56704299	56707569
AX-94946328	5.468	4B	4AL_7114937	BRADI4G38620.1	4	43457041	43459151	OS09T0569100-01	9	22707659	22709479	GRMZM2G027166_T04	2	165621170	165623020	Sb02g012310.2	2	20575039	20576930
AX-94953873	5.468	4B	4BS_3308394	BRADI4G38690.1	4	43522143	43527713	OS09T0569800-00	9	22736559	22741162	AC205703.4_FGT010	5	181257450	181261136	Sb02g012380.1	2	20724765	20731202
AX-95078073	5.468	4B	4BS_4914469	BRADI4G38020.1	4	43014685	43017466	OS08T0501500-00	8	24767565	24771071	GRMZM2G061718_T01	8	112150713	112152868	Sb07g014870.1	7	36508155	36521000
AX-95081162	5.468	4B	4BS_4914469	BRADI4G38020.1	4	43014685	43017466	OS08T0501500-00	8	24767565	24771071	GRMZM2G061718_T01	8	112150713	112152868	Sb07g014870.1	7	36508155	36521000
AX-95084103	5.468	4B	4DS_2327026	BRADI4G17135.1	4	18072893	18074327	OS11T0704100-00	11	28812033	28815723	GRMZM2G032751_T01	10	69613787	69619993	Sb05g004480.1	5	5648704	5654477
AX-95086844	5.468	4B	4AL_3364653	BRADI4G38780.1	4	43578046	43582046	OS09T0570800-01	9	22790671	22792001	AC234528.1_FGT006	1	204330466	204332651	Sb02g012470.1	2	21171039	21174537
AX-95101498	5.468	4B	4DS_2316344	BRADI4G38630.1	4	43459903	43464924	OS09T0569200-01	9	22713282	22716538	GRMZM2G446515_T05	7	62318564	62323803	Sb02g012320.1	2	20582813	20592033
AX-95103084	5.468	4B	4AL_7080509	BRADI4G38740.1	4	43553406	43557860	OS09T0570400-01	9	22767376	22771605	GRMZM2G088196_T01	8	136194214	136202905	Sb03g025190.1	3	50576498	50580236
AX-95106742	5.468	4B	4DS_1231785	BRADI4G38740.1	4	43553406	43557860	OS09T0570400-01	9	22767376	22771605	GRMZM2G088196_T01	8	136194214	136202905	Sb03g025190.1	3	50576498	50580236
AX-95114432	5.468	4B	4BS_4960202
AX-95139330	5.468	4B	4BS_4962497
AX-95148627	5.468	4B	4BS_4893017													Sb02g011546.1	2	19233975	19236257
AX-95151420	5.468	4B	4BS_4914469	BRADI4G38020.1	4	43014685	43017466	OS08T0501500-00	8	24767565	24771071	GRMZM2G061718_T01	8	112150713	112152868	Sb07g014870.1	7	36508155	36521000
AX-95151828	5.468	4B	7BS_3163601
AX-95185974	5.468	4B	4BS_4941089	BRADI4G26795.1	4	31857085	31859936	OS09T0466800-01	9	17731574	17733252	GRMZM2G314769_T01	9	122457299	122458686	Sb01g033090.1	1	56202769	56203612
AX-95186017	5.468	4B	5BL_7403396					OS11T0704100-00	11	28812033	28815723
AX-95187956	5.468	4B	4BS_4901537	BRADI4G38740.1	4	43553406	43557860	OS09T0570400-01	9	22767376	22771605	GRMZM2G088196_T01	8	136194214	136202905	Sb03g025190.1	3	50576498	50580236
AX-95199164	5.468	4B	7BL_6633074													Sb01g035565.1	1	59205517	59209250
AX-95231356	5.468	4B	4BS_4946269	BRADI4G38720.1	4	43543719	43547708	OS09T0570200-02	9	22758946	22762537	GRMZM2G142502_T03	2	165514819	165520224	Sb01g021625.1	1	25508518	25511655
AX-95245315	5.468	4B	4BS_4892049	BRADI4G38010.1	4	42996968	43002089	OS03T0860600-01	3	36318400	36319650	GRMZM2G007140_T01	10	60759258	60773761	Sb05g008860.1	5	17880410	17881646
AX-108733310	7.125	4B	4BS_4870530	BRADI4G38540.1	4	43424108	43426145	OS07T0489500-00	7	18134538	18135622	GRMZM2G116292_T04	1	31073182	31079427	Sb02g012040.1	2	20187568	20190159
AX-108841345	7.125	4B	4BS_4871850	BRADI4G38570.1	4	43433064	43433702	OS09T0568600-00	9	22697745	22698389	GRMZM2G139349_T01	8	171314303	171316432	Sb03g038310.1	3	66242562	66244247
AX-108892130	7.125	4B	4DS_2281482	BRADI4G38570.1	4	43433064	43433702	OS09T0568800-01	9	22701807	22703104	GRMZM5G867518_T01	3	189525451	189527303	Sb03g038310.1	3	66242562	66244247
AX-108923771	7.125	4B	4BS_2216773	BRADI2G39847.1	2	39894441	39897720	OS01T0601625-00	1	23631980	23635375	GRMZM2G052389_T01	9	28517992	28523621	Sb08g017060.1	8	45361382	45364183
AX-109449610	7.125	4B	4BS_4870530	BRADI4G38540.1	4	43424108	43426145	OS07T0489500-00	7	18134538	18135622	GRMZM2G116292_T04	1	31073182	31079427	Sb02g012040.1	2	20187568	20190159
AX-109463496	7.125	4B	4BS_4870530	BRADI4G38540.1	4	43424108	43426145	OS07T0489500-00	7	18134538	18135622	GRMZM2G116292_T04	1	31073182	31079427	Sb02g012040.1	2	20187568	20190159
AX-109474395	7.125	4B	4BS_835785	BRADI2G42820.1	2	43264921	43267943	OS01T0601625-00	1	23631980	23635375
AX-109494547	7.125	4B	4BS_2216773	BRADI2G39847.1	2	39894441	39897720	OS01T0601625-00	1	23631980	23635375	GRMZM2G052389_T01	9	28517992	28523621	Sb08g017060.1	8	45361382	45364183
AX-109534081	7.125	4B	4BS_4910958	BRADI3G26890.1	3	27665489	27669286	OS08T0558800-02	8	27963873	27965451	GRMZM2G144387_T03	1	205135108	205138674	Sb01g021870.1	1	26371223	26374261
AX-109568617	7.125	4B	4BS_4871850	BRADI4G38570.1	4	43433064	43433702	OS09T0568600-00	9	22697745	22698389	GRMZM2G139349_T01	8	171314303	171316432	Sb03g038310.1	3	66242562	66244247
AX-109942066	7.125	4B	4BS_2216773	BRADI2G39847.1	2	39894441	39897720	OS01T0601625-00	1	23631980	23635375	GRMZM2G052389_T01	9	28517992	28523621	Sb08g017060.1	8	45361382	45364183
AX-109950693	7.125	4B	4BS_2216773	BRADI2G39847.1	2	39894441	39897720	OS01T0601625-00	1	23631980	23635375	GRMZM2G052389_T01	9	28517992	28523621	Sb08g017060.1	8	45361382	45364183
AX-110034465	7.125	4B	4BS_4871850	BRADI4G38570.1	4	43433064	43433702	OS09T0568600-00	9	22697745	22698389	GRMZM2G139349_T01	8	171314303	171316432	Sb03g038310.1	3	66242562	66244247
AX-110064514	7.125	4B	4BS_2216773	BRADI2G39847.1	2	39894441	39897720	OS01T0601625-00	1	23631980	23635375	GRMZM2G052389_T01	9	28517992	28523621	Sb08g017060.1	8	45361382	45364183
AX-110108335	7.125	4B	4DS_2314998	BRADI4G38550.1	4	43426161	43427677	OS09T0568500-01	9	22695120	22696145	GRMZM2G386138_T01	2	165702428	165703054	Sb02g012070.1	2	20253487	20254320
AX-110366613	7.125	4B	4BS_4919772
AX-110486034	7.125	4B	4BS_4961043
AX-110542077	7.125	4B	4BS_4947736	BRADI1G70980.1	1	69101884	69104633	OS05T0525800-00	5	26159275	26167449	GRMZM2G701201_T04	6	154501493	154508243	Sb09g023520.1	9	53167527	53173757
AX-110664745	7.125	4B	4DS_2281482	BRADI4G38570.1	4	43433064	43433702	OS09T0568800-01	9	22701807	22703104	GRMZM5G867518_T01	3	189525451	189527303	Sb03g038310.1	3	66242562	66244247
AX-110676685	7.125	4B	4BL_6984765	BRADI1G40521.1	1	37191612	37192259
AX-111030900	7.125	4B	4BS_4871850	BRADI4G38570.1	4	43433064	43433702	OS09T0568600-00	9	22697745	22698389	GRMZM2G139349_T01	8	171314303	171316432	Sb03g038310.1	3	66242562	66244247
AX-111464381	7.125	4B	4BS_4910958	BRADI3G26890.1	3	27665489	27669286	OS08T0558800-02	8	27963873	27965451	GRMZM2G144387_T03	1	205135108	205138674	Sb01g021870.1	1	26371223	26374261
AX-111491452	7.125	4B	4BS_4910958	BRADI3G26890.1	3	27665489	27669286	OS08T0558800-02	8	27963873	27965451	GRMZM2G144387_T03	1	205135108	205138674	Sb01g021870.1	1	26371223	26374261
AX-111580879	7.125	4B	4BS_2216773	BRADI2G39847.1	2	39894441	39897720	OS01T0601625-00	1	23631980	23635375	GRMZM2G052389_T01	9	28517992	28523621	Sb08g017060.1	8	45361382	45364183
AX-111647774	7.125	4B	4BS_4910958	BRADI3G26890.1	3	27665489	27669286	OS08T0558800-02	8	27963873	27965451	GRMZM2G144387_T03	1	205135108	205138674	Sb01g021870.1	1	26371223	26374261
AX-94531346	7.125	4B	4BS_2216773	BRADI2G39847.1	2	39894441	39897720	OS01T0601625-00	1	23631980	23635375	GRMZM2G052389_T01	9	28517992	28523621	Sb08g017060.1	8	45361382	45364183
AX-108741366	7.617	4B	4BS_4910958	BRADI3G26890.1	3	27665489	27669286	OS08T0558800-02	8	27963873	27965451	GRMZM2G144387_T03	1	205135108	205138674	Sb01g021870.1	1	26371223	26374261
AX-108739211	8.213	4B	4BS_4910958	BRADI3G26890.1	3	27665489	27669286	OS08T0558800-02	8	27963873	27965451	GRMZM2G144387_T03	1	205135108	205138674	Sb01g021870.1	1	26371223	26374261
AX-108760910	8.213	4B	4BS_4956960
AX-108763502	8.213	4B	4BS_4946709	BRADI4G29096.1	4	34525481	34526665
AX-108798633	8.213	4B	4BS_4912297	BRADI4G38500.2	4	43412014	43416164	OS09T0568000-03	9	22684497	22686712	GRMZM2G009575_T02	7	69803681	69807735	Sb02g011970.2	2	20037171	20041023
AX-108827073	8.213	4B	4BS_4904904
AX-108830475	8.213	4B	4BS_4947956	BRADI4G38440.1	4	43371967	43375014	OS09T0567366-03	9	22650664	22652057	GRMZM2G085153_T04	2	166242656	166246582	Sb02g011900.1	2	19816445	19819528
AX-108852650	8.213	4B	4BS_4947956	BRADI4G38440.1	4	43371967	43375014	OS09T0567366-03	9	22650664	22652057	GRMZM2G085153_T04	2	166242656	166246582	Sb02g011900.1	2	19816445	19819528
AX-108867134	8.213	4B	4BS_4886078	BRADI4G38460.1	4	43385015	43389387	OS09T0567500-02	9	22661159	22665338	GRMZM2G480516_T02	7	62990743	62997033	Sb02g011920.1	2	19847910	19856438
AX-108877003	8.213	4B	4BS_4947956	BRADI4G38440.1	4	43371967	43375014	OS09T0567366-03	9	22650664	22652057	GRMZM2G085153_T04	2	166242656	166246582	Sb02g011900.1	2	19816445	19819528
AX-108890245	8.213	4B	4BS_3691830
AX-108895916	8.213	4B	4BS_4959600	BRADI5G03305.1	5	3909882	3910878
AX-108901447	8.213	4B	4BS_4870233	BRADI4G38470.2	4	43393962	43399577	OS09T0567700-01	9	22666388	22671344	GRMZM2G023625_T01	7	57642051	57653033	Sb01g006440.1	1	5430716	5440387
AX-108922069	8.213	4B	4BS_4860295													Sb06g007325.1	6	17357960	17360509
AX-108983386	8.213	4B	4BS_4922790	BRADI1G63834.1	1	63075452	63076216	OS03T0859100-03	3	36256183	36257150	GRMZM5G862317_T01	5	657566	658976	Sb01g000430.1	1	310079	311335
AX-108997475	8.213	4B	4BS_4947956	BRADI4G38440.1	4	43371967	43375014	OS09T0567366-03	9	22650664	22652057	GRMZM2G085153_T04	2	166242656	166246582	Sb02g011900.1	2	19816445	19819528
AX-109298620	8.213	4B	4BS_4946709	BRADI4G29096.1	4	34525481	34526665
AX-109320837	8.213	4B	4BS_4958099
AX-109368662	8.213	4B	4BS_4912297	BRADI4G38500.2	4	43412014	43416164	OS09T0568000-03	9	22684497	22686712	GRMZM2G009575_T02	7	69803681	69807735	Sb02g011970.2	2	20037171	20041023
AX-109399190	8.213	4B	4BS_4917512	BRADI2G36950.1	2	37351620	37359102	OS07T0227800-00	7	7152964	7158005
AX-109429310	8.213	4B	4BS_4860295													Sb06g007325.1	6	17357960	17360509
AX-109433453	8.213	4B	4BS_4959600	BRADI5G03305.1	5	3909882	3910878
AX-109441143	8.213	4B	4BS_4908743	BRADI1G44020.1	1	41979304	41980964	OS06T0262800-01	6	8598245	8599912	GRMZM2G168956_T01	9	31493354	31495325	Sb10g009410.1	10	10509058	10510530
AX-109441323	8.213	4B	4BS_4957143	BRADI4G37860.3	4	42884981	42899992					GRMZM2G120938_T03	4	207706025	207709057	Sb04g005090.1	4	4862475	4870212
AX-109449425	8.213	4B	4BS_4870233	BRADI4G38470.2	4	43393962	43399577	OS09T0567700-01	9	22666388	22671344	GRMZM2G023625_T01	7	57642051	57653033	Sb01g006440.1	1	5430716	5440387
AX-109469908	8.213	4B	4BS_4900377
AX-109570011	8.213	4B	4BS_4908743	BRADI1G44020.1	1	41979304	41980964	OS06T0262800-01	6	8598245	8599912	GRMZM2G168956_T01	9	31493354	31495325	Sb10g009410.1	10	10509058	10510530
AX-109574033	8.213	4B	4BS_4947956	BRADI4G38440.1	4	43371967	43375014	OS09T0567366-03	9	22650664	22652057	GRMZM2G085153_T04	2	166242656	166246582	Sb02g011900.1	2	19816445	19819528
AX-109816255	8.213	4B	4BS_4912297	BRADI4G38500.2	4	43412014	43416164	OS09T0568000-03	9	22684497	22686712	GRMZM2G009575_T02	7	69803681	69807735	Sb02g011970.2	2	20037171	20041023
AX-109833379	8.213	4B	4BS_4908743	BRADI1G44020.1	1	41979304	41980964	OS06T0262800-01	6	8598245	8599912	GRMZM2G168956_T01	9	31493354	31495325	Sb10g009410.1	10	10509058	10510530
AX-109892668	8.213	4B	4BS_4947956	BRADI4G38440.1	4	43371967	43375014	OS09T0567366-03	9	22650664	22652057	GRMZM2G085153_T04	2	166242656	166246582	Sb02g011900.1	2	19816445	19819528
AX-109918340	8.213	4B	4BS_4959852	BRADI4G37860.3	4	42884981	42899992
AX-109938554	8.213	4B	4BL_4016810
AX-109954164	8.213	4B	4BS_4860295													Sb06g007325.1	6	17357960	17360509
AX-109977378	8.213	4B	4BS_4947956	BRADI4G38440.1	4	43371967	43375014	OS09T0567366-03	9	22650664	22652057	GRMZM2G085153_T04	2	166242656	166246582	Sb02g011900.1	2	19816445	19819528
AX-109980265	8.213	4B	4BS_4956521
AX-110078172	8.213	4B	4BS_4908743	BRADI1G44020.1	1	41979304	41980964	OS06T0262800-01	6	8598245	8599912	GRMZM2G168956_T01	9	31493354	31495325	Sb10g009410.1	10	10509058	10510530
AX-110096551	8.213	4B	4BS_4908743	BRADI1G44020.1	1	41979304	41980964	OS06T0262800-01	6	8598245	8599912	GRMZM2G168956_T01	9	31493354	31495325	Sb10g009410.1	10	10509058	10510530
AX-110122125	8.213	4B	4BS_4926534
AX-110365878	8.213	4B	4BS_4922790	BRADI1G63834.1	1	63075452	63076216	OS03T0859100-03	3	36256183	36257150	GRMZM5G862317_T01	5	657566	658976	Sb01g000430.1	1	310079	311335
AX-110373133	8.213	4B	4BS_4959851	BRADI4G37860.3	4	42884981	42899992									Sb04g005100.1	4	4876316	4878139
AX-110389438	8.213	4B	4BS_4914708
AX-110390569	8.213	4B	4BS_4860295													Sb06g007325.1	6	17357960	17360509
AX-110410347	8.213	4B	4BS_4870233	BRADI4G38470.2	4	43393962	43399577	OS09T0567700-01	9	22666388	22671344	GRMZM2G023625_T01	7	57642051	57653033	Sb01g006440.1	1	5430716	5440387
AX-110419886	8.213	4B	4BS_4908743	BRADI1G44020.1	1	41979304	41980964	OS06T0262800-01	6	8598245	8599912	GRMZM2G168956_T01	9	31493354	31495325	Sb10g009410.1	10	10509058	10510530
AX-110432385	8.213	4B	4BS_4922790	BRADI1G63834.1	1	63075452	63076216	OS03T0859100-03	3	36256183	36257150	GRMZM5G862317_T01	5	657566	658976	Sb01g000430.1	1	310079	311335
AX-110432811	8.213	4B	4BS_4962436
AX-110462736	8.213	4B	4BS_4885194
AX-110468378	8.213	4B	4BS_4950597
AX-110473959	8.213	4B	4BS_4896992	BRADI1G43550.1	1	41345075	41348599
AX-110474495	8.213	4B	4BS_4922790	BRADI1G63834.1	1	63075452	63076216	OS03T0859100-03	3	36256183	36257150	GRMZM5G862317_T01	5	657566	658976	Sb01g000430.1	1	310079	311335
AX-110485210	8.213	4B	4BS_4957621
AX-110489942	8.213	4B	4BS_4959851	BRADI4G37860.3	4	42884981	42899992									Sb04g005100.1	4	4876316	4878139
AX-110512508	8.213	4B	4BS_4904904
AX-110521066	8.213	4B	4BS_4917512	BRADI2G36950.1	2	37351620	37359102	OS07T0227800-00	7	7152964	7158005
AX-110558155	8.213	4B	4BS_4886078	BRADI4G38460.1	4	43385015	43389387	OS09T0567500-02	9	22661159	22665338	GRMZM2G480516_T02	7	62990743	62997033	Sb02g011920.1	2	19847910	19856438
AX-110565314	8.213	4B	4BS_4921383
AX-110641451	8.213	4B	4BS_4922790	BRADI1G63834.1	1	63075452	63076216	OS03T0859100-03	3	36256183	36257150	GRMZM5G862317_T01	5	657566	658976	Sb01g000430.1	1	310079	311335
AX-110647189	8.213	4B	4BS_4959033	BRADI4G38430.1	4	43366284	43370121	OS09T0567300-01	9	22644685	22648632	GRMZM2G084881_T01	2	166248729	166253814	Sb02g011890.2	2	19811104	19815868
AX-110924018	8.213	4B	4BS_4947956	BRADI4G38440.1	4	43371967	43375014	OS09T0567366-03	9	22650664	22652057	GRMZM2G085153_T04	2	166242656	166246582	Sb02g011900.1	2	19816445	19819528
AX-110927041	8.213	4B	4BS_4886078	BRADI4G38460.1	4	43385015	43389387	OS09T0567500-02	9	22661159	22665338	GRMZM2G480516_T02	7	62990743	62997033	Sb02g011920.1	2	19847910	19856438
AX-110973092	8.213	4B	4BS_4958099
AX-110981963	8.213	4B	4BS_4947956	BRADI4G38440.1	4	43371967	43375014	OS09T0567366-03	9	22650664	22652057	GRMZM2G085153_T04	2	166242656	166246582	Sb02g011900.1	2	19816445	19819528
AX-110984553	8.213	4B	4BS_4896992	BRADI1G43550.1	1	41345075	41348599
AX-110996691	8.213	4B	4BS_4870233	BRADI4G38470.2	4	43393962	43399577	OS09T0567700-01	9	22666388	22671344	GRMZM2G023625_T01	7	57642051	57653033	Sb01g006440.1	1	5430716	5440387
AX-111013668	8.213	4B	4BS_4947956	BRADI4G38440.1	4	43371967	43375014	OS09T0567366-03	9	22650664	22652057	GRMZM2G085153_T04	2	166242656	166246582	Sb02g011900.1	2	19816445	19819528
AX-111022516	8.213	4B	4BS_4872619	BRADI4G20294.1	4	23386259	23404487	OS02T0829100-01	2	35639878	35642562	GRMZM2G445958_T03	5	216667564	216670159
AX-111042223	8.213	4B	4BS_4922790	BRADI1G63834.1	1	63075452	63076216	OS03T0859100-03	3	36256183	36257150	GRMZM5G862317_T01	5	657566	658976	Sb01g000430.1	1	310079	311335
AX-111058939	8.213	4B	4BS_4959033	BRADI4G38430.1	4	43366284	43370121	OS09T0567300-01	9	22644685	22648632	GRMZM2G084881_T01	2	166248729	166253814	Sb02g011890.2	2	19811104	19815868
AX-111073129	8.213	4B	4BS_4936447
AX-111089362	8.213	4B	4BS_4958099
AX-111089499	8.213	4B	4BS_4959600	BRADI5G03305.1	5	3909882	3910878
AX-111122925	8.213	4B	4BS_4918080
AX-111257168	8.213	4B	4BS_4860295													Sb06g007325.1	6	17357960	17360509
AX-111450082	8.213	4B	4BS_4926534
AX-111462285	8.213	4B	4BS_4900377
AX-111478511	8.213	4B	4BS_4943667
AX-111503368	8.213	4B	4BS_4870233	BRADI4G38470.2	4	43393962	43399577	OS09T0567700-01	9	22666388	22671344	GRMZM2G023625_T01	7	57642051	57653033	Sb01g006440.1	1	5430716	5440387
AX-111510337	8.213	4B	4BS_4917512	BRADI2G36950.1	2	37351620	37359102	OS07T0227800-00	7	7152964	7158005
AX-111567061	8.213	4B	4BS_4917512	BRADI2G36950.1	2	37351620	37359102	OS07T0227800-00	7	7152964	7158005
AX-111580991	8.213	4B	4BS_4870233	BRADI4G38470.2	4	43393962	43399577	OS09T0567700-01	9	22666388	22671344	GRMZM2G023625_T01	7	57642051	57653033	Sb01g006440.1	1	5430716	5440387
AX-111588617	8.213	4B	4BS_4959600	BRADI5G03305.1	5	3909882	3910878
AX-111620166	8.213	4B	4BS_4959851	BRADI4G37860.3	4	42884981	42899992									Sb04g005100.1	4	4876316	4878139
AX-111681231	8.213	4B	4BS_4918335
AX-111696957	8.213	4B	4BS_4860295													Sb06g007325.1	6	17357960	17360509
AX-111711440	8.213	4B	4BS_4908743	BRADI1G44020.1	1	41979304	41980964	OS06T0262800-01	6	8598245	8599912	GRMZM2G168956_T01	9	31493354	31495325	Sb10g009410.1	10	10509058	10510530
AX-111735020	8.213	4B	4BS_4922790	BRADI1G63834.1	1	63075452	63076216	OS03T0859100-03	3	36256183	36257150	GRMZM5G862317_T01	5	657566	658976	Sb01g000430.1	1	310079	311335
AX-111738184	8.213	4B	4BS_4959033	BRADI4G38430.1	4	43366284	43370121	OS09T0567300-01	9	22644685	22648632	GRMZM2G084881_T01	2	166248729	166253814	Sb02g011890.2	2	19811104	19815868
AX-111757667	8.213	4B	4BS_4958099
AX-111831001	8.213	4B	4BS_4958871
AX-111915244	8.213	4B	4DS_2269791	BRADI1G21680.1	1	17453555	17456329
AX-89321865	8.213	4B	4BS_4917512	BRADI2G36950.1	2	37351620	37359102	OS07T0227800-00	7	7152964	7158005
AX-89475307	8.213	4B	4BS_4947956	BRADI4G38440.1	4	43371967	43375014	OS09T0567366-03	9	22650664	22652057	GRMZM2G085153_T04	2	166242656	166246582	Sb02g011900.1	2	19816445	19819528
AX-89607019	8.213	4B	4BS_4947956	BRADI4G38440.1	4	43371967	43375014	OS09T0567366-03	9	22650664	22652057	GRMZM2G085153_T04	2	166242656	166246582	Sb02g011900.1	2	19816445	19819528
AX-94403610	8.213	4B	4BS_4957144	BRADI4G37860.3	4	42884981	42899992
AX-94428598	8.213	4B	4BS_4959600	BRADI5G03305.1	5	3909882	3910878
AX-94900347	8.213	4B	4AL_7122570
AX-94981499	8.213	4B	6BL_4398962
AX-95135311	8.213	4B	4BS_4935835	BRADI1G43020.1	1	40481195	40484779
AX-95632191	8.213	4B	4BS_4959033	BRADI4G38430.1	4	43366284	43370121	OS09T0567300-01	9	22644685	22648632	GRMZM2G084881_T01	2	166248729	166253814	Sb02g011890.2	2	19811104	19815868
AX-95632326	8.213	4B	4BS_4912297	BRADI4G38500.2	4	43412014	43416164	OS09T0568000-03	9	22684497	22686712	GRMZM2G009575_T02	7	69803681	69807735	Sb02g011970.2	2	20037171	20041023
AX-111700567	8.542	4B	4BS_4883119	BRADI4G38450.1	4	43376751	43379678									Sb08g015513.1	8	41472049	41474319
AX-109317840	8.662	4B	4BS_4883119	BRADI4G38450.1	4	43376751	43379678									Sb08g015513.1	8	41472049	41474319
AX-110379364	10.598	4B	4BS_4947629	BRADI2G35600.1	2	35936587	35938741	OS05T0151300-01	5	2970911	2972775	GRMZM2G150367_T02	8	126229254	126230605	Sb09g004000.1	9	4457698	4460126
AX-110576785	10.598	4B	4BS_4895536	BRADI1G13350.1	1	10109206	10112767	OS03T0655200-01	3	25552429	25556486	GRMZM5G800096_T01	Pt	110138	111685	Sb01g013020.1	1	12038067	12041591
AX-89547399	10.598	4B	4BS_4962319									GRMZM2G175236_T01	8	134885929	134887196	Sb09g000300.1	9	139827	141111
AX-89553152	10.598	4B	4BS_4901491	BRADI1G13440.1	1	10210456	10214654	OS03T0654400-02	3	25504243	25509628	GRMZM2G092433_T01	1	259592108	259598684	Sb01g013100.1	1	12135530	12140561
AX-111691908	10.752	4B	4BS_4961259
AX-94722630	10.752	4B	4BS_4893305	BRADI2G45520.1	2	45903351	45905309	OS01T0657100-01	1	26724948	26726953	GRMZM5G881088_T01	8	147629397	147631460	Sb03g029970.1	3	58257017	58258767
AX-111003271	13.485	4B	4BS_4901688	BRADI1G13250.1	1	10053652	10055860	OS03T0656201-01	3	25601289	25603902	GRMZM2G081910_T01	1	259233534	259239693	Sb01g012920.1	1	11976420	11979479
AX-111474959	13.485	4B	4BS_4901688	BRADI1G13250.1	1	10053652	10055860	OS03T0656201-01	3	25601289	25603902	GRMZM2G081910_T01	1	259233534	259239693	Sb01g012920.1	1	11976420	11979479
AX-111481149	13.485	4B	4BS_4901688	BRADI1G13250.1	1	10053652	10055860	OS03T0656201-01	3	25601289	25603902	GRMZM2G081910_T01	1	259233534	259239693	Sb01g012920.1	1	11976420	11979479
AX-89469514	13.485	4B	4BS_4899345	BRADI1G13280.1	1	10066087	10066942	OS03T0656000-00	3	25592632	25594157	AC191676.3_FGT011	5	15563428	15564322	Sb01g012950.1	1	11986555	11987405
AX-110383669	14.076	4B	4BS_4860672	BRADI1G06490.1	1	4361915	4363165	OS03T0785200-01	3	32590198	32591451	GRMZM2G305900_T01	3	9856005	9857959	Sb01g006050.1	1	5057892	5062304
AX-111592017	14.076	4B	4BS_4860672	BRADI1G06490.1	1	4361915	4363165	OS03T0785200-01	3	32590198	32591451	GRMZM2G305900_T01	3	9856005	9857959	Sb01g006050.1	1	5057892	5062304
AX-110378006	16.248	4B	4BS_4892350	BRADI1G13240.1	1	10044075	10046084	OS03T0656500-01	3	25613825	25616179	GRMZM2G134450_T02	1	259082326	259084642	Sb01g012910.1	1	11968709	11970895
AX-110978941	16.248	4B	4BS_4892350	BRADI1G13240.1	1	10044075	10046084	OS03T0656500-01	3	25613825	25616179	GRMZM2G134450_T02	1	259082326	259084642	Sb01g012910.1	1	11968709	11970895
AX-89704189	16.248	4B	4BS_4892350	BRADI1G13240.1	1	10044075	10046084	OS03T0656500-01	3	25613825	25616179	GRMZM2G134450_T02	1	259082326	259084642	Sb01g012910.1	1	11968709	11970895
AX-108910362	16.678	4B	4BS_4916161
AX-108958577	16.678	4B	4BS_4892350	BRADI1G13240.1	1	10044075	10046084	OS03T0656500-01	3	25613825	25616179	GRMZM2G134450_T02	1	259082326	259084642	Sb01g012910.1	1	11968709	11970895
AX-108959147	16.678	4B	4BS_4878097													Sb01g001410.1	1	1313414	1320958
AX-109323724	16.678	4B	4BS_4905048
AX-109856418	16.678	4B	4BS_4916161
AX-110076607	16.678	4B	4BS_4892350	BRADI1G13240.1	1	10044075	10046084	OS03T0656500-01	3	25613825	25616179	GRMZM2G134450_T02	1	259082326	259084642	Sb01g012910.1	1	11968709	11970895
AX-110161827	16.678	4B	4BS_4916161
AX-110668959	16.678	4B	4BS_4916161
AX-110919435	16.678	4B	4BS_4892350	BRADI1G13240.1	1	10044075	10046084	OS03T0656500-01	3	25613825	25616179	GRMZM2G134450_T02	1	259082326	259084642	Sb01g012910.1	1	11968709	11970895
AX-111152433	16.678	4B	4BS_4916161
AX-111251248	16.678	4B	4BS_4901431
AX-111470511	16.678	4B	4BS_4892350	BRADI1G13240.1	1	10044075	10046084	OS03T0656500-01	3	25613825	25616179	GRMZM2G134450_T02	1	259082326	259084642	Sb01g012910.1	1	11968709	11970895
AX-111560322	16.678	4B	4BS_4916161
AX-111710768	16.678	4B	4BS_4892350	BRADI1G13240.1	1	10044075	10046084	OS03T0656500-01	3	25613825	25616179	GRMZM2G134450_T02	1	259082326	259084642	Sb01g012910.1	1	11968709	11970895
AX-111764671	16.678	4B	4BS_4905048
AX-110364576	17.833	4B	4BS_4937702
AX-108732014	18.726	4B	4BS_4886529	BRADI1G13090.1	1	9915066	9918680	OS03T0661300-01	3	25942767	25946686	GRMZM2G066191_T03	5	14869913	14874007	Sb01g012740.1	1	11730337	11733690
AX-108740460	18.726	4B	4BS_4884008
AX-108771330	18.726	4B	4BS_4889343	BRADI2G05445.2	2	3930056	3941451	OS05T0295100-02	5	13027593	13046685	GRMZM2G003732_T01	10	4641206	4667439	Sb08g002830.1	8	2998210	3005977
AX-108807722	18.726	4B	4BS_4904265	BRADI1G13070.1	1	9903599	9904487	OS03T0661600-01	3	25972352	25973470	GRMZM2G039639_T01	1	258507339	258508522	Sb01g012710.1	1	11697029	11698183
AX-108831961	18.726	4B	4BS_4904265	BRADI1G13070.1	1	9903599	9904487	OS03T0661600-01	3	25972352	25973470	GRMZM2G039639_T01	1	258507339	258508522	Sb01g012710.1	1	11697029	11698183
AX-108877636	18.726	4B	4BS_3961003	BRADI1G13080.1	1	9907307	9908615	OS03T0661500-01	3	25960079	25961643	GRMZM2G066449_T01	5	14858332	14860055	Sb01g012730.1	1	11709667	11710947
AX-108883960	18.726	4B	4BS_4920499	BRADI1G13047.2	1	9868554	9872058	OS03T0663700-01	3	26064148	26068769	GRMZM2G369130_T01	1	258442739	258446721	Sb01g012670.1	1	11649232	11652294
AX-108891993	18.726	4B	4BS_4894007	BRADI1G13040.1	1	9863904	9866307	OS03T0663750-00	3	26070770	26072916	GRMZM2G067919_T02	1	258423149	258425539	Sb01g012640.1	1	11631883	11634199
AX-108893723	18.726	4B	4BS_4904265	BRADI1G13070.1	1	9903599	9904487	OS03T0661600-01	3	25972352	25973470	GRMZM2G039639_T01	1	258507339	258508522	Sb01g012710.1	1	11697029	11698183
AX-108932092	18.726	4B	4BS_4888449	BRADI1G13097.1	1	9931311	9932921	OS03T0660700-01	3	25908352	25910162	GRMZM2G035632_T01	5	14941523	14943361	Sb01g012760.1	1	11776407	11778269
AX-108940369	18.726	4B	4BS_4886529	BRADI1G13090.1	1	9915066	9918680	OS03T0661300-01	3	25942767	25946686	GRMZM2G066191_T03	5	14869913	14874007	Sb01g012740.1	1	11730337	11733690
AX-108947143	18.726	4B	4BS_4938663
AX-108966303	18.726	4B	4BS_4888449	BRADI1G13097.1	1	9931311	9932921	OS03T0660700-01	3	25908352	25910162	GRMZM2G035632_T01	5	14941523	14943361	Sb01g012760.1	1	11776407	11778269
AX-109000367	18.726	4B	4AL_7124377	BRADI1G13047.2	1	9868554	9872058	OS03T0663700-01	3	26064148	26068769	GRMZM2G369130_T01	1	258442739	258446721	Sb01g012670.1	1	11649232	11652294
AX-109074448	18.726	4B	4BS_4959228
AX-109300091	18.726	4B	4BS_4889343	BRADI2G05445.2	2	3930056	3941451	OS05T0295100-02	5	13027593	13046685	GRMZM2G003732_T01	10	4641206	4667439	Sb08g002830.1	8	2998210	3005977
AX-109308079	18.726	4B	4BS_4910335
AX-109400438	18.726	4B	4BS_4876698
AX-109410167	18.726	4B	4BS_4958424	BRADI4G15790.1	4	16422305	16422670
AX-109410886	18.726	4B	4BS_4904265	BRADI1G13070.1	1	9903599	9904487	OS03T0661600-01	3	25972352	25973470	GRMZM2G039639_T01	1	258507339	258508522	Sb01g012710.1	1	11697029	11698183
AX-109415805	18.726	4B	4BS_4920499	BRADI1G13047.2	1	9868554	9872058	OS03T0663700-01	3	26064148	26068769	GRMZM2G369130_T01	1	258442739	258446721	Sb01g012670.1	1	11649232	11652294
AX-109452293	18.726	4B	4BS_4920499	BRADI1G13047.2	1	9868554	9872058	OS03T0663700-01	3	26064148	26068769	GRMZM2G369130_T01	1	258442739	258446721	Sb01g012670.1	1	11649232	11652294
AX-109459819	18.726	4B	4BS_4879255
AX-109474247	18.726	4B	4BS_4916428	BRADI3G06120.3	3	4405973	4410941	OS02T0182100-01	2	4573831	4578257	GRMZM2G360523_T01	9	101990935	101999695	Sb08g006300.1	8	9436492	9441000
AX-109476624	18.726	4B	4BS_4889343	BRADI2G05445.2	2	3930056	3941451	OS05T0295100-02	5	13027593	13046685	GRMZM2G003732_T01	10	4641206	4667439	Sb08g002830.1	8	2998210	3005977
AX-109553068	18.726	4B	4BS_4888449	BRADI1G13097.1	1	9931311	9932921	OS03T0660700-01	3	25908352	25910162	GRMZM2G035632_T01	5	14941523	14943361	Sb01g012760.1	1	11776407	11778269
AX-109577849	18.726	4B	4BS_4933820	BRADI3G18010.1	3	16394074	16399597
AX-109578938	18.726	4B	4BS_4887003													Sb01g021625.1	1	25508518	25511655
AX-109824341	18.726	4B	4BS_4904265	BRADI1G13070.1	1	9903599	9904487	OS03T0661600-01	3	25972352	25973470	GRMZM2G039639_T01	1	258507339	258508522	Sb01g012710.1	1	11697029	11698183
AX-109838313	18.726	4B	4BS_4889343	BRADI2G05445.2	2	3930056	3941451	OS05T0295100-02	5	13027593	13046685	GRMZM2G003732_T01	10	4641206	4667439	Sb08g002830.1	8	2998210	3005977
AX-109845255	18.726	4B	4BS_4884008
AX-109852046	18.726	4B	4BS_4887223
AX-109912149	18.726	4B	4BS_4904715
AX-109932698	18.726	4B	4BS_4879255
AX-109948525	18.726	4B	4BS_4876698
AX-109949613	18.726	4B	4BS_4887003													Sb01g021625.1	1	25508518	25511655
AX-109986770	18.726	4B	6AL_1438306													Sb01g012710.1	1	11697029	11698183
AX-110014504	18.726	4B	4BS_4872596
AX-110045018	18.726	4B	4BS_4887003													Sb01g021625.1	1	25508518	25511655
AX-110094773	18.726	4B	4BS_4904265	BRADI1G13070.1	1	9903599	9904487	OS03T0661600-01	3	25972352	25973470	GRMZM2G039639_T01	1	258507339	258508522	Sb01g012710.1	1	11697029	11698183
AX-110409137	18.726	4B	4BS_4920499	BRADI1G13047.2	1	9868554	9872058	OS03T0663700-01	3	26064148	26068769	GRMZM2G369130_T01	1	258442739	258446721	Sb01g012670.1	1	11649232	11652294
AX-110415647	18.726	4B	4BS_4945822	BRADI3G31637.1	3	33898899	33905947					GRMZM2G133943_T01	1	80976254	80982317	Sb01g031100.1	1	53658145	53664669
AX-110416393	18.726	4B	4BS_4889343	BRADI2G05445.2	2	3930056	3941451	OS05T0295100-02	5	13027593	13046685	GRMZM2G003732_T01	10	4641206	4667439	Sb08g002830.1	8	2998210	3005977
AX-110519648	18.726	4B	4BS_4904265	BRADI1G13070.1	1	9903599	9904487	OS03T0661600-01	3	25972352	25973470	GRMZM2G039639_T01	1	258507339	258508522	Sb01g012710.1	1	11697029	11698183
AX-110533336	18.726	4B	4BS_4904265	BRADI1G13070.1	1	9903599	9904487	OS03T0661600-01	3	25972352	25973470	GRMZM2G039639_T01	1	258507339	258508522	Sb01g012710.1	1	11697029	11698183
AX-110533458	18.726	4B	4BS_4886529	BRADI1G13090.1	1	9915066	9918680	OS03T0661300-01	3	25942767	25946686	GRMZM2G066191_T03	5	14869913	14874007	Sb01g012740.1	1	11730337	11733690
AX-110577947	18.726	4B	4BS_4920499	BRADI1G13047.2	1	9868554	9872058	OS03T0663700-01	3	26064148	26068769	GRMZM2G369130_T01	1	258442739	258446721	Sb01g012670.1	1	11649232	11652294
AX-110616671	18.726	4B	4BS_4886529	BRADI1G13090.1	1	9915066	9918680	OS03T0661300-01	3	25942767	25946686	GRMZM2G066191_T03	5	14869913	14874007	Sb01g012740.1	1	11730337	11733690
AX-110621613	18.726	4B	4BS_4920499	BRADI1G13047.2	1	9868554	9872058	OS03T0663700-01	3	26064148	26068769	GRMZM2G369130_T01	1	258442739	258446721	Sb01g012670.1	1	11649232	11652294
AX-110675382	18.726	4B	4BS_4887003													Sb01g021625.1	1	25508518	25511655
AX-110926967	18.726	4B	4BS_4876698
AX-110935326	18.726	4B	4BS_4904265	BRADI1G13070.1	1	9903599	9904487	OS03T0661600-01	3	25972352	25973470	GRMZM2G039639_T01	1	258507339	258508522	Sb01g012710.1	1	11697029	11698183
AX-110952023	18.726	4B	4BS_4886529	BRADI1G13090.1	1	9915066	9918680	OS03T0661300-01	3	25942767	25946686	GRMZM2G066191_T03	5	14869913	14874007	Sb01g012740.1	1	11730337	11733690
AX-110955229	18.726	4B	4BS_4886529	BRADI1G13090.1	1	9915066	9918680	OS03T0661300-01	3	25942767	25946686	GRMZM2G066191_T03	5	14869913	14874007	Sb01g012740.1	1	11730337	11733690
AX-110965080	18.726	4B	4BS_4887003													Sb01g021625.1	1	25508518	25511655
AX-110968851	18.726	4B	4BS_4903952
AX-111016088	18.726	4B	4BS_4937068
AX-111121463	18.726	4B	4BS_4899543	BRADI4G44760.1	4	48075275	48078958	OS03T0664400-02	3	26096044	26096992	GRMZM5G822180_T01	5	14625516	14626616	Sb08g000800.1	8	713474	717346
AX-111166027	18.726	4B	4BS_4889343	BRADI2G05445.2	2	3930056	3941451	OS05T0295100-02	5	13027593	13046685	GRMZM2G003732_T01	10	4641206	4667439	Sb08g002830.1	8	2998210	3005977
AX-111172433	18.726	4B	4BS_4888449	BRADI1G13097.1	1	9931311	9932921	OS03T0660700-01	3	25908352	25910162	GRMZM2G035632_T01	5	14941523	14943361	Sb01g012760.1	1	11776407	11778269
AX-111182806	18.726	4B	4BS_4888449	BRADI1G13097.1	1	9931311	9932921	OS03T0660700-01	3	25908352	25910162	GRMZM2G035632_T01	5	14941523	14943361	Sb01g012760.1	1	11776407	11778269
AX-111231478	18.726	4B	4BS_3961003	BRADI1G13080.1	1	9907307	9908615	OS03T0661500-01	3	25960079	25961643	GRMZM2G066449_T01	5	14858332	14860055	Sb01g012730.1	1	11709667	11710947
AX-111456611	18.726	4B	4BS_4889343	BRADI2G05445.2	2	3930056	3941451	OS05T0295100-02	5	13027593	13046685	GRMZM2G003732_T01	10	4641206	4667439	Sb08g002830.1	8	2998210	3005977
AX-111480414	18.726	4B	4BS_4863711
AX-111515121	18.726	4B	4BS_4904265	BRADI1G13070.1	1	9903599	9904487	OS03T0661600-01	3	25972352	25973470	GRMZM2G039639_T01	1	258507339	258508522	Sb01g012710.1	1	11697029	11698183
AX-111541857	18.726	4B	4BS_4920499	BRADI1G13047.2	1	9868554	9872058	OS03T0663700-01	3	26064148	26068769	GRMZM2G369130_T01	1	258442739	258446721	Sb01g012670.1	1	11649232	11652294
AX-111555159	18.726	4B	7AL_4438737
AX-111604374	18.726	4B	4BS_4910335
AX-111640796	18.726	4B	4BS_4920499	BRADI1G13047.2	1	9868554	9872058	OS03T0663700-01	3	26064148	26068769	GRMZM2G369130_T01	1	258442739	258446721	Sb01g012670.1	1	11649232	11652294
AX-111661610	18.726	4B	4BS_4886529	BRADI1G13090.1	1	9915066	9918680	OS03T0661300-01	3	25942767	25946686	GRMZM2G066191_T03	5	14869913	14874007	Sb01g012740.1	1	11730337	11733690
AX-111677448	18.726	4B	4BS_4953253	BRADI1G13140.1	1	9960799	9961128	OS12T0626200-01	12	26768220	26768893	GRMZM2G422419_T01	1	177654021	177654401	Sb08g022330.1	8	54199455	54199808
AX-111728330	18.726	4B	4BS_4888449	BRADI1G13097.1	1	9931311	9932921	OS03T0660700-01	3	25908352	25910162	GRMZM2G035632_T01	5	14941523	14943361	Sb01g012760.1	1	11776407	11778269
AX-111739947	18.726	4B	4BS_4920499	BRADI1G13047.2	1	9868554	9872058	OS03T0663700-01	3	26064148	26068769	GRMZM2G369130_T01	1	258442739	258446721	Sb01g012670.1	1	11649232	11652294
AX-111829605	18.726	4B	4BS_4937068
AX-89317354	18.726	4B	4BS_4904265	BRADI1G13070.1	1	9903599	9904487	OS03T0661600-01	3	25972352	25973470	GRMZM2G039639_T01	1	258507339	258508522	Sb01g012710.1	1	11697029	11698183
AX-89370438	18.726	4B	4BS_4886529	BRADI1G13090.1	1	9915066	9918680	OS03T0661300-01	3	25942767	25946686	GRMZM2G066191_T03	5	14869913	14874007	Sb01g012740.1	1	11730337	11733690
AX-89451286	18.726	4B	4BS_4953253	BRADI1G13140.1	1	9960799	9961128	OS12T0626200-01	12	26768220	26768893	GRMZM2G422419_T01	1	177654021	177654401	Sb08g022330.1	8	54199455	54199808
AX-89728715	18.726	4B	4BS_4945822	BRADI3G31637.1	3	33898899	33905947					GRMZM2G133943_T01	1	80976254	80982317	Sb01g031100.1	1	53658145	53664669
AX-94432712	18.726	4B	4BS_4945822	BRADI3G31637.1	3	33898899	33905947					GRMZM2G133943_T01	1	80976254	80982317	Sb01g031100.1	1	53658145	53664669
AX-94465412	18.726	4B	4DS_2302886	BRADI1G13040.1	1	9863904	9866307	OS03T0663750-00	3	26070770	26072916	GRMZM2G067919_T02	1	258423149	258425539	Sb01g012640.1	1	11631883	11634199
AX-94474884	18.726	4B	4BS_4945822	BRADI3G31637.1	3	33898899	33905947					GRMZM2G133943_T01	1	80976254	80982317	Sb01g031100.1	1	53658145	53664669
AX-94526567	18.726	4B	7BS_3143859
AX-95132515	18.726	4B	4BS_3961003	BRADI1G13080.1	1	9907307	9908615	OS03T0661500-01	3	25960079	25961643	GRMZM2G066449_T01	5	14858332	14860055	Sb01g012730.1	1	11709667	11710947
AX-95146558	18.726	4B	7DL_3328882
AX-95222663	18.726	4B	4DS_2302886	BRADI1G13040.1	1	9863904	9866307	OS03T0663750-00	3	26070770	26072916	GRMZM2G067919_T02	1	258423149	258425539	Sb01g012640.1	1	11631883	11634199
AX-95684402	18.726	4B	4BS_4945822	BRADI3G31637.1	3	33898899	33905947					GRMZM2G133943_T01	1	80976254	80982317	Sb01g031100.1	1	53658145	53664669
AX-111476002	19.193	4B	4BS_4861895	BRADI1G13160.1	1	9975003	9977653	OS03T0659700-01	3	25845328	25845980	GRMZM2G146143_T02	1	258863371	258866841	Sb01g012800.1	1	11834618	11837872
Xmag4087	19.951	4B	4AL_7121931	BRADI4G29096.1	4	34525481	34526665	OS03T0680100-00	3	26979830	26985787
AX-109890837	20.506	4B	5AL_2247820
AX-110046737	20.506	4B	5AL_2744210
AX-109553439	20.506	4B	4BS_4899543	BRADI4G44760.1	4	48075275	48078958	OS03T0664400-02	3	26096044	26096992	GRMZM5G822180_T01	5	14625516	14626616	Sb08g000800.1	8	713474	717346
AX-109867593	20.506	4B	4BS_3717707	BRADI1G12980.2	1	9840127	9844083	OS03T0664700-01	3	26117499	26119699	GRMZM2G176688_T02	5	14610996	14623880	Sb01g012610.1	1	11618856	11622800
AX-110664622	20.506	4B	4BS_4899543	BRADI4G44760.1	4	48075275	48078958	OS03T0664400-02	3	26096044	26096992	GRMZM5G822180_T01	5	14625516	14626616	Sb08g000800.1	8	713474	717346
AX-111088730	20.506	4B	4BS_4933142	BRADI1G12960.1	1	9831980	9835234	OS03T0665200-01	3	26152222	26155155	GRMZM2G176748_T01	5	14604395	14607533	Sb01g012570.1	1	11604755	11607763
AX-111467237	20.506	4B	4BS_4933142	BRADI1G12960.1	1	9831980	9835234	OS03T0665200-01	3	26152222	26155155	GRMZM2G176748_T01	5	14604395	14607533	Sb01g012570.1	1	11604755	11607763
AX-111473668	20.506	4B	4BS_4933142	BRADI1G12960.1	1	9831980	9835234	OS03T0665200-01	3	26152222	26155155	GRMZM2G176748_T01	5	14604395	14607533	Sb01g012570.1	1	11604755	11607763
AX-89438906	20.506	4B	4BS_4933142	BRADI1G12960.1	1	9831980	9835234	OS03T0665200-01	3	26152222	26155155	GRMZM2G176748_T01	5	14604395	14607533	Sb01g012570.1	1	11604755	11607763
AX-89711280	20.506	4B	4BS_4933142	BRADI1G12960.1	1	9831980	9835234	OS03T0665200-01	3	26152222	26155155	GRMZM2G176748_T01	5	14604395	14607533	Sb01g012570.1	1	11604755	11607763
AX-94639090	20.506	4B	4BS_4899543	BRADI4G44760.1	4	48075275	48078958	OS03T0664400-02	3	26096044	26096992	GRMZM5G822180_T01	5	14625516	14626616	Sb08g000800.1	8	713474	717346
AX-108734704	20.672	4B	4BS_4861312
AX-108792932	20.672	4B	4BS_4867837
AX-109010961	20.672	4B	4BS_4937005	BRADI1G12940.1	1	9803859	9808448	OS03T0665751-00	3	26193742	26194693	GRMZM2G024335_T02	1	301241218	301260271	Sb01g012550.1	1	11573448	11577713
AX-109401309	20.672	4B	4BS_4860506	BRADI1G12920.1	1	9795178	9799061	OS03T0666100-00	3	26202267	26207681	GRMZM2G006474_T01	5	14489234	14495408	Sb01g012510.1	1	11537671	11541177
AX-109412665	20.672	4B	4BS_4955484
AX-109437325	20.672	4B	4BS_4937005	BRADI1G12940.1	1	9803859	9808448	OS03T0665751-00	3	26193742	26194693	GRMZM2G024335_T02	1	301241218	301260271	Sb01g012550.1	1	11573448	11577713
AX-109535230	20.672	4B	4BS_4860506	BRADI1G12920.1	1	9795178	9799061	OS03T0666100-00	3	26202267	26207681	GRMZM2G006474_T01	5	14489234	14495408	Sb01g012510.1	1	11537671	11541177
AX-109546142	20.672	4B	4BS_4959618	BRADI1G12870.1	1	9757033	9761096	OS03T0667100-03	3	26261328	26265751	GRMZM2G115162_T01	1	300821342	300824061	Sb01g012450.1	1	11489255	11493082
AX-109821099	20.672	4B	4BS_4860506	BRADI1G12920.1	1	9795178	9799061	OS03T0666100-00	3	26202267	26207681	GRMZM2G006474_T01	5	14489234	14495408	Sb01g012510.1	1	11537671	11541177
AX-109853101	20.672	4B	4BS_4860506	BRADI1G12920.1	1	9795178	9799061	OS03T0666100-00	3	26202267	26207681	GRMZM2G006474_T01	5	14489234	14495408	Sb01g012510.1	1	11537671	11541177
AX-109988646	20.672	4B	4BS_4955484
AX-110037505	20.672	4B	4BS_4929386	BRADI4G29096.1	4	34525481	34526665									Sb0019s003280.1	GL002613.1	334875	337460
AX-110091180	20.672	4B	4BS_4937005	BRADI1G12940.1	1	9803859	9808448	OS03T0665751-00	3	26193742	26194693	GRMZM2G024335_T02	1	301241218	301260271	Sb01g012550.1	1	11573448	11577713
AX-110102973	20.672	4B	4BS_4860506	BRADI1G12920.1	1	9795178	9799061	OS03T0666100-00	3	26202267	26207681	GRMZM2G006474_T01	5	14489234	14495408	Sb01g012510.1	1	11537671	11541177
AX-110411961	20.672	4B	4BS_4937005	BRADI1G12940.1	1	9803859	9808448	OS03T0665751-00	3	26193742	26194693	GRMZM2G024335_T02	1	301241218	301260271	Sb01g012550.1	1	11573448	11577713
AX-110411962	20.672	4B	4BS_4937005	BRADI1G12940.1	1	9803859	9808448	OS03T0665751-00	3	26193742	26194693	GRMZM2G024335_T02	1	301241218	301260271	Sb01g012550.1	1	11573448	11577713
AX-110548194	20.672	4B	4BS_4960887
AX-110602796	20.672	4B	4BS_4933142	BRADI1G12960.1	1	9831980	9835234	OS03T0665200-01	3	26152222	26155155	GRMZM2G176748_T01	5	14604395	14607533	Sb01g012570.1	1	11604755	11607763
AX-110632922	20.672	4B	4BS_4860506	BRADI1G12920.1	1	9795178	9799061	OS03T0666100-00	3	26202267	26207681	GRMZM2G006474_T01	5	14489234	14495408	Sb01g012510.1	1	11537671	11541177
AX-110907280	20.672	4B	4BS_4860506	BRADI1G12920.1	1	9795178	9799061	OS03T0666100-00	3	26202267	26207681	GRMZM2G006474_T01	5	14489234	14495408	Sb01g012510.1	1	11537671	11541177
AX-110947088	20.672	4B	4BS_4937005	BRADI1G12940.1	1	9803859	9808448	OS03T0665751-00	3	26193742	26194693	GRMZM2G024335_T02	1	301241218	301260271	Sb01g012550.1	1	11573448	11577713
AX-111007164	20.672	4B	4BS_4933142	BRADI1G12960.1	1	9831980	9835234	OS03T0665200-01	3	26152222	26155155	GRMZM2G176748_T01	5	14604395	14607533	Sb01g012570.1	1	11604755	11607763
AX-111032853	20.672	4B	4BS_4914533	BRADI1G12950.1	1	9812827	9813433	OS03T0665700-00	3	26190016	26190583	GRMZM2G383735_T01	5	14525361	14525687	Sb01g012560.1	1	11579901	11580248
AX-111081559	20.672	4B	4BS_4860506	BRADI1G12920.1	1	9795178	9799061	OS03T0666100-00	3	26202267	26207681	GRMZM2G006474_T01	5	14489234	14495408	Sb01g012510.1	1	11537671	11541177
AX-111084321	20.672	4B	4BS_4860506	BRADI1G12920.1	1	9795178	9799061	OS03T0666100-00	3	26202267	26207681	GRMZM2G006474_T01	5	14489234	14495408	Sb01g012510.1	1	11537671	11541177
AX-111146815	20.672	4B	4BS_4959618	BRADI1G12870.1	1	9757033	9761096	OS03T0667100-03	3	26261328	26265751	GRMZM2G115162_T01	1	300821342	300824061	Sb01g012450.1	1	11489255	11493082
AX-111282490	20.672	4B	4BS_4882963
AX-111537085	20.672	4B	4BS_4914533	BRADI1G12950.1	1	9812827	9813433	OS03T0665700-00	3	26190016	26190583	GRMZM2G383735_T01	5	14525361	14525687	Sb01g012560.1	1	11579901	11580248
AX-111565384	20.672	4B	4BS_4937005	BRADI1G12940.1	1	9803859	9808448	OS03T0665751-00	3	26193742	26194693	GRMZM2G024335_T02	1	301241218	301260271	Sb01g012550.1	1	11573448	11577713
AX-111607901	20.672	4B	4BS_4955484
AX-111641369	20.672	4B	4BS_4902612
AX-111648212	20.672	4B	4BS_4937005	BRADI1G12940.1	1	9803859	9808448	OS03T0665751-00	3	26193742	26194693	GRMZM2G024335_T02	1	301241218	301260271	Sb01g012550.1	1	11573448	11577713
AX-89414036	20.672	4B	4BS_4860506	BRADI1G12920.1	1	9795178	9799061	OS03T0666100-00	3	26202267	26207681	GRMZM2G006474_T01	5	14489234	14495408	Sb01g012510.1	1	11537671	11541177
AX-89454082	20.672	4B	4BS_4959618	BRADI1G12870.1	1	9757033	9761096	OS03T0667100-03	3	26261328	26265751	GRMZM2G115162_T01	1	300821342	300824061	Sb01g012450.1	1	11489255	11493082
AX-89603138	20.672	4B	4BS_4937005	BRADI1G12940.1	1	9803859	9808448	OS03T0665751-00	3	26193742	26194693	GRMZM2G024335_T02	1	301241218	301260271	Sb01g012550.1	1	11573448	11577713
AX-94651884	20.672	4B	4BS_4860506	BRADI1G12920.1	1	9795178	9799061	OS03T0666100-00	3	26202267	26207681	GRMZM2G006474_T01	5	14489234	14495408	Sb01g012510.1	1	11537671	11541177
AX-95679020	20.672	4B	4BS_4937005	BRADI1G12940.1	1	9803859	9808448	OS03T0665751-00	3	26193742	26194693	GRMZM2G024335_T02	1	301241218	301260271	Sb01g012550.1	1	11573448	11577713
AX-109030061	20.843	4B	4BS_4954867	BRADI1G12890.1	1	9770296	9774567	OS03T0666500-03	3	26234329	26240555	GRMZM2G131939_T01	1	300951400	300963846	Sb01g012480.1	1	11510731	11514690
AX-110975962	20.843	4B	4BS_4954867	BRADI1G12890.1	1	9770296	9774567	OS03T0666500-03	3	26234329	26240555	GRMZM2G131939_T01	1	300951400	300963846	Sb01g012480.1	1	11510731	11514690
AX-110983720	20.843	4B	4BS_4954867	BRADI1G12890.1	1	9770296	9774567	OS03T0666500-03	3	26234329	26240555	GRMZM2G131939_T01	1	300951400	300963846	Sb01g012480.1	1	11510731	11514690
AX-111041097	20.843	4B	4BS_4954867	BRADI1G12890.1	1	9770296	9774567	OS03T0666500-03	3	26234329	26240555	GRMZM2G131939_T01	1	300951400	300963846	Sb01g012480.1	1	11510731	11514690
AX-111587663	20.843	4B	4BS_4954867	BRADI1G12890.1	1	9770296	9774567	OS03T0666500-03	3	26234329	26240555	GRMZM2G131939_T01	1	300951400	300963846	Sb01g012480.1	1	11510731	11514690
AX-86175313	20.843	4B	4DS_2279114	BRADI1G12870.1	1	9757033	9761096	OS03T0667100-03	3	26261328	26265751	GRMZM2G131939_T01	1	300951400	300963846	Sb01g012480.1	1	11510731	11514690
AX-108787210	20.93	4B	4BS_4954867	BRADI1G12890.1	1	9770296	9774567	OS03T0666500-03	3	26234329	26240555	GRMZM2G131939_T01	1	300951400	300963846	Sb01g012480.1	1	11510731	11514690
AX-110089892	20.93	4B	4BS_4954867	BRADI1G12890.1	1	9770296	9774567	OS03T0666500-03	3	26234329	26240555	GRMZM2G131939_T01	1	300951400	300963846	Sb01g012480.1	1	11510731	11514690
AX-110506375	20.93	4B	4BS_4954867	BRADI1G12890.1	1	9770296	9774567	OS03T0666500-03	3	26234329	26240555	GRMZM2G131939_T01	1	300951400	300963846	Sb01g012480.1	1	11510731	11514690
AX-110641949	20.93	4B	4BS_4954867	BRADI1G12890.1	1	9770296	9774567	OS03T0666500-03	3	26234329	26240555	GRMZM2G131939_T01	1	300951400	300963846	Sb01g012480.1	1	11510731	11514690
AX-110652160	20.93	4B	4BS_4954867	BRADI1G12890.1	1	9770296	9774567	OS03T0666500-03	3	26234329	26240555	GRMZM2G131939_T01	1	300951400	300963846	Sb01g012480.1	1	11510731	11514690
AX-110928495	20.93	4B	4BS_4954867	BRADI1G12890.1	1	9770296	9774567	OS03T0666500-03	3	26234329	26240555	GRMZM2G131939_T01	1	300951400	300963846	Sb01g012480.1	1	11510731	11514690
AX-94573388	20.93	4B	4DS_2279114	BRADI1G12870.1	1	9757033	9761096	OS03T0667100-03	3	26261328	26265751	GRMZM2G131939_T01	1	300951400	300963846	Sb01g012480.1	1	11510731	11514690
AX-108739443	21.335	4B	4BS_4892838	BRADI2G37030.1	2	37432984	37434306	OS03T0668400-01	3	26344497	26351566	GRMZM2G107136_T01	1	257996871	257999710	Sb01g012310.1	1	11375471	11378660
AX-108740874	21.335	4B	4BS_4889670	BRADI1G12670.1	1	9546238	9552648	OS03T0673800-02	3	26623617	26625642	GRMZM2G409093_T02	1	257374446	257384809	Sb08g022840.1	8	54933772	54939858
AX-108750128	21.335	4B	4BS_4865305	BRADI1G12770.1	1	9650691	9654260	OS03T0671800-01	3	26505145	26509491	GRMZM2G355469_T01	10	118390725	118392197	Sb06g017460.1	6	46733875	46737447
AX-108778739	21.335	4B	4BS_4911970	BRADI1G12750.1	1	9624506	9629009	OS03T0672300-01	3	26526743	26530676	GRMZM2G177947_T02	1	257544399	257549292	Sb01g012240.1	1	11249512	11254055
AX-108819906	21.335	4B	4BS_4948660					OS12T0256600-01	12	8809699	8811919
AX-108824428	21.335	4B	4BS_4963058	BRADI1G12800.1	1	9684103	9686289	OS03T0669600-02	3	26420422	26422220	GRMZM2G010604_T05	5	14198559	14200336	Sb01g012390.1	1	11446058	11447202
AX-108829168	21.335	4B	4BS_4892838	BRADI2G37030.1	2	37432984	37434306	OS03T0668400-01	3	26344497	26351566	GRMZM2G107136_T01	1	257996871	257999710	Sb01g012310.1	1	11375471	11378660
AX-108933020	21.335	4B	4BS_4885269	BRADI1G03030.1	1	2018316	2023056	OS03T0831100-01	3	34906648	34912027	GRMZM2G114692_T01	1	295842377	295848240	Sb01g002280.1	1	1897252	1903135
AX-108933232	21.335	4B	4BS_4901489	BRADI1G12810.1	1	9689776	9692896	OS03T0669300-02	3	26407715	26410467	GRMZM2G046101_T01	1	258105155	258107917	Sb01g012380.1	1	11437049	11439968
AX-108953258	21.335	4B	4BS_4943454	BRADI1G12810.1	1	9689776	9692896	OS03T0669300-03	3	26407747	26410465	GRMZM2G046101_T01	1	258105155	258107917	Sb01g012380.1	1	11437049	11439968
AX-108975995	21.335	4B	4BL_6900287
AX-108983837	21.335	4B	4BS_4961594	BRADI1G12850.1	1	9715625	9716725	OS03T0668500-01	3	26363077	26364417	GRMZM2G035821_T02	5	14114038	14114861	Sb01g012320.1	1	11399160	11400851
AX-108984103	21.335	4B	4BS_4911970	BRADI1G12750.1	1	9624506	9629009	OS03T0672300-01	3	26526743	26530676	GRMZM2G177947_T02	1	257544399	257549292	Sb01g012240.1	1	11249512	11254055
AX-109020508	21.335	4B	4BS_4933555	BRADI1G12710.1	1	9594501	9597614	OS03T0672950-00	3	26577364	26579056	GRMZM2G002260_T01	5	13981221	13984157	Sb01g012210.1	1	11219754	11222687
AX-109271755	21.335	4B	4BS_4889670	BRADI1G12670.1	1	9546238	9552648	OS03T0673800-02	3	26623617	26625642	GRMZM2G409093_T02	1	257374446	257384809	Sb08g022840.1	8	54933772	54939858
AX-109306143	21.335	4B	4BS_4956640
AX-109357924	21.335	4B	4BS_4892838	BRADI2G37030.1	2	37432984	37434306	OS03T0668400-01	3	26344497	26351566	GRMZM2G107136_T01	1	257996871	257999710	Sb01g012310.1	1	11375471	11378660
AX-109401802	21.335	4B	4BS_4961594	BRADI1G12850.1	1	9715625	9716725	OS03T0668500-01	3	26363077	26364417	GRMZM2G035821_T02	5	14114038	14114861	Sb01g012320.1	1	11399160	11400851
AX-109468652	21.335	4B	4BS_4959042
AX-109558513	21.335	4B	4BS_4892838	BRADI2G37030.1	2	37432984	37434306	OS03T0668400-01	3	26344497	26351566	GRMZM2G107136_T01	1	257996871	257999710	Sb01g012310.1	1	11375471	11378660
AX-109583605	21.335	4B	4BS_4884071	BRADI1G12690.1	1	9570279	9576625	OS03T0673000-00	3	26581781	26582090	GRMZM2G061101_T02	1	257512113	257518778	Sb01g012200.1	1	11212188	11217178
AX-109584525	21.335	4B	4BS_4924304	BRADI1G47400.1	1	45901210	45905691	OS06T0183100-02	6	4137852	4142661					Sb10g005580.1	10	5038104	5042001
AX-109876993	21.335	4B	4BS_4884071	BRADI1G12690.1	1	9570279	9576625	OS03T0673000-00	3	26581781	26582090	GRMZM2G061101_T02	1	257512113	257518778	Sb01g012200.1	1	11212188	11217178
AX-109898875	21.335	4B	4BS_4891913	BRADI1G12727.1	1	9609944	9611497	OS07T0271550-00	7	10019431	10020346	GRMZM2G131529_T01	3	46573878	46575942	Sb02g034030.1	2	68545693	68547321
AX-109901470	21.335	4B	4BS_4961594	BRADI1G12850.1	1	9715625	9716725	OS03T0668500-01	3	26363077	26364417	GRMZM2G035821_T02	5	14114038	14114861	Sb01g012320.1	1	11399160	11400851
AX-109969852	21.335	4B	4BS_4933555	BRADI1G12710.1	1	9594501	9597614	OS03T0672950-00	3	26577364	26579056	GRMZM2G002260_T01	5	13981221	13984157	Sb01g012210.1	1	11219754	11222687
AX-109984549	21.335	4B	4BS_4892838	BRADI2G37030.1	2	37432984	37434306	OS03T0668400-01	3	26344497	26351566	GRMZM2G107136_T01	1	257996871	257999710	Sb01g012310.1	1	11375471	11378660
AX-110060455	21.335	4B	4BS_4901489	BRADI1G12810.1	1	9689776	9692896	OS03T0669300-02	3	26407715	26410467	GRMZM2G046101_T01	1	258105155	258107917	Sb01g012380.1	1	11437049	11439968
AX-110086793	21.335	4B	4BS_4885269	BRADI1G03030.1	1	2018316	2023056	OS03T0831100-01	3	34906648	34912027	GRMZM2G114692_T01	1	295842377	295848240	Sb01g002280.1	1	1897252	1903135
AX-110162660	21.335	4B	4BS_4947190	BRADI1G12740.1	1	9618066	9621115	OS03T0672400-01	3	26531313	26534354	GRMZM2G166082_T02	5	14070028	14072984	Sb01g012230.1	1	11244033	11246659
AX-110368216	21.335	4B	4BS_4930205
AX-110371530	21.335	4B	4BS_4912358
AX-110418181	21.335	4B	4BS_4933555	BRADI1G12710.1	1	9594501	9597614	OS03T0672950-00	3	26577364	26579056	GRMZM2G002260_T01	5	13981221	13984157	Sb01g012210.1	1	11219754	11222687
AX-110427153	21.335	4B	4BS_4889670	BRADI1G12670.1	1	9546238	9552648	OS03T0673800-02	3	26623617	26625642	GRMZM2G409093_T02	1	257374446	257384809	Sb08g022840.1	8	54933772	54939858
AX-110429528	21.335	4B	4BS_4892838	BRADI2G37030.1	2	37432984	37434306	OS03T0668400-01	3	26344497	26351566	GRMZM2G107136_T01	1	257996871	257999710	Sb01g012310.1	1	11375471	11378660
AX-110438521	21.335	4B	4BS_4873405	BRADI3G45690.1	3	47695750	47698129	OS02T0552600-00	2	20842399	20844674	GRMZM2G359237_T01	8	149433917	149437336	Sb03g030785.1	3	59063248	59070573
AX-110439949	21.335	4B	4BS_4900453
AX-110470638	21.335	4B	4BS_4879725	BRADI4G00940.1	4	497339	499004	OS03T0670700-04	3	26460060	26461127	GRMZM2G080603_T04	1	178503735	178504743	Sb08g022740.1	8	54793370	54794394
AX-110515960	21.335	4B	4BS_4913519					OS04T0390500-03	4	19220948	19225319	GRMZM2G144464_T01	8	18351882	18353344
AX-110531267	21.335	4B	4BS_4911970	BRADI1G12750.1	1	9624506	9629009	OS03T0672300-01	3	26526743	26530676	GRMZM2G177947_T02	1	257544399	257549292	Sb01g012240.1	1	11249512	11254055
AX-110553667	21.335	4B	4BS_4961594	BRADI1G12850.1	1	9715625	9716725	OS03T0668500-01	3	26363077	26364417	GRMZM2G035821_T02	5	14114038	14114861	Sb01g012320.1	1	11399160	11400851
AX-110561084	21.335	4B	4BS_4873981
AX-110563162	21.335	4B	4BS_4963058	BRADI1G12800.1	1	9684103	9686289	OS03T0669600-02	3	26420422	26422220	GRMZM2G010604_T05	5	14198559	14200336	Sb01g012390.1	1	11446058	11447202
AX-110564674	21.335	4B	4BS_4877769
AX-110579601	21.335	4B	4BS_4943454	BRADI1G12810.1	1	9689776	9692896	OS03T0669300-03	3	26407747	26410465	GRMZM2G046101_T01	1	258105155	258107917	Sb01g012380.1	1	11437049	11439968
AX-110601368	21.335	4B	4BS_4963058	BRADI1G12800.1	1	9684103	9686289	OS03T0669600-02	3	26420422	26422220	GRMZM2G010604_T05	5	14198559	14200336	Sb01g012390.1	1	11446058	11447202
AX-110990929	21.335	4B	4BS_4892838	BRADI2G37030.1	2	37432984	37434306	OS03T0668400-01	3	26344497	26351566	GRMZM2G107136_T01	1	257996871	257999710	Sb01g012310.1	1	11375471	11378660
AX-111033340	21.335	4B	4BS_4889670	BRADI1G12670.1	1	9546238	9552648	OS03T0673800-02	3	26623617	26625642	GRMZM2G409093_T02	1	257374446	257384809	Sb08g022840.1	8	54933772	54939858
AX-111107314	21.335	4B	4BS_4952162	BRADI1G12820.1	1	9696726	9704021	OS03T0669200-01	3	26398641	26406492	GRMZM2G045314_T03	1	258058680	258065662	Sb01g012370.1	1	11427495	11433733
AX-111151525	21.335	4B	4BS_4901489	BRADI1G12810.1	1	9689776	9692896	OS03T0669300-02	3	26407715	26410467	GRMZM2G046101_T01	1	258105155	258107917	Sb01g012380.1	1	11437049	11439968
AX-111469014	21.335	4B	4BS_4955816
AX-111516370	21.335	4B	4BS_4943454	BRADI1G12810.1	1	9689776	9692896	OS03T0669300-03	3	26407747	26410465	GRMZM2G046101_T01	1	258105155	258107917	Sb01g012380.1	1	11437049	11439968
AX-111545482	21.335	4B	4BS_4892838	BRADI2G37030.1	2	37432984	37434306	OS03T0668400-01	3	26344497	26351566	GRMZM2G107136_T01	1	257996871	257999710	Sb01g012310.1	1	11375471	11378660
AX-111578229	21.335	4B	4BS_4933555	BRADI1G12710.1	1	9594501	9597614	OS03T0672950-00	3	26577364	26579056	GRMZM2G002260_T01	5	13981221	13984157	Sb01g012210.1	1	11219754	11222687
AX-111650179	21.335	4B	4BS_4948660					OS12T0256600-01	12	8809699	8811919
AX-111694282	21.335	4B	4BS_4892838	BRADI2G37030.1	2	37432984	37434306	OS03T0668400-01	3	26344497	26351566	GRMZM2G107136_T01	1	257996871	257999710	Sb01g012310.1	1	11375471	11378660
AX-89384287	21.335	4B	4BS_4963058	BRADI1G12800.1	1	9684103	9686289	OS03T0669600-02	3	26420422	26422220	GRMZM2G010604_T05	5	14198559	14200336	Sb01g012390.1	1	11446058	11447202
AX-89748062	21.335	4B	4BS_4892838	BRADI2G37030.1	2	37432984	37434306	OS03T0668400-01	3	26344497	26351566	GRMZM2G107136_T01	1	257996871	257999710	Sb01g012310.1	1	11375471	11378660
AX-94629926	21.335	4B	4BS_4892838	BRADI2G37030.1	2	37432984	37434306	OS03T0668400-01	3	26344497	26351566	GRMZM2G107136_T01	1	257996871	257999710	Sb01g012310.1	1	11375471	11378660
AX-94799212	21.335	4B	4DS_2323695	BRADI1G12820.1	1	9696726	9704021	OS03T0669200-01	3	26398641	26406492	GRMZM2G045314_T03	1	258058680	258065662	Sb01g012370.1	1	11427495	11433733
AX-94911857	21.335	4B	3AL_4391858	BRADI2G20460.1	2	17950319	17954267	OS05T0508300-01	5	25153902	25157647	GRMZM2G006377_T02	6	157777178	157784160	Sb09g024940.1	9	54454520	54458067
AX-95093241	21.335	4B	4DS_2324942	BRADI2G37030.1	2	37432984	37434306	OS03T0668400-01	3	26344497	26351566	GRMZM2G107136_T01	1	257996871	257999710	Sb01g012310.1	1	11375471	11378660
AX-95229731	21.335	4B	4DS_2324942	BRADI2G37030.1	2	37432984	37434306	OS03T0668400-01	3	26344497	26351566	GRMZM2G107136_T01	1	257996871	257999710	Sb01g012310.1	1	11375471	11378660
AX-95632275	21.335	4B	4BS_4952162	BRADI1G12820.1	1	9696726	9704021	OS03T0669200-01	3	26398641	26406492	GRMZM2G045314_T03	1	258058680	258065662	Sb01g012370.1	1	11427495	11433733
AX-109930743	22.102	4B	4BS_4901489	BRADI1G12810.1	1	9689776	9692896	OS03T0669300-02	3	26407715	26410467	GRMZM2G046101_T01	1	258105155	258107917	Sb01g012380.1	1	11437049	11439968
AX-110071052	22.388	4B	4BS_4911608	BRADI1G12650.3	1	9519556	9521680	OS03T0674700-01	3	26679255	26682044	GRMZM2G018414_T02	1	257246035	257248051	Sb01g012170.1	1	11141179	11143876
AX-110453926	22.388	4B	4BS_4868210	BRADI1G12640.1	1	9510453	9511144	OS03T0674900-00	3	26691176	26691905	GRMZM2G323943_T01	1	257204359	257205501	Sb01g012160.1	1	11129941	11130477
AX-95223641	22.388	4B	4BS_4958289	BRADI2G62650.1	2	59201998	59205340	OS01T0639100-01	1	25636995	25640474	GRMZM2G018947_T02	4	169017004	169017620	Sb04g038330.1	4	67765908	67769284
AX-95658994	24.246	4B	4BS_729165	BRADI1G12530.1	1	9422913	9430129	OS03T0680200-00	3	26989394	26995230					Sb01g012000.1	1	10924504	10931084
AX-108725611	24.591	4B	2AL_6396054
AX-108835597	24.591	4B	4BS_4935958	BRADI1G68097.1	1	66620890	66626990	OS03T0680600-00	3	27044112	27050075					Sb01g012020.1	1	10946220	10951295
AX-109404107	24.591	4B	4BS_4860009	BRADI3G55600.1	3	55801809	55804327
AX-109900384	24.591	4B	4BS_4868091
AX-110998014	24.591	4B	2AL_6396054
AX-111540340	24.591	4B	4BS_4929306
AX-109051746	24.901	4B	4BS_4957293					OS04T0191000-01	4	6193705	6198710					Sb05g008466.1	5	15846798	15851386
AX-109397551	24.901	4B	4BS_4879672	BRADI1G12510.1	1	9408142	9414181	OS03T0680800-05	3	27057595	27063359	GRMZM2G011588_T03	1	256543219	256549354	Sb01g011960.1	1	10896947	10902344
AX-109463462	24.901	4B	4BS_4936644	BRADI1G12520.1	1	9419628	9421936	OS03T0680700-00	3	27051401	27053435	GRMZM2G163761_T01	1	256573454	256575135	Sb01g011970.1	1	10906731	10908103
AX-109541484	24.901	4B	4BS_4882340	BRADI1G12490.2	1	9368858	9393117					GRMZM2G415215_T01	1	256483004	256527571	Sb01g011950.1	1	10851355	10877699
AX-109819751	24.901	4B	4BS_4936644	BRADI1G12520.1	1	9419628	9421936	OS03T0680700-00	3	27051401	27053435	GRMZM2G163761_T01	1	256573454	256575135	Sb01g011970.1	1	10906731	10908103
AX-109968208	24.901	4B	4BS_4936644	BRADI1G12520.1	1	9419628	9421936	OS03T0680700-00	3	27051401	27053435	GRMZM2G163761_T01	1	256573454	256575135	Sb01g011970.1	1	10906731	10908103
AX-110395823	24.901	4B	4BS_4882340	BRADI1G12490.2	1	9368858	9393117					GRMZM2G415215_T01	1	256483004	256527571	Sb01g011950.1	1	10851355	10877699
AX-110444157	24.901	4B	4BS_4936644	BRADI1G12520.1	1	9419628	9421936	OS03T0680700-00	3	27051401	27053435	GRMZM2G163761_T01	1	256573454	256575135	Sb01g011970.1	1	10906731	10908103
AX-110923299	24.901	4B	4BS_4958632	BRADI1G12497.1	1	9394900	9397957	OS12T0572400-01	12	23589647	23593482	GRMZM2G065298_T02	1	155210838	155212815	Sb0514s002010.1	GL003107.1	221	3991
AX-111103130	24.901	4B	4BS_4958632	BRADI1G12497.1	1	9394900	9397957	OS12T0572400-01	12	23589647	23593482	GRMZM2G065298_T02	1	155210838	155212815	Sb0514s002010.1	GL003107.1	221	3991
AX-111174838	24.901	4B	4BS_4879672	BRADI1G12510.1	1	9408142	9414181	OS03T0680800-05	3	27057595	27063359	GRMZM2G011588_T03	1	256543219	256549354	Sb01g011960.1	1	10896947	10902344
AX-111482120	24.901	4B	4BS_4936644	BRADI1G12520.1	1	9419628	9421936	OS03T0680700-00	3	27051401	27053435	GRMZM2G163761_T01	1	256573454	256575135	Sb01g011970.1	1	10906731	10908103
AX-112290549	24.901	4B	4BS_4936644	BRADI1G12520.1	1	9419628	9421936	OS03T0680700-00	3	27051401	27053435	GRMZM2G163761_T01	1	256573454	256575135	Sb01g011970.1	1	10906731	10908103
AX-111742822	25.024	4B	4BS_4885157	BRADI3G54940.1	3	55341052	55343066	OS02T0809100-00	2	34574608	34576261	GRMZM2G370815_T02	4	171819158	171821232	Sb04g036760.1	4	66576574	66578606
Xmag2055	26.894	4B	4AL_7132767
AX-109557504	27.47	4B	4BS_4872575	BRADI1G12340.2	1	9246732	9258004	OS03T0683866-00	3	27257889	27264126	GRMZM6G799230_T01	scaffold_511	279	2173	Sb01g011845.1	1	10695999	10704819
AX-110959891	27.47	4B	4BS_4872575	BRADI1G12340.2	1	9246732	9258004	OS03T0683866-00	3	27257889	27264126	GRMZM6G799230_T01	scaffold_511	279	2173	Sb01g011845.1	1	10695999	10704819
AX-109454068	27.82	4B	4BS_4947994	BRADI1G12320.1	1	9229280	9236022	OS09T0541050-00	9	21310165	21310918	GRMZM2G018649_T01	2	168927966	168929389	Sb02g031390.2	2	66352542	66354236
AX-110609424	27.82	4B	4BS_4947994	BRADI1G12320.1	1	9229280	9236022	OS09T0541050-00	9	21310165	21310918	GRMZM2G018649_T01	2	168927966	168929389	Sb02g031390.2	2	66352542	66354236
AX-111133188	28.384	4B	4BS_4859821	BRADI1G12240.1	1	9160591	9164032	OS03T0685300-01	3	27334203	27337889	GRMZM2G170338_T04	5	13410083	13410959	Sb01g011750.1	1	10629875	10633877
AX-108735636	28.79	4B	4BS_4909772	BRADI1G12217.2	1	9117255	9119661	OS03T0685900-01	3	27364921	27369030	GRMZM2G420121_T01	1	261237302	261240035	Sb01g011720.1	1	10598100	10601702
AX-108743086	28.79	4B	4BS_4909772	BRADI1G12217.2	1	9117255	9119661	OS03T0685900-01	3	27364921	27369030	GRMZM2G420121_T01	1	261237302	261240035	Sb01g011720.1	1	10598100	10601702
AX-108761106	28.79	4B	4BS_4885776	BRADI5G03654.1	5	4477192	4478400
AX-108815849	28.79	4B	4BS_4860746	BRADI1G12157.2	1	9075578	9079887	OS03T0688200-01	3	27458294	27463536	GRMZM2G388911_T01	1	261949270	261956999	Sb01g011640.1	1	10491841	10498018
AX-108893845	28.79	4B	4BS_4961115
AX-109002398	28.79	4B	4BS_4860746	BRADI1G12157.2	1	9075578	9079887	OS03T0688200-01	3	27458294	27463536	GRMZM2G388911_T01	1	261949270	261956999	Sb01g011640.1	1	10491841	10498018
AX-109301243	28.79	4B	4BS_4909772	BRADI1G12217.2	1	9117255	9119661	OS03T0685900-01	3	27364921	27369030	GRMZM2G420121_T01	1	261237302	261240035	Sb01g011720.1	1	10598100	10601702
AX-109301479	28.79	4B	4BS_4860746	BRADI1G12157.2	1	9075578	9079887	OS03T0688200-01	3	27458294	27463536	GRMZM2G388911_T01	1	261949270	261956999	Sb01g011640.1	1	10491841	10498018
AX-109349115	28.79	4B	4BS_4909772	BRADI1G12217.2	1	9117255	9119661	OS03T0685900-01	3	27364921	27369030	GRMZM2G420121_T01	1	261237302	261240035	Sb01g011720.1	1	10598100	10601702
AX-109350150	28.79	4B	4BS_4860746	BRADI1G12157.2	1	9075578	9079887	OS03T0688200-01	3	27458294	27463536	GRMZM2G388911_T01	1	261949270	261956999	Sb01g011640.1	1	10491841	10498018
AX-109418986	28.79	4B	4BS_4885776	BRADI5G03654.1	5	4477192	4478400
AX-109427652	28.79	4B	4BS_4885776	BRADI5G03654.1	5	4477192	4478400
AX-109436159	28.79	4B	4BS_4909772	BRADI1G12217.2	1	9117255	9119661	OS03T0685900-01	3	27364921	27369030	GRMZM2G420121_T01	1	261237302	261240035	Sb01g011720.1	1	10598100	10601702
AX-109458638	28.79	4B	4BS_4860746	BRADI1G12157.2	1	9075578	9079887	OS03T0688200-01	3	27458294	27463536	GRMZM2G388911_T01	1	261949270	261956999	Sb01g011640.1	1	10491841	10498018
AX-109475526	28.79	4B	4BS_4909772	BRADI1G12217.2	1	9117255	9119661	OS03T0685900-01	3	27364921	27369030	GRMZM2G420121_T01	1	261237302	261240035	Sb01g011720.1	1	10598100	10601702
AX-109495176	28.79	4B	4BS_4939534
AX-109532697	28.79	4B	4BS_4909772	BRADI1G12217.2	1	9117255	9119661	OS03T0685900-01	3	27364921	27369030	GRMZM2G420121_T01	1	261237302	261240035	Sb01g011720.1	1	10598100	10601702
AX-109553195	28.79	4B	4BS_4909772	BRADI1G12217.2	1	9117255	9119661	OS03T0685900-01	3	27364921	27369030	GRMZM2G420121_T01	1	261237302	261240035	Sb01g011720.1	1	10598100	10601702
AX-109559485	28.79	4B	4BS_4909772	BRADI1G12217.2	1	9117255	9119661	OS03T0685900-01	3	27364921	27369030	GRMZM2G420121_T01	1	261237302	261240035	Sb01g011720.1	1	10598100	10601702
AX-109820031	28.79	4B	4BS_4909772	BRADI1G12217.2	1	9117255	9119661	OS03T0685900-01	3	27364921	27369030	GRMZM2G420121_T01	1	261237302	261240035	Sb01g011720.1	1	10598100	10601702
AX-109859280	28.79	4B	4BS_4901068	BRADI1G12230.1	1	9148875	9152573	OS03T0685500-01	3	27343321	27346707	GRMZM2G028379_T05	1	261471023	261472350	Sb01g011740.1	1	10623060	10626499
AX-109868087	28.79	4B	4BS_4901068	BRADI1G12230.1	1	9148875	9152573	OS03T0685500-01	3	27343321	27346707	GRMZM2G028379_T05	1	261471023	261472350	Sb01g011740.1	1	10623060	10626499
AX-109891331	28.79	4B	4BS_4860746	BRADI1G12157.2	1	9075578	9079887	OS03T0688200-01	3	27458294	27463536	GRMZM2G388911_T01	1	261949270	261956999	Sb01g011640.1	1	10491841	10498018
AX-109906935	28.79	4B	4BS_4909772	BRADI1G12217.2	1	9117255	9119661	OS03T0685900-01	3	27364921	27369030	GRMZM2G420121_T01	1	261237302	261240035	Sb01g011720.1	1	10598100	10601702
AX-109921232	28.79	4B	4BS_4901068	BRADI1G12230.1	1	9148875	9152573	OS03T0685500-01	3	27343321	27346707	GRMZM2G028379_T05	1	261471023	261472350	Sb01g011740.1	1	10623060	10626499
AX-109950466	28.79	4B	4BS_4909772	BRADI1G12217.2	1	9117255	9119661	OS03T0685900-01	3	27364921	27369030	GRMZM2G420121_T01	1	261237302	261240035	Sb01g011720.1	1	10598100	10601702
AX-110039666	28.79	4B	4BS_4860746	BRADI1G12157.2	1	9075578	9079887	OS03T0688200-01	3	27458294	27463536	GRMZM2G388911_T01	1	261949270	261956999	Sb01g011640.1	1	10491841	10498018
AX-110056261	28.79	4B	4BS_4860746	BRADI1G12157.2	1	9075578	9079887	OS03T0688200-01	3	27458294	27463536	GRMZM2G388911_T01	1	261949270	261956999	Sb01g011640.1	1	10491841	10498018
AX-110069618	28.79	4B	4BS_4860746	BRADI1G12157.2	1	9075578	9079887	OS03T0688200-01	3	27458294	27463536	GRMZM2G388911_T01	1	261949270	261956999	Sb01g011640.1	1	10491841	10498018
AX-110085874	28.79	4B	4BS_4860746	BRADI1G12157.2	1	9075578	9079887	OS03T0688200-01	3	27458294	27463536	GRMZM2G388911_T01	1	261949270	261956999	Sb01g011640.1	1	10491841	10498018
AX-110091009	28.79	4B	4BS_4860746	BRADI1G12157.2	1	9075578	9079887	OS03T0688200-01	3	27458294	27463536	GRMZM2G388911_T01	1	261949270	261956999	Sb01g011640.1	1	10491841	10498018
AX-110110520	28.79	4B	4BS_4859821	BRADI1G12240.1	1	9160591	9164032	OS03T0685300-01	3	27334203	27337889	GRMZM2G170338_T04	5	13410083	13410959	Sb01g011750.1	1	10629875	10633877
AX-110364468	28.79	4B	4BS_4901068	BRADI1G12230.1	1	9148875	9152573	OS03T0685500-01	3	27343321	27346707	GRMZM2G028379_T05	1	261471023	261472350	Sb01g011740.1	1	10623060	10626499
AX-110370289	28.79	4B	4DS_2314749	BRADI1G12157.2	1	9075578	9079887	OS03T0688200-01	3	27458294	27463536	GRMZM2G388911_T01	1	261949270	261956999	Sb01g011640.1	1	10491841	10498018
AX-110406052	28.79	4B	4BS_4909772	BRADI1G12217.2	1	9117255	9119661	OS03T0685900-01	3	27364921	27369030	GRMZM2G420121_T01	1	261237302	261240035	Sb01g011720.1	1	10598100	10601702
AX-110455886	28.79	4B	4BS_4909772	BRADI1G12217.2	1	9117255	9119661	OS03T0685900-01	3	27364921	27369030	GRMZM2G420121_T01	1	261237302	261240035	Sb01g011720.1	1	10598100	10601702
AX-110498179	28.79	4B	4BS_4860746	BRADI1G12157.2	1	9075578	9079887	OS03T0688200-01	3	27458294	27463536	GRMZM2G388911_T01	1	261949270	261956999	Sb01g011640.1	1	10491841	10498018
AX-110523910	28.79	4B	4DS_2326689	BRADI1G12217.2	1	9117255	9119661	OS03T0685900-01	3	27364921	27369030	GRMZM2G420121_T01	1	261237302	261240035	Sb01g011720.1	1	10598100	10601702
AX-110546356	28.79	4B	4BS_4860746	BRADI1G12157.2	1	9075578	9079887	OS03T0688200-01	3	27458294	27463536	GRMZM2G388911_T01	1	261949270	261956999	Sb01g011640.1	1	10491841	10498018
AX-110579839	28.79	4B	4BS_4901068	BRADI1G12230.1	1	9148875	9152573	OS03T0685500-01	3	27343321	27346707	GRMZM2G028379_T05	1	261471023	261472350	Sb01g011740.1	1	10623060	10626499
AX-110592792	28.79	4B	4BS_4860746	BRADI1G12157.2	1	9075578	9079887	OS03T0688200-01	3	27458294	27463536	GRMZM2G388911_T01	1	261949270	261956999	Sb01g011640.1	1	10491841	10498018
AX-110631479	28.79	4B	4BS_4909772	BRADI1G12217.2	1	9117255	9119661	OS03T0685900-01	3	27364921	27369030	GRMZM2G420121_T01	1	261237302	261240035	Sb01g011720.1	1	10598100	10601702
AX-110638867	28.79	4B	4BS_4901068	BRADI1G12230.1	1	9148875	9152573	OS03T0685500-01	3	27343321	27346707	GRMZM2G028379_T05	1	261471023	261472350	Sb01g011740.1	1	10623060	10626499
AX-110935166	28.79	4B	4BS_4901068	BRADI1G12230.1	1	9148875	9152573	OS03T0685500-01	3	27343321	27346707	GRMZM2G028379_T05	1	261471023	261472350	Sb01g011740.1	1	10623060	10626499
AX-110957188	28.79	4B	4BS_4909772	BRADI1G12217.2	1	9117255	9119661	OS03T0685900-01	3	27364921	27369030	GRMZM2G420121_T01	1	261237302	261240035	Sb01g011720.1	1	10598100	10601702
AX-111032537	28.79	4B	4BS_4860746	BRADI1G12157.2	1	9075578	9079887	OS03T0688200-01	3	27458294	27463536	GRMZM2G388911_T01	1	261949270	261956999	Sb01g011640.1	1	10491841	10498018
AX-111042632	28.79	4B	4BS_4900173
AX-111172670	28.79	4B	4BS_4901068	BRADI1G12230.1	1	9148875	9152573	OS03T0685500-01	3	27343321	27346707	GRMZM2G028379_T05	1	261471023	261472350	Sb01g011740.1	1	10623060	10626499
AX-111193783	28.79	4B	4BS_4860746	BRADI1G12157.2	1	9075578	9079887	OS03T0688200-01	3	27458294	27463536	GRMZM2G388911_T01	1	261949270	261956999	Sb01g011640.1	1	10491841	10498018
AX-111194426	28.79	4B	4BS_4860746	BRADI1G12157.2	1	9075578	9079887	OS03T0688200-01	3	27458294	27463536	GRMZM2G388911_T01	1	261949270	261956999	Sb01g011640.1	1	10491841	10498018
AX-111466062	28.79	4B	4BS_4860746	BRADI1G12157.2	1	9075578	9079887	OS03T0688200-01	3	27458294	27463536	GRMZM2G388911_T01	1	261949270	261956999	Sb01g011640.1	1	10491841	10498018
AX-111466806	28.79	4B	4BS_4901068	BRADI1G12230.1	1	9148875	9152573	OS03T0685500-01	3	27343321	27346707	GRMZM2G028379_T05	1	261471023	261472350	Sb01g011740.1	1	10623060	10626499
AX-111477571	28.79	4B	4BS_4860746	BRADI1G12157.2	1	9075578	9079887	OS03T0688200-01	3	27458294	27463536	GRMZM2G388911_T01	1	261949270	261956999	Sb01g011640.1	1	10491841	10498018
AX-111494149	28.79	4B	4BS_4860746	BRADI1G12157.2	1	9075578	9079887	OS03T0688200-01	3	27458294	27463536	GRMZM2G388911_T01	1	261949270	261956999	Sb01g011640.1	1	10491841	10498018
AX-111532291	28.79	4B	4BS_4909772	BRADI1G12217.2	1	9117255	9119661	OS03T0685900-01	3	27364921	27369030	GRMZM2G420121_T01	1	261237302	261240035	Sb01g011720.1	1	10598100	10601702
AX-111543893	28.79	4B	4BS_4860746	BRADI1G12157.2	1	9075578	9079887	OS03T0688200-01	3	27458294	27463536	GRMZM2G388911_T01	1	261949270	261956999	Sb01g011640.1	1	10491841	10498018
AX-111568930	28.79	4B	4BS_4860746	BRADI1G12157.2	1	9075578	9079887	OS03T0688200-01	3	27458294	27463536	GRMZM2G388911_T01	1	261949270	261956999	Sb01g011640.1	1	10491841	10498018
AX-111593492	28.79	4B	4BS_4909772	BRADI1G12217.2	1	9117255	9119661	OS03T0685900-01	3	27364921	27369030	GRMZM2G420121_T01	1	261237302	261240035	Sb01g011720.1	1	10598100	10601702
AX-111623681	28.79	4B	4BS_4938956
AX-111641482	28.79	4B	4BS_4885776	BRADI5G03654.1	5	4477192	4478400
AX-111682211	28.79	4B	4BS_4885776	BRADI5G03654.1	5	4477192	4478400
AX-89451517	28.79	4B	4BS_4909772	BRADI1G12217.2	1	9117255	9119661	OS03T0685900-01	3	27364921	27369030	GRMZM2G420121_T01	1	261237302	261240035	Sb01g011720.1	1	10598100	10601702
AX-89514003	28.79	4B	4BS_4860746	BRADI1G12157.2	1	9075578	9079887	OS03T0688200-01	3	27458294	27463536	GRMZM2G388911_T01	1	261949270	261956999	Sb01g011640.1	1	10491841	10498018
AX-94451852	28.79	4B	4BS_4909772	BRADI1G12217.2	1	9117255	9119661	OS03T0685900-01	3	27364921	27369030	GRMZM2G420121_T01	1	261237302	261240035	Sb01g011720.1	1	10598100	10601702
AX-94461604	28.79	4B	4BS_4909772	BRADI1G12217.2	1	9117255	9119661	OS03T0685900-01	3	27364921	27369030	GRMZM2G420121_T01	1	261237302	261240035	Sb01g011720.1	1	10598100	10601702
AX-94535439	28.79	4B	4BS_4909772	BRADI1G12217.2	1	9117255	9119661	OS03T0685900-01	3	27364921	27369030	GRMZM2G420121_T01	1	261237302	261240035	Sb01g011720.1	1	10598100	10601702
AX-94712941	28.79	4B	4DS_2326689	BRADI1G12217.2	1	9117255	9119661	OS03T0685900-01	3	27364921	27369030	GRMZM2G420121_T01	1	261237302	261240035	Sb01g011720.1	1	10598100	10601702
AX-95659405	28.79	4B	4BS_4909772	BRADI1G12217.2	1	9117255	9119661	OS03T0685900-01	3	27364921	27369030	GRMZM2G420121_T01	1	261237302	261240035	Sb01g011720.1	1	10598100	10601702
AX-95173023	29.179	4B	4BS_4916289	BRADI1G12190.1	1	9098337	9103851	OS03T0687000-02	3	27413550	27418770	GRMZM2G122251_T01	5	13314567	13319996	Sb01g011700.1	1	10583348	10589889
AX-108764265	29.179	4B	4BS_4868564	BRADI1G12180.1	1	9086614	9090300	OS06T0712500-01	6	30136547	30141157	GRMZM2G076276_T03	5	13238808	13243358	Sb01g011560.1	1	10387274	10391855
AX-111148234	29.43	4B	4BS_4941863	BRADI4G29096.1	4	34525481	34526665
AX-109471924	30.572	4B	4BS_4871670	BRADI1G12020.1	1	8933527	8934379	OS03T0692100-00	3	27691815	27693150
AX-109871279	30.572	4B	4BS_4897488	BRADI1G12050.1	1	8951229	8958807	OS02T0523500-01	2	19098871	19105461	GRMZM2G136296_T02	5	167101735	167109432	Sb04g021280.1	4	50111875	50119331
AX-109294476	30.791	4B	4DS_2293539	BRADI1G12040.1	1	8940358	8947933	OS03T0691800-01	3	27669017	27674441	GRMZM2G363813_T02	1	262562210	262565322	Sb01g011490.1	1	10323504	10328777
AX-94488964	30.791	4B	4BS_4898779	BRADI1G12040.1	1	8940358	8947933	OS03T0691800-01	3	27669017	27674441	GRMZM2G363813_T02	1	262562210	262565322	Sb01g011490.1	1	10323504	10328777
AX-108879111	32.303	4B	4BS_4870097
AX-108744365	32.912	4B	4BS_4863914	BRADI1G11817.3	1	8797375	8805984	OS03T0695500-01	3	27854761	27858498	AC210023.3_FGT014	1	263285063	263288575	Sb01g011280.1	1	10137617	10141747
AX-108793833	32.912	4B	4BS_4863914	BRADI1G11817.3	1	8797375	8805984	OS03T0695500-01	3	27854761	27858498	AC210023.3_FGT014	1	263285063	263288575	Sb01g011280.1	1	10137617	10141747
AX-108795010	32.912	4B	4BS_4863914	BRADI1G11817.3	1	8797375	8805984	OS03T0695500-01	3	27854761	27858498	AC210023.3_FGT014	1	263285063	263288575	Sb01g011280.1	1	10137617	10141747
AX-108816139	32.912	4B	4BS_1388535
AX-108840573	32.912	4B	4BS_4914144	BRADI1G11810.1	1	8791659	8795795	OS03T0696000-01	3	27877943	27882348	GRMZM2G111679_T01	5	12570190	12573457	Sb01g011230.1	1	10105088	10108837
AX-108931731	32.912	4B	4BS_4914144	BRADI1G11810.1	1	8791659	8795795	OS03T0696000-01	3	27877943	27882348	GRMZM2G111679_T01	5	12570190	12573457	Sb01g011230.1	1	10105088	10108837
AX-108937563	32.912	4B	4BS_4863914	BRADI1G11817.3	1	8797375	8805984	OS03T0695500-01	3	27854761	27858498	AC210023.3_FGT014	1	263285063	263288575	Sb01g011280.1	1	10137617	10141747
AX-108967195	32.912	4B	4BS_4863914	BRADI1G11817.3	1	8797375	8805984	OS03T0695500-01	3	27854761	27858498	AC210023.3_FGT014	1	263285063	263288575	Sb01g011280.1	1	10137617	10141747
AX-109285613	32.912	4B	4BS_4863914	BRADI1G11817.3	1	8797375	8805984	OS03T0695500-01	3	27854761	27858498	AC210023.3_FGT014	1	263285063	263288575	Sb01g011280.1	1	10137617	10141747
AX-109286366	32.912	4B	4BS_4863914	BRADI1G11817.3	1	8797375	8805984	OS03T0695500-01	3	27854761	27858498	AC210023.3_FGT014	1	263285063	263288575	Sb01g011280.1	1	10137617	10141747
AX-109287709	32.912	4B	4BS_4863914	BRADI1G11817.3	1	8797375	8805984	OS03T0695500-01	3	27854761	27858498	AC210023.3_FGT014	1	263285063	263288575	Sb01g011280.1	1	10137617	10141747
AX-109311996	32.912	4B	4BS_4863914	BRADI1G11817.3	1	8797375	8805984	OS03T0695500-01	3	27854761	27858498	AC210023.3_FGT014	1	263285063	263288575	Sb01g011280.1	1	10137617	10141747
AX-109316968	32.912	4B	4BS_4914144	BRADI1G11810.1	1	8791659	8795795	OS03T0696000-01	3	27877943	27882348	GRMZM2G111679_T01	5	12570190	12573457	Sb01g011230.1	1	10105088	10108837
AX-109333198	32.912	4B	4BS_4863914	BRADI1G11817.3	1	8797375	8805984	OS03T0695500-01	3	27854761	27858498	AC210023.3_FGT014	1	263285063	263288575	Sb01g011280.1	1	10137617	10141747
AX-109380345	32.912	4B	4BS_4863914	BRADI1G11817.3	1	8797375	8805984	OS03T0695500-01	3	27854761	27858498	AC210023.3_FGT014	1	263285063	263288575	Sb01g011280.1	1	10137617	10141747
AX-109397075	32.912	4B	4BS_4863914	BRADI1G11817.3	1	8797375	8805984	OS03T0695500-01	3	27854761	27858498	AC210023.3_FGT014	1	263285063	263288575	Sb01g011280.1	1	10137617	10141747
AX-109463991	32.912	4B	4BS_4863914	BRADI1G11817.3	1	8797375	8805984	OS03T0695500-01	3	27854761	27858498	AC210023.3_FGT014	1	263285063	263288575	Sb01g011280.1	1	10137617	10141747
AX-109519968	32.912	4B	4BS_4863914	BRADI1G11817.3	1	8797375	8805984	OS03T0695500-01	3	27854761	27858498	AC210023.3_FGT014	1	263285063	263288575	Sb01g011280.1	1	10137617	10141747
AX-109829748	32.912	4B	4BS_4863914	BRADI1G11817.3	1	8797375	8805984	OS03T0695500-01	3	27854761	27858498	AC210023.3_FGT014	1	263285063	263288575	Sb01g011280.1	1	10137617	10141747
AX-109913239	32.912	4B	4BS_4863914	BRADI1G11817.3	1	8797375	8805984	OS03T0695500-01	3	27854761	27858498	AC210023.3_FGT014	1	263285063	263288575	Sb01g011280.1	1	10137617	10141747
AX-110372981	32.912	4B	4BS_4863914	BRADI1G11817.3	1	8797375	8805984	OS03T0695500-01	3	27854761	27858498	AC210023.3_FGT014	1	263285063	263288575	Sb01g011280.1	1	10137617	10141747
AX-110388137	32.912	4B	4BS_4863914	BRADI1G11817.3	1	8797375	8805984	OS03T0695500-01	3	27854761	27858498	AC210023.3_FGT014	1	263285063	263288575	Sb01g011280.1	1	10137617	10141747
AX-110410443	32.912	4B	4BS_4914144	BRADI1G11810.1	1	8791659	8795795	OS03T0696000-01	3	27877943	27882348	GRMZM2G111679_T01	5	12570190	12573457	Sb01g011230.1	1	10105088	10108837
AX-110459763	32.912	4B	4BS_4914144	BRADI1G11810.1	1	8791659	8795795	OS03T0696000-01	3	27877943	27882348	GRMZM2G111679_T01	5	12570190	12573457	Sb01g011230.1	1	10105088	10108837
AX-110471659	32.912	4B	4BS_4863914	BRADI1G11817.3	1	8797375	8805984	OS03T0695500-01	3	27854761	27858498	AC210023.3_FGT014	1	263285063	263288575	Sb01g011280.1	1	10137617	10141747
AX-110541225	32.912	4B	4BS_4914144	BRADI1G11810.1	1	8791659	8795795	OS03T0696000-01	3	27877943	27882348	GRMZM2G111679_T01	5	12570190	12573457	Sb01g011230.1	1	10105088	10108837
AX-110546283	32.912	4B	4BS_4863914	BRADI1G11817.3	1	8797375	8805984	OS03T0695500-01	3	27854761	27858498	AC210023.3_FGT014	1	263285063	263288575	Sb01g011280.1	1	10137617	10141747
AX-110562956	32.912	4B	4BS_4863914	BRADI1G11817.3	1	8797375	8805984	OS03T0695500-01	3	27854761	27858498	AC210023.3_FGT014	1	263285063	263288575	Sb01g011280.1	1	10137617	10141747
AX-110625291	32.912	4B	4BS_4863914	BRADI1G11817.3	1	8797375	8805984	OS03T0695500-01	3	27854761	27858498	AC210023.3_FGT014	1	263285063	263288575	Sb01g011280.1	1	10137617	10141747
AX-110949287	32.912	4B	4BS_4863914	BRADI1G11817.3	1	8797375	8805984	OS03T0695500-01	3	27854761	27858498	AC210023.3_FGT014	1	263285063	263288575	Sb01g011280.1	1	10137617	10141747
AX-110973414	32.912	4B	4BS_4863914	BRADI1G11817.3	1	8797375	8805984	OS03T0695500-01	3	27854761	27858498	AC210023.3_FGT014	1	263285063	263288575	Sb01g011280.1	1	10137617	10141747
AX-110976408	32.912	4B	4BS_4863914	BRADI1G11817.3	1	8797375	8805984	OS03T0695500-01	3	27854761	27858498	AC210023.3_FGT014	1	263285063	263288575	Sb01g011280.1	1	10137617	10141747
AX-110976703	32.912	4B	4BS_4863914	BRADI1G11817.3	1	8797375	8805984	OS03T0695500-01	3	27854761	27858498	AC210023.3_FGT014	1	263285063	263288575	Sb01g011280.1	1	10137617	10141747
AX-111161247	32.912	4B	4BS_4863914	BRADI1G11817.3	1	8797375	8805984	OS03T0695500-01	3	27854761	27858498	AC210023.3_FGT014	1	263285063	263288575	Sb01g011280.1	1	10137617	10141747
AX-111459486	32.912	4B	4BS_4863914	BRADI1G11817.3	1	8797375	8805984	OS03T0695500-01	3	27854761	27858498	AC210023.3_FGT014	1	263285063	263288575	Sb01g011280.1	1	10137617	10141747
AX-111494900	32.912	4B	4BS_4863914	BRADI1G11817.3	1	8797375	8805984	OS03T0695500-01	3	27854761	27858498	AC210023.3_FGT014	1	263285063	263288575	Sb01g011280.1	1	10137617	10141747
AX-111497396	32.912	4B	4BS_4863914	BRADI1G11817.3	1	8797375	8805984	OS03T0695500-01	3	27854761	27858498	AC210023.3_FGT014	1	263285063	263288575	Sb01g011280.1	1	10137617	10141747
AX-111541022	32.912	4B	4BS_4863914	BRADI1G11817.3	1	8797375	8805984	OS03T0695500-01	3	27854761	27858498	AC210023.3_FGT014	1	263285063	263288575	Sb01g011280.1	1	10137617	10141747
AX-111545548	32.912	4B	4BS_4863914	BRADI1G11817.3	1	8797375	8805984	OS03T0695500-01	3	27854761	27858498	AC210023.3_FGT014	1	263285063	263288575	Sb01g011280.1	1	10137617	10141747
AX-111597920	32.912	4B	4BS_4914144	BRADI1G11810.1	1	8791659	8795795	OS03T0696000-01	3	27877943	27882348	GRMZM2G111679_T01	5	12570190	12573457	Sb01g011230.1	1	10105088	10108837
AX-111602491	32.912	4B	4BS_4863914	BRADI1G11817.3	1	8797375	8805984	OS03T0695500-01	3	27854761	27858498	AC210023.3_FGT014	1	263285063	263288575	Sb01g011280.1	1	10137617	10141747
AX-111642482	32.912	4B	4DS_1920120	BRADI1G11817.3	1	8797375	8805984	OS03T0695500-01	3	27854761	27858498	AC210023.3_FGT014	1	263285063	263288575	Sb01g011280.1	1	10137617	10141747
AX-94545917	32.912	4B	4BS_4863914	BRADI1G11817.3	1	8797375	8805984	OS03T0695500-01	3	27854761	27858498	AC210023.3_FGT014	1	263285063	263288575	Sb01g011280.1	1	10137617	10141747
AX-95143370	33.269	4B	4BS_4885554
AX-109528402	35.447	4B	4BS_4959255	BRADI1G11680.1	1	8686312	8690433	OS03T0700450-00	3	28093691	28094467	GRMZM2G109130_T02	1	264268396	264271164	Sb01g011050.1	1	9936792	9941610
AX-110652650	35.447	4B	4BS_4957383	BRADI1G11670.1	1	8667962	8673566	OS03T0700700-04	3	28111531	28113274	GRMZM2G109056_T01	1	264275083	264291510	Sb01g011030.2	1	9916989	9920932
AX-111173898	35.447	4B	4BS_4959255	BRADI1G11680.1	1	8686312	8690433	OS03T0700450-00	3	28093691	28094467	GRMZM2G109130_T02	1	264268396	264271164	Sb01g011050.1	1	9936792	9941610
AX-86165080	35.447	4B	4BS_4957383	BRADI1G11670.1	1	8667962	8673566	OS03T0700700-04	3	28111531	28113274	GRMZM2G109056_T01	1	264275083	264291510	Sb01g011030.2	1	9916989	9920932
AX-94974271	35.447	4B	4BS_4959255	BRADI1G11680.1	1	8686312	8690433	OS03T0700450-00	3	28093691	28094467	GRMZM2G109130_T02	1	264268396	264271164	Sb01g011050.1	1	9936792	9941610
AX-94993217	35.447	4B	4BS_4957383	BRADI1G11670.1	1	8667962	8673566	OS03T0700700-04	3	28111531	28113274	GRMZM2G109056_T01	1	264275083	264291510	Sb01g011030.2	1	9916989	9920932
AX-95123487	35.447	4B	4BS_4963368	BRADI1G11680.1	1	8686312	8690433	OS03T0700450-00	3	28093691	28094467	GRMZM2G109130_T02	1	264268396	264271164	Sb01g011050.1	1	9936792	9941610
AX-109899078	35.602	4B	4BS_4957383	BRADI1G11670.1	1	8667962	8673566	OS03T0700700-04	3	28111531	28113274	GRMZM2G109056_T01	1	264275083	264291510	Sb01g011030.2	1	9916989	9920932
Xcnl10	36.683	4B	7DS_3964169	BRADI3G42780.2	3	44227966	44232374	OS08T0557900-01	8	27922848	27926667	GRMZM2G036217_T02	4	52923800	52927812	Sb07g024280.1	7	59357826	59362778
Rht-B1b	38.191	4B	4BS_4913659	BRADI1G11090.1	1	8185615	8188209	OS03T0707600-01	3	28512754	28515086	GRMZM2G024973_T01	5	11793473	11795945	Sb01g010660.1	1	9419975	9422628
Rht-B1a	38.916	4B	4BS_4913659	BRADI1G11090.1	1	8185615	8188209	OS03T0707600-01	3	28512754	28515086	GRMZM2G024973_T01	5	11793473	11795945	Sb01g010660.1	1	9419975	9422628
AX-108865778	40.341	4B	4BS_2903167
AX-109003749	40.341	4B	4BS_4914868	BRADI1G11020.1	1	8009788	8015003	OS03T0704400-01	3	28314296	28319907	GRMZM2G143160_T01	1	265377905	265382797	Sb01g010730.1	1	9645372	9650086
AX-109526283	40.341	4B	4BS_4865428	BRADI3G43686.1	3	45249597	45250628
AX-110113704	40.341	4B	4BS_4865428	BRADI3G43686.1	3	45249597	45250628
AX-111195232	40.341	4B	4BS_4914868	BRADI1G11020.1	1	8009788	8015003	OS03T0704400-01	3	28314296	28319907	GRMZM2G143160_T01	1	265377905	265382797	Sb01g010730.1	1	9645372	9650086
AX-109540072	40.522	4B	4BS_4865428	BRADI3G43686.1	3	45249597	45250628
AX-109390380	40.746	4B	4BS_4898269	BRADI3G25623.1	3	25995733	25996623
AX-109580651	40.746	4B	4BS_4890809	BRADI1G12267.1	1	9193052	9194610
AX-109833376	40.746	4B	4BS_4876643	BRADI1G11027.1	1	8029295	8038797	OS03T0704700-01	3	28329953	28339165	GRMZM2G147332_T02	1	265474905	265500127	Sb01g010720.1	1	9611991	9622431
AX-109882091	40.746	4B	4BS_4867409
AX-109988872	40.746	4B	4BS_4962994
AX-110392557	40.746	4B	4BS_4888250	BRADI5G07075.1	5	9508331	9510466	OS05T0268500-03	5	10781341	10790671					Sb0010s005460.1	GL002604.1	1126373	1128472
AX-110403352	40.746	4B	4BS_4876643	BRADI1G11027.1	1	8029295	8038797	OS03T0704700-01	3	28329953	28339165	GRMZM2G147332_T02	1	265474905	265500127	Sb01g010720.1	1	9611991	9622431
AX-110956837	40.746	4B	4BS_4876643	BRADI1G11027.1	1	8029295	8038797	OS03T0704700-01	3	28329953	28339165	GRMZM2G147332_T02	1	265474905	265500127	Sb01g010720.1	1	9611991	9622431
AX-111103489	40.746	4B	4BS_4876643	BRADI1G11027.1	1	8029295	8038797	OS03T0704700-01	3	28329953	28339165	GRMZM2G147332_T02	1	265474905	265500127	Sb01g010720.1	1	9611991	9622431
AX-111146751	40.746	4B	4BS_4876643	BRADI1G11027.1	1	8029295	8038797	OS03T0704700-01	3	28329953	28339165	GRMZM2G147332_T02	1	265474905	265500127	Sb01g010720.1	1	9611991	9622431
AX-111450895	40.746	4B	4BS_4876643	BRADI1G11027.1	1	8029295	8038797	OS03T0704700-01	3	28329953	28339165	GRMZM2G147332_T02	1	265474905	265500127	Sb01g010720.1	1	9611991	9622431
AX-111613161	40.746	4B	4BS_4862095
AX-86179259	40.746	4B	4BS_4906161	BRADI1G48675.1	1	47371256	47374308					GRMZM2G147332_T01	1	265474905	265498766	Sb01g010720.1	1	9611991	9622431
AX-89319657	40.746	4B	4BS_4876643	BRADI1G11027.1	1	8029295	8038797	OS03T0704700-01	3	28329953	28339165	GRMZM2G147332_T02	1	265474905	265500127	Sb01g010720.1	1	9611991	9622431
AX-95630675	40.746	4B	4BS_4906161	BRADI1G48675.1	1	47371256	47374308					GRMZM2G147332_T01	1	265474905	265498766	Sb01g010720.1	1	9611991	9622431
AX-109284839	41.02	4B	4BS_4948294	BRADI1G11060.1	1	8129288	8130445	OS03T0706500-01	3	28428504	28430438	AC233950.1_FGT002	1	265811311	265813044	Sb01g010690.1	1	9506057	9507199
AX-109298160	41.02	4B	4BS_4961524
AX-110119935	41.02	4B	4BS_4900356	BRADI1G11050.1	1	8084476	8086198	OS03T0705800-00	3	28390417	28391991	GRMZM2G090435_T01	5	11893131	11894981	Sb01g010700.1	1	9540936	9543021
AX-95145067	41.687	4B	4BS_4959878
AX-108848122	42.127	4B	4BS_4897515	BRADI1G11187.2	1	8260514	8264644	OS03T0708700-00	3	28572774	28575246	GRMZM2G041770_T01	1	267015245	267020824	Sb01g010580.1	1	9354679	9359739
AX-109374972	42.127	4B	4BS_4955743
AX-109411791	42.127	4B	4BS_4955743
AX-109469073	42.127	4B	4BS_4875478
AX-109554304	42.127	4B	4BS_4880356	BRADI1G11200.1	1	8272244	8274453	OS03T0708800-01	3	28585263	28586711	GRMZM2G041818_T01	1	267056816	267058352	Sb01g010570.1	1	9336138	9337268
AX-109874145	42.127	4B	4BS_4880356	BRADI1G11200.1	1	8272244	8274453	OS03T0708800-01	3	28585263	28586711	GRMZM2G041818_T01	1	267056816	267058352	Sb01g010570.1	1	9336138	9337268
AX-109941830	42.127	4B	4BS_4870643	BRADI1G11210.1	1	8276374	8282685	OS03T0708900-01	3	28588615	28593641	GRMZM2G042040_T02	1	267065430	267068154	Sb01g010550.1	1	9328214	9329520
AX-109977151	42.127	4B	4BS_4880356	BRADI1G11200.1	1	8272244	8274453	OS03T0708800-01	3	28585263	28586711	GRMZM2G041818_T01	1	267056816	267058352	Sb01g010570.1	1	9336138	9337268
AX-109980441	42.127	4B	4BS_4873097
AX-109992469	42.127	4B	4BS_4958397
AX-110026486	42.127	4B	4BS_4955743
AX-110376140	42.127	4B	4BS_4870643	BRADI1G11210.1	1	8276374	8282685	OS03T0708900-01	3	28588615	28593641	GRMZM2G042040_T02	1	267065430	267068154	Sb01g010550.1	1	9328214	9329520
AX-110403712	42.127	4B	4BS_4880356	BRADI1G11200.1	1	8272244	8274453	OS03T0708800-01	3	28585263	28586711	GRMZM2G041818_T01	1	267056816	267058352	Sb01g010570.1	1	9336138	9337268
AX-110424394	42.127	4B	4BS_4955743
AX-110462546	42.127	4B	4BS_4875478
AX-110549715	42.127	4B	4BS_4948461	BRADI1G11210.1	1	8276374	8282685
AX-110591731	42.127	4B	4BS_4961868
AX-110622445	42.127	4B	4BS_4880356	BRADI1G11200.1	1	8272244	8274453	OS03T0708800-01	3	28585263	28586711	GRMZM2G041818_T01	1	267056816	267058352	Sb01g010570.1	1	9336138	9337268
AX-110990314	42.127	4B	4BS_4878692
AX-111096379	42.127	4B	4BS_2543522
AX-111102493	42.127	4B	4BS_4880356	BRADI1G11200.1	1	8272244	8274453	OS03T0708800-01	3	28585263	28586711	GRMZM2G041818_T01	1	267056816	267058352	Sb01g010570.1	1	9336138	9337268
AX-111198819	42.127	4B	4BS_4880356	BRADI1G11200.1	1	8272244	8274453	OS03T0708800-01	3	28585263	28586711	GRMZM2G041818_T01	1	267056816	267058352	Sb01g010570.1	1	9336138	9337268
AX-111568216	42.127	4B	4BS_4880356	BRADI1G11200.1	1	8272244	8274453	OS03T0708800-01	3	28585263	28586711	GRMZM2G041818_T01	1	267056816	267058352	Sb01g010570.1	1	9336138	9337268
AX-111579938	42.127	4B	4BS_4955743
AX-111734899	42.127	4B	4BS_4897515	BRADI1G11187.2	1	8260514	8264644	OS03T0708700-00	3	28572774	28575246	GRMZM2G041770_T01	1	267015245	267020824	Sb01g010580.1	1	9354679	9359739
AX-89328190	42.127	4B	4BS_4875478
AX-94434500	42.127	4B	4BS_4884384	BRADI4G24147.1	4	29254730	29259673	OS11T0176300-01	11	3808917	3816699	GRMZM2G473925_T01	2	135068873	135074149	Sb05g004890.1	5	6285923	6291330
AX-108780242	42.735	4B	4BS_4868913
AX-108788088	42.735	4B	4BS_4917499
AX-108811591	42.735	4B	4BS_4912162	BRADI1G10800.1	1	7865287	7866321	OS03T0713500-00	3	28859516	28862894	GRMZM2G126049_T01	1	268243256	268244266	Sb01g010200.1	1	9066624	9067634
AX-108813846	42.735	4B	4BS_4891025
AX-108817291	42.735	4B	4BS_4949465	BRADI3G56617.5	3	56442771	56448339	OS12T0256600-01	12	8809699	8811919	GRMZM2G409974_T01	9	13465293	13469635	Sb10g005580.1	10	5038104	5042001
AX-108834543	42.735	4B	4BS_4926170
AX-108844338	42.735	4B	4BS_4958991	BRADI1G10697.1	1	7745083	7755132	OS03T0715500-03	3	28964618	28973595	GRMZM2G176735_T02	1	268657819	268678232	Sb01g010130.1	1	8973847	8985124
AX-108914451	42.735	4B	4BS_4862233	BRADI1G11520.2	1	8567127	8571786	OS03T0713400-02	3	28855806	28857671	GRMZM2G126038_T01	1	268235564	268239476	Sb01g010210.1	1	9071452	9075197
AX-108950884	42.735	4B	4BS_4895074	BRADI1G10720.1	1	7769995	7774262	OS03T0714400-01	3	28901067	28906911	GRMZM2G315088_T01	4	49434561	49435526	Sb03g006610.1	3	6807111	6807946
AX-109020507	42.735	4B	4BS_4950083	BRADI1G10680.1	1	7732809	7735854	OS03T0716200-01	3	28988409	28991862	GRMZM2G408897_T01	5	10447338	10450616	Sb01g010120.1	1	8969020	8972195
AX-109058171	42.735	4B	4BS_4959888	BRADI1G10800.1	1	7865287	7866321	OS03T0713500-00	3	28859516	28862894	GRMZM2G126049_T01	1	268243256	268244266	Sb01g010200.1	1	9066624	9067634
AX-109348017	42.735	4B	4BS_4944154	BRADI3G01116.1	3	663611	665872	OS02T0110400-01	2	561897	564428	GRMZM2G074805_T01	5	68455250	68458021	Sb04g000850.1	4	706294	708836
AX-109373490	42.735	4B	4BS_4910630	BRADI1G10770.1	1	7809375	7810400	OS03T0713500-00	3	28859516	28862894	AC215181.3_FGT004	5	10507849	10508829	Sb01g010200.1	1	9066624	9067634
AX-109385199	42.735	4B	4BS_4958991	BRADI1G10697.1	1	7745083	7755132	OS03T0715500-03	3	28964618	28973595	GRMZM2G176735_T02	1	268657819	268678232	Sb01g010130.1	1	8973847	8985124
AX-109823876	42.735	4B	4BS_4879838	BRADI1G11220.3	1	8282694	8284547	OS03T0709300-01	3	28604458	28606325	GRMZM2G004106_T01	1	267219144	267220097	Sb01g010510.1	1	9311549	9312372
AX-109827358	42.735	4B	4BS_4958991	BRADI1G10697.1	1	7745083	7755132	OS03T0715500-03	3	28964618	28973595	GRMZM2G176735_T02	1	268657819	268678232	Sb01g010130.1	1	8973847	8985124
AX-109836243	42.735	4B	4BS_4932107	BRADI1G77637.1	1	73885217	73889364	OS02T0774300-01	2	32688709	32692990	GRMZM2G153815_T01	5	21719063	21724696	Sb01g017050.1	1	17260447	17264597
AX-109843768	42.735	4B	4BS_4917499
AX-109868698	42.735	4B	4BS_4891025
AX-109888996	42.735	4B	4BS_4886821
AX-109912113	42.735	4B	4BS_4917499
AX-109912243	42.735	4B	4BS_4898199
AX-109912428	42.735	4B	4BS_4944433
AX-109922332	42.735	4B	4BS_4911373	BRADI1G11397.1	1	8456670	8460205	OS03T0712200-01	3	28774588	28777241	GRMZM2G090190_T04	5	10962093	10965760	Sb01g010310.1	1	9149502	9152265
AX-109955604	42.735	4B	4BS_4879838	BRADI1G11220.3	1	8282694	8284547	OS03T0709300-01	3	28604458	28606325	GRMZM2G004106_T01	1	267219144	267220097	Sb01g010510.1	1	9311549	9312372
AX-110014143	42.735	4B	4BS_4959887	BRADI1G10800.1	1	7865287	7866321	OS03T0713550-00	3	28861902	28862720	GRMZM2G126049_T01	1	268243256	268244266	Sb01g010200.1	1	9066624	9067634
AX-110031611	42.735	4B	4BS_4950083	BRADI1G10680.1	1	7732809	7735854	OS03T0716200-01	3	28988409	28991862	GRMZM2G408897_T01	5	10447338	10450616	Sb01g010120.1	1	8969020	8972195
AX-110036050	42.735	4B	4BS_4946519	BRADI1G05670.1	1	3846083	3848192	OS07T0174200-00	7	3898508	3900061	GRMZM2G178341_T02	1	287405252	287407517	Sb01g005360.1	1	4440378	4442183
AX-110069019	42.735	4B	4BS_4879838	BRADI1G11220.3	1	8282694	8284547	OS03T0709300-01	3	28604458	28606325	GRMZM2G004106_T01	1	267219144	267220097	Sb01g010510.1	1	9311549	9312372
AX-110070095	42.735	4B	4BS_4879838	BRADI1G11220.3	1	8282694	8284547	OS03T0709300-01	3	28604458	28606325	GRMZM2G004106_T01	1	267219144	267220097	Sb01g010510.1	1	9311549	9312372
AX-110090827	42.735	4B	4BS_4958991	BRADI1G10697.1	1	7745083	7755132	OS03T0715500-03	3	28964618	28973595	GRMZM2G176735_T02	1	268657819	268678232	Sb01g010130.1	1	8973847	8985124
AX-110188451	42.735	4B	4BS_4909956
AX-110364037	42.735	4B	4BS_4930047
AX-110396630	42.735	4B	4BS_4958991	BRADI1G10697.1	1	7745083	7755132	OS03T0715500-03	3	28964618	28973595	GRMZM2G176735_T02	1	268657819	268678232	Sb01g010130.1	1	8973847	8985124
AX-110401011	42.735	4B	4BS_4958991	BRADI1G10697.1	1	7745083	7755132	OS03T0715500-03	3	28964618	28973595	GRMZM2G176735_T02	1	268657819	268678232	Sb01g010130.1	1	8973847	8985124
AX-110414667	42.735	4B	4BS_4910409
AX-110444472	42.735	4B	4BS_4896483	BRADI1G10720.1	1	7769995	7774262	OS03T0714400-01	3	28901067	28906911	GRMZM2G131324_T02	5	10594380	10598789	Sb01g010150.1	1	9003551	9007937
AX-110455326	42.735	4B	4BS_4891025
AX-110470898	42.735	4B	4BS_4886821
AX-110549242	42.735	4B	4BS_4843807	BRADI2G35900.1	2	36297281	36298887	OS06T0215600-02	6	5884568	5886141	GRMZM2G106303_T01	9	7393651	7395331	Sb09g000520.1	9	350615	351935
AX-110567491	42.735	4B	4BS_4879838	BRADI1G11220.3	1	8282694	8284547	OS03T0709300-01	3	28604458	28606325	GRMZM2G004106_T01	1	267219144	267220097	Sb01g010510.1	1	9311549	9312372
AX-110571073	42.735	4B	4BS_4958991	BRADI1G10697.1	1	7745083	7755132	OS03T0715500-03	3	28964618	28973595	GRMZM2G176735_T02	1	268657819	268678232	Sb01g010130.1	1	8973847	8985124
AX-110582190	42.735	4B	4BS_4945743
AX-110620358	42.735	4B	4BS_4870643	BRADI1G11210.1	1	8276374	8282685	OS03T0708900-01	3	28588615	28593641	GRMZM2G042040_T02	1	267065430	267068154	Sb01g010550.1	1	9328214	9329520
AX-110642323	42.735	4B	4BS_4958991	BRADI1G10697.1	1	7745083	7755132	OS03T0715500-03	3	28964618	28973595	GRMZM2G176735_T02	1	268657819	268678232	Sb01g010130.1	1	8973847	8985124
AX-110928817	42.735	4B	4BS_4912162	BRADI1G10800.1	1	7865287	7866321	OS03T0713500-00	3	28859516	28862894	GRMZM2G126049_T01	1	268243256	268244266	Sb01g010200.1	1	9066624	9067634
AX-110943385	42.735	4B	4BS_4959889	BRADI1G10800.1	1	7865287	7866321	OS03T0713550-00	3	28861902	28862720	GRMZM2G126049_T01	1	268243256	268244266	Sb01g010200.1	1	9066624	9067634
AX-110984298	42.735	4B	4BS_4917499
AX-111011849	42.735	4B	4BS_4930047
AX-111017146	42.735	4B	4BS_4890762	BRADI2G37795.1	2	38141605	38144038									Sb05g007130.1	5	12480342	12482541
AX-111026537	42.735	4B	4BS_4882002	BRADI3G53350.1	3	54042956	54047129	OS03T0717000-02	3	29016208	29018757	GRMZM2G137788_T01	1	268802186	268806287	Sb01g010110.1	1	8954614	8958780
AX-111091104	42.735	4B	4BS_4941537	BRADI4G32720.2	4	38383392	38389440	OS09T0469900-01	9	17874476	17880179	GRMZM2G009091_T03	7	118008633	118016240	Sb02g025090.1	2	59805452	59810222
AX-111164540	42.735	4B	4BS_4958991	BRADI1G10697.1	1	7745083	7755132	OS03T0715500-03	3	28964618	28973595	GRMZM2G176735_T02	1	268657819	268678232	Sb01g010130.1	1	8973847	8985124
AX-111176759	42.735	4B	4BS_4870643	BRADI1G11210.1	1	8276374	8282685	OS03T0708900-01	3	28588615	28593641	GRMZM2G042040_T02	1	267065430	267068154	Sb01g010550.1	1	9328214	9329520
AX-111180607	42.735	4B	4BS_4958991	BRADI1G10697.1	1	7745083	7755132	OS03T0715500-03	3	28964618	28973595	GRMZM2G176735_T02	1	268657819	268678232	Sb01g010130.1	1	8973847	8985124
AX-111188163	42.735	4B	4BS_4896483	BRADI1G10720.1	1	7769995	7774262	OS03T0714400-01	3	28901067	28906911	GRMZM2G131324_T02	5	10594380	10598789	Sb01g010150.1	1	9003551	9007937
AX-111234205	42.735	4B	4BS_4942686	BRADI2G58790.1	2	56583956	56584693
AX-111557119	42.735	4B	4BS_4879838	BRADI1G11220.3	1	8282694	8284547	OS03T0709300-01	3	28604458	28606325	GRMZM2G004106_T01	1	267219144	267220097	Sb01g010510.1	1	9311549	9312372
AX-111573292	42.735	4B	4BS_4958991	BRADI1G10697.1	1	7745083	7755132	OS03T0715500-03	3	28964618	28973595	GRMZM2G176735_T02	1	268657819	268678232	Sb01g010130.1	1	8973847	8985124
AX-111590045	42.735	4B	4BS_912902
AX-111617938	42.735	4B	4BS_4910396
AX-111620391	42.735	4B	4BS_4958991	BRADI1G10697.1	1	7745083	7755132	OS03T0715500-03	3	28964618	28973595	GRMZM2G176735_T02	1	268657819	268678232	Sb01g010130.1	1	8973847	8985124
AX-111621507	42.735	4B	4BS_4870643	BRADI1G11210.1	1	8276374	8282685	OS03T0708900-01	3	28588615	28593641	GRMZM2G042040_T02	1	267065430	267068154	Sb01g010550.1	1	9328214	9329520
AX-111635452	42.735	4B	4BS_4958991	BRADI1G10697.1	1	7745083	7755132	OS03T0715500-03	3	28964618	28973595	GRMZM2G176735_T02	1	268657819	268678232	Sb01g010130.1	1	8973847	8985124
AX-111658713	42.735	4B	4BS_4960351
AX-89380014	42.735	4B	4BS_4870643	BRADI1G11210.1	1	8276374	8282685	OS03T0708900-01	3	28588615	28593641	GRMZM2G042040_T02	1	267065430	267068154	Sb01g010550.1	1	9328214	9329520
AX-89650068	42.735	4B	4BS_4879838	BRADI1G11220.3	1	8282694	8284547	OS03T0709300-01	3	28604458	28606325	GRMZM2G004106_T01	1	267219144	267220097	Sb01g010510.1	1	9311549	9312372
AX-89708030	42.735	4B	4BS_4955756	BRADI1G70970.1	1	69099991	69100992
AX-94943082	42.735	4B	4DS_2305570	BRADI1G00370.1	1	306058	308922	OS10T0365800-01	10	11414311	11417030					Sb03g046930.1	3	73956851	73959932
AX-95211241	42.735	4B	4BS_4956736					OS06T0520600-01	6	19101558	19107176
AX-109850058	43.4	4B	4BS_4869468													Sb04g008547.1	4	9918299	9921285
AX-110713957	43.4	4B	4BS_4862688
AX-110966890	43.4	4B	4BS_4958179	BRADI1G10480.1	1	7566649	7572836	OS03T0720300-01	3	29200210	29208630	GRMZM5G826838_T01	1	269559834	269572335	Sb01g009880.1	1	8668192	8676040
AX-111548406	43.4	4B	4BS_4938016	BRADI4G02317.1	4	1508022	1510524	OS05T0442550-01	5	21657847	21661906	GRMZM2G377199_T01	9	20919400	20922227	Sb01g013650.1	1	12693028	12695442
AX-111585045	43.4	4B	4BS_4890707	BRADI1G10530.2	1	7619237	7623545	OS03T0719500-02	3	29157957	29161948	GRMZM2G015073_T01	1	269364429	269371095	Sb01g009940.1	1	8770589	8774365
AX-111735154	43.4	4B	4BS_4879627	BRADI4G43685.1	4	47301228	47302094					GRMZM5G863645_T01	1	269350251	269355402	Sb01g009950.1	1	8780502	8784451
AX-89572197	43.4	4B	4BS_4870164	BRADI1G10440.1	1	7515024	7517067	OS03T0721300-01	3	29272374	29274638	GRMZM2G047372_T02	1	270037072	270038084	Sb01g009840.1	1	8602772	8605993
AX-95683531	43.4	4B	4DS_1165433	BRADI1G10530.2	1	7619237	7623545	OS03T0719500-02	3	29157957	29161948	GRMZM2G015073_T01	1	269364429	269371095	Sb01g009940.1	1	8770589	8774365
AX-110040297	43.565	4B	4BS_4919701	BRADI1G10520.1	1	7608174	7615403	OS03T0719800-01	3	29168197	29176006	GRMZM2G181028_T01	5	10111505	10117216	Sb01g009930.1	1	8754916	8758749
AX-110527790	44.935	4B	4BS_4919215	BRADI3G21020.1	3	20003115	20004804	OS02T0243300-01	2	8092152	8093845	GRMZM2G007795_T01	4	228198212	228199935	Sb04g008700.1	4	10229876	10237177
AX-108770543	45.101	4B	4BS_4884331	BRADI1G09810.1	1	7058365	7074716	OS03T0730800-01	3	29889651	29910968	AC233878.1_FGT004	1	272711753	272730612	Sb01g009225.1	1	7950077	7967230
AX-108772683	45.101	4B	4BS_4959951	BRADI1G09800.1	1	7048763	7051076	OS03T0731050-00	3	29927692	29930401	GRMZM2G179906_T02	1	272866057	272868946	Sb01g009220.1	1	7942181	7945168
AX-108992488	45.101	4B	4BS_4921113	BRADI1G09500.1	1	6808102	6810031	OS03T0735601-00	3	30149905	30150520	GRMZM2G123633_T01	10	114308530	114310922	Sb01g008910.1	1	7666488	7668746
AX-109278056	45.101	4B	4BS_4961167													Sb08g015513.1	8	41472049	41474319
AX-109487826	45.101	4B	4BS_4943556
AX-109580890	45.101	4B	4BS_4957724
AX-110373275	45.101	4B	4BS_4961277	BRADI1G09480.1	1	6800110	6801748	OS03T0735900-00	3	30151747	30153756	GRMZM2G147917_T01	1	273742361	273744358	Sb01g008880.1	1	7641738	7643379
AX-110407242	45.101	4B	4BS_529467	BRADI1G09950.1	1	7149096	7151038	OS03T0729000-01	3	29784695	29787012	GRMZM2G049349_T01	1	272284844	272287578	Sb01g009370.1	1	8076631	8078997
AX-110906541	45.101	4B	4BS_4933296
AX-111074167	45.101	4B	4BS_4895107
AX-111517964	45.101	4B	4BS_4895107
AX-94957045	45.101	4B	4BS_4925058	BRADI1G10130.1	1	7302106	7305687	OS03T0726300-01	3	29543831	29550120	GRMZM2G164470_T01	5	9382504	9387602	Sb01g009540.1	1	8290156	8294520
AX-95658271	45.101	4B	4BS_4900982	BRADI4G43620.2	4	47259935	47265014	OS11T0135300-00	11	1641003	1646052	GRMZM2G075594_T06	3	229959390	229964454	Sb08g001410.1	8	1377818	1382667
AX-112287589	45.311	4B	4BS_4938122	BRADI2G60554.1	2	57909197	57913462
AX-108808763	45.521	4B	4BS_4863970	BRADI4G19937.1	4	22855217	22860331	OS07T0280200-01	7	10636445	10642943	GRMZM2G091643_T01	7	77615414	77625260	Sb02g020270.1	2	49095458	49101492
AX-109909104	45.521	4B	4BS_4925255	BRADI1G53540.1	1	51852046	51853828	OS07T0241600-00	7	7903784	7904992	GRMZM2G047910_T02	2	170783554	170785976	Sb02g007140.1	2	9135648	9137354
AX-110066172	45.521	4B	4BS_4930147
AX-110436979	45.521	4B	4BS_4949052	BRADI4G19697.1	4	22568608	22570499	OS02T0602000-01	2	23559972	23561665	GRMZM2G009019_T04	4	119493679	119495405	Sb04g022970.1	4	52625239	52627194
AX-110928246	45.521	4B	4BS_4933427
AX-109315850	45.844	4B	4BS_4962049
AX-109827483	45.844	4B	4BS_4949359
AX-110361956	45.844	4B	4BS_416106	BRADI1G14790.1	1	11714515	11717643	OS03T0829000-03	3	34817519	34820337	GRMZM2G448446_T05	1	262291282	262294401	Sb01g011570.1	1	10398525	10401645
AX-111639807	45.844	4B	4BS_4909968
AX-95630758	45.844	4B	4BS_4963109	BRADI1G14630.1	1	11596664	11601451	OS03T0616400-01	3	23341833	23347287	GRMZM2G352695_T01	1	254862420	254868235	Sb01g014620.1	1	13926528	13931352
AX-110916123	46.282	4B	4BS_4921997
AX-108919948	46.567	4B	4BS_4959696	BRADI4G25000.1	4	30237006	30237587	OS11T0158300-01	11	2814473	2817216	GRMZM2G175453_T01	4	212749746	212753903	Sb05g003730.1	5	4300035	4304461
AX-108732071	46.7	4B	4BS_4958862
AX-108970560	46.7	4B	4BS_1873702	BRADI4G21160.1	4	24443807	24445267	OS11T0243300-01	11	7694141	7696295	GRMZM2G068330_T04	4	11278503	11280709	Sb05g007050.1	5	12289463	12290773
AX-109434530	46.7	4B	4BS_325023
AX-108726442	47.067	4B	4BS_4925146
AX-108731607	47.067	4B	4BS_4878500	BRADI4G25540.1	4	30949312	30951420	OS11T0111900-01	11	558812	560658	GRMZM2G048192_T02	6	100307039	100308758	Sb05g000930.1	5	874223	876105
AX-108753957	47.067	4B	4BS_4906764
AX-108759665	47.067	4B	4BS_4946756	BRADI1G73010.1	1	70602908	70606662									Sb01g021625.1	1	25508518	25511655
AX-108762839	47.067	4B	4BS_4958298	BRADI3G49340.1	3	50702736	50706064	OS07T0299800-01	7	11788919	11792494	GRMZM2G138303_T01	2	157156055	157159153	Sb02g009560.1	2	13626351	13628675
AX-108840038	47.067	4B	4BS_4910499
AX-108844782	47.067	4B	4BS_4905446
AX-108857450	47.067	4B	4BS_4932917	BRADI2G43557.1	2	44015945	44020473	OS01T0126600-01	1	1447690	1450473	GRMZM2G011436_T01	3	24221443	24234044	Sb03g007450.1	3	7784138	7785285
AX-108858470	47.067	4B	4BS_4908450
AX-108865241	47.067	4B	4BS_4878500	BRADI4G25540.1	4	30949312	30951420	OS11T0111900-01	11	558812	560658	GRMZM2G048192_T02	6	100307039	100308758	Sb05g000930.1	5	874223	876105
AX-108903933	47.067	4B	4BS_4870084
AX-108909613	47.067	4B	4BS_4918459
AX-108911332	47.067	4B	4BS_4879812	BRADI3G35450.1	3	37730937	37731719	OS12T0158400-00	12	2911273	2912589	GRMZM2G013271_T01	4	190553240	190554695	Sb05g003530.1	5	4063503	4065147
AX-108924542	47.067	4B	4DS_2276222	BRADI3G49340.1	3	50702736	50706064	OS07T0299800-01	7	11788919	11792494	GRMZM2G138303_T01	2	157156055	157159153	Sb02g009560.1	2	13626351	13628675
AX-108967914	47.067	4B	4BS_4863242
AX-108972880	47.067	4B	4BS_4924299
AX-108974320	47.067	4B	4BS_4893105	BRADI4G42120.1	4	46188160	46189982	OS11T0154900-01	11	2560816	2563634	GRMZM2G450483_T01	7	106783364	106787068	Sb05g003420.1	5	3833534	3835739
AX-108983535	47.067	4B	4BS_4880985	BRADI3G45150.1	3	47065542	47068437	OS11T0156750-00	11	2696749	2699523	GRMZM2G013128_T02	4	190621341	190624549	Sb05g003570.1	5	4126047	4129021
AX-108984548	47.067	4B	4BS_4959241	BRADI4G41990.1	4	46079830	46080991	OS11T0157200-03	11	2738439	2739463	GRMZM2G368151_T02	3	143090538	143091901	Sb08g003720.1	8	4287679	4289075
AX-109279513	47.067	4B	4BS_4893105	BRADI4G42120.1	4	46188160	46189982	OS11T0154900-01	11	2560816	2563634	GRMZM2G450483_T01	7	106783364	106787068	Sb05g003420.1	5	3833534	3835739
AX-109304763	47.067	4B	4BS_4959241	BRADI4G41990.1	4	46079830	46080991	OS11T0157200-03	11	2738439	2739463	GRMZM2G368151_T02	3	143090538	143091901	Sb08g003720.1	8	4287679	4289075
AX-109308574	47.067	4B	4BS_4863131
AX-109314690	47.067	4B	4BS_4864993	BRADI4G25430.1	4	30704187	30708327	OS12T0156400-01	12	2780564	2783626	GRMZM2G131120_T01	10	6014386	6017167	Sb08g003510.2	8	3943390	3947669
AX-109324407	47.067	4B	4BS_1227511
AX-109328495	47.067	4B	4BS_4863044	BRADI3G60452.1	3	59385556	59387316									Sb0013s004020.1	GL002607.1	1008756	1014206
AX-109331393	47.067	4B	4BS_4963374
AX-109340013	47.067	4B	4BS_4871098
AX-109340917	47.067	4B	4BS_4932238
AX-109372678	47.067	4B	4BS_4884423	BRADI2G40377.1	2	40310049	40314710									Sb06g004067.1	6	9289081	9292132
AX-109375701	47.067	4B	4BS_4932238
AX-109389019	47.067	4B	4BS_4906319	BRADI4G25160.1	4	30433226	30436446	OS11T0156200-01	11	2640635	2646300	GRMZM2G094716_T01	4	190080429	190082746	Sb05g003460.1	5	3907753	3910613
AX-109481430	47.067	4B	4BS_4959241	BRADI4G41990.1	4	46079830	46080991	OS11T0157200-03	11	2738439	2739463	GRMZM2G368151_T02	3	143090538	143091901	Sb08g003720.1	8	4287679	4289075
AX-109533948	47.067	4B	4BS_4878500	BRADI4G25540.1	4	30949312	30951420	OS11T0111900-01	11	558812	560658	GRMZM2G048192_T02	6	100307039	100308758	Sb05g000930.1	5	874223	876105
AX-109538607	47.067	4B	4BS_4880985	BRADI3G45150.1	3	47065542	47068437	OS11T0156750-00	11	2696749	2699523	GRMZM2G013128_T02	4	190621341	190624549	Sb05g003570.1	5	4126047	4129021
AX-109557725	47.067	4B	4BS_4880985	BRADI3G45150.1	3	47065542	47068437	OS11T0156750-00	11	2696749	2699523	GRMZM2G013128_T02	4	190621341	190624549	Sb05g003570.1	5	4126047	4129021
AX-109570586	47.067	4B	4BS_4879418	BRADI4G25140.1	4	30352704	30355727	OS12T0443500-01	12	14887908	14890425	GRMZM2G328500_T03	1	278192784	278199219	Sb01g007580.3	1	6532009	6534945
AX-109616202	47.067	4B	4BS_4918459
AX-109623812	47.067	4B	4BS_4879418	BRADI4G25140.1	4	30352704	30355727	OS12T0443500-01	12	14887908	14890425	GRMZM2G328500_T03	1	278192784	278199219	Sb01g007580.3	1	6532009	6534945
AX-109841643	47.067	4B	4BS_4887482
AX-109875431	47.067	4B	4BS_4877080
AX-109881420	47.067	4B	4BS_4888585	BRADI4G34750.1	4	40270158	40272583	OS08T0326400-01	8	14340574	14342940	GRMZM2G135654_T04	1	194766538	194767659	Sb02g029400.1	2	64506985	64509418
AX-109907955	47.067	4B	4BS_4864993	BRADI4G25430.1	4	30704187	30708327	OS12T0156400-01	12	2780564	2783626	GRMZM2G131120_T01	10	6014386	6017167	Sb08g003510.2	8	3943390	3947669
AX-109920039	47.067	4B	4BS_4895885	BRADI4G25020.1	4	30245631	30247663	OS11T0158500-01	11	2835467	2837702	GRMZM2G458728_T07	4	212853808	212858547	Sb05g003750.1	5	4332313	4336734
AX-109974337	47.067	4B	4BS_4958298	BRADI3G49340.1	3	50702736	50706064	OS07T0299800-01	7	11788919	11792494	GRMZM2G138303_T01	2	157156055	157159153	Sb02g009560.1	2	13626351	13628675
AX-109980182	47.067	4B	4BS_4893930
AX-109997661	47.067	4B	4BS_4869329	BRADI1G58710.1	1	57668237	57668614
AX-110007756	47.067	4B	4BS_4925146
AX-110008055	47.067	4B	4BS_4959241	BRADI4G41990.1	4	46079830	46080991	OS11T0157200-03	11	2738439	2739463	GRMZM2G368151_T02	3	143090538	143091901	Sb08g003720.1	8	4287679	4289075
AX-110036233	47.067	4B	4BS_4912941
AX-110043596	47.067	4B	4BS_4864993	BRADI4G25430.1	4	30704187	30708327	OS12T0156400-01	12	2780564	2783626	GRMZM2G131120_T01	10	6014386	6017167	Sb08g003510.2	8	3943390	3947669
AX-110058605	47.067	4B	4BS_4879418	BRADI4G25140.1	4	30352704	30355727	OS12T0443500-01	12	14887908	14890425	GRMZM2G328500_T03	1	278192784	278199219	Sb01g007580.3	1	6532009	6534945
AX-110186383	47.067	4B	4BS_4906854
AX-110195987	47.067	4B	4BS_4912869
AX-110196145	47.067	4B	4BS_4942819
AX-110360260	47.067	4B	2AS_5267767	BRADI2G33165.1	2	33193721	33196451	OS05T0280500-01	5	11753281	11756377	GRMZM2G072298_T01	3	35353590	35357489	Sb03g009610.1	3	10354996	10360219
AX-110438071	47.067	4B	4BS_4906319	BRADI4G25160.1	4	30433226	30436446	OS11T0156200-01	11	2640635	2646300	GRMZM2G094716_T01	4	190080429	190082746	Sb05g003460.1	5	3907753	3910613
AX-110445927	47.067	4B	4BS_4926523
AX-110458811	47.067	4B	4BS_4864993	BRADI4G25430.1	4	30704187	30708327	OS12T0156400-01	12	2780564	2783626	GRMZM2G131120_T01	10	6014386	6017167	Sb08g003510.2	8	3943390	3947669
AX-110493470	47.067	4B	4BS_4902547
AX-110534482	47.067	4B	4BS_4862176
AX-110562851	47.067	4B	4BS_4870722
AX-110575072	47.067	4B	4BS_4962026
AX-110576616	47.067	4B	4BS_4959241	BRADI4G41990.1	4	46079830	46080991	OS11T0157200-03	11	2738439	2739463	GRMZM2G368151_T02	3	143090538	143091901	Sb08g003720.1	8	4287679	4289075
AX-110636032	47.067	4B	4BS_4891909	BRADI4G44090.1	4	47611399	47613223	OS12T0122000-01	12	1043608	1047116	GRMZM2G131516_T02	4	185481408	185484703	Sb05g001500.1	5	1578835	1582087
AX-110647881	47.067	4B	4BS_4906319	BRADI4G25160.1	4	30433226	30436446	OS11T0156200-01	11	2640635	2646300	GRMZM2G094716_T01	4	190080429	190082746	Sb05g003460.1	5	3907753	3910613
AX-110667648	47.067	4B	4BS_4955670	BRADI2G56440.1	2	54781883	54790243	OS11T0157000-00	11	2713230	2724275	GRMZM2G046755_T01	10	132108586	132113955	Sb05g003580.1	5	4155107	4160420
AX-110671770	47.067	4B	4BS_4918459
AX-110673885	47.067	4B	4BS_4951336
AX-110694934	47.067	4B	4BS_4926491
AX-110707358	47.067	4B	4BS_4877080
AX-110718462	47.067	4B	4BS_4922589
AX-110719237	47.067	4B	4BS_4879418	BRADI4G25140.1	4	30352704	30355727	OS12T0443500-01	12	14887908	14890425	GRMZM2G328500_T03	1	278192784	278199219	Sb01g007580.3	1	6532009	6534945
AX-110909151	47.067	4B	4BS_4958298	BRADI3G49340.1	3	50702736	50706064	OS07T0299800-01	7	11788919	11792494	GRMZM2G138303_T01	2	157156055	157159153	Sb02g009560.1	2	13626351	13628675
AX-110923484	47.067	4B	4BS_4946756	BRADI1G73010.1	1	70602908	70606662									Sb01g021625.1	1	25508518	25511655
AX-111015110	47.067	4B	4BS_4879812	BRADI3G35450.1	3	37730937	37731719	OS12T0158400-00	12	2911273	2912589	GRMZM2G013271_T01	4	190553240	190554695	Sb05g003530.1	5	4063503	4065147
AX-111021746	47.067	4B	4BS_4947805
AX-111053355	47.067	4B	4BS_4942436	BRADI4G24990.1	4	30235481	30236710	OS11T0158200-00	11	2810903	2812169	GRMZM2G013967_T01	4	196646113	196647910	Sb05g003680.1	5	4263285	4264533
AX-111054460	47.067	4B	4BS_4888585	BRADI4G34750.1	4	40270158	40272583	OS08T0326400-01	8	14340574	14342940	GRMZM2G135654_T04	1	194766538	194767659	Sb02g029400.1	2	64506985	64509418
AX-111061010	47.067	4B	4BS_4918656
AX-111072212	47.067	4B	4BS_4959241	BRADI4G41990.1	4	46079830	46080991	OS11T0157200-03	11	2738439	2739463	GRMZM2G368151_T02	3	143090538	143091901	Sb08g003720.1	8	4287679	4289075
AX-111080078	47.067	4B	4BS_4932092	BRADI4G42070.2	4	46136013	46141750	OS12T0158600-00	12	2928082	2934406	GRMZM2G180596_T02	10	6537638	6543057	Sb08g003640.1	8	4165467	4171487
AX-111095434	47.067	4B	4BS_4925085	BRADI1G05735.1	1	3896745	3897008					GRMZM5G831399_T01	Pt	72774	73328	Sb03g017590.1	3	28876659	28876880
AX-111096319	47.067	4B	4BS_4906319	BRADI4G25160.1	4	30433226	30436446	OS11T0156200-01	11	2640635	2646300	GRMZM2G094716_T01	4	190080429	190082746	Sb05g003460.1	5	3907753	3910613
AX-111111918	47.067	4B	4BS_4959241	BRADI4G41990.1	4	46079830	46080991	OS11T0157200-03	11	2738439	2739463	GRMZM2G368151_T02	3	143090538	143091901	Sb08g003720.1	8	4287679	4289075
AX-111115934	47.067	4B	4BS_4880455	BRADI1G01507.1	1	979652	984964	OS01T0817100-01	1	34776154	34780863					Sb03g037990.1	3	65915937	65921194
AX-111133320	47.067	4B	4BS_4955670	BRADI2G56440.1	2	54781883	54790243	OS11T0157000-00	11	2713230	2724275	GRMZM2G046755_T01	10	132108586	132113955	Sb05g003580.1	5	4155107	4160420
AX-111168928	47.067	4B	4BS_4930868	BRADI1G01610.1	1	1059755	1060220	OS07T0105000-00	7	291076	291795	GRMZM5G866053_T01	9	32700595	32701200	Sb10g009630.1	10	11026267	11027222
AX-111178012	47.067	4B	4BS_4932092	BRADI4G42070.2	4	46136013	46141750	OS12T0158600-00	12	2928082	2934406	GRMZM2G180596_T02	10	6537638	6543057	Sb08g003640.1	8	4165467	4171487
AX-111189140	47.067	4B	4BS_4862451
AX-111489009	47.067	4B	4BS_4879812	BRADI3G35450.1	3	37730937	37731719	OS12T0158400-00	12	2911273	2912589	GRMZM2G013271_T01	4	190553240	190554695	Sb05g003530.1	5	4063503	4065147
AX-111504260	47.067	4B	4BS_4870220
AX-111530686	47.067	4B	4BS_4868468
AX-111536609	47.067	4B	4BS_4893013
AX-111548176	47.067	4B	4BS_4873117
AX-111556448	47.067	4B	4BS_4958298	BRADI3G49340.1	3	50702736	50706064	OS07T0299800-01	7	11788919	11792494	GRMZM2G138303_T01	2	157156055	157159153	Sb02g009560.1	2	13626351	13628675
AX-111571110	47.067	4B	4BS_4923202
AX-111592355	47.067	4B	4BS_4868144													Sb01g021625.1	1	25508518	25511655
AX-111609726	47.067	4B	4BS_4908450
AX-111680838	47.067	4B	4BS_4938020	BRADI3G25623.1	3	25995733	25996623									Sb06g013016.1	6	35814012	35814968
AX-111682978	47.067	4B	4BS_4904886
AX-111690515	47.067	4B	4BS_4958298	BRADI3G49340.1	3	50702736	50706064	OS07T0299800-01	7	11788919	11792494	GRMZM2G138303_T01	2	157156055	157159153	Sb02g009560.1	2	13626351	13628675
AX-111691866	47.067	4B	4BS_4905123
AX-111699950	47.067	4B	4BS_4918459
AX-111722245	47.067	4B	4BS_4958298	BRADI3G49340.1	3	50702736	50706064	OS07T0299800-01	7	11788919	11792494	GRMZM2G138303_T01	2	157156055	157159153	Sb02g009560.1	2	13626351	13628675
AX-111722634	47.067	4B	4BS_4626652	BRADI4G24847.1	4	30066211	30067534					AC195347.4_FGT004	5	180927427	180928878	Sb04g024900.1	4	54790349	54791997
AX-111735755	47.067	4B	4BS_4958298	BRADI3G49340.1	3	50702736	50706064	OS07T0299800-01	7	11788919	11792494	GRMZM2G138303_T01	2	157156055	157159153	Sb02g009560.1	2	13626351	13628675
AX-111835681	47.067	4B	4BS_4955670	BRADI2G56440.1	2	54781883	54790243	OS11T0157000-00	11	2713230	2724275	GRMZM2G046755_T01	10	132108586	132113955	Sb05g003580.1	5	4155107	4160420
AX-112285875	47.067	4B	4BS_4881855	BRADI4G25457.1	4	30791195	30795613	OS11T0153400-01	11	2500437	2505233	GRMZM2G113073_T01	10	5761033	5765889	Sb08g003430.1	8	3874102	3878523
AX-86178173	47.067	4B	4BS_4959241	BRADI4G41990.1	4	46079830	46080991	OS11T0157200-03	11	2738439	2739463	GRMZM2G368151_T02	3	143090538	143091901	Sb08g003720.1	8	4287679	4289075
AX-94455780	47.067	4B	4BS_4919203
AX-94464278	47.067	4B	4DS_2296921	BRADI2G43557.1	2	44015945	44020473	OS01T0126600-01	1	1447690	1450473	GRMZM2G011436_T01	3	24221443	24234044	Sb03g007450.1	3	7784138	7785285
AX-94920574	47.067	4B	4DS_2310394	BRADI4G25080.1	4	30286523	30287308	OS11T0160000-00	11	2907576	2908803	GRMZM2G057078_T02	2	141195558	141198174	Sb07g001960.1	7	2142614	2143314
AX-95078813	47.067	4B	4BS_4959241	BRADI4G41990.1	4	46079830	46080991	OS11T0157200-03	11	2738439	2739463	GRMZM2G368151_T02	3	143090538	143091901	Sb08g003720.1	8	4287679	4289075
AX-108733620	47.321	4B	4BS_4961800	BRADI1G61220.2	1	60555705	60565916									Sb03g010540.1	3	11368683	11371823
AX-108734417	47.321	4B	4BS_4871365
AX-108738278	47.321	4B	4BS_4934081	BRADI5G27080.1	5	28000642	28001939	OS10T0468250-00	10	17296719	17298113					Sb03g028285.1	3	56050758	56051414
AX-108740054	47.321	4B	4BS_4879450	BRADI2G40377.1	2	40310049	40314710									Sb06g004065.1	6	9288020	9288838
AX-108743578	47.321	4B	4BS_4953409
AX-108750522	47.321	4B	4BS_4906325	BRADI4G38540.1	4	43424108	43426145	OS07T0489650-00	7	18134588	18135304	GRMZM2G116292_T05	1	31073182	31210660	Sb01g041800.1	1	65041994	65044436
AX-108750690	47.321	4B	4BS_4898062	BRADI4G26250.1	4	31530698	31533283	OS11T0131400-00	11	1435898	1437761	GRMZM2G028568_T02	3	207029164	207037370	Sb03g031640.1	3	60057640	60063820
AX-108752874	47.321	4B	4DS_2326538	BRADI4G25550.1	4	30952376	30953489	OS11T0153200-01	11	2488198	2490270	GRMZM2G164182_T01	4	188880588	188882130	Sb05g000930.1	5	874223	876105
AX-108753994	47.321	4B	4BS_4961595	BRADI4G29500.1	4	34951319	34957350									Sb06g004065.1	6	9288020	9288838
AX-108766235	47.321	4B	4BS_4889296
AX-108769457	47.321	4B	4BS_4894442
AX-108770803	47.321	4B	4BS_4859303
AX-108770960	47.321	4B	4BS_4953240
AX-108772888	47.321	4B	4BS_4881217	BRADI2G06250.1	2	4690824	4691851	OS12T0150100-01	12	2460638	2461309	GRMZM2G327564_T01	3	19677747	19678708	Sb03g006610.1	3	6807111	6807946
AX-108776021	47.321	4B	4BS_10396	BRADI4G10130.1	4	9724792	9726351	OS11T0673000-00	11	27198361	27199970	GRMZM2G444222_T01	4	2491277	2492827	Sb05g026370.1	5	60224993	60226510
AX-108776557	47.321	4B	4BS_4958123
AX-108779986	47.321	4B	4BS_4914675					OS11T0220300-01	11	6285765	6287989
AX-108780629	47.321	4B	4BS_2811980	BRADI2G42996.1	2	43459460	43462582	OS12T0126800-01	12	1292685	1300940	GRMZM2G138496_T02	3	230409209	230423689	Sb08g001630.1	8	1595098	1600913
AX-108789337	47.321	4B	4BS_1803850
AX-108792422	47.321	4B	4BS_4959737
AX-108795059	47.321	4B	4BS_4941178	BRADI5G23853.1	5	25644812	25645732
AX-108799566	47.321	4B	4BS_4921228
AX-108803008	47.321	4B	4BS_4961743
AX-108803798	47.321	4B	4BS_4900583
AX-108805089	47.321	4B	4BS_4948114
AX-108810326	47.321	4B	4BS_4863083
AX-108814342	47.321	4B	4BS_4908687
AX-108822594	47.321	4B	4BS_4879325
AX-108822638	47.321	4B	4BS_4913176
AX-108830847	47.321	4B	4BS_4949639
AX-108833784	47.321	4B	4BS_4912946	BRADI3G25623.1	3	25995733	25996623
AX-108833837	47.321	4B	4BS_4961675
AX-108833948	47.321	4B	4BS_4961063
AX-108843011	47.321	4B	4BS_4963245	BRADI2G03760.1	2	2679111	2681100	OS01T0100700-01	1	27143	28644	GRMZM2G078985_T01	6	138246886	138249271	Sb03g009210.2	3	9973555	9975382
AX-108843012	47.321	4B	4BS_4937423
AX-108849338	47.321	4B	4BS_4881233
AX-108850980	47.321	4B	4BS_3540397
AX-108851021	47.321	4B	4BS_2355302
AX-108851370	47.321	4B	4BS_4879084
AX-108852213	47.321	4B	4BS_4917015	BRADI4G25917.1	4	31239615	31242958	OS12T0118200-01	12	887161	890817	GRMZM5G875655_T03	3	232130698	232133683	Sb08g002270.1	8	2385416	2389790
AX-108859072	47.321	4B	4BS_4962690	BRADI2G40377.1	2	40310049	40314710
AX-108867363	47.321	4B	4BS_4869806	BRADI1G65345.1	1	64373522	64374139	OS03T0677101-00	3	26784463	26788834					Sb01g012410.1	1	11455014	11456575
AX-108867746	47.321	4B	4BS_4938822
AX-108867943	47.321	4B	4BS_4951408	BRADI4G25880.1	4	31206736	31209497	OS12T0113500-02	12	679079	680950	GRMZM2G113967_T01	4	184154939	184157568	Sb05g001050.1	5	1101813	1104661
AX-108872710	47.321	4B	4BS_4906861
AX-108877588	47.321	4B	4BS_4891909	BRADI4G44090.1	4	47611399	47613223	OS12T0122000-01	12	1043608	1047116	GRMZM2G131516_T02	4	185481408	185484703	Sb05g001500.1	5	1578835	1582087
AX-108881314	47.321	4B	4BS_4961858													Sb02g017020.1	2	39401853	39404501
AX-108885338	47.321	4B	4BS_4916332
AX-108885476	47.321	4B	4BS_4929709
AX-108889199	47.321	4B	4DS_2276524	BRADI2G53560.1	2	52705632	52706462	OS11T0116200-02	11	722980	726970	GRMZM2G426613_T01	3	184517158	184518519	Sb08g002630.1	8	2742162	2742800
AX-108891179	47.321	4B	4BS_4942874
AX-108894315	47.321	4B	4BS_4962683
AX-108895557	47.321	4B	4BS_4873158	BRADI1G30940.1	1	26421498	26423839	OS07T0489650-00	7	18134588	18135304					Sb04g031060.1	4	61057415	61060347
AX-108898567	47.321	4B	4BS_4863035
AX-108899559	47.321	4B	4BS_4938500
AX-108903387	47.321	4B	4DL_11274772
AX-108904078	47.321	4B	4BS_4867337
AX-108904426	47.321	4B	4BS_4903030
AX-108907582	47.321	4B	4BS_4963176
AX-108908866	47.321	4B	4BS_4900195
AX-108909057	47.321	4B	4BS_4930939
AX-108910031	47.321	4B	4BS_4902999	BRADI4G10700.1	4	10415054	10424967	OS11T0661400-01	11	26552934	26554756	GRMZM2G052403_T01	2	231279315	231287945	Sb05g026170.1	5	59840065	59850365
AX-108911818	47.321	4B	4BS_4961307
AX-108911829	47.321	4B	4BS_4936664
AX-108913050	47.321	4B	4BS_4946449
AX-108913536	47.321	4B	4BS_4961954	BRADI3G27266.1	3	28272949	28274188					GRMZM2G354804_T01	8	57303167	57306103
AX-108916045	47.321	4B	4BS_4962237
AX-108916443	47.321	4B	4BS_4921228
AX-108916481	47.321	4B	4BS_4894611													Sb01g024853.1	1	40220967	40221557
AX-108916959	47.321	4B	4BS_4874701
AX-108918930	47.321	4B	4BS_4865517	BRADI5G26770.1	5	27643822	27649009	OS04T0683600-01	4	34901628	34907296	GRMZM2G119759_T06	2	899595	903030	Sb06g033400.1	6	61354052	61359517
AX-108920823	47.321	4B	4BS_4890931
AX-108925138	47.321	4B	4BS_4888074
AX-108926622	47.321	4B	4BS_4864969	BRADI2G06330.3	2	4756018	4764120	OS01T0201700-01	1	5559532	5568924	GRMZM2G471089_T01	3	4861539	4865965	Sb03g002525.1	3	2406438	2416273
AX-108927259	47.321	4B	4BS_4831727	BRADI4G10117.1	4	9715425	9716342	OS11T0672900-01	11	27191253	27192552	GRMZM2G001169_T01	4	2517724	2519683	Sb05g026360.1	5	60213576	60214777
AX-108929571	47.321	4B	4BS_4937423
AX-108931033	47.321	4B	4BS_4936075
AX-108931036	47.321	4B	4BS_4892695
AX-108934061	47.321	4B	4BS_4895929
AX-108942655	47.321	4B	4BS_4890407
AX-108943519	47.321	4B	4BS_4940604
AX-108946675	47.321	4B	4BS_4911469
AX-108947977	47.321	4B	4BS_4901756
AX-108951831	47.321	4B	4BS_4867565	BRADI4G10090.2	4	9678691	9685571									Sb04g019730.1	4	46080169	46095922
AX-108952461	47.321	4B	4BS_4956132
AX-108958802	47.321	4B	4BS_4865956	BRADI2G33570.1	2	33701078	33703041	OS04T0208550-00	4	7260759	7262637	GRMZM2G171078_T02	6	100288249	100290444	Sb06g030200.1	6	58593929	58595696
AX-108961004	47.321	4B	4BS_4909761
AX-108967711	47.321	4B	4BS_4912131
AX-108973121	47.321	4B	4BS_4895938
AX-108973686	47.321	4B	4BS_4908464
AX-108975695	47.321	4B	4BS_4935479
AX-108976944	47.321	4B	4BS_4895337	BRADI1G32700.1	1	28119546	28121855	OS02T0161900-01	2	3340458	3343060					Sb01g024853.1	1	40220967	40221557
AX-108977377	47.321	4B	4BS_4864969	BRADI2G06330.3	2	4756018	4764120	OS01T0201700-01	1	5559532	5568924	GRMZM2G471089_T01	3	4861539	4865965	Sb03g002525.1	3	2406438	2416273
AX-108984536	47.321	4B	4BS_4942918	BRADI4G25820.1	4	31133940	31136355	OS02T0464500-00	2	15594984	15597830	GRMZM2G360835_T01	4	185018559	185022330	Sb05g001230.1	5	1318891	1319172
AX-108987253	47.321	4B	4BS_4936645	BRADI1G06635.1	1	4497331	4500357	OS11T0661200-01	11	26542837	26549299	GRMZM2G158872_T01	2	231189746	231195706	Sb05g026150.1	5	59820180	59825995
AX-108988131	47.321	4B	4BS_4905264	BRADI4G26240.1	4	31529661	31530517	OS11T0130200-01	11	1390586	1391712	GRMZM2G071166_T03	4	186039982	186041459	Sb05g001820.2	5	1994078	1995605
AX-108989212	47.321	4B	4BS_4927614	BRADI1G62507.1	1	61720724	61722907	OS04T0208550-00	4	7260759	7262637					Sb06g030200.1	6	58593929	58595696
AX-109003211	47.321	4B	4BS_4863111	BRADI2G33570.1	2	33701078	33703041	OS04T0208600-01	4	7265196	7267272					Sb06g030200.1	6	58593929	58595696
AX-109007158	47.321	4B	4BS_4913616	BRADI3G25654.1	3	26112270	26113469	OS12T0128600-01	12	1355062	1357015	GRMZM2G006130_T08	3	230099230	230105511	Sb08g001560.1	8	1520154	1523664
AX-109008050	47.321	4B	4BS_2811980	BRADI2G42996.1	2	43459460	43462582	OS12T0126800-01	12	1292685	1300940	GRMZM2G138496_T02	3	230409209	230423689	Sb08g001630.1	8	1595098	1600913
AX-109017736	47.321	4B	4BS_4875708	BRADI4G10250.1	4	9880974	9887235	OS11T0672400-00	11	27159075	27165177	GRMZM2G372180_T01	2	231598423	231605113	Sb05g026290.1	5	60128473	60136409
AX-109018884	47.321	4B	4BS_4910199
AX-109031081	47.321	4B	4BS_4961082
AX-109031246	47.321	4B	4BS_4961578
AX-109031888	47.321	4B	4BS_4926960	BRADI3G03957.1	3	2682130	2684028	OS02T0161900-01	2	3340458	3343060	GRMZM2G419844_T01	4	237403346	237405606	Sb04g031060.1	4	61057415	61060347
AX-109032025	47.321	4B	4BS_4899560
AX-109033085	47.321	4B	4BS_4913076	BRADI3G31440.1	3	33602254	33603721	OS10T0521450-00	10	20176541	20178903	GRMZM2G467007_T04	9	154577095	154580804	Sb01g049530.1	1	72472728	72478692
AX-109034996	47.321	4B	4BS_2358108
AX-109035295	47.321	4B	4BS_4913183
AX-109038212	47.321	4B	4BS_4928050
AX-109039878	47.321	4B	4BS_4919055
AX-109042564	47.321	4B	4BS_4961001
AX-109052518	47.321	4B	4BS_4944150
AX-109052605	47.321	4B	4BS_4897920
AX-109053550	47.321	4B	4BS_4887846													Sb01g005015.1	1	4098426	4101440
AX-109057982	47.321	4B	4BS_4955939
AX-109076549	47.321	4B	4BS_4894982
AX-109273896	47.321	4B	4BS_4961128	BRADI4G44040.1	4	47573256	47577545	OS07T0682400-03	7	28928736	28932713	GRMZM2G044004_T04	3	230611403	230615036	Sb08g001980.1	8	2010176	2013391
AX-109275359	47.321	4B	4BS_4962647
AX-109277201	47.321	4B	4BS_4860485
AX-109277225	47.321	4B	4BS_4946999	BRADI1G32460.1	1	27804802	27807385									Sb10g027470.3	10	57268980	57271912
AX-109281981	47.321	4B	4BS_4879546	BRADI2G33570.1	2	33701078	33703041	OS04T0208550-00	4	7260759	7262637					Sb06g030200.1	6	58593929	58595696
AX-109288855	47.321	4B	4BS_4873829	BRADI4G25660.1	4	31033463	31035830	OS11T0112400-01	11	583140	585568	AC197758.3_FGT004	4	184114417	184116744	Sb08g000990.1	8	922234	923970
AX-109293157	47.321	4B	4BS_4937926
AX-109296057	47.321	4B	4BS_4961595	BRADI4G29500.1	4	34951319	34957350									Sb06g004065.1	6	9288020	9288838
AX-109296616	47.321	4B	4BS_4875708	BRADI4G10250.1	4	9880974	9887235	OS11T0672400-00	11	27159075	27165177	GRMZM2G372180_T01	2	231598423	231605113	Sb05g026290.1	5	60128473	60136409
AX-109298612	47.321	4B	4BS_4872127	BRADI1G32860.2	1	28325165	28327554	OS02T0161900-01	2	3340458	3343060					Sb06g029360.1	6	58003570	58005995
AX-109304124	47.321	4B	4BS_4927614	BRADI1G62507.1	1	61720724	61722907	OS04T0208550-00	4	7260759	7262637					Sb06g030200.1	6	58593929	58595696
AX-109305419	47.321	4B	4BS_4883904	BRADI3G17836.1	3	16219127	16224527	OS10T0167300-02	10	4639798	4644244	GRMZM2G368902_T01	10	63625121	63632413	Sb07g006010.1	7	8553445	8558858
AX-109305650	47.321	4B	4BS_4863544	BRADI4G26287.1	4	31554128	31556848	OS12T0271600-01	12	9907483	9914893	AC225185.3_FGT004	3	110685039	110688543	Sb0011s005460.1	GL002605.1	982905	987730
AX-109307428	47.321	4B	4BS_4899797	BRADI1G39200.1	1	35774238	35778004					GRMZM5G892247_T01	Pt	26983	31566	Sb03g017630.1	3	28882013	28886575
AX-109308278	47.321	4B	4BS_4898062	BRADI4G26250.1	4	31530698	31533283	OS11T0131400-00	11	1435898	1437761	GRMZM2G028568_T02	3	207029164	207037370	Sb03g031640.1	3	60057640	60063820
AX-109315971	47.321	4B	4BS_4921228
AX-109324089	47.321	4B	4BS_4870292
AX-109325165	47.321	4B	4BS_4875708	BRADI4G10250.1	4	9880974	9887235	OS11T0672400-00	11	27159075	27165177	GRMZM2G372180_T01	2	231598423	231605113	Sb05g026290.1	5	60128473	60136409
AX-109325792	47.321	4B	4BS_4870653
AX-109326975	47.321	4B	4BS_4899797	BRADI1G39200.1	1	35774238	35778004					GRMZM5G892247_T01	Pt	26983	31566	Sb03g017630.1	3	28882013	28886575
AX-109327751	47.321	4B	4BS_4956703
AX-109332533	47.321	4B	4BS_4895282
AX-109333141	47.321	4B	4BS_4940376	BRADI4G25930.1	4	31245071	31247740	OS11T0525200-02	11	19048701	19052754	GRMZM5G899349_T02	3	232159860	232163704	Sb08g002250.1	8	2360396	2364391
AX-109333732	47.321	4B	4BS_4884725
AX-109336108	47.321	4B	4BS_4910199
AX-109337036	47.321	4B	4BS_4954551
AX-109337357	47.321	4B	4BS_4906325	BRADI4G38540.1	4	43424108	43426145	OS07T0489650-00	7	18134588	18135304	GRMZM2G116292_T05	1	31073182	31210660	Sb01g041800.1	1	65041994	65044436
AX-109340993	47.321	4B	4BS_4895187
AX-109341791	47.321	4B	4BS_4863544	BRADI4G26287.1	4	31554128	31556848	OS12T0271600-01	12	9907483	9914893	AC225185.3_FGT004	3	110685039	110688543	Sb0011s005460.1	GL002605.1	982905	987730
AX-109348064	47.321	4B	4BS_4956703
AX-109352883	47.321	4B	4BS_4951336
AX-109360848	47.321	4B	4BS_4915967
AX-109362286	47.321	4B	4BS_4903707
AX-109362999	47.321	4B	4BS_4919055
AX-109364192	47.321	4B	4BS_4962268
AX-109366111	47.321	4B	4BS_4883904	BRADI3G17836.1	3	16219127	16224527	OS10T0167300-02	10	4639798	4644244	GRMZM2G368902_T01	10	63625121	63632413	Sb07g006010.1	7	8553445	8558858
AX-109369274	47.321	4B	4BS_4883098	BRADI4G26020.1	4	31307438	31313222	OS12T0121300-01	12	1005449	1011140	GRMZM2G103281_T01	4	185354844	185359629	Sb05g001470.1	5	1534985	1540639
AX-109370154	47.321	4B	4BS_4906325	BRADI4G38540.1	4	43424108	43426145	OS07T0489650-00	7	18134588	18135304	GRMZM2G116292_T05	1	31073182	31210660	Sb01g041800.1	1	65041994	65044436
AX-109371138	47.321	4B	4BS_4963331
AX-109371297	47.321	4B	4BS_4898350
AX-109371696	47.321	4B	4BS_1528870
AX-109374467	47.321	4B	4BS_4867047
AX-109379210	47.321	4B	4BS_4933397
AX-109382302	47.321	4B	4BS_10396	BRADI4G10130.1	4	9724792	9726351	OS11T0673000-00	11	27198361	27199970	GRMZM2G444222_T01	4	2491277	2492827	Sb05g026370.1	5	60224993	60226510
AX-109382312	47.321	4B	4BS_866214
AX-109383400	47.321	4B	4BS_4962003	BRADI2G30447.2	2	30112445	30117300
AX-109387541	47.321	4B	4BS_4868605
AX-109390560	47.321	4B	4BS_4959737
AX-109390920	47.321	4B	4BS_4948114
AX-109391429	47.321	4B	4BS_4899797	BRADI1G39200.1	1	35774238	35778004					GRMZM5G892247_T01	Pt	26983	31566	Sb03g017630.1	3	28882013	28886575
AX-109397063	47.321	4B	4BS_4927095	BRADI4G14490.1	4	14905239	14910479	OS11T0599500-00	11	22949431	22954549	GRMZM2G403636_T01	4	7265355	7269838	Sb05g023460.1	5	56015124	56019457
AX-109399266	47.321	4B	4BS_4927818
AX-109399857	47.321	4B	4BS_4873158	BRADI1G30940.1	1	26421498	26423839	OS07T0489650-00	7	18134588	18135304					Sb04g031060.1	4	61057415	61060347
AX-109399994	47.321	4B	4BS_4859614
AX-109400136	47.321	4B	4BS_4932070
AX-109400262	47.321	4B	4BS_4899560
AX-109404653	47.321	4B	4BS_4933412
AX-109411735	47.321	4B	4BS_4945302
AX-109411964	47.321	4B	4BS_3834396
AX-109412457	47.321	4B	4BS_4936645	BRADI1G06635.1	1	4497331	4500357	OS11T0661200-01	11	26542837	26549299	GRMZM2G158872_T01	2	231189746	231195706	Sb05g026150.1	5	59820180	59825995
AX-109417462	47.321	4B	4BS_4888672
AX-109420061	47.321	4B	4BS_3074587	BRADI4G10137.1	4	9727164	9729674	OS11T0673100-01	11	27200382	27202904	GRMZM2G106906_T01	3	129185838	129191131	Sb05g026390.1	5	60254423	60257409
AX-109421593	47.321	4B	4BS_4889315
AX-109423611	47.321	4B	4BS_4885204
AX-109425122	47.321	4B	4BS_4867131
AX-109425687	47.321	4B	4BS_4939287									AC149810.2_FGT008	9	151897573	151900165	Sb01g048300.1	1	71318503	71321327
AX-109425917	47.321	4B	4BS_4910854									GRMZM2G419891_T05	4	237425123	237427303	Sb04g004270.2	4	4059513	4062069
AX-109429225	47.321	4B	4BS_4867047
AX-109430692	47.321	4B	4BS_4879575
AX-109433871	47.321	4B	4BS_4899560
AX-109434114	47.321	4B	4BS_4900195
AX-109435753	47.321	4B	4BS_2811980	BRADI2G42996.1	2	43459460	43462582	OS12T0126800-01	12	1292685	1300940	GRMZM2G138496_T02	3	230409209	230423689	Sb08g001630.1	8	1595098	1600913
AX-109438344	47.321	4B	4BS_4934510
AX-109439219	47.321	4B	4BS_4953409
AX-109439294	47.321	4B	4BS_4871365
AX-109439454	47.321	4B	4BS_4910463													Sb06g013016.1	6	35814012	35814968
AX-109440958	47.321	4B	4BS_4870361
AX-109441674	47.321	4B	4BS_2811980	BRADI2G42996.1	2	43459460	43462582	OS12T0126800-01	12	1292685	1300940	GRMZM2G138496_T02	3	230409209	230423689	Sb08g001630.1	8	1595098	1600913
AX-109442056	47.321	4B	4BS_4862077	BRADI4G34750.1	4	40270158	40272583	OS08T0326400-01	8	14340574	14342940	GRMZM2G135654_T04	1	194766538	194767659	Sb02g029400.1	2	64506985	64509418
AX-109443757	47.321	4B	4BS_4863693
AX-109443879	47.321	4B	4BS_4882082	BRADI4G33840.1	4	39519699	39522129	OS09T0491692-01	9	18962153	18963967	GRMZM2G056056_T01	1	189121621	189124159	Sb02g028490.1	2	63648678	63650559
AX-109447080	47.321	4B	4BS_4862006
AX-109447339	47.321	4B	4BS_4938822
AX-109448163	47.321	4B	4BS_4831727	BRADI4G10117.1	4	9715425	9716342	OS11T0672900-01	11	27191253	27192552	GRMZM2G001169_T01	4	2517724	2519683	Sb05g026360.1	5	60213576	60214777
AX-109448368	47.321	4B	4BS_4963215
AX-109448449	47.321	4B	4BS_4946489	BRADI2G03760.1	2	2679111	2681100	OS11T0482000-01	11	16917810	16919756	GRMZM2G078985_T01	6	138246886	138249271	Sb03g009210.2	3	9973555	9975382
AX-109449776	47.321	4B	4BS_4940604
AX-109455743	47.321	4B	4BS_4864492	BRADI3G03957.1	3	2682130	2684028	OS02T0161900-01	2	3340458	3343060					Sb04g004270.1	4	4059513	4062068
AX-109456115	47.321	4B	4BS_4934081	BRADI5G27080.1	5	28000642	28001939	OS10T0468250-00	10	17296719	17298113					Sb03g028285.1	3	56050758	56051414
AX-109457359	47.321	4B	4BS_4962237
AX-109460298	47.321	4B	4BS_4886560
AX-109460416	47.321	4B	4DL_2898838
AX-109461428	47.321	4B	4BS_4956762
AX-109461512	47.321	4B	4BS_4870836
AX-109464559	47.321	4B	4BS_4899560
AX-109464877	47.321	4B	4BS_4927818
AX-109469310	47.321	4B	4BS_4947375
AX-109469506	47.321	4B	4BS_4959045
AX-109479001	47.321	4B	4BS_4861323
AX-109479017	47.321	4B	4BS_4860952	BRADI1G32700.1	1	28119546	28121855									Sb06g029360.1	6	58003570	58005995
AX-109482022	47.321	4B	4BS_4893204
AX-109482097	47.321	4B	4BS_4958885
AX-109482255	47.321	4B	4BS_4863536
AX-109483455	47.321	4B	4BS_4944150
AX-109485711	47.321	4B	4BS_4882344
AX-109487260	47.321	4B	4BS_4959237
AX-109489399	47.321	4B	4BS_4936075
AX-109492046	47.321	4B	4BS_4937400	BRADI4G26040.1	4	31318736	31320560	OS12T0122100-01	12	1052828	1053873	GRMZM2G043843_T01	3	230623910	230626016	Sb08g002020.1	8	2038015	2040105
AX-109492134	47.321	4B	4BS_4886463
AX-109496305	47.321	4B	4BS_4863035
AX-109499366	47.321	4B	4BS_4961848
AX-109499769	47.321	4B	4BS_4913176
AX-109503274	47.321	4B	4BS_4958704
AX-109504036	47.321	4B	4BS_4945046
AX-109504881	47.321	4B	4BS_4888178	BRADI4G45065.1	4	48247704	48260440
AX-109504994	47.321	4B	4BS_4869198					OS12T0121600-01	12	1018201	1021176
AX-109509473	47.321	4B	4BS_4934081	BRADI5G27080.1	5	28000642	28001939	OS10T0468250-00	10	17296719	17298113					Sb03g028285.1	3	56050758	56051414
AX-109519900	47.321	4B	4DS_2284594	BRADI2G09252.1	2	7560540	7561355	OS02T0493050-00	2	17258676	17265927					Sb04g019730.1	4	46080169	46095922
AX-109520773	47.321	4B	4BS_4910309
AX-109521781	47.321	4B	4BS_4891890	BRADI3G25623.1	3	25995733	25996623									Sb06g013016.1	6	35814012	35814968
AX-109534445	47.321	4B	4BS_4934892	BRADI2G22610.1	2	20126413	20131370	OS05T0471000-01	5	23112893	23117182	GRMZM2G095588_T01	6	153166146	153171840	Sb09g023100.1	9	52722465	52726457
AX-109559886	47.321	4B	4BS_2811980	BRADI2G42996.1	2	43459460	43462582	OS12T0126800-01	12	1292685	1300940	GRMZM2G138496_T02	3	230409209	230423689	Sb08g001630.1	8	1595098	1600913
AX-109560724	47.321	4B	4BS_4963122	BRADI3G60452.1	3	59385556	59387316									Sb08g010840.1	8	25492714	25496172
AX-109573078	47.321	4B	4BS_4895311	BRADI4G25590.2	4	30973094	30978411	OS11T0112900-01	11	595380	600792	GRMZM5G835772_T01	10	4594254	4595077	Sb08g002790.1	8	2940329	2947383
AX-109577618	47.321	4B	4BS_4939447
AX-109580016	47.321	4B	4BS_4933397
AX-109580285	47.321	4B	4BS_4887284
AX-109580702	47.321	4B	4BS_4962268
AX-109580809	47.321	4B	4BS_4935933
AX-109581787	47.321	4B	4BS_4946999	BRADI1G32460.1	1	27804802	27807385									Sb10g027470.3	10	57268980	57271912
AX-109583279	47.321	4B	4BS_4930488
AX-109583337	47.321	4B	4BS_4867565	BRADI4G10090.2	4	9678691	9685571									Sb04g019730.1	4	46080169	46095922
AX-109583407	47.321	4B	4BS_4861652	BRADI1G40521.1	1	37191612	37192259	OS02T0522300-02	2	19047984	19050754
AX-109584399	47.321	4B	4BS_4899059
AX-109597268	47.321	4B	4BS_4952861	BRADI3G03957.1	3	2682130	2684028	OS09T0507800-01	9	19683683	19685872	GRMZM5G870752_T01	7	136181558	136183995	Sb02g029400.1	2	64506985	64509418
AX-109599000	47.321	4B	4BS_4952861	BRADI3G03957.1	3	2682130	2684028	OS09T0507800-01	9	19683683	19685872	GRMZM5G870752_T01	7	136181558	136183995	Sb02g029400.1	2	64506985	64509418
AX-109600409	47.321	4B	4BS_4944150
AX-109600685	47.321	4B	4BS_4934404
AX-109602320	47.321	4B	4BS_4892698
AX-109605774	47.321	4B	4BS_4952029
AX-109619531	47.321	4B	4BS_4960715
AX-109622086	47.321	4B	4BS_4959265					OS04T0603400-01	4	30446932	30451385
AX-109626810	47.321	4B	4BS_4881217	BRADI2G06250.1	2	4690824	4691851	OS12T0150100-01	12	2460638	2461309	GRMZM2G327564_T01	3	19677747	19678708	Sb03g006610.1	3	6807111	6807946
AX-109817732	47.321	4B	4BS_4863544	BRADI4G26287.1	4	31554128	31556848	OS12T0271600-01	12	9907483	9914893	AC225185.3_FGT004	3	110685039	110688543	Sb0011s005460.1	GL002605.1	982905	987730
AX-109819138	47.321	4B	4BS_4961737
AX-109824402	47.321	4B	4BS_2139164
AX-109830609	47.321	4B	4BS_4936645	BRADI1G06635.1	1	4497331	4500357	OS11T0661200-01	11	26542837	26549299	GRMZM2G158872_T01	2	231189746	231195706	Sb05g026150.1	5	59820180	59825995
AX-109837998	47.321	4B	4BS_4960224
AX-109839862	47.321	4B	4BS_4859843
AX-109839900	47.321	4B	4BS_4867419
AX-109843285	47.321	4B	4BS_4910833	BRADI4G29096.1	4	34525481	34526665
AX-109844893	47.321	4B	4BS_4958982
AX-109845832	47.321	4B	4BS_4905264	BRADI4G26240.1	4	31529661	31530517	OS11T0130200-01	11	1390586	1391712	GRMZM2G071166_T03	4	186039982	186041459	Sb05g001820.2	5	1994078	1995605
AX-109846496	47.321	4B	4BS_4933412
AX-109852878	47.321	4B	4BS_4961800	BRADI1G61220.2	1	60555705	60565916									Sb03g010540.1	3	11368683	11371823
AX-109854106	47.321	4B	4BS_4891909	BRADI4G44090.1	4	47611399	47613223	OS12T0122000-01	12	1043608	1047116	GRMZM2G131516_T02	4	185481408	185484703	Sb05g001500.1	5	1578835	1582087
AX-109857515	47.321	4B	4BS_4906325	BRADI4G38540.1	4	43424108	43426145	OS07T0489650-00	7	18134588	18135304	GRMZM2G116292_T05	1	31073182	31210660	Sb01g041800.1	1	65041994	65044436
AX-109857553	47.321	4B	4BS_4961881
AX-109857876	47.321	4B	4BS_4951336
AX-109865884	47.321	4B	4BS_4946489	BRADI2G03760.1	2	2679111	2681100	OS11T0482000-01	11	16917810	16919756	GRMZM2G078985_T01	6	138246886	138249271	Sb03g009210.2	3	9973555	9975382
AX-109867332	47.321	4B	4BS_4895311	BRADI4G25590.2	4	30973094	30978411	OS11T0112900-01	11	595380	600792	GRMZM5G835772_T01	10	4594254	4595077	Sb08g002790.1	8	2940329	2947383
AX-109869391	47.321	4B	4BS_4936664
AX-109875605	47.321	4B	4BS_4961954	BRADI3G27266.1	3	28272949	28274188					GRMZM2G354804_T01	8	57303167	57306103
AX-109878253	47.321	4B	4BS_4868895
AX-109878255	47.321	4B	6BS_2966601
AX-109879033	47.321	4B	4BS_4906325	BRADI4G38540.1	4	43424108	43426145	OS07T0489650-00	7	18134588	18135304	GRMZM2G116292_T05	1	31073182	31210660	Sb01g041800.1	1	65041994	65044436
AX-109884456	47.321	4B	4BS_4865019
AX-109885871	47.321	4B	4BS_4961816
AX-109888756	47.321	4B	4BS_4920516
AX-109893091	47.321	4B	4BS_4929270
AX-109893291	47.321	4B	4BS_4948759
AX-109896178	47.321	4B	4BS_4946089
AX-109897004	47.321	4B	4BS_4962003	BRADI2G30447.2	2	30112445	30117300
AX-109898734	47.321	4B	4BS_4932426													Sb04g004280.1	4	4066593	4067738
AX-109905894	47.321	4B	5DS_2783134													Sb02g035900.1	2	70277762	70280885
AX-109907116	47.321	4B	4BS_4867686
AX-109907475	47.321	4B	4BS_4963124
AX-109908478	47.321	4B	4BS_4938822
AX-109915480	47.321	4B	4BS_4874245	BRADI4G25990.1	4	31292289	31295645	OS12T0120000-01	12	947150	950199	GRMZM2G115499_T01	4	185109363	185112676	Sb05g001370.1	5	1452181	1455620
AX-109917874	47.321	4B	4BS_4936664
AX-109925977	47.321	4B	4BS_4915769	BRADI3G44650.1	3	46634963	46638378	OS02T0671800-01	2	27297098	27300008	GRMZM2G064868_T03	4	29145785	29158305	Sb03g010040.1	3	10839678	10848828
AX-109926416	47.321	4B	4BS_4890973	BRADI3G55400.1	3	55654790	55658580	OS02T0817500-02	2	35068020	35072582	GRMZM2G142661_T03	4	171405711	171409735	Sb04g037250.1	4	66929420	66934220
AX-109927873	47.321	4B	4BS_4929017
AX-109928228	47.321	4B	4BS_4961595	BRADI4G29500.1	4	34951319	34957350									Sb06g004065.1	6	9288020	9288838
AX-109930462	47.321	4B	4BS_4869898
AX-109932578	47.321	4B	4BS_4941178	BRADI5G23853.1	5	25644812	25645732
AX-109936813	47.321	4B	4BS_4892581
AX-109938962	47.321	4B	4BS_2054631
AX-109940812	47.321	4B	4BS_4925066
AX-109941135	47.321	4B	4BS_4882031
AX-109941343	47.321	4B	4BS_4953409
AX-109942088	47.321	4B	4BS_4867225	BRADI2G12930.1	2	11322153	11326740	OS01T0367400-02	1	15019933	15023923	GRMZM2G017853_T02	3	67926238	67946053	Sb03g014730.1	3	20068930	20073379
AX-109946986	47.321	4B	4BS_4906772
AX-109948878	47.321	4B	4BS_4896196
AX-109951980	47.321	4B	4BS_4927614	BRADI1G62507.1	1	61720724	61722907	OS04T0208550-00	4	7260759	7262637					Sb06g030200.1	6	58593929	58595696
AX-109954310	47.321	4B	4BS_4962003	BRADI2G30447.2	2	30112445	30117300
AX-109959943	47.321	4B	4BS_4916331
AX-109961683	47.321	4B	4BS_4932059
AX-109966799	47.321	4B	4BS_4928812
AX-109968923	47.321	4B	4BS_4865019
AX-109969027	47.321	4B	4BS_4947275	BRADI2G40377.1	2	40310049	40314710									Sb05g016005.1	5	34647996	34661967
AX-109971627	47.321	4B	4BS_4937081
AX-109975941	47.321	4B	4BS_4864969	BRADI2G06330.3	2	4756018	4764120	OS01T0201700-01	1	5559532	5568924	GRMZM2G471089_T01	3	4861539	4865965	Sb03g002525.1	3	2406438	2416273
AX-109976525	47.321	4B	4BS_4888672
AX-109980684	47.321	4B	4BS_4896196
AX-109982263	47.321	4B	4BS_4948114
AX-109984793	47.321	4B	4BS_4961675
AX-109992738	47.321	4B	4BS_4942164
AX-110001527	47.321	4B	4BS_4960805
AX-110010174	47.321	4B	4BS_4962690	BRADI2G40377.1	2	40310049	40314710
AX-110010496	47.321	4B	4BS_4961848
AX-110014596	47.321	4B	4BS_4962797
AX-110017265	47.321	4B	4BS_4962740
AX-110017381	47.321	4B	4BS_4927614	BRADI1G62507.1	1	61720724	61722907	OS04T0208550-00	4	7260759	7262637					Sb06g030200.1	6	58593929	58595696
AX-110017436	47.321	4B	4BS_4898025	BRADI4G17917.1	4	19706174	19718867	OS11T0520500-00	11	18780521	18788731	GRMZM2G047791_T01	4	22729285	22735417	Sb05g019070.1	5	46524098	46530812
AX-110020342	47.321	4B	4BS_4878636
AX-110021206	47.321	4B	4BS_4899054	BRADI4G11500.1	4	11280945	11285361	OS11T0648000-02	11	25768491	25772120	GRMZM2G037342_T02	4	3752617	3757715	Sb05g025700.1	5	59122351	59126552
AX-110022932	47.321	4B	4BS_4953581
AX-110023464	47.321	4B	4BS_4908736
AX-110023524	47.321	4B	4BS_4961005
AX-110027725	47.321	4B	4BS_4932981
AX-110030973	47.321	4B	4BS_4861587	BRADI4G09990.1	4	9550465	9557023	OS11T0678000-01	11	27399450	27406535	GRMZM2G448213_T01	4	2428415	2439794	Sb05g026530.1	5	60439225	60446767
AX-110031456	47.321	4B	4BS_4917015	BRADI4G25917.1	4	31239615	31242958	OS12T0118200-01	12	887161	890817	GRMZM5G875655_T03	3	232130698	232133683	Sb08g002270.1	8	2385416	2389790
AX-110032256	47.321	4B	4BS_4962003	BRADI2G30447.2	2	30112445	30117300
AX-110032284	47.321	4B	4BS_4892581
AX-110032409	47.321	4B	4BS_4941178	BRADI5G23853.1	5	25644812	25645732
AX-110032551	47.321	4B	4BS_4946489	BRADI2G03760.1	2	2679111	2681100	OS11T0482000-01	11	16917810	16919756	GRMZM2G078985_T01	6	138246886	138249271	Sb03g009210.2	3	9973555	9975382
AX-110033567	47.321	4B	4BS_4894435
AX-110035658	47.321	4B	4BS_2811980	BRADI2G42996.1	2	43459460	43462582	OS12T0126800-01	12	1292685	1300940	GRMZM2G138496_T02	3	230409209	230423689	Sb08g001630.1	8	1595098	1600913
AX-110037851	47.321	4B	4BS_4913616	BRADI3G25654.1	3	26112270	26113469	OS12T0128600-01	12	1355062	1357015	GRMZM2G006130_T08	3	230099230	230105511	Sb08g001560.1	8	1520154	1523664
AX-110041102	47.321	4B	4BS_4880501
AX-110042017	47.321	4B	4BS_4916108
AX-110044007	47.321	4B	4BS_4939949	BRADI4G11580.2	4	11414982	11418024	OS11T0644800-00	11	25596663	25608463	GRMZM2G006480_T03	4	3893380	3896019	Sb05g025660.2	5	59063583	59067624
AX-110045336	47.321	4B	4BS_4962647
AX-110049312	47.321	4B	4BS_4962406	BRADI3G49835.1	3	51099130	51101247	OS03T0327700-01	3	11962246	11966697
AX-110050515	47.321	4B	4BS_3540397
AX-110053576	47.321	4B	4BS_4899797	BRADI1G39200.1	1	35774238	35778004					GRMZM5G892247_T01	Pt	26983	31566	Sb03g017630.1	3	28882013	28886575
AX-110053953	47.321	4B	4BS_4886463
AX-110054702	47.321	4B	4BS_4909761
AX-110054725	47.321	4B	4BS_4947275	BRADI2G40377.1	2	40310049	40314710									Sb05g016005.1	5	34647996	34661967
AX-110054878	47.321	4B	5BL_10925536
AX-110058582	47.321	4B	4BS_4862435
AX-110063533	47.321	4B	4BS_4952029
AX-110066225	47.321	4B	4BS_4961800	BRADI1G61220.2	1	60555705	60565916									Sb03g010540.1	3	11368683	11371823
AX-110066286	47.321	4B	4BS_4899809
AX-110066452	47.321	4B	4BS_4946364									GRMZM2G094939_T01	2	228766706	228767613
AX-110067455	47.321	4B	4BS_4933397
AX-110070406	47.321	4B	4BS_4927614	BRADI1G62507.1	1	61720724	61722907	OS04T0208550-00	4	7260759	7262637					Sb06g030200.1	6	58593929	58595696
AX-110073370	47.321	4B	4BS_4898062	BRADI4G26250.1	4	31530698	31533283	OS11T0131400-00	11	1435898	1437761	GRMZM2G028568_T02	3	207029164	207037370	Sb03g031640.1	3	60057640	60063820
AX-110081445	47.321	4B	4BS_4865956	BRADI2G33570.1	2	33701078	33703041	OS04T0208550-00	4	7260759	7262637	GRMZM2G171078_T02	6	100288249	100290444	Sb06g030200.1	6	58593929	58595696
AX-110089006	47.321	4B	4BS_4962513	BRADI4G12227.1	4	12222131	12228958	OS12T0514400-01	12	19914345	19917888	GRMZM2G168476_T01	2	230256436	230260324	Sb05g025390.1	5	58675235	58680396
AX-110099578	47.321	4B	4BS_4898062	BRADI4G26250.1	4	31530698	31533283	OS11T0131400-00	11	1435898	1437761	GRMZM2G028568_T02	3	207029164	207037370	Sb03g031640.1	3	60057640	60063820
AX-110101155	47.321	4B	4BS_10396	BRADI4G10130.1	4	9724792	9726351	OS11T0673000-00	11	27198361	27199970	GRMZM2G444222_T01	4	2491277	2492827	Sb05g026370.1	5	60224993	60226510
AX-110108203	47.321	4B	4BS_4927095	BRADI4G14490.1	4	14905239	14910479	OS11T0599500-00	11	22949431	22954549	GRMZM2G403636_T01	4	7265355	7269838	Sb05g023460.1	5	56015124	56019457
AX-110121859	47.321	4B	4BS_4894160					OS05T0452500-01	5	22193262	22197234
AX-110122215	47.321	4B	4BS_4867459
AX-110125630	47.321	4B	4BS_4906861
AX-110125775	47.321	4B	4BS_4942444	BRADI4G26250.1	4	31530698	31533283	OS12T0127650-00	12	1323547	1326079	GRMZM2G147420_T01	2	149512336	149515465	Sb05g001850.1	5	2008856	2012108
AX-110125956	47.321	4B	4BS_4899797	BRADI1G39200.1	1	35774238	35778004					GRMZM5G892247_T01	Pt	26983	31566	Sb03g017630.1	3	28882013	28886575
AX-110126068	47.321	4B	4BS_4898350
AX-110126567	47.321	4B	4BS_4913176
AX-110126630	47.321	4B	4BS_4954969	BRADI4G34750.1	4	40270158	40272583	OS08T0326400-01	8	14340574	14342940	GRMZM2G135654_T04	1	194766538	194767659	Sb02g029400.1	2	64506985	64509418
AX-110127096	47.321	4B	4BS_4959045
AX-110128576	47.321	4B	4BS_4899560
AX-110128617	47.321	4B	4BS_4831727	BRADI4G10117.1	4	9715425	9716342	OS11T0672900-01	11	27191253	27192552	GRMZM2G001169_T01	4	2517724	2519683	Sb05g026360.1	5	60213576	60214777
AX-110141565	47.321	4B	4BS_4900195
AX-110144864	47.321	4B	4BS_4912946	BRADI3G25623.1	3	25995733	25996623
AX-110145260	47.321	4B	4BS_4942179
AX-110145477	47.321	4B	4BS_4907526
AX-110146279	47.321	4B	4BS_4871365
AX-110161927	47.321	4B	4BS_4961737
AX-110167033	47.321	4B	4BS_4963193													Sb02g017020.1	2	39401853	39404501
AX-110167448	47.321	4B	4BS_4945585	BRADI3G03957.1	3	2682130	2684028	OS02T0161900-01	2	3340458	3343060	GRMZM2G419844_T01	4	237403346	237405606	Sb04g031060.1	4	61057415	61060347
AX-110167763	47.321	4B	4BS_4884637
AX-110362795	47.321	4B	4BS_4924023
AX-110372614	47.321	4B	4BS_4963124
AX-110374612	47.321	4B	4BS_4935131
AX-110376150	47.321	4B	4BS_4937400	BRADI4G26040.1	4	31318736	31320560	OS12T0122100-01	12	1052828	1053873	GRMZM2G043843_T01	3	230623910	230626016	Sb08g002020.1	8	2038015	2040105
AX-110382980	47.321	4B	4BS_4946364									GRMZM2G094939_T01	2	228766706	228767613
AX-110384411	47.321	4B	4BS_4958123
AX-110388314	47.321	4B	4BS_4863693
AX-110393452	47.321	4B	4BS_4875708	BRADI4G10250.1	4	9880974	9887235	OS11T0672400-00	11	27159075	27165177	GRMZM2G372180_T01	2	231598423	231605113	Sb05g026290.1	5	60128473	60136409
AX-110397834	47.321	4B	4BS_4885442
AX-110398714	47.321	4B	4DL_10820076
AX-110398739	47.321	4B	4BS_4927205
AX-110399870	47.321	4B	4BS_4886383
AX-110400200	47.321	4B	4BS_4885442
AX-110401777	47.321	4B	4BS_4958311	BRADI3G27980.1	3	29291536	29293278	OS07T0187900-01	7	4697237	4699531	AC190480.1_FGT007	2	231587068	231588660	Sb05g026300.1	5	60158986	60160902
AX-110405194	47.321	4B	4BS_4940038
AX-110406659	47.321	4B	4BS_4932182													Sb10g020014.1	10	42781519	42787030
AX-110407111	47.321	4B	4BS_4894611													Sb01g024853.1	1	40220967	40221557
AX-110409166	47.321	4B	4BS_4904567
AX-110410884	47.321	4B	4BS_4868967
AX-110411590	47.321	4B	4BS_4864892
AX-110416991	47.321	4B	4BS_4875483
AX-110417115	47.321	4B	4BS_3870773
AX-110417818	47.321	4B	4BS_4890931
AX-110418694	47.321	4B	4BS_4961595	BRADI4G29500.1	4	34951319	34957350									Sb06g004065.1	6	9288020	9288838
AX-110420496	47.321	4B	4BS_4916033
AX-110423749	47.321	4B	4BS_4878297
AX-110424427	47.321	4B	4BS_4568518
AX-110427014	47.321	4B	4BS_4879440
AX-110429345	47.321	4B	4BS_4911077													Sb04g012680.1	4	20176393	20178024
AX-110435837	47.321	4B	4BS_4886463
AX-110443031	47.321	4B	4BS_4895097	BRADI3G54380.1	3	54879251	54882756	OS02T0802400-01	2	34206968	34209799	GRMZM2G125838_T01	4	173401199	173403388	Sb04g036210.1	4	65994303	65996743
AX-110444152	47.321	4B	4BS_4937400	BRADI4G26040.1	4	31318736	31320560	OS12T0122100-01	12	1052828	1053873	GRMZM2G043843_T01	3	230623910	230626016	Sb08g002020.1	8	2038015	2040105
AX-110444741	47.321	4B	4BS_4886077
AX-110447079	47.321	4B	4BS_4879546	BRADI2G33570.1	2	33701078	33703041	OS04T0208550-00	4	7260759	7262637					Sb06g030200.1	6	58593929	58595696
AX-110447146	47.321	4B	4BS_4830452	BRADI4G14190.4	4	14653720	14655103	OS11T0601600-01	11	23128535	23132781	GRMZM2G133675_T02	4	6601618	6605020	Sb05g023730.1	5	56461764	56466290
AX-110448750	47.321	4B	4BS_4899059
AX-110456258	47.321	4B	4BS_4905466	BRADI2G06250.1	2	4690824	4691851	OS12T0150100-01	12	2460638	2461309	GRMZM2G315088_T01	4	49434561	49435526	Sb08g015513.1	8	41472049	41474319
AX-110459875	47.321	4B	4BS_4879546	BRADI2G33570.1	2	33701078	33703041	OS04T0208550-00	4	7260759	7262637					Sb06g030200.1	6	58593929	58595696
AX-110460111	47.321	4B	4BS_4889378	BRADI2G40377.1	2	40310049	40314710									Sb06g004065.1	6	9288020	9288838
AX-110467722	47.321	4B	4BS_4898062	BRADI4G26250.1	4	31530698	31533283	OS11T0131400-00	11	1435898	1437761	GRMZM2G028568_T02	3	207029164	207037370	Sb03g031640.1	3	60057640	60063820
AX-110468601	47.321	4B	4BS_4895097	BRADI3G54380.1	3	54879251	54882756	OS02T0802400-01	2	34206968	34209799	GRMZM2G125838_T01	4	173401199	173403388	Sb04g036210.1	4	65994303	65996743
AX-110475469	47.321	4B	4BS_4953409
AX-110482001	47.321	4B	4BS_4960413
AX-110482130	47.321	4B	4BS_4868644
AX-110486396	47.321	4B	4BS_4935933
AX-110487888	47.321	4B	4BS_4867225	BRADI2G12930.1	2	11322153	11326740	OS01T0367400-02	1	15019933	15023923	GRMZM2G017853_T02	3	67926238	67946053	Sb03g014730.1	3	20068930	20073379
AX-110489625	47.321	4B	4BS_4892698
AX-110490422	47.321	4B	4BS_4963245	BRADI2G03760.1	2	2679111	2681100	OS01T0100700-01	1	27143	28644	GRMZM2G078985_T01	6	138246886	138249271	Sb03g009210.2	3	9973555	9975382
AX-110490440	47.321	4B	4BS_4953409
AX-110491479	47.321	4B	4BS_4867225	BRADI2G12930.1	2	11322153	11326740	OS01T0367400-02	1	15019933	15023923	GRMZM2G017853_T02	3	67926238	67946053	Sb03g014730.1	3	20068930	20073379
AX-110492111	47.321	4B	4BS_4929185	BRADI3G18410.1	3	16782572	16783831	OS12T0117400-01	12	861211	863519	GRMZM2G058595_T01	10	3193616	3195834	Sb05g001300.1	5	1369060	1371563
AX-110501125	47.321	4B	4BS_4950374
AX-110508288	47.321	4B	4BS_4876200
AX-110511396	47.321	4B	4BS_4961675
AX-110515595	47.321	4B	4BS_4874823
AX-110515830	47.321	4B	4BS_4909329
AX-110520818	47.321	4B	4BS_4910199
AX-110524883	47.321	4B	4BS_4886463
AX-110524987	47.321	4B	4BS_4962003	BRADI2G30447.2	2	30112445	30117300
AX-110525604	47.321	4B	4BS_4909759													Sb01g024853.1	1	40220967	40221557
AX-110526129	47.321	4B	4BS_4961595	BRADI4G29500.1	4	34951319	34957350									Sb06g004065.1	6	9288020	9288838
AX-110528878	47.321	4B	4BS_4885204
AX-110530095	47.321	4B	4BS_4864492	BRADI3G03957.1	3	2682130	2684028	OS02T0161900-01	2	3340458	3343060					Sb04g004270.1	4	4059513	4062068
AX-110530150	47.321	4B	4BS_4888178	BRADI4G45065.1	4	48247704	48260440
AX-110536290	47.321	4B	4BS_4959055	BRADI4G43685.1	4	47301228	47302094	OS02T0491900-00	2	17183488	17191760					Sb08g002220.1	8	2327759	2338448
AX-110536854	47.321	4B	4BS_4937400	BRADI4G26040.1	4	31318736	31320560	OS12T0122100-01	12	1052828	1053873	GRMZM2G043843_T01	3	230623910	230626016	Sb08g002020.1	8	2038015	2040105
AX-110538202	47.321	4B	4BS_4936664
AX-110539311	47.321	4B	4BS_4913176
AX-110539916	47.321	4B	4BS_4958011
AX-110544752	47.321	4B	4BS_2811980	BRADI2G42996.1	2	43459460	43462582	OS12T0126800-01	12	1292685	1300940	GRMZM2G138496_T02	3	230409209	230423689	Sb08g001630.1	8	1595098	1600913
AX-110545516	47.321	4B	4BS_4937400	BRADI4G26040.1	4	31318736	31320560	OS12T0122100-01	12	1052828	1053873	GRMZM2G043843_T01	3	230623910	230626016	Sb08g002020.1	8	2038015	2040105
AX-110548064	47.321	4B	4BS_4862041
AX-110548411	47.321	4B	4BS_4861471
AX-110548442	47.321	4B	4BS_4931769
AX-110549477	47.321	4B	4BS_4865517	BRADI5G26770.1	5	27643822	27649009	OS04T0683600-01	4	34901628	34907296	GRMZM2G119759_T06	2	899595	903030	Sb06g033400.1	6	61354052	61359517
AX-110552600	47.321	4B	4BS_4953409
AX-110552774	47.321	4B	4BS_4877177													Sb01g005015.1	1	4098426	4101440
AX-110556966	47.321	4B	4BS_4899560
AX-110560340	47.321	4B	4BS_4878394
AX-110561748	47.321	4B	4BS_4937974
AX-110564469	47.321	4B	4BS_4889382
AX-110564518	47.321	4B	4BS_4875483
AX-110565938	47.321	4B	4BS_4954010
AX-110566168	47.321	4B	4BS_4912131
AX-110566634	47.321	4B	4BS_4870653
AX-110573292	47.321	4B	4BS_4912103
AX-110577424	47.321	4B	4BS_4909759													Sb01g024853.1	1	40220967	40221557
AX-110578412	47.321	4B	4BS_4960413
AX-110578519	47.321	4B	4BS_4936664
AX-110583157	47.321	4B	4BS_4952552
AX-110587188	47.321	4B	4BS_4876452
AX-110591370	47.321	4B	4BS_4891933
AX-110594858	47.321	4B	4BS_4929226
AX-110595868	47.321	4B	4BS_4866942
AX-110595936	47.321	4B	4BS_4889492
AX-110598173	47.321	4B	4BS_4958660
AX-110598812	47.321	4B	4BS_4954634
AX-110598981	47.321	4B	4BS_4903556
AX-110601412	47.321	4B	4BS_4865179
AX-110602860	47.321	4B	4BS_4915769	BRADI3G44650.1	3	46634963	46638378	OS02T0671800-01	2	27297098	27300008	GRMZM2G064868_T03	4	29145785	29158305	Sb03g010040.1	3	10839678	10848828
AX-110604220	47.321	4B	4BS_4896196
AX-110607900	47.321	4B	4BS_4961538	BRADI2G40377.1	2	40310049	40314710	OS02T0518950-01	2	18867075	18869820					Sb05g016005.1	5	34647996	34661967
AX-110608290	47.321	4B	4BS_4946074
AX-110614745	47.321	4B	4BS_4895311	BRADI4G25590.2	4	30973094	30978411	OS11T0112900-01	11	595380	600792	GRMZM5G835772_T01	10	4594254	4595077	Sb08g002790.1	8	2940329	2947383
AX-110617110	47.321	4B	4BS_4915192	BRADI4G25550.1	4	30952376	30953489	OS11T0153200-01	11	2488198	2490270	GRMZM2G164182_T01	4	188880588	188882130	Sb05g003280.1	5	3636132	3636884
AX-110632977	47.321	4B	4BS_4899054	BRADI4G11500.1	4	11280945	11285361	OS11T0648000-02	11	25768491	25772120	GRMZM2G037342_T02	4	3752617	3757715	Sb05g025700.1	5	59122351	59126552
AX-110633358	47.321	4B	4BS_4867225	BRADI2G12930.1	2	11322153	11326740	OS01T0367400-02	1	15019933	15023923	GRMZM2G017853_T02	3	67926238	67946053	Sb03g014730.1	3	20068930	20073379
AX-110639968	47.321	4B	4BS_4895311	BRADI4G25590.2	4	30973094	30978411	OS11T0112900-01	11	595380	600792	GRMZM5G835772_T01	10	4594254	4595077	Sb08g002790.1	8	2940329	2947383
AX-110641352	47.321	4B	4BS_2811980	BRADI2G42996.1	2	43459460	43462582	OS12T0126800-01	12	1292685	1300940	GRMZM2G138496_T02	3	230409209	230423689	Sb08g001630.1	8	1595098	1600913
AX-110644724	47.321	4B	4BS_4898062	BRADI4G26250.1	4	31530698	31533283	OS11T0131400-00	11	1435898	1437761	GRMZM2G028568_T02	3	207029164	207037370	Sb03g031640.1	3	60057640	60063820
AX-110651172	47.321	4B	4BS_4868748	BRADI4G09997.1	4	9561058	9566360	OS11T0677500-00	11	27383694	27386883	GRMZM2G041527_T01	7	174364667	174370235	Sb02g043630.1	2	77410421	77416565
AX-110653235	47.321	4B	4BS_4899363	BRADI4G25740.1	4	31080758	31083311	OS12T0115900-01	12	776617	779641	GRMZM5G820904_T02	1	264517166	264519488	Sb02g037210.1	2	71576454	71581072
AX-110656285	47.321	4B	4BS_4868748	BRADI4G09997.1	4	9561058	9566360	OS11T0677500-00	11	27383694	27386883	GRMZM2G041527_T01	7	174364667	174370235	Sb02g043630.1	2	77410421	77416565
AX-110667849	47.321	4B	4BS_4933397
AX-110668844	47.321	4B	4BS_4905622													Sb06g013016.1	6	35814012	35814968
AX-110669062	47.321	4B	4BS_4961817
AX-110670562	47.321	4B	4BS_4186133
AX-110670635	47.321	4B	4BS_4868605
AX-110672155	47.321	4B	4BS_4929270
AX-110674260	47.321	4B	4BS_4877387
AX-110675434	47.321	4B	4BS_4954063
AX-110678443	47.321	4B	4BS_4865568
AX-110685732	47.321	4B	4BS_4899059
AX-110687458	47.321	4B	4BS_4956703
AX-110688360	47.321	4B	4BS_4866789
AX-110688876	47.321	4B	4BS_4942774
AX-110689931	47.321	4B	4BS_4906325	BRADI4G38540.1	4	43424108	43426145	OS07T0489650-00	7	18134588	18135304	GRMZM2G116292_T05	1	31073182	31210660	Sb01g041800.1	1	65041994	65044436
AX-110690404	47.321	4B	4BS_4873158	BRADI1G30940.1	1	26421498	26423839	OS07T0489650-00	7	18134588	18135304					Sb04g031060.1	4	61057415	61060347
AX-110690554	47.321	4B	4BS_4901799
AX-110696804	47.321	4B	4BS_4867047
AX-110741699	47.321	4B	4BS_4862077	BRADI4G34750.1	4	40270158	40272583	OS08T0326400-01	8	14340574	14342940	GRMZM2G135654_T04	1	194766538	194767659	Sb02g029400.1	2	64506985	64509418
AX-110742227	47.321	4B	4BS_4926679
AX-110904836	47.321	4B	4BS_4962406	BRADI3G49835.1	3	51099130	51101247	OS03T0327700-01	3	11962246	11966697
AX-110906123	47.321	4B	4BS_4961737
AX-110912516	47.321	4B	4BS_4963124
AX-110912898	47.321	4B	4BS_4568518
AX-110913839	47.321	4B	4BS_4902999	BRADI4G10700.1	4	10415054	10424967	OS11T0661400-01	11	26552934	26554756	GRMZM2G052403_T01	2	231279315	231287945	Sb05g026170.1	5	59840065	59850365
AX-110918826	47.321	4B	4BS_4868644
AX-110918967	47.321	4B	4BS_4894435
AX-110919561	47.321	4B	4BS_4879575
AX-110919920	47.321	4B	4BS_4869321	BRADI2G48457.1	2	48754753	48760034	OS11T0673200-01	11	27203693	27210574	GRMZM2G146192_T01	4	2485517	2488897	Sb05g026400.1	5	60266545	60272125
AX-110921358	47.321	4B	4BS_4858601
AX-110923990	47.321	4B	4BS_4937400	BRADI4G26040.1	4	31318736	31320560	OS12T0122100-01	12	1052828	1053873	GRMZM2G043843_T01	3	230623910	230626016	Sb08g002020.1	8	2038015	2040105
AX-110924336	47.321	4B	4BS_4876325
AX-110924653	47.321	4B	4BS_4915552	BRADI3G35170.1	3	37492981	37493980
AX-110926494	47.321	4B	4BS_4898062	BRADI4G26250.1	4	31530698	31533283	OS11T0131400-00	11	1435898	1437761	GRMZM2G028568_T02	3	207029164	207037370	Sb03g031640.1	3	60057640	60063820
AX-110933709	47.321	4B	4BS_4952861	BRADI3G03957.1	3	2682130	2684028	OS09T0507800-01	9	19683683	19685872	GRMZM5G870752_T01	7	136181558	136183995	Sb02g029400.1	2	64506985	64509418
AX-110935823	47.321	4B	4BS_4929226
AX-110938153	47.321	4B	4BS_545202
AX-110938904	47.321	4B	4BS_4927095	BRADI4G14490.1	4	14905239	14910479	OS11T0599500-00	11	22949431	22954549	GRMZM2G403636_T01	4	7265355	7269838	Sb05g023460.1	5	56015124	56019457
AX-110939268	47.321	4B	4BS_4961128	BRADI4G44040.1	4	47573256	47577545	OS07T0682400-03	7	28928736	28932713	GRMZM2G044004_T04	3	230611403	230615036	Sb08g001980.1	8	2010176	2013391
AX-110939348	47.321	4B	4BS_4883904	BRADI3G17836.1	3	16219127	16224527	OS10T0167300-02	10	4639798	4644244	GRMZM2G368902_T01	10	63625121	63632413	Sb07g006010.1	7	8553445	8558858
AX-110941725	47.321	4B	4BS_4948759
AX-110942280	47.321	4B	4BS_4890931
AX-110942682	47.321	4B	4BS_4877218	BRADI1G39215.1	1	35805757	35806008	OS03T0659233-00	3	25801218	25801469	GRMZM2G108467_T01	10	90328039	90330214
AX-110944826	47.321	4B	4BS_4885204
AX-110945288	47.321	4B	4BS_4959055	BRADI4G43685.1	4	47301228	47302094	OS02T0491900-00	2	17183488	17191760					Sb08g002220.1	8	2327759	2338448
AX-110945333	47.321	4B	4BS_4927756
AX-110945467	47.321	4B	4BS_4861652	BRADI1G40521.1	1	37191612	37192259	OS02T0522300-02	2	19047984	19050754
AX-110946879	47.321	4B	4BS_4867047
AX-110950568	47.321	4B	4BS_4961578
AX-110952722	47.321	4B	4BS_4905643	BRADI3G04730.2	3	3234831	3237136					GRMZM2G419891_T05	4	237425123	237427303	Sb04g004270.2	4	4059513	4062069
AX-110953230	47.321	4B	4BS_4901756
AX-110958679	47.321	4B	4BS_4946364									GRMZM2G094939_T01	2	228766706	228767613
AX-110958962	47.321	4B	4BS_4927205
AX-110960151	47.321	4B	4BS_4938669	BRADI5G23230.1	5	25240010	25245273	OS04T0635900-01	4	32342580	32348393	GRMZM2G106056_T04	2	6995535	7000975	Sb06g029960.1	6	58428572	58434122
AX-110961699	47.321	4B	4BS_4933397
AX-110965684	47.321	4B	4BS_4885442
AX-110975005	47.321	4B	4BS_4947464
AX-110975012	47.321	4B	4BS_4951336
AX-110975736	47.321	4B	4BS_4938822
AX-110978688	47.321	4B	4BS_4915552	BRADI3G35170.1	3	37492981	37493980
AX-110979180	47.321	4B	4BS_4860952	BRADI1G32700.1	1	28119546	28121855									Sb06g029360.1	6	58003570	58005995
AX-110982486	47.321	4B	4BS_4936645	BRADI1G06635.1	1	4497331	4500357	OS11T0661200-01	11	26542837	26549299	GRMZM2G158872_T01	2	231189746	231195706	Sb05g026150.1	5	59820180	59825995
AX-110983098	47.321	4B	4BS_4899059
AX-110985683	47.321	4B	4BS_4914957
AX-110985739	47.321	4B	4BS_4879575
AX-110986756	47.321	4B	4BS_4859644
AX-110998404	47.321	4B	4BS_4908865
AX-111001145	47.321	4B	4BS_4933397
AX-111002957	47.321	4B	4BS_4931812
AX-111003696	47.321	4B	4BS_4859644
AX-111004994	47.321	4B	4BS_4948759
AX-111005220	47.321	4B	4BS_4871157
AX-111006270	47.321	4B	4BS_4922484
AX-111006834	47.321	4B	4BS_4937400	BRADI4G26040.1	4	31318736	31320560	OS12T0122100-01	12	1052828	1053873	GRMZM2G043843_T01	3	230623910	230626016	Sb08g002020.1	8	2038015	2040105
AX-111007201	47.321	4B	4BS_4863544	BRADI4G26287.1	4	31554128	31556848	OS12T0271600-01	12	9907483	9914893	AC225185.3_FGT004	3	110685039	110688543	Sb0011s005460.1	GL002605.1	982905	987730
AX-111007966	47.321	4B	4BS_4937606	BRADI2G23230.1	2	20769204	20769647	OS05T0574300-00	5	28611981	28612666	GRMZM2G401147_T01	1	208340741	208341797	Sb03g007700.1	3	8099378	8099830
AX-111013208	47.321	4B	4BS_4948759
AX-111013455	47.321	4B	4BS_4956758	BRADI2G40377.1	2	40310049	40314710	OS03T0627900-01	3	23950274	23954477					Sb06g004067.1	6	9289081	9292132
AX-111014573	47.321	4B	4BS_4962046
AX-111018369	47.321	4B	4BS_4961675
AX-111019703	47.321	4B	4BS_4915769	BRADI3G44650.1	3	46634963	46638378	OS02T0671800-01	2	27297098	27300008	GRMZM2G064868_T03	4	29145785	29158305	Sb03g010040.1	3	10839678	10848828
AX-111025863	47.321	4B	4BS_4911323
AX-111030221	47.321	4B	4BS_4892984
AX-111031196	47.321	4B	4BS_4869543
AX-111031234	47.321	4B	4BS_4880681
AX-111031248	47.321	4B	4BS_4931811
AX-111037409	47.321	4B	4BS_4937400	BRADI4G26040.1	4	31318736	31320560	OS12T0122100-01	12	1052828	1053873	GRMZM2G043843_T01	3	230623910	230626016	Sb08g002020.1	8	2038015	2040105
AX-111046281	47.321	4B	4BS_2811980	BRADI2G42996.1	2	43459460	43462582	OS12T0126800-01	12	1292685	1300940	GRMZM2G138496_T02	3	230409209	230423689	Sb08g001630.1	8	1595098	1600913
AX-111046935	47.321	4B	4BS_4938942
AX-111047274	47.321	4B	4BS_4945223
AX-111047919	47.321	4B	4BS_4932426													Sb04g004280.1	4	4066593	4067738
AX-111048107	47.321	4B	4BS_4961001
AX-111058231	47.321	4B	4BS_4896196
AX-111061339	47.321	4B	4BS_4868221
AX-111064927	47.321	4B	4BS_4961800	BRADI1G61220.2	1	60555705	60565916									Sb03g010540.1	3	11368683	11371823
AX-111065695	47.321	4B	4BS_4961192
AX-111067284	47.321	4B	4BS_4863111	BRADI2G33570.1	2	33701078	33703041	OS04T0208600-01	4	7265196	7267272					Sb06g030200.1	6	58593929	58595696
AX-111068617	47.321	4B	6BS_2642437
AX-111069274	47.321	4B	4BS_4922536
AX-111069850	47.321	4B	4BS_4888177
AX-111070237	47.321	4B	4BS_4906325	BRADI4G38540.1	4	43424108	43426145	OS07T0489650-00	7	18134588	18135304	GRMZM2G116292_T05	1	31073182	31210660	Sb01g041800.1	1	65041994	65044436
AX-111073730	47.321	4B	4BS_4947275	BRADI2G40377.1	2	40310049	40314710									Sb05g016005.1	5	34647996	34661967
AX-111074671	47.321	4B	4BS_4860952	BRADI1G32700.1	1	28119546	28121855									Sb06g029360.1	6	58003570	58005995
AX-111077459	47.321	4B	4BS_4895097	BRADI3G54380.1	3	54879251	54882756	OS02T0802400-01	2	34206968	34209799	GRMZM2G125838_T01	4	173401199	173403388	Sb04g036210.1	4	65994303	65996743
AX-111077863	47.321	4B	4BS_4929249
AX-111079195	47.321	4B	4BS_4962003	BRADI2G30447.2	2	30112445	30117300
AX-111081099	47.321	4B	4BS_4899054	BRADI4G11500.1	4	11280945	11285361	OS11T0648000-02	11	25768491	25772120	GRMZM2G037342_T02	4	3752617	3757715	Sb05g025700.1	5	59122351	59126552
AX-111083332	47.321	4B	4BS_4895097	BRADI3G54380.1	3	54879251	54882756	OS02T0802400-01	2	34206968	34209799	GRMZM2G125838_T01	4	173401199	173403388	Sb04g036210.1	4	65994303	65996743
AX-111086799	47.321	4B	4BS_4961816
AX-111091330	47.321	4B	4BS_4872518									GRMZM5G804358_T02	Mt	76132	84976	Sb03g020225.1	3	38435229	38435687
AX-111092573	47.321	4B	4BS_4875731
AX-111093865	47.321	4B	4BS_4876106
AX-111094270	47.321	4B	4BS_4831727	BRADI4G10117.1	4	9715425	9716342	OS11T0672900-01	11	27191253	27192552	GRMZM2G001169_T01	4	2517724	2519683	Sb05g026360.1	5	60213576	60214777
AX-111095898	47.321	4B	4BS_4900297	BRADI4G01580.1	4	1047468	1051758	OS12T0616000-01	12	26131005	26133878	GRMZM2G400223_T02	3	86930535	86935098	Sb04g013016.1	4	21880436	21881637
AX-111096718	47.321	4B	4BS_4962647
AX-111099428	47.321	4B	4BS_4879546	BRADI2G33570.1	2	33701078	33703041	OS04T0208550-00	4	7260759	7262637					Sb06g030200.1	6	58593929	58595696
AX-111099644	47.321	4B	4BS_4895097	BRADI3G54380.1	3	54879251	54882756	OS02T0802400-01	2	34206968	34209799	GRMZM2G125838_T01	4	173401199	173403388	Sb04g036210.1	4	65994303	65996743
AX-111100382	47.321	4B	4BS_4895282
AX-111108797	47.321	4B	4BS_4915967
AX-111110170	47.321	4B	4BS_4938822
AX-111113431	47.321	4B	4BS_4909761
AX-111114401	47.321	4B	4BS_4888177
AX-111114452	47.321	4B	4BS_4859295
AX-111117877	47.321	4B	4BS_4864969	BRADI2G06330.3	2	4756018	4764120	OS01T0201700-01	1	5559532	5568924	GRMZM2G471089_T01	3	4861539	4865965	Sb03g002525.1	3	2406438	2416273
AX-111118883	47.321	4B	4BS_4961307
AX-111120015	47.321	4B	4BS_4927095	BRADI4G14490.1	4	14905239	14910479	OS11T0599500-00	11	22949431	22954549	GRMZM2G403636_T01	4	7265355	7269838	Sb05g023460.1	5	56015124	56019457
AX-111122249	47.321	4B	4BS_4921708
AX-111128673	47.321	4B	6AS_4381491	BRADI5G03654.1	5	4477192	4478400	OS09T0491692-01	9	18962153	18963967	GRMZM2G056056_T01	1	189121621	189124159	Sb02g028490.1	2	63648678	63650559
AX-111134461	47.321	4B	4BS_4890973	BRADI3G55400.1	3	55654790	55658580	OS02T0817500-02	2	35068020	35072582	GRMZM2G142661_T03	4	171405711	171409735	Sb04g037250.1	4	66929420	66934220
AX-111134903	47.321	4B	4BS_4946999	BRADI1G32460.1	1	27804802	27807385									Sb10g027470.3	10	57268980	57271912
AX-111135928	47.321	4B	4BS_4469286
AX-111136098	47.321	4B	4BS_4948104
AX-111136401	47.321	4B	4BS_4938822
AX-111137211	47.321	4B	4BS_10396	BRADI4G10130.1	4	9724792	9726351	OS11T0673000-00	11	27198361	27199970	GRMZM2G444222_T01	4	2491277	2492827	Sb05g026370.1	5	60224993	60226510
AX-111141653	47.321	4B	4BS_4902999	BRADI4G10700.1	4	10415054	10424967	OS11T0661400-01	11	26552934	26554756	GRMZM2G052403_T01	2	231279315	231287945	Sb05g026170.1	5	59840065	59850365
AX-111143210	47.321	4B	4BS_4959045
AX-111147521	47.321	4B	4BS_4913183
AX-111156928	47.321	4B	4BS_4909260
AX-111156970	47.321	4B	4BS_4952029
AX-111160337	47.321	4B	4BS_4951408	BRADI4G25880.1	4	31206736	31209497	OS12T0113500-02	12	679079	680950	GRMZM2G113967_T01	4	184154939	184157568	Sb05g001050.1	5	1101813	1104661
AX-111163124	47.321	4B	4BS_4875708	BRADI4G10250.1	4	9880974	9887235	OS11T0672400-00	11	27159075	27165177	GRMZM2G372180_T01	2	231598423	231605113	Sb05g026290.1	5	60128473	60136409
AX-111163616	47.321	4B	4BS_4868748	BRADI4G09997.1	4	9561058	9566360	OS11T0677500-00	11	27383694	27386883	GRMZM2G041527_T01	7	174364667	174370235	Sb02g043630.1	2	77410421	77416565
AX-111212037	47.321	4B	4BS_4897775
AX-111218187	47.321	4B	4BS_4925663
AX-111221050	47.321	4B	4BS_4903556
AX-111234988	47.321	4B	4BS_4947576
AX-111235010	47.321	4B	4BS_4875731
AX-111235848	47.321	4B	4BS_4935173
AX-111239215	47.321	4B	4BS_4909759													Sb01g024853.1	1	40220967	40221557
AX-111256519	47.321	4B	4BS_4882082	BRADI4G33840.1	4	39519699	39522129	OS09T0491692-01	9	18962153	18963967	GRMZM2G056056_T01	1	189121621	189124159	Sb02g028490.1	2	63648678	63650559
AX-111282787	47.321	4B	4BS_4895938
AX-111286211	47.321	4B	4BS_4910199
AX-111449697	47.321	4B	4BS_4939386
AX-111452848	47.321	4B	4BS_4868748	BRADI4G09997.1	4	9561058	9566360	OS11T0677500-00	11	27383694	27386883	GRMZM2G041527_T01	7	174364667	174370235	Sb02g043630.1	2	77410421	77416565
AX-111456523	47.321	4B	4BS_4907363
AX-111460087	47.321	4B	4BS_4910309
AX-111477134	47.321	4B	4BS_4867225	BRADI2G12930.1	2	11322153	11326740	OS01T0367400-02	1	15019933	15023923	GRMZM2G017853_T02	3	67926238	67946053	Sb03g014730.1	3	20068930	20073379
AX-111478269	47.321	4B	4BS_4878143
AX-111486436	47.321	4B	4BS_4916688
AX-111487629	47.321	4B	4BS_4862006
AX-111498089	47.321	4B	4BS_4914473
AX-111499150	47.321	4B	4BS_10396	BRADI4G10130.1	4	9724792	9726351	OS11T0673000-00	11	27198361	27199970	GRMZM2G444222_T01	4	2491277	2492827	Sb05g026370.1	5	60224993	60226510
AX-111501503	47.321	4B	4BS_4957866
AX-111503729	47.321	4B	4BS_4910199
AX-111504689	47.321	4B	4BS_4934510
AX-111508145	47.321	4B	4BS_4831727	BRADI4G10117.1	4	9715425	9716342	OS11T0672900-01	11	27191253	27192552	GRMZM2G001169_T01	4	2517724	2519683	Sb05g026360.1	5	60213576	60214777
AX-111510412	47.321	4B	4BS_4860096									GRMZM2G419891_T05	4	237425123	237427303	Sb06g029360.1	6	58003570	58005995
AX-111510896	47.321	4B	4BS_4931630
AX-111510948	47.321	4B	4BS_4950374
AX-111513687	47.321	4B	4BS_4867047
AX-111520885	47.321	4B	4BS_4953409
AX-111521147	47.321	4B	4BS_4903556
AX-111521785	47.321	4B	4BS_4895392	BRADI1G78076.1	1	74159567	74160628					GRMZM5G856777_T01	Pt	6392	12986	Sb01g029200.1	1	51007749	51007952
AX-111529675	47.321	4B	4BS_4931494
AX-111533233	47.321	4B	4BS_866214
AX-111535362	47.321	4B	4BS_4938822
AX-111542971	47.321	4B	4BS_4910463													Sb06g013016.1	6	35814012	35814968
AX-111543042	47.321	4B	4BS_4951028
AX-111548935	47.321	4B	4BS_4961307
AX-111555023	47.321	4B	4BS_4868221
AX-111555225	47.321	4B	4BS_4867416	BRADI3G03957.1	3	2682130	2684028
AX-111556124	47.321	4B	4BS_4941178	BRADI5G23853.1	5	25644812	25645732
AX-111564084	47.321	4B	4BS_4943392	BRADI4G25660.1	4	31033463	31035830	OS11T0112400-01	11	583140	585568	AC197758.3_FGT004	4	184114417	184116744	Sb05g001010.1	5	1019127	1021401
AX-111566580	47.321	4B	4BS_4886944
AX-111567238	47.321	4B	4BS_4921554
AX-111567365	47.321	4B	4BS_4959698
AX-111573502	47.321	4B	4BS_4911469
AX-111574144	47.321	4B	4BS_4962513	BRADI4G12227.1	4	12222131	12228958	OS12T0514400-01	12	19914345	19917888	GRMZM2G168476_T01	2	230256436	230260324	Sb05g025390.1	5	58675235	58680396
AX-111575816	47.321	4B	4BS_4939287									AC149810.2_FGT008	9	151897573	151900165	Sb01g048300.1	1	71318503	71321327
AX-111576945	47.321	4B	4BS_4962513	BRADI4G12227.1	4	12222131	12228958	OS12T0514400-01	12	19914345	19917888	GRMZM2G168476_T01	2	230256436	230260324	Sb05g025390.1	5	58675235	58680396
AX-111579188	47.321	4B	4BS_4961001
AX-111580212	47.321	4B	4BS_4896196
AX-111581277	47.321	4B	4BS_4906772
AX-111583112	47.321	4B	4BS_4944150
AX-111583137	47.321	4B	4BS_4894919
[truncated: 53,999 more rows]
