# Supplementary material for: Utilization of a Wheat660K SNP array-derived high-density genetic map for high-resolution mapping of a major QTL for kernel number
Source: Sci Rep. 2017 Jun 19;7:3788. doi: 10.1038/s41598-017-04028-6 (PMC5476560; doi:10.1038/s41598-017-04028-6)
Supplement: Supplementary file 4 — Table S5 [file 41598_2017_4028_MOESM4_ESM.xls]

## Sheet: Legend
Table S5 cSNP (coding-region SNP), pSNP (perigenic SNP), and iSNP (intergenic SNP) of the SNP markers mapped in the KJ-RIL genetic map.

## Sheet: Table S5-1
Marker Name	Genetic position		Contigs assembled in the chromosome survey sequencing (CSS)	Coding sequences-2 (Use SNP flanking sequences as query)	Coding sequences-1 (Use the contig sequences where the markers were best hits to as query)	SNP category
	Position	Chromosome
wPt-6358	0	1A
AX-94538837	0.697	1A	7DL_3320632		TRIAE_CS42_7DL_TGACv1_604113_AA1993960.1	pSNP
Xgdm33	12.446	1A
BE425125	13.997	1A	1AS_3313506	TRIAE_CS42_1AS_TGACv1_019801_AA0071580.1	TRIAE_CS42_1AS_TGACv1_019801_AA0071580.1
Xcnl137	16.43	1A	1AS_3313506	TRIAE_CS42_1AS_TGACv1_019801_AA0071580.1	TRIAE_CS42_1AS_TGACv1_019801_AA0071580.1
wPt-665724	19.162	1A
wPt-730618	19.958	1A
wPt-6709	19.958	1A	1AS_2518767
wPt-666537	19.958	1A
Glu-A3	21.124	1A
AX-110506772	21.854	1A	1AS_3264955			iSNP
AX-95147954	22.356	1A	1BS_1420918	TRIAE_CS42_1BS_TGACv1_049504_AA0155280.1	TRIAE_CS42_1BS_TGACv1_049504_AA0155280.1	cSNP
AX-108726047	22.829	1A	1AS_3270579			iSNP
AX-108728093	22.829	1A	1AS_3289148		TRIAE_CS42_1AS_TGACv1_019022_AA0058290.1	pSNP
AX-108729856	22.829	1A	1AS_3260415			iSNP
AX-108731047	22.829	1A	1AS_3242356		TRIAE_CS42_1AS_TGACv1_019078_AA0059960.1	pSNP
AX-108731135	22.829	1A	1DS_1899543	TRIAE_CS42_1DS_TGACv1_081244_AA0259210.6	TRIAE_CS42_1DS_TGACv1_081244_AA0259210.6	cSNP
AX-108732127	22.829	1A	1AS_3271871			iSNP
AX-108733109	22.829	1A	1AS_3275430		TRIAE_CS42_1AS_TGACv1_021535_AA0081850.4	pSNP
AX-108736614	22.829	1A	1AS_1194605			iSNP
AX-108736668	22.829	1A	1AS_3258498			iSNP
AX-108739257	22.829	1A	1AS_3271871			iSNP
AX-108742614	22.829	1A	1AS_3269013		TRIAE_CS42_1AS_TGACv1_019696_AA0070120.1	pSNP
AX-108746894	22.829	1A	1AS_3275910		TRIAE_CS42_1AS_TGACv1_019305_AA0064670.1	pSNP
AX-108747425	22.829	1A	1AS_3271165		TRIAE_CS42_1AS_TGACv1_019763_AA0071160.1	pSNP
AX-108747638	22.829	1A	1AS_3311520		TRIAE_CS42_1AS_TGACv1_020792_AA0079870.1	pSNP
AX-108752410	22.829	1A	1AS_3276651		TRIAE_CS42_1AS_TGACv1_020668_AA0079190.2	pSNP
AX-108753874	22.829	1A	1AS_3288174		TRIAE_CS42_1AS_TGACv1_019763_AA0071140.1	pSNP
AX-108756737	22.829	1A	1AS_3313048		TRIAE_CS42_1AS_TGACv1_019540_AA0067850.1	pSNP
AX-108756896	22.829	1A	1AS_1079109			iSNP
AX-108759327	22.829	1A	1AS_3288174		TRIAE_CS42_1AS_TGACv1_019763_AA0071140.1	pSNP
AX-108767121	22.829	1A	1AS_3258498			iSNP
AX-108767576	22.829	1A	1AS_3288174		TRIAE_CS42_1AS_TGACv1_019763_AA0071140.1	pSNP
AX-108768444	22.829	1A	1DS_1900619		TRIAE_CS42_1DS_TGACv1_080394_AA0247270.1	pSNP
AX-108769990	22.829	1A	1AS_3255795			iSNP
AX-108770040	22.829	1A	1AS_2257795			iSNP
AX-108773067	22.829	1A	1AS_3303681			iSNP
AX-108775818	22.829	1A	1AS_740180			iSNP
AX-108777032	22.829	1A	1AS_1523586			iSNP
AX-108778514	22.829	1A	1AS_3302796		TRIAE_CS42_1AS_TGACv1_019763_AA0071180.1	pSNP
AX-108779994	22.829	1A	1AS_3316663			iSNP
AX-108784921	22.829	1A	1AS_3313048		TRIAE_CS42_1AS_TGACv1_019540_AA0067850.1	pSNP
AX-108789962	22.829	1A	1AS_3312863			iSNP
AX-108790687	22.829	1A	1AS_1674861			iSNP
AX-108791224	22.829	1A	1AS_1079109			iSNP
AX-108792340	22.829	1A	1AS_3313048		TRIAE_CS42_1AS_TGACv1_019540_AA0067850.1	pSNP
AX-108802749	22.829	1A	1AS_135387			iSNP
AX-108805925	22.829	1A	1AS_3295342		TRIAE_CS42_1AS_TGACv1_019835_AA0071930.2	pSNP
AX-108807511	22.829	1A	1AS_135387			iSNP
AX-108809316	22.829	1A	1AS_3199447			iSNP
AX-108815965	22.829	1A	1AS_2369250			iSNP
AX-108818983	22.829	1A	1AS_740180			iSNP
AX-108826918	22.829	1A	1AS_740180			iSNP
AX-108827167	22.829	1A	1AS_1154061			iSNP
AX-108827198	22.829	1A	1AS_3292679			iSNP
AX-108827851	22.829	1A	1AS_3307180			iSNP
AX-108830849	22.829	1A	1AS_740180			iSNP
AX-108831570	22.829	1A	5BS_1374054			iSNP
AX-108838195	22.829	1A	1AS_3254219	TRIAE_CS42_1AS_TGACv1_019145_AA0061620.1	TRIAE_CS42_1AS_TGACv1_019145_AA0061620.1	cSNP
AX-108844191	22.829	1A	1AS_3288174		TRIAE_CS42_1AS_TGACv1_019763_AA0071140.1	pSNP
AX-108844702	22.829	1A	1AS_3314674		TRIAE_CS42_1AS_TGACv1_019336_AA0065020.1	pSNP
AX-108844944	22.829	1A	1AS_3260415			iSNP
AX-108846235	22.829	1A	1AS_3288174		TRIAE_CS42_1AS_TGACv1_019763_AA0071140.1	pSNP
AX-108848044	22.829	1A	2AL_434100	TRIAE_CS42_2AL_TGACv1_095607_AA0312810.1	TRIAE_CS42_2AL_TGACv1_095607_AA0312810.1	cSNP
AX-108848307	22.829	1A	1AS_3283228			iSNP
AX-108852210	22.829	1A	1AS_3269013		TRIAE_CS42_1AS_TGACv1_019696_AA0070120.1	pSNP
AX-108854524	22.829	1A	1AS_3283332			iSNP
AX-108857001	22.829	1A	1AS_3277420		TRIAE_CS42_1AS_TGACv1_019835_AA0071970.1	pSNP
AX-108858542	22.829	1A	1AS_3275079			iSNP
AX-108860852	22.829	1A	1AS_3311520		TRIAE_CS42_1AS_TGACv1_020792_AA0079870.1	pSNP
AX-108861895	22.829	1A	1AS_3282639		TRIAE_CS42_1AS_TGACv1_021761_AA0082130.1	pSNP
AX-108870704	22.829	1A	1AS_3315771			iSNP
AX-108872350	22.829	1A	1AS_3307212			iSNP
AX-108875997	22.829	1A	1AS_3288174		TRIAE_CS42_1AS_TGACv1_019763_AA0071140.1	pSNP
AX-108876090	22.829	1A	1AS_3254078			iSNP
AX-108883111	22.829	1A	1AS_3309480	TRIAE_CS42_1AS_TGACv1_019686_AA0069940.3	TRIAE_CS42_1AS_TGACv1_019686_AA0069940.3	cSNP
AX-108884116	22.829	1A	7AS_4210571			iSNP
AX-108888489	22.829	1A	1AS_3271443			iSNP
AX-108892615	22.829	1A	1DS_425250	TRIAE_CS42_1DS_TGACv1_080197_AA0242930.4	TRIAE_CS42_1DS_TGACv1_080197_AA0242930.4	cSNP
AX-108894841	22.829	1A	1AS_3275079	TRIAE_CS42_1AS_TGACv1_019050_AA0059010.1	TRIAE_CS42_1AS_TGACv1_019050_AA0059010.1	cSNP
AX-108895009	22.829	1A	1AS_3285584			iSNP
AX-108898204	22.829	1A	1AS_3265927			iSNP
AX-108901841	22.829	1A	1AS_3315518			iSNP
AX-108905072	22.829	1A	1AS_3314577			iSNP
AX-108906489	22.829	1A	1AS_3274904			iSNP
AX-108912374	22.829	1A	1AS_3292813			iSNP
AX-108922288	22.829	1A	1AS_2862380			iSNP
AX-108923225	22.829	1A	1DS_1916038	TRIAE_CS42_1DS_TGACv1_080190_AA0242550.1	TRIAE_CS42_1DS_TGACv1_080190_AA0242550.1	cSNP
AX-108924042	22.829	1A	1AS_3283869	TRIAE_CS42_1AS_TGACv1_019234_AA0063640.1	TRIAE_CS42_1AS_TGACv1_019234_AA0063640.1	cSNP
AX-108933119	22.829	1A	1DS_222864	TRIAE_CS42_1DS_TGACv1_080190_AA0242530.2	TRIAE_CS42_1DS_TGACv1_080190_AA0242530.2	cSNP
AX-108933607	22.829	1A	1AS_3252548			iSNP
AX-108934996	22.829	1A	1AS_3283803		TRIAE_CS42_1AS_TGACv1_019835_AA0071960.3	pSNP
AX-108947974	22.829	1A	1AS_740180			iSNP
AX-108950601	22.829	1A	1AS_3260113			iSNP
AX-108951815	22.829	1A	1AS_2519593	TRIAE_CS42_1AS_TGACv1_019503_AA0067420.1	TRIAE_CS42_1AS_TGACv1_019503_AA0067420.1	cSNP
AX-108956113	22.829	1A	1AS_3295342		TRIAE_CS42_1AS_TGACv1_019835_AA0071930.2	pSNP
AX-108957185	22.829	1A	1AS_3275079			iSNP
AX-108960144	22.829	1A	1AS_3294692			iSNP
AX-108960688	22.829	1A	1AS_3260113			iSNP
AX-108961654	22.829	1A	1AS_1079109	TRIAE_CS42_1AS_TGACv1_019533_AA0067680.1	TRIAE_CS42_1AS_TGACv1_019533_AA0067680.1	cSNP
AX-108971339	22.829	1A	1BS_3462137	TRIAE_CS42_1BS_TGACv1_049359_AA0150360.1	TRIAE_CS42_1BS_TGACv1_049359_AA0150360.1	cSNP
AX-108977545	22.829	1A	1AS_3276651		TRIAE_CS42_1AS_TGACv1_020668_AA0079190.2	pSNP
AX-108986447	22.829	1A	1AS_3284129			iSNP
AX-108988370	22.829	1A	1AS_3314674		TRIAE_CS42_1AS_TGACv1_019336_AA0065020.1	pSNP
AX-108996532	22.829	1A	1AS_3309480		TRIAE_CS42_1AS_TGACv1_019686_AA0069940.3	pSNP
AX-109003147	22.829	1A	1BS_3426916		TRIAE_CS42_1BS_TGACv1_049504_AA0155220.1	pSNP
AX-109005054	22.829	1A	1AS_3262320			iSNP
AX-109005589	22.829	1A	1AS_3283228			iSNP
AX-109008928	22.829	1A	1AS_3283869	TRIAE_CS42_1AS_TGACv1_019234_AA0063640.1	TRIAE_CS42_1AS_TGACv1_019234_AA0063640.1	cSNP
AX-109012252	22.829	1A	1AS_760043	TRIAE_CS42_1AS_TGACv1_019503_AA0067420.1	TRIAE_CS42_1AS_TGACv1_019503_AA0067420.1	cSNP
AX-109016461	22.829	1A	1AS_3302796		TRIAE_CS42_1AS_TGACv1_019763_AA0071180.1	pSNP
AX-109030724	22.829	1A	1AS_3310511		TRIAE_CS42_1AS_TGACv1_019686_AA0069910.1	pSNP
AX-109074433	22.829	1A	1AS_3260415			iSNP
AX-109077336	22.829	1A	1AS_3258513			iSNP
AX-109079908	22.829	1A	1AS_3262362			iSNP
AX-109270648	22.829	1A	1AS_760043			iSNP
AX-109271367	22.829	1A	1AS_3271894			iSNP
AX-109272565	22.829	1A	1AS_3283869		TRIAE_CS42_1AS_TGACv1_019234_AA0063640.1	pSNP
AX-109274222	22.829	1A	1AS_3260113			iSNP
AX-109274861	22.829	1A	1AS_3272565			iSNP
AX-109274989	22.829	1A	1AS_3311520		TRIAE_CS42_1AS_TGACv1_020792_AA0079870.1	pSNP
AX-109276857	22.829	1A	1AS_3258215			iSNP
AX-109282936	22.829	1A	1AS_3296901			iSNP
AX-109283242	22.829	1A	1AS_3271165		TRIAE_CS42_1AS_TGACv1_019763_AA0071160.1	pSNP
AX-109288750	22.829	1A	1AS_3268909		TRIAE_CS42_1AS_TGACv1_020550_AA0078300.1	pSNP
AX-109289122	22.829	1A	1AS_3282639	TRIAE_CS42_1AS_TGACv1_021761_AA0082130.1	TRIAE_CS42_1AS_TGACv1_021761_AA0082130.1	cSNP
AX-109290324	22.829	1A	1AS_2346821			iSNP
AX-109290906	22.829	1A	1AS_3288174		TRIAE_CS42_1AS_TGACv1_019763_AA0071140.1	pSNP
AX-109293631	22.829	1A	1DS_1899543	TRIAE_CS42_1DS_TGACv1_081244_AA0259210.6	TRIAE_CS42_1DS_TGACv1_081244_AA0259210.6	cSNP
AX-109293916	22.829	1A	1AS_3309480		TRIAE_CS42_1AS_TGACv1_019686_AA0069940.3	pSNP
AX-109294283	22.829	1A	1AS_3266800			iSNP
AX-109298547	22.829	1A	1AS_883650			iSNP
AX-109300061	22.829	1A	1AS_3258798			iSNP
AX-109300895	22.829	1A	1AS_2315895			iSNP
AX-109303943	22.829	1A	1AS_3255795			iSNP
AX-109304791	22.829	1A	1AS_3277420		TRIAE_CS42_1AS_TGACv1_019835_AA0071970.1	pSNP
AX-109305919	22.829	1A	1AS_903016	TRIAE_CS42_1AS_TGACv1_019686_AA0069900.1	TRIAE_CS42_1AS_TGACv1_019686_AA0069900.1	cSNP
AX-109306242	22.829	1A	1DS_1905752		TRIAE_CS42_1DS_TGACv1_080485_AA0248860.1	pSNP
AX-109311102	22.829	1A	3DS_2570791		TRIAE_CS42_3DS_TGACv1_272748_AA0924770.1	pSNP
AX-109312573	22.829	1A	1AS_3273837			iSNP
AX-109315053	22.829	1A	1AS_3258498			iSNP
AX-109320028	22.829	1A	1DS_198412			iSNP
AX-109322832	22.829	1A	1AS_3283228			iSNP
AX-109323717	22.829	1A	1AS_574773			iSNP
AX-109326677	22.829	1A	1AS_3315771			iSNP
AX-109327175	22.829	1A	1AS_3305214			iSNP
AX-109337541	22.829	1A	1AS_2962247	TRIAE_CS42_1AS_TGACv1_020201_AA0075540.1	TRIAE_CS42_1AS_TGACv1_020201_AA0075540.1	cSNP
AX-109343033	22.829	1A	1AS_3230233			iSNP
AX-109346348	22.829	1A	1AS_3306757			iSNP
AX-109349620	22.829	1A	1AS_3275430		TRIAE_CS42_1AS_TGACv1_021535_AA0081850.4	pSNP
AX-109350901	22.829	1A	1AS_3270579			iSNP
AX-109353512	22.829	1A	1AS_3283228			iSNP
AX-109353799	22.829	1A	1AS_3255795			iSNP
AX-109357370	22.829	1A	1AS_3295342		TRIAE_CS42_1AS_TGACv1_019835_AA0071930.2	pSNP
AX-109360304	22.829	1A	1AS_3313048		TRIAE_CS42_1AS_TGACv1_019540_AA0067850.1	pSNP
AX-109369787	22.829	1A	1AS_3283869	TRIAE_CS42_1AS_TGACv1_019234_AA0063640.1	TRIAE_CS42_1AS_TGACv1_019234_AA0063640.1	cSNP
AX-109372684	22.829	1A	1AS_3262685			iSNP
AX-109378496	22.829	1A	1AS_3296901			iSNP
AX-109388237	22.829	1A	1AS_3255795			iSNP
AX-109389243	22.829	1A	1AS_3254481		TRIAE_CS42_1AS_TGACv1_019050_AA0059080.1	pSNP
AX-109394119	22.829	1A	1AS_3311520		TRIAE_CS42_1AS_TGACv1_020792_AA0079870.1	pSNP
AX-109394386	22.829	1A	1AS_3288174		TRIAE_CS42_1AS_TGACv1_019763_AA0071140.1	pSNP
AX-109395647	22.829	1A	1AS_2600891			iSNP
AX-109405231	22.829	1A	1AS_3255795			iSNP
AX-109405310	22.829	1A	1AS_3309480		TRIAE_CS42_1AS_TGACv1_019686_AA0069940.3	pSNP
AX-109406439	22.829	1A	1DS_1900619		TRIAE_CS42_1DS_TGACv1_080394_AA0247270.1	pSNP
AX-109410378	22.829	1A	1AS_3314674		TRIAE_CS42_1AS_TGACv1_019336_AA0065020.1	pSNP
AX-109416506	22.829	1A	1AS_3313048		TRIAE_CS42_1AS_TGACv1_019540_AA0067850.1	pSNP
AX-109421953	22.829	1A	1AS_3305214			iSNP
AX-109423452	22.829	1A	1AS_3242356	TRIAE_CS42_1AS_TGACv1_019078_AA0059960.1	TRIAE_CS42_1AS_TGACv1_019078_AA0059960.1	cSNP
AX-109432974	22.829	1A	1AS_3292843		TRIAE_CS42_1AS_TGACv1_019798_AA0071520.1	pSNP
AX-109434742	22.829	1A	1AS_2518767			iSNP
AX-109436374	22.829	1A	1AS_3275079			iSNP
AX-109436734	22.829	1A	1AS_3301197			iSNP
AX-109446718	22.829	1A	1AS_3295342	TRIAE_CS42_1AS_TGACv1_019835_AA0071930.2	TRIAE_CS42_1AS_TGACv1_019835_AA0071930.2	cSNP
AX-109451763	22.829	1A	1BS_2613294		TRIAE_CS42_1BS_TGACv1_049446_AA0154030.1	pSNP
AX-109454749	22.829	1A	1AS_3283228			iSNP
AX-109457712	22.829	1A	1AS_3226007			iSNP
AX-109466381	22.829	1A	1AS_3281416		TRIAE_CS42_1AS_TGACv1_019533_AA0067690.1	pSNP
AX-109469753	22.829	1A	1AS_3295342		TRIAE_CS42_1AS_TGACv1_019835_AA0071930.2	pSNP
AX-109480317	22.829	1A	1AS_1863711			iSNP
AX-109490188	22.829	1A	1AS_760043			iSNP
AX-109496225	22.829	1A	1AS_3295625			iSNP
AX-109504524	22.829	1A	1AS_3254481		TRIAE_CS42_1AS_TGACv1_019050_AA0059080.1	pSNP
AX-109507585	22.829	1A	1AS_3273837			iSNP
AX-109510952	22.829	1A	1AS_3316663			iSNP
AX-109515059	22.829	1A	1AS_3265927			iSNP
AX-109516316	22.829	1A	1AS_3300683			iSNP
AX-109527193	22.829	1A	1AS_3283869		TRIAE_CS42_1AS_TGACv1_019234_AA0063640.1	pSNP
AX-109548904	22.829	1A	1AS_3311520	TRIAE_CS42_1AS_TGACv1_020792_AA0079870.1	TRIAE_CS42_1AS_TGACv1_020792_AA0079870.1	cSNP
AX-109549828	22.829	1A	1AS_3309480		TRIAE_CS42_1AS_TGACv1_019686_AA0069940.3	pSNP
AX-109550310	22.829	1A	1AS_3255795			iSNP
AX-109555829	22.829	1A	1AS_3255795			iSNP
AX-109569942	22.829	1A	1DS_1885898	TRIAE_CS42_1DS_TGACv1_080437_AA0247910.1	TRIAE_CS42_1DS_TGACv1_080437_AA0247910.1	cSNP
AX-109580308	22.829	1A	1AS_3300898			iSNP
AX-109617968	22.829	1A	1AS_3306381			iSNP
AX-109696503	22.829	1A	1DS_1912198			iSNP
AX-109815542	22.829	1A	1AS_3288174		TRIAE_CS42_1AS_TGACv1_019763_AA0071140.1	pSNP
AX-109817070	22.829	1A	1DS_425250		TRIAE_CS42_1DS_TGACv1_080197_AA0242930.4	pSNP
AX-109817475	22.829	1A	1AS_3230537			iSNP
AX-109818454	22.829	1A	1AS_3261640		TRIAE_CS42_1AS_TGACv1_020188_AA0075440.1	pSNP
AX-109819375	22.829	1A	1AS_2012254			iSNP
AX-109820251	22.829	1A	1AS_3271191			iSNP
AX-109821608	22.829	1A	1AS_2605671		TRIAE_CS42_1AS_TGACv1_019563_AA0068350.2	pSNP
AX-109821841	22.829	1A	1AS_3255795			iSNP
AX-109822296	22.829	1A	1AS_3271165		TRIAE_CS42_1AS_TGACv1_019763_AA0071160.1	pSNP
AX-109824027	22.829	1A	1AS_3233796			iSNP
AX-109829099	22.829	1A	1AS_3275430		TRIAE_CS42_1AS_TGACv1_021535_AA0081850.4	pSNP
AX-109832643	22.829	1A	1AS_3275910		TRIAE_CS42_1AS_TGACv1_019305_AA0064670.1	pSNP
AX-109838874	22.829	1A	1DS_425250		TRIAE_CS42_1DS_TGACv1_080197_AA0242930.4	pSNP
AX-109838924	22.829	1A	1AS_1079109			iSNP
AX-109840436	22.829	1A	1AS_3289431			iSNP
AX-109841029	22.829	1A	1AS_3269764	TRIAE_CS42_1AS_TGACv1_019503_AA0067420.1	TRIAE_CS42_1AS_TGACv1_019503_AA0067420.1	cSNP
AX-109843644	22.829	1A	1AS_3292127			iSNP
AX-109844324	22.829	1A	1AS_3258215			iSNP
AX-109848508	22.829	1A	1AS_3271894			iSNP
AX-109852789	22.829	1A	1AS_2817648			iSNP
AX-109853554	22.829	1A	3AS_3381593			iSNP
AX-109856324	22.829	1A	1AS_3227854			iSNP
AX-109856872	22.829	1A	1AS_3269013		TRIAE_CS42_1AS_TGACv1_019696_AA0070120.1	pSNP
AX-109859174	22.829	1A	1AS_3281217		TRIAE_CS42_1AS_TGACv1_019763_AA0071170.1	pSNP
AX-109865691	22.829	1A	1DS_1259706		TRIAE_CS42_1DS_TGACv1_080167_AA0242040.1	pSNP
AX-109867109	22.829	1A	1AS_767840			iSNP
AX-109873367	22.829	1A	1AS_151016			iSNP
AX-109884241	22.829	1A	1AS_3302075			iSNP
AX-109887863	22.829	1A	1AS_3255795			iSNP
AX-109890642	22.829	1A	1DS_425250		TRIAE_CS42_1DS_TGACv1_080197_AA0242930.4	pSNP
AX-109893667	22.829	1A	1AS_1916757			iSNP
AX-109894962	22.829	1A	1AS_3310511		TRIAE_CS42_1AS_TGACv1_019686_AA0069910.1	pSNP
AX-109896676	22.829	1A	1AS_3281416		TRIAE_CS42_1AS_TGACv1_019533_AA0067690.1	pSNP
AX-109897683	22.829	1A	1AS_3275430		TRIAE_CS42_1AS_TGACv1_021535_AA0081850.4	pSNP
AX-109901133	22.829	1A	1AS_3252397			iSNP
AX-109901510	22.829	1A	1AS_3277420		TRIAE_CS42_1AS_TGACv1_019835_AA0071970.1	pSNP
AX-109901702	22.829	1A	1AS_3269013		TRIAE_CS42_1AS_TGACv1_019696_AA0070120.1	pSNP
AX-109903200	22.829	1A	1AS_3309480		TRIAE_CS42_1AS_TGACv1_019686_AA0069940.3	pSNP
AX-109903688	22.829	1A	1AS_2012254			iSNP
AX-109913261	22.829	1A	1AS_3271165	TRIAE_CS42_1AS_TGACv1_019763_AA0071160.1	TRIAE_CS42_1AS_TGACv1_019763_AA0071160.1	cSNP
AX-109914861	22.829	1A	1AS_3302796		TRIAE_CS42_1AS_TGACv1_019763_AA0071180.1	pSNP
AX-109917101	22.829	1A	4BL_6992320	TRIAE_CS42_4BL_TGACv1_321072_AA1054840.1	TRIAE_CS42_4BL_TGACv1_321072_AA1054840.1	cSNP
AX-109919670	22.829	1A	1AS_3303067			iSNP
AX-109920274	22.829	1A	1AS_3314543		TRIAE_CS42_1AS_TGACv1_019696_AA0070095.1	pSNP
AX-109924242	22.829	1A	1AS_3275079			iSNP
AX-109934110	22.829	1A	1AS_3291301			iSNP
AX-109934723	22.829	1A	1AS_3274485			iSNP
AX-109934785	22.829	1A	7AL_4401635			iSNP
AX-109936809	22.829	1A	1AS_3254481		TRIAE_CS42_1AS_TGACv1_019050_AA0059080.1	pSNP
AX-109945550	22.829	1A	1AS_3268266			iSNP
AX-109946884	22.829	1A	1AS_767840			iSNP
AX-109956616	22.829	1A	1AS_3307180			iSNP
AX-109959068	22.829	1A	1AS_3262685			iSNP
AX-109960535	22.829	1A	1AS_3255260			iSNP
AX-109964773	22.829	1A	1AS_3255795			iSNP
AX-109969291	22.829	1A	7AL_3350268			iSNP
AX-109976352	22.829	1A	1AS_3313048		TRIAE_CS42_1AS_TGACv1_019540_AA0067850.1	pSNP
AX-109977373	22.829	1A	1AS_3288174		TRIAE_CS42_1AS_TGACv1_019763_AA0071140.1	pSNP
AX-109983062	22.829	1A	1DS_1899543	TRIAE_CS42_1DS_TGACv1_081244_AA0259210.6	TRIAE_CS42_1DS_TGACv1_081244_AA0259210.6	cSNP
AX-109984949	22.829	1A	1AS_3269660		TRIAE_CS42_1AS_TGACv1_019798_AA0071520.1	pSNP
AX-109986550	22.829	1A	1AS_3278474			iSNP
AX-109988105	22.829	1A	1AS_3264436		TRIAE_CS42_1AS_TGACv1_019763_AA0071210.1	pSNP
AX-109993764	22.829	1A	1AS_3314857			iSNP
AX-109999400	22.829	1A	1AS_3258498			iSNP
AX-110004051	22.829	1A	1AS_3242356		TRIAE_CS42_1AS_TGACv1_019078_AA0059960.1	pSNP
AX-110004276	22.829	1A	1AS_767840			iSNP
AX-110005713	22.829	1A	1AS_3275079			iSNP
AX-110007308	22.829	1A	1AS_1194605			iSNP
AX-110008090	22.829	1A	1AS_3292843		TRIAE_CS42_1AS_TGACv1_019798_AA0071520.1	pSNP
AX-110012566	22.829	1A	1AS_3315771			iSNP
AX-110014509	22.829	1A	1AS_3263862			iSNP
AX-110017166	22.829	1A	1AS_3263680		TRIAE_CS42_1AS_TGACv1_019234_AA0063630.1	pSNP
AX-110018326	22.829	1A	1AS_3315771			iSNP
AX-110026015	22.829	1A	1AS_3283869	TRIAE_CS42_1AS_TGACv1_019234_AA0063640.1	TRIAE_CS42_1AS_TGACv1_019234_AA0063640.1	cSNP
AX-110026384	22.829	1A	1AS_3255795			iSNP
AX-110026385	22.829	1A	1AS_3255795			iSNP
AX-110028888	22.829	1A	1AS_3293378			iSNP
AX-110035824	22.829	1A	1AS_3309480	TRIAE_CS42_1AS_TGACv1_019686_AA0069940.3	TRIAE_CS42_1AS_TGACv1_019686_AA0069940.3	cSNP
AX-110043064	22.829	1A	1AS_3289148	TRIAE_CS42_1AS_TGACv1_019022_AA0058290.1	TRIAE_CS42_1AS_TGACv1_019022_AA0058290.1	cSNP
AX-110044196	22.829	1A	1AS_3264463			iSNP
AX-110046562	22.829	1A	1AS_3283803	TRIAE_CS42_1AS_TGACv1_019835_AA0071960.3	TRIAE_CS42_1AS_TGACv1_019835_AA0071960.3	cSNP
AX-110048715	22.829	1A	1AS_3313778	TRIAE_CS42_1AS_TGACv1_019562_AA0068290.1	TRIAE_CS42_1AS_TGACv1_019562_AA0068290.1	cSNP
AX-110051902	22.829	1A	1AS_3280281		TRIAE_CS42_1AS_TGACv1_020010_AA0073840.1	pSNP
AX-110052107	22.829	1A	1AS_3269764	TRIAE_CS42_1AS_TGACv1_019503_AA0067420.1	TRIAE_CS42_1AS_TGACv1_019503_AA0067420.1	cSNP
AX-110052298	22.829	1A	1AS_3269013		TRIAE_CS42_1AS_TGACv1_019696_AA0070120.1	pSNP
AX-110062950	22.829	1A	1DS_1914732			iSNP
AX-110063323	22.829	1A	1AS_3302075			iSNP
AX-110068701	22.829	1A	1AS_3283869	TRIAE_CS42_1AS_TGACv1_019234_AA0063640.1	TRIAE_CS42_1AS_TGACv1_019234_AA0063640.1	cSNP
AX-110081246	22.829	1A	1AS_3311457			iSNP
AX-110082107	22.829	1A	1AS_3255795			iSNP
AX-110084123	22.829	1A	1AS_3309480	TRIAE_CS42_1AS_TGACv1_019686_AA0069940.3	TRIAE_CS42_1AS_TGACv1_019686_AA0069940.3	cSNP
AX-110086248	22.829	1A	1AS_3282639	TRIAE_CS42_1AS_TGACv1_021761_AA0082130.1	TRIAE_CS42_1AS_TGACv1_021761_AA0082130.1	cSNP
AX-110089302	22.829	1A	1AS_3249854			iSNP
AX-110104271	22.829	1A	1AS_3314674		TRIAE_CS42_1AS_TGACv1_019336_AA0065020.1	pSNP
AX-110105982	22.829	1A	1AS_2419741		TRIAE_CS42_1AS_TGACv1_019270_AA0064140.1	pSNP
AX-110114921	22.829	1A	1AS_3255795			iSNP
AX-110146324	22.829	1A	1AS_2519593		TRIAE_CS42_1AS_TGACv1_019503_AA0067420.1	pSNP
AX-110167778	22.829	1A	1AS_1757264	TRIAE_CS42_1AS_TGACv1_019686_AA0069900.1	TRIAE_CS42_1AS_TGACv1_019686_AA0069900.1	cSNP
AX-110360704	22.829	1A	1AS_628719			iSNP
AX-110361651	22.829	1A	1AS_3258513			iSNP
AX-110365196	22.829	1A	1AS_3260415			iSNP
AX-110365615	22.829	1A	1AS_3271894			iSNP
AX-110365886	22.829	1A	1AS_3271165		TRIAE_CS42_1AS_TGACv1_019763_AA0071160.1	pSNP
AX-110366265	22.829	1A	1AS_883650			iSNP
AX-110370123	22.829	1A	1AS_1214283			iSNP
AX-110372211	22.829	1A	1AS_3255795			iSNP
AX-110372322	22.829	1A	1AS_3275079			iSNP
AX-110373815	22.829	1A	1AS_3271871			iSNP
AX-110375034	22.829	1A	1AS_135387			iSNP
AX-110375531	22.829	1A	1AS_3309480		TRIAE_CS42_1AS_TGACv1_019686_AA0069940.3	pSNP
AX-110377433	22.829	1A	1AS_3284622	TRIAE_CS42_1AS_TGACv1_019078_AA0059980.1	TRIAE_CS42_1AS_TGACv1_019078_AA0059980.1	cSNP
AX-110377500	22.829	1A	1AS_1070293			iSNP
AX-110380798	22.829	1A	1AS_3309480		TRIAE_CS42_1AS_TGACv1_019686_AA0069940.3	pSNP
AX-110382717	22.829	1A	1AS_3271871			iSNP
AX-110386827	22.829	1A	1AS_1848334			iSNP
AX-110394152	22.829	1A	1AS_1501819			iSNP
AX-110396896	22.829	1A	1AS_3275430	TRIAE_CS42_1AS_TGACv1_021535_AA0081850.4	TRIAE_CS42_1AS_TGACv1_021535_AA0081850.4	cSNP
AX-110399838	22.829	1A	1AS_3263483			iSNP
AX-110399871	22.829	1A	1AS_3231324			iSNP
AX-110402125	22.829	1A	1AS_3284129			iSNP
AX-110406815	22.829	1A	1AS_3314857			iSNP
AX-110407937	22.829	1A	1AS_3279073			iSNP
AX-110409146	22.829	1A	1AS_3288174		TRIAE_CS42_1AS_TGACv1_019763_AA0071140.1	pSNP
AX-110409222	22.829	1A	1AS_151016			iSNP
AX-110410892	22.829	1A	1AS_3275079			iSNP
AX-110411675	22.829	1A	1AS_3292813			iSNP
AX-110412763	22.829	1A	1AS_3281416		TRIAE_CS42_1AS_TGACv1_019533_AA0067690.1	pSNP
AX-110413789	22.829	1A	1AS_3281427			iSNP
AX-110414581	22.829	1A	1AS_3269041			iSNP
AX-110418768	22.829	1A	1AS_3225603			iSNP
AX-110418984	22.829	1A	1AS_3282639		TRIAE_CS42_1AS_TGACv1_021761_AA0082130.1	pSNP
AX-110418989	22.829	1A	1AS_3268909		TRIAE_CS42_1AS_TGACv1_020550_AA0078300.1	pSNP
AX-110419815	22.829	1A	7DS_3964867		TRIAE_CS42_7DS_TGACv1_621501_AA2017620.3	pSNP
AX-110420664	22.829	1A	1AS_3290625		TRIAE_CS42_1AS_TGACv1_019234_AA0063620.1	pSNP
AX-110426037	22.829	1A	1AS_3254219		TRIAE_CS42_1AS_TGACv1_019145_AA0061620.1	pSNP
AX-110427805	22.829	1A	1AS_3254219		TRIAE_CS42_1AS_TGACv1_019145_AA0061620.1	pSNP
AX-110430487	22.829	1A	5BL_10870626			iSNP
AX-110432236	22.829	1A	4BL_6855753			iSNP
AX-110435330	22.829	1A	1AS_3314674		TRIAE_CS42_1AS_TGACv1_019336_AA0065020.1	pSNP
AX-110436470	22.829	1A	1AS_3313048		TRIAE_CS42_1AS_TGACv1_019540_AA0067850.1	pSNP
AX-110436511	22.829	1A	1AS_3270579			iSNP
AX-110438457	22.829	1A	1AS_3292813			iSNP
AX-110439419	22.829	1A	1AS_497443			iSNP
AX-110441280	22.829	1A	1AS_3310433			iSNP
AX-110443058	22.829	1A	1AS_3292813			iSNP
AX-110443435	22.829	1A	1AS_3312863			iSNP
AX-110448434	22.829	1A	1DS_1905752		TRIAE_CS42_1DS_TGACv1_080485_AA0248860.1	pSNP
AX-110449522	22.829	1A	1AS_3278651			iSNP
AX-110449559	22.829	1A	1AS_3275079			iSNP
AX-110450941	22.829	1A	1AS_3271165		TRIAE_CS42_1AS_TGACv1_019763_AA0071160.1	pSNP
AX-110456372	22.829	1A	1AS_3283803		TRIAE_CS42_1AS_TGACv1_019835_AA0071960.3	pSNP
AX-110458283	22.829	1A	1AS_3277420		TRIAE_CS42_1AS_TGACv1_019835_AA0071970.1	pSNP
AX-110459023	22.829	1A	1AS_2369250			iSNP
AX-110460158	22.829	1A	1AS_2369250			iSNP
AX-110471102	22.829	1A	1AS_3258215			iSNP
AX-110471525	22.829	1A	1AS_3313048		TRIAE_CS42_1AS_TGACv1_019540_AA0067850.1	pSNP
AX-110473439	22.829	1A	1AS_3314543		TRIAE_CS42_1AS_TGACv1_019696_AA0070095.1	pSNP
AX-110475085	22.829	1A	1AS_3283869		TRIAE_CS42_1AS_TGACv1_019234_AA0063640.1	pSNP
AX-110476443	22.829	1A	1AS_1945202			iSNP
AX-110476833	22.829	1A	1AS_3275430		TRIAE_CS42_1AS_TGACv1_021535_AA0081850.4	pSNP
AX-110479358	22.829	1A	1AS_3271165		TRIAE_CS42_1AS_TGACv1_019763_AA0071160.1	pSNP
AX-110486119	22.829	1A	1AS_3250081			iSNP
AX-110491201	22.829	1A	1AS_3269013		TRIAE_CS42_1AS_TGACv1_019696_AA0070120.1	pSNP
AX-110495845	22.829	1A	5BL_10825724			iSNP
AX-110497032	22.829	1A	1AS_3292359			iSNP
AX-110500329	22.829	1A	1AS_3283869	TRIAE_CS42_1AS_TGACv1_019234_AA0063640.1	TRIAE_CS42_1AS_TGACv1_019234_AA0063640.1	cSNP
AX-110503667	22.829	1A	1AS_1214283			iSNP
AX-110505566	22.829	1A	1AS_3302796		TRIAE_CS42_1AS_TGACv1_019763_AA0071180.1	pSNP
AX-110510087	22.829	1A	1AS_2605671	TRIAE_CS42_1AS_TGACv1_019563_AA0068350.2	TRIAE_CS42_1AS_TGACv1_019563_AA0068350.2	cSNP
AX-110511071	22.829	1A	1AS_3292127			iSNP
AX-110515882	22.829	1A	1AS_3262685			iSNP
AX-110517646	22.829	1A	1AS_3191141		TRIAE_CS42_1AS_TGACv1_019078_AA0059980.1	pSNP
AX-110518448	22.829	1A	1AS_3275079			iSNP
AX-110521499	22.829	1A	1AS_3254219		TRIAE_CS42_1AS_TGACv1_019145_AA0061620.1	pSNP
AX-110524841	22.829	1A	5DS_2759347		TRIAE_CS42_5DS_TGACv1_457718_AA1489260.2	pSNP
AX-110528089	22.829	1A	1AS_3289600			iSNP
AX-110532428	22.829	1A	5BS_2279857			iSNP
AX-110532644	22.829	1A	1AS_3255795			iSNP
AX-110545018	22.829	1A	4AS_5937317		TRIAE_CS42_4AS_TGACv1_307600_AA1021820.1	pSNP
AX-110556282	22.829	1A	1AS_3275079			iSNP
AX-110556729	22.829	1A	1AS_3063021		TRIAE_CS42_1AS_TGACv1_019686_AA0069930.4	pSNP
AX-110568738	22.829	1A	1AS_3295342	TRIAE_CS42_1AS_TGACv1_019835_AA0071930.2	TRIAE_CS42_1AS_TGACv1_019835_AA0071930.2	cSNP
AX-110570417	22.829	1A	1AS_3314857			iSNP
AX-110577325	22.829	1A	1AS_3270579			iSNP
AX-110580116	22.829	1A	5BS_2275184			iSNP
AX-110584864	22.829	1A	1AS_3271821			iSNP
AX-110589897	22.829	1A	1AS_3256733			iSNP
AX-110613216	22.829	1A	1AS_1079109			iSNP
AX-110617956	22.829	1A	1AS_3283869	TRIAE_CS42_1AS_TGACv1_019234_AA0063640.1	TRIAE_CS42_1AS_TGACv1_019234_AA0063640.1	cSNP
AX-110620987	22.829	1A	1DS_1913251	TRIAE_CS42_1DS_TGACv1_080485_AA0248830.2	TRIAE_CS42_1DS_TGACv1_080485_AA0248830.2	cSNP
AX-110623140	22.829	1A	1AS_3309480		TRIAE_CS42_1AS_TGACv1_019686_AA0069940.3	pSNP
AX-110623346	22.829	1A	1AS_3263664		TRIAE_CS42_1AS_TGACv1_021337_AA0081560.1	pSNP
AX-110628194	22.829	1A	1AS_3271165	TRIAE_CS42_1AS_TGACv1_019763_AA0071160.1	TRIAE_CS42_1AS_TGACv1_019763_AA0071160.1	cSNP
AX-110628313	22.829	1A	1AS_1079109			iSNP
AX-110633945	22.829	1A	1AS_3268909		TRIAE_CS42_1AS_TGACv1_020550_AA0078300.1	pSNP
AX-110637492	22.829	1A	1AS_3288174		TRIAE_CS42_1AS_TGACv1_019763_AA0071140.1	pSNP
AX-110639784	22.829	1A	1AS_3271894			iSNP
AX-110640289	22.829	1A	1AS_3310511		TRIAE_CS42_1AS_TGACv1_019686_AA0069910.1	pSNP
AX-110640690	22.829	1A	6AS_4410570		TRIAE_CS42_6AS_TGACv1_485911_AA1554030.1	pSNP
AX-110645057	22.829	1A	1AS_3242356		TRIAE_CS42_1AS_TGACv1_019078_AA0059960.1	pSNP
AX-110659849	22.829	1A	1AS_3271894			iSNP
AX-110669146	22.829	1A	1AS_3274796			iSNP
AX-110713516	22.829	1A	1AS_777180			iSNP
AX-110714459	22.829	1A	1AS_3278117			iSNP
AX-110734033	22.829	1A	1AS_781010			iSNP
AX-110907246	22.829	1A	1AS_3271894			iSNP
AX-110914053	22.829	1A	1AS_151016			iSNP
AX-110918020	22.829	1A	1DS_1902649			iSNP
AX-110918410	22.829	1A	1AS_3288960			iSNP
AX-110920900	22.829	1A	1AS_984791			iSNP
AX-110921007	22.829	1A	1AS_1214283			iSNP
AX-110921245	22.829	1A	1AS_3288174		TRIAE_CS42_1AS_TGACv1_019763_AA0071140.1	pSNP
AX-110921430	22.829	1A	1AS_3311672		TRIAE_CS42_1AS_TGACv1_019640_AA0069300.2	pSNP
AX-110930858	22.829	1A	1AS_3237321			iSNP
AX-110932692	22.829	1A	1AS_3254915		TRIAE_CS42_1AS_TGACv1_019533_AA0067670.1	pSNP
AX-110932693	22.829	1A	1AS_3277420		TRIAE_CS42_1AS_TGACv1_019835_AA0071970.1	pSNP
AX-110934025	22.829	1A	1AS_3284129			iSNP
AX-110934826	22.829	1A	1AS_3314857			iSNP
AX-110935159	22.829	1A	1AS_2117716			iSNP
AX-110940927	22.829	1A	1AS_3292014		TRIAE_CS42_1AS_TGACv1_020726_AA0079570.1	pSNP
AX-110944853	22.829	1A	4AS_5924554			iSNP
AX-110945691	22.829	1A	1AS_3263483			iSNP
AX-110947823	22.829	1A	1AS_3263064			iSNP
AX-110949001	22.829	1A	1AS_3277420		TRIAE_CS42_1AS_TGACv1_019835_AA0071970.1	pSNP
AX-110949160	22.829	1A	1AS_3263664		TRIAE_CS42_1AS_TGACv1_021337_AA0081560.1	pSNP
AX-110950682	22.829	1A	1AS_3314543		TRIAE_CS42_1AS_TGACv1_019696_AA0070095.1	pSNP
AX-110954193	22.829	1A	1AS_3275079			iSNP
AX-110954478	22.829	1A	1AS_3309480		TRIAE_CS42_1AS_TGACv1_019686_AA0069940.3	pSNP
AX-110955679	22.829	1A	1BS_3435209		TRIAE_CS42_1BS_TGACv1_050785_AA0175490.1	pSNP
AX-110959061	22.829	1A	1AS_740180			iSNP
AX-110961949	22.829	1A	1AS_691689			iSNP
AX-110963129	22.829	1A	1AS_760043			iSNP
AX-110968207	22.829	1A	1AS_628719			iSNP
AX-110975055	22.829	1A	1DS_425250		TRIAE_CS42_1DS_TGACv1_080197_AA0242930.4	pSNP
AX-110977079	22.829	1A	1AS_3314674		TRIAE_CS42_1AS_TGACv1_019336_AA0065020.1	pSNP
AX-110979295	22.829	1A	1AS_1848334			iSNP
AX-110981790	22.829	1A	1AS_2292304			iSNP
AX-110982158	22.829	1A	1AS_1214283			iSNP
AX-110982716	22.829	1A	1AS_2315895			iSNP
AX-110985094	22.829	1A	1AS_3311411			iSNP
AX-110986225	22.829	1A	1AS_2369250			iSNP
AX-110991924	22.829	1A	1AS_3260503		TRIAE_CS42_1AS_TGACv1_019563_AA0068370.1	pSNP
AX-110995979	22.829	1A	1AS_3303577			iSNP
AX-110997036	22.829	1A	1AS_151016			iSNP
AX-110997453	22.829	1A	6BS_2979889		TRIAE_CS42_6BS_TGACv1_513272_AA1636810.1	pSNP
AX-110999783	22.829	1A	1AS_2815574			iSNP
AX-111000013	22.829	1A	1AS_3262320			iSNP
AX-111002698	22.829	1A	1BS_3475480		TRIAE_CS42_1BS_TGACv1_049417_AA0152890.5	pSNP
AX-111010650	22.829	1A	1AS_3263483			iSNP
AX-111011968	22.829	1A	1AS_3292359			iSNP
AX-111012324	22.829	1A	1AS_3277420		TRIAE_CS42_1AS_TGACv1_019835_AA0071970.1	pSNP
AX-111015840	22.829	1A	1AS_3277420		TRIAE_CS42_1AS_TGACv1_019835_AA0071970.1	pSNP
AX-111016934	22.829	1A	1AS_3275430		TRIAE_CS42_1AS_TGACv1_021535_AA0081850.4	pSNP
AX-111022884	22.829	1A	1AS_2815574			iSNP
AX-111023112	22.829	1A	6AL_5831446			iSNP
AX-111023814	22.829	1A	1AS_733575			iSNP
AX-111027357	22.829	1A	1AS_3255097		TRIAE_CS42_1AS_TGACv1_019697_AA0070140.1	pSNP
AX-111032834	22.829	1A	1AS_3311520		TRIAE_CS42_1AS_TGACv1_020792_AA0079870.1	pSNP
AX-111036375	22.829	1A	1AS_3271165		TRIAE_CS42_1AS_TGACv1_019763_AA0071160.1	pSNP
AX-111036816	22.829	1A	1AS_1955386			iSNP
AX-111039645	22.829	1A	1AS_3314543		TRIAE_CS42_1AS_TGACv1_019696_AA0070095.1	pSNP
AX-111043792	22.829	1A	1DS_1259706		TRIAE_CS42_1DS_TGACv1_080167_AA0242040.1	pSNP
AX-111053519	22.829	1A	1AS_3280281		TRIAE_CS42_1AS_TGACv1_020010_AA0073840.1	pSNP
AX-111058036	22.829	1A	1AS_3309480		TRIAE_CS42_1AS_TGACv1_019686_AA0069940.3	pSNP
AX-111061606	22.829	1A	5BL_3426018			iSNP
AX-111062606	22.829	1A	1AS_733575			iSNP
AX-111067000	22.829	1A	1AS_3283228			iSNP
AX-111073263	22.829	1A	1AS_1916757			iSNP
AX-111073724	22.829	1A	1AS_3260113			iSNP
AX-111080985	22.829	1A	1AS_3283228			iSNP
AX-111084402	22.829	1A	1AS_3242356		TRIAE_CS42_1AS_TGACv1_019078_AA0059960.1	pSNP
AX-111090802	22.829	1A	1AS_3283803	TRIAE_CS42_1AS_TGACv1_019835_AA0071960.3	TRIAE_CS42_1AS_TGACv1_019835_AA0071960.3	cSNP
AX-111093225	22.829	1A	1AS_3313884			iSNP
AX-111093289	22.829	1A	1AS_1214283			iSNP
AX-111095887	22.829	1A	1AS_3255260			iSNP
AX-111097356	22.829	1A	1AS_3292813			iSNP
AX-111103954	22.829	1A	1AS_3275430		TRIAE_CS42_1AS_TGACv1_021535_AA0081850.4	pSNP
AX-111106936	22.829	1A	1AS_3280281		TRIAE_CS42_1AS_TGACv1_020010_AA0073840.1	pSNP
AX-111108884	22.829	1A	1AS_740180			iSNP
AX-111109033	22.829	1A	1AS_3227854			iSNP
AX-111111295	22.829	1A	1AS_3309480		TRIAE_CS42_1AS_TGACv1_019686_AA0069940.3	pSNP
AX-111117198	22.829	1A	1AS_3271894			iSNP
AX-111123256	22.829	1A	1AS_3293247			iSNP
AX-111125325	22.829	1A	4AL_7172846			iSNP
AX-111126507	22.829	1A	1AS_25077			iSNP
AX-111132735	22.829	1A	1AS_3310935			iSNP
AX-111133677	22.829	1A	1AS_3283869		TRIAE_CS42_1AS_TGACv1_019234_AA0063640.1	pSNP
AX-111134605	22.829	1A	1AS_3254219		TRIAE_CS42_1AS_TGACv1_019145_AA0061620.1	pSNP
AX-111134775	22.829	1A	1AS_740180			iSNP
AX-111135107	22.829	1A	1AS_1523508			iSNP
AX-111141272	22.829	1A	1AS_2369250			iSNP
AX-111145381	22.829	1A	1AS_3273837			iSNP
AX-111146937	22.829	1A	1AS_3288174		TRIAE_CS42_1AS_TGACv1_019763_AA0071140.1	pSNP
AX-111150513	22.829	1A	2AS_5252788			iSNP
AX-111157427	22.829	1A	1AS_3292508			iSNP
AX-111160927	22.829	1A	1AS_3282639	TRIAE_CS42_1AS_TGACv1_021761_AA0082130.1	TRIAE_CS42_1AS_TGACv1_021761_AA0082130.1	cSNP
AX-111168979	22.829	1A	1DS_425250		TRIAE_CS42_1DS_TGACv1_080197_AA0242930.4	pSNP
AX-111171614	22.829	1A	1AS_3311520	TRIAE_CS42_1AS_TGACv1_020792_AA0079870.1	TRIAE_CS42_1AS_TGACv1_020792_AA0079870.1	cSNP
AX-111171855	22.829	1A	1AS_3255795			iSNP
AX-111175475	22.829	1A	1AS_3269013		TRIAE_CS42_1AS_TGACv1_019696_AA0070120.1	pSNP
AX-111177715	22.829	1A	1AS_3311520	TRIAE_CS42_1AS_TGACv1_020792_AA0079870.1	TRIAE_CS42_1AS_TGACv1_020792_AA0079870.1	cSNP
AX-111184699	22.829	1A	1AS_3315771			iSNP
AX-111191428	22.829	1A	1AS_3311520		TRIAE_CS42_1AS_TGACv1_020792_AA0079870.1	pSNP
AX-111201796	22.829	1A	1AS_3309480		TRIAE_CS42_1AS_TGACv1_019686_AA0069940.3	pSNP
AX-111215728	22.829	1A	1AS_3254481		TRIAE_CS42_1AS_TGACv1_019050_AA0059080.1	pSNP
AX-111239407	22.829	1A	1AS_569740			iSNP
AX-111256187	22.829	1A	1AS_3312544			iSNP
AX-111261641	22.829	1A	1AS_3276651		TRIAE_CS42_1AS_TGACv1_020668_AA0079190.2	pSNP
AX-111263780	22.829	1A	1AS_365781			iSNP
AX-111288777	22.829	1A	1AS_3274470			iSNP
AX-111449578	22.829	1A	1AS_3306381			iSNP
AX-111450182	22.829	1A	1DS_1905752		TRIAE_CS42_1DS_TGACv1_080485_AA0248860.1	pSNP
AX-111450525	22.829	1A	1AS_3284129			iSNP
AX-111451449	22.829	1A	1AS_611309			iSNP
AX-111452035	22.829	1A	1AS_3271894			iSNP
AX-111455723	22.829	1A	1AS_3306381			iSNP
AX-111457125	22.829	1A	1AS_3311457			iSNP
AX-111461257	22.829	1A	1AS_3310022		TRIAE_CS42_1AS_TGACv1_020201_AA0075550.1	pSNP
AX-111463931	22.829	1A	1AS_3307180			iSNP
AX-111466790	22.829	1A	1AS_3307180			iSNP
AX-111468112	22.829	1A	1AS_1100222			iSNP
AX-111468140	22.829	1A	1AS_3295210	TRIAE_CS42_1AS_TGACv1_019503_AA0067420.1	TRIAE_CS42_1AS_TGACv1_019503_AA0067420.1	cSNP
AX-111469898	22.829	1A	1AS_3254219		TRIAE_CS42_1AS_TGACv1_019145_AA0061620.1	pSNP
AX-111473261	22.829	1A	1BS_3451732		TRIAE_CS42_1BS_TGACv1_049417_AA0152960.1	pSNP
AX-111473998	22.829	1A	1AS_3283228			iSNP
AX-111476346	22.829	1A	1AS_2600891			iSNP
AX-111478764	22.829	1A	1AS_3296901			iSNP
AX-111480445	22.829	1A	1AS_2862380			iSNP
AX-111480832	22.829	1A	1AS_3275079			iSNP
AX-111483616	22.829	1A	1AS_3271894			iSNP
AX-111484262	22.829	1A	1AS_3270579			iSNP
AX-111486906	22.829	1A	1AS_3274007			iSNP
AX-111487781	22.829	1A	1AS_3275079			iSNP
AX-111488804	22.829	1A	1AS_3273837			iSNP
AX-111492488	22.829	1A	1AS_151016			iSNP
AX-111492949	22.829	1A	1AS_3285584			iSNP
AX-111494892	22.829	1A	1AS_3315771			iSNP
AX-111497293	22.829	1A	1AS_3313048		TRIAE_CS42_1AS_TGACv1_019540_AA0067850.1	pSNP
AX-111504749	22.829	1A	1AS_3267794			iSNP
AX-111505455	22.829	1A	1AS_3255795			iSNP
AX-111505633	22.829	1A	1AS_3251900			iSNP
AX-111506074	22.829	1A	1AS_3300683			iSNP
AX-111512949	22.829	1A	1AS_3314674		TRIAE_CS42_1AS_TGACv1_019336_AA0065020.1	pSNP
AX-111519044	22.829	1A	1AS_3295342		TRIAE_CS42_1AS_TGACv1_019835_AA0071930.2	pSNP
AX-111526857	22.829	1A	1AS_3310511		TRIAE_CS42_1AS_TGACv1_019686_AA0069910.1	pSNP
AX-111530897	22.829	1A	1AS_3273241			iSNP
AX-111533279	22.829	1A	1AS_3252835			iSNP
AX-111536836	22.829	1A	1DS_1913756		TRIAE_CS42_1DS_TGACv1_081054_AA0257150.1	pSNP
AX-111537694	22.829	1A	1AS_3254219		TRIAE_CS42_1AS_TGACv1_019145_AA0061620.1	pSNP
AX-111541692	22.829	1A	2AL_434100	TRIAE_CS42_2AL_TGACv1_095607_AA0312810.1	TRIAE_CS42_2AL_TGACv1_095607_AA0312810.1	cSNP
AX-111545539	22.829	1A	1AS_3296701			iSNP
AX-111548407	22.829	1A	1AS_740180			iSNP
AX-111548671	22.829	1A	1AS_3255795			iSNP
AX-111549208	22.829	1A	1AS_3282639	TRIAE_CS42_1AS_TGACv1_021761_AA0082130.1	TRIAE_CS42_1AS_TGACv1_021761_AA0082130.1	cSNP
AX-111552502	22.829	1A	1AS_3271871			iSNP
AX-111552515	22.829	1A	1AS_3258798			iSNP
AX-111553109	22.829	1A	1AS_3263664	TRIAE_CS42_1AS_TGACv1_021337_AA0081560.1	TRIAE_CS42_1AS_TGACv1_021337_AA0081560.1	cSNP
AX-111556663	22.829	1A	1AS_3255260			iSNP
AX-111561581	22.829	1A	1AS_740180			iSNP
AX-111562831	22.829	1A	1AS_3276029			iSNP
AX-111563396	22.829	1A	1AS_3275079			iSNP
AX-111569969	22.829	1A	1AS_760043			iSNP
AX-111575899	22.829	1A	1AS_3306381			iSNP
AX-111577328	22.829	1A	3DL_6888728			iSNP
AX-111580433	22.829	1A	1AS_3292682			iSNP
AX-111580440	22.829	1A	1AS_3295951			iSNP
AX-111584045	22.829	1A	1AS_3264127			iSNP
AX-111585178	22.829	1A	1AS_3277420		TRIAE_CS42_1AS_TGACv1_019835_AA0071970.1	pSNP
AX-111588660	22.829	1A	1AS_147206			iSNP
AX-111593268	22.829	1A	1AS_3269170			iSNP
AX-111593805	22.829	1A	1AS_3275430		TRIAE_CS42_1AS_TGACv1_021535_AA0081850.4	pSNP
AX-111598553	22.829	1A	1AS_2369250			iSNP
AX-111602280	22.829	1A	1AS_767840			iSNP
AX-111602873	22.829	1A	1AS_3269013		TRIAE_CS42_1AS_TGACv1_019696_AA0070120.1	pSNP
AX-111603737	22.829	1A	1AS_691689			iSNP
AX-111604707	22.829	1A	1AS_3260415			iSNP
AX-111605352	22.829	1A	1AS_3278585	TRIAE_CS42_1AS_TGACv1_019907_AA0072710.1	TRIAE_CS42_1AS_TGACv1_019907_AA0072710.1	cSNP
AX-111607990	22.829	1A	1AS_3307180			iSNP
AX-111612859	22.829	1A	1AS_3277420		TRIAE_CS42_1AS_TGACv1_019835_AA0071970.1	pSNP
AX-111613447	22.829	1A	2AS_5215945		TRIAE_CS42_2AS_TGACv1_113000_AA0349460.1	pSNP
AX-111615882	22.829	1A	1AS_3269764		TRIAE_CS42_1AS_TGACv1_019503_AA0067420.1	pSNP
AX-111616821	22.829	1A	1AS_3309480		TRIAE_CS42_1AS_TGACv1_019686_AA0069940.3	pSNP
AX-111617744	22.829	1A	1AS_2315895			iSNP
AX-111624064	22.829	1A	1AS_3277420	TRIAE_CS42_1AS_TGACv1_019835_AA0071970.1	TRIAE_CS42_1AS_TGACv1_019835_AA0071970.1	cSNP
AX-111627876	22.829	1A	3AS_3323761			iSNP
AX-111630354	22.829	1A	1AS_3315771			iSNP
AX-111632392	22.829	1A	1AS_2369250			iSNP
AX-111636921	22.829	1A	1AS_3281416		TRIAE_CS42_1AS_TGACv1_019533_AA0067690.1	pSNP
AX-111640231	22.829	1A	1AS_1848334			iSNP
AX-111645294	22.829	1A	1AS_3306451			iSNP
AX-111648252	22.829	1A	1AS_3302796		TRIAE_CS42_1AS_TGACv1_019763_AA0071180.1	pSNP
AX-111651188	22.829	1A	1AS_767840			iSNP
AX-111657922	22.829	1A	1AS_3277420		TRIAE_CS42_1AS_TGACv1_019835_AA0071970.1	pSNP
AX-111666669	22.829	1A	1AS_3276651		TRIAE_CS42_1AS_TGACv1_020668_AA0079190.2	pSNP
AX-111672328	22.829	1A	1AS_2519593		TRIAE_CS42_1AS_TGACv1_019503_AA0067420.1	pSNP
AX-111678027	22.829	1A	1BS_3441430			iSNP
AX-111682449	22.829	1A	6AL_5605792			iSNP
AX-111682600	22.829	1A	1AS_3277420		TRIAE_CS42_1AS_TGACv1_019835_AA0071970.1	pSNP
AX-111683045	22.829	1A	2AL_434100	TRIAE_CS42_2AL_TGACv1_095607_AA0312810.1	TRIAE_CS42_2AL_TGACv1_095607_AA0312810.1	cSNP
AX-111686465	22.829	1A	1AS_3254481		TRIAE_CS42_1AS_TGACv1_019050_AA0059080.1	pSNP
AX-111696171	22.829	1A	1AS_147206			iSNP
AX-111703796	22.829	1A	3DL_6952248			iSNP
AX-111712129	22.829	1A	1AS_3275430		TRIAE_CS42_1AS_TGACv1_021535_AA0081850.4	pSNP
AX-111714553	22.829	1A	1AS_3271165		TRIAE_CS42_1AS_TGACv1_019763_AA0071160.1	pSNP
AX-111722251	22.829	1A	1AS_3311520		TRIAE_CS42_1AS_TGACv1_020792_AA0079870.1	pSNP
AX-111723401	22.829	1A	1AS_3292014		TRIAE_CS42_1AS_TGACv1_020726_AA0079570.1	pSNP
AX-111724916	22.829	1A	1AS_3295342		TRIAE_CS42_1AS_TGACv1_019835_AA0071930.2	pSNP
AX-111725436	22.829	1A	1AS_3242356	TRIAE_CS42_1AS_TGACv1_019078_AA0059960.1	TRIAE_CS42_1AS_TGACv1_019078_AA0059960.1	cSNP
AX-111727644	22.829	1A	7AL_4558570		TRIAE_CS42_7AL_TGACv1_555977_AA1751550.2	pSNP
AX-111736012	22.829	1A	1AS_3265927			iSNP
AX-111757092	22.829	1A	1AS_3275079			iSNP
AX-111760212	22.829	1A	1AS_3283803	TRIAE_CS42_1AS_TGACv1_019835_AA0071960.3	TRIAE_CS42_1AS_TGACv1_019835_AA0071960.3	cSNP
AX-111761391	22.829	1A	1AS_3298500			iSNP
AX-111782184	22.829	1A	1AS_3288960			iSNP
AX-111793464	22.829	1A	1AS_3296786			iSNP
AX-111807494	22.829	1A	1AS_3257370			iSNP
AX-111812195	22.829	1A	1AS_3277420		TRIAE_CS42_1AS_TGACv1_019835_AA0071970.1	pSNP
AX-111831610	22.829	1A	1AS_733575			iSNP
AX-112287655	22.829	1A	1AS_3282639		TRIAE_CS42_1AS_TGACv1_021761_AA0082130.1	pSNP
AX-112288462	22.829	1A	1AS_3309480	TRIAE_CS42_1AS_TGACv1_019686_AA0069940.3	TRIAE_CS42_1AS_TGACv1_019686_AA0069940.3	cSNP
AX-86164189	22.829	1A	1AS_3300898			iSNP
AX-86172715	22.829	1A	1AS_3283228			iSNP
AX-86178312	22.829	1A	1DS_1914045			iSNP
AX-86179001	22.829	1A	1AS_3282639	TRIAE_CS42_1AS_TGACv1_021761_AA0082130.1	TRIAE_CS42_1AS_TGACv1_021761_AA0082130.1	cSNP
AX-86179051	22.829	1A	1AS_3283228			iSNP
AX-86179411	22.829	1A	1AS_3300898			iSNP
AX-86180066	22.829	1A	1AS_3288174		TRIAE_CS42_1AS_TGACv1_019763_AA0071140.1	pSNP
AX-86180188	22.829	1A	1AS_3295210	TRIAE_CS42_1AS_TGACv1_019503_AA0067420.1	TRIAE_CS42_1AS_TGACv1_019503_AA0067420.1	cSNP
AX-86180237	22.829	1A	1AS_3281573	TRIAE_CS42_1AS_TGACv1_019562_AA0068310.1	TRIAE_CS42_1AS_TGACv1_019562_AA0068310.1	cSNP
AX-89461320	22.829	1A	1AS_3312863			iSNP
AX-89634735	22.829	1A	1AS_3242356		TRIAE_CS42_1AS_TGACv1_019078_AA0059960.1	pSNP
AX-89645394	22.829	1A	1AS_3283228			iSNP
AX-94384134	22.829	1A	1AS_3283228			iSNP
AX-94386458	22.829	1A	1AS_260460			iSNP
AX-94405555	22.829	1A	1AS_136721			iSNP
AX-94407953	22.829	1A	1AS_3314674		TRIAE_CS42_1AS_TGACv1_019336_AA0065020.1	pSNP
AX-94420005	22.829	1A	1AS_3284622	TRIAE_CS42_1AS_TGACv1_019078_AA0059980.1	TRIAE_CS42_1AS_TGACv1_019078_AA0059980.1	cSNP
AX-94422082	22.829	1A	1AS_3265573			iSNP
AX-94428641	22.829	1A	1BS_3482641	TRIAE_CS42_1BS_TGACv1_049695_AA0159850.2	TRIAE_CS42_1BS_TGACv1_049695_AA0159850.2	cSNP
AX-94433315	22.829	1A	1AS_3315771			iSNP
AX-94445823	22.829	1A	1AS_3283803	TRIAE_CS42_1AS_TGACv1_019835_AA0071960.3	TRIAE_CS42_1AS_TGACv1_019835_AA0071960.3	cSNP
AX-94447012	22.829	1A	1AS_3315771			iSNP
AX-94450263	22.829	1A	1AS_3264992			iSNP
AX-94464427	22.829	1A	1AS_136721			iSNP
AX-94465021	22.829	1A	1DS_1916038	TRIAE_CS42_1DS_TGACv1_080190_AA0242550.1	TRIAE_CS42_1DS_TGACv1_080190_AA0242550.1	cSNP
AX-94480611	22.829	1A	1AS_3283228			iSNP
AX-94492529	22.829	1A	1AS_3314674		TRIAE_CS42_1AS_TGACv1_019336_AA0065020.1	pSNP
AX-94493709	22.829	1A	1BS_3451992	TRIAE_CS42_1BS_TGACv1_050046_AA0166400.3	TRIAE_CS42_1BS_TGACv1_050046_AA0166400.3	cSNP
AX-94502022	22.829	1A	1AS_3311391			iSNP
AX-94514026	22.829	1A	1AS_3275910	TRIAE_CS42_1AS_TGACv1_019305_AA0064670.1	TRIAE_CS42_1AS_TGACv1_019305_AA0064670.1	cSNP
AX-94515096	22.829	1A	1AS_3261327			iSNP
AX-94531724	22.829	1A	1AS_3271894			iSNP
AX-94541931	22.829	1A	4AL_7139506			iSNP
AX-94542743	22.829	1A	1DS_1899543		TRIAE_CS42_1DS_TGACv1_081244_AA0259210.6	pSNP
AX-94543458	22.829	1A	1AS_3274796			iSNP
AX-94562181	22.829	1A	7AS_4255582	TRIAE_CS42_7AS_TGACv1_569469_AA1816810.1	TRIAE_CS42_7AS_TGACv1_569469_AA1816810.1	cSNP
AX-94565087	22.829	1A	1AS_151016			iSNP
AX-94568600	22.829	1A	1DS_1898227			iSNP
AX-94575430	22.829	1A	1DS_1916038	TRIAE_CS42_1DS_TGACv1_080190_AA0242550.1	TRIAE_CS42_1DS_TGACv1_080190_AA0242550.1	cSNP
AX-94578309	22.829	1A	1AS_3265927			iSNP
AX-94588616	22.829	1A	1AS_136721			iSNP
AX-94598030	22.829	1A	1AS_3300898			iSNP
AX-94599190	22.829	1A	1AS_3295210	TRIAE_CS42_1AS_TGACv1_019503_AA0067420.1	TRIAE_CS42_1AS_TGACv1_019503_AA0067420.1	cSNP
AX-94600120	22.829	1A	1AS_3271165	TRIAE_CS42_1AS_TGACv1_019763_AA0071160.1	TRIAE_CS42_1AS_TGACv1_019763_AA0071160.1	cSNP
AX-94604055	22.829	1A	1DS_1898227			iSNP
AX-94610553	22.829	1A	1AS_3313778		TRIAE_CS42_1AS_TGACv1_019562_AA0068290.1	pSNP
AX-94614099	22.829	1A	7AS_4255582		TRIAE_CS42_7AS_TGACv1_569469_AA1816810.1	pSNP
AX-94632859	22.829	1A	1AS_863335	TRIAE_CS42_1AS_TGACv1_019270_AA0064130.1	TRIAE_CS42_1AS_TGACv1_019270_AA0064130.1	cSNP
AX-94658361	22.829	1A	1AS_3242356		TRIAE_CS42_1AS_TGACv1_019078_AA0059960.1	pSNP
AX-94658899	22.829	1A	1AS_760043	TRIAE_CS42_1AS_TGACv1_019503_AA0067420.1	TRIAE_CS42_1AS_TGACv1_019503_AA0067420.1	cSNP
AX-94671439	22.829	1A	1AS_3265927			iSNP
AX-94691213	22.829	1A	1AS_3283803	TRIAE_CS42_1AS_TGACv1_019835_AA0071960.3	TRIAE_CS42_1AS_TGACv1_019835_AA0071960.3	cSNP
AX-94696970	22.829	1A	1AS_1955386	TRIAE_CS42_1AS_TGACv1_019618_AA0069010.1	TRIAE_CS42_1AS_TGACv1_019618_AA0069010.1	cSNP
AX-94699826	22.829	1A	1AS_3283228			iSNP
AX-94708654	22.829	1A	1AS_3315771			iSNP
AX-94709740	22.829	1A	1AS_3313778		TRIAE_CS42_1AS_TGACv1_019562_AA0068290.1	pSNP
AX-94715237	22.829	1A	1AS_3295210		TRIAE_CS42_1AS_TGACv1_019503_AA0067420.1	pSNP
AX-94721622	22.829	1A	1AS_3283803	TRIAE_CS42_1AS_TGACv1_019835_AA0071960.3	TRIAE_CS42_1AS_TGACv1_019835_AA0071960.3	cSNP
AX-94731951	22.829	1A	4AL_7165868		TRIAE_CS42_4AL_TGACv1_288667_AA0955010.1	pSNP
AX-94747264	22.829	1A	5AS_1527150			iSNP
AX-94748931	22.829	1A	1AS_3271894			iSNP
AX-94774980	22.829	1A	1AS_3271894			iSNP
AX-94783652	22.829	1A	1AS_3295210	TRIAE_CS42_1AS_TGACv1_019503_AA0067420.1	TRIAE_CS42_1AS_TGACv1_019503_AA0067420.1	cSNP
AX-94812509	22.829	1A	1AS_3282639	TRIAE_CS42_1AS_TGACv1_021761_AA0082130.1	TRIAE_CS42_1AS_TGACv1_021761_AA0082130.1	cSNP
AX-94817238	22.829	1A	1AS_3283228			iSNP
AX-94829473	22.829	1A	1AS_3309480	TRIAE_CS42_1AS_TGACv1_019686_AA0069940.3	TRIAE_CS42_1AS_TGACv1_019686_AA0069940.3	cSNP
AX-94837579	22.829	1A	1AS_3271165	TRIAE_CS42_1AS_TGACv1_019763_AA0071160.1	TRIAE_CS42_1AS_TGACv1_019763_AA0071160.1	cSNP
AX-94839714	22.829	1A	5AL_2744283	TRIAE_CS42_5AL_TGACv1_375255_AA1218640.1	TRIAE_CS42_5AL_TGACv1_375255_AA1218640.1	cSNP
AX-94840537	22.829	1A	1AS_3283228			iSNP
AX-94855312	22.829	1A	1AS_3271165	TRIAE_CS42_1AS_TGACv1_019763_AA0071160.1	TRIAE_CS42_1AS_TGACv1_019763_AA0071160.1	cSNP
AX-94861073	22.829	1A	1AS_3311520	TRIAE_CS42_1AS_TGACv1_020792_AA0079870.1	TRIAE_CS42_1AS_TGACv1_020792_AA0079870.1	cSNP
AX-94876256	22.829	1A	1AS_3295210	TRIAE_CS42_1AS_TGACv1_019503_AA0067420.1	TRIAE_CS42_1AS_TGACv1_019503_AA0067420.1	cSNP
AX-94880480	22.829	1A	1AS_3283228			iSNP
AX-94889872	22.829	1A	1AS_3282639	TRIAE_CS42_1AS_TGACv1_021761_AA0082130.1	TRIAE_CS42_1AS_TGACv1_021761_AA0082130.1	cSNP
AX-94902531	22.829	1A	1DS_1880325	TRIAE_CS42_1DS_TGACv1_080394_AA0247280.1	TRIAE_CS42_1DS_TGACv1_080394_AA0247280.1	cSNP
AX-94911557	22.829	1A	1AS_3283803	TRIAE_CS42_1AS_TGACv1_019835_AA0071960.3	TRIAE_CS42_1AS_TGACv1_019835_AA0071960.3	cSNP
AX-94913549	22.829	1A	1BS_3482114	TRIAE_CS42_1BS_TGACv1_050538_AA0173160.3	TRIAE_CS42_1BS_TGACv1_050538_AA0173160.3	cSNP
AX-94928294	22.829	1A	1AS_3271894			iSNP
AX-94929872	22.829	1A	1AS_3295210	TRIAE_CS42_1AS_TGACv1_019503_AA0067420.1	TRIAE_CS42_1AS_TGACv1_019503_AA0067420.1	cSNP
AX-94936441	22.829	1A	1AS_3309480	TRIAE_CS42_1AS_TGACv1_019686_AA0069940.3	TRIAE_CS42_1AS_TGACv1_019686_AA0069940.3	cSNP
AX-94942865	22.829	1A	1AS_3271165	TRIAE_CS42_1AS_TGACv1_019763_AA0071160.1	TRIAE_CS42_1AS_TGACv1_019763_AA0071160.1	cSNP
AX-94946616	22.829	1A	1AS_3283803	TRIAE_CS42_1AS_TGACv1_019835_AA0071960.3	TRIAE_CS42_1AS_TGACv1_019835_AA0071960.3	cSNP
AX-94958205	22.829	1A	1AS_3271894			iSNP
AX-94958655	22.829	1A	1DS_1916038	TRIAE_CS42_1DS_TGACv1_080190_AA0242550.1	TRIAE_CS42_1DS_TGACv1_080190_AA0242550.1	cSNP
AX-94966051	22.829	1A	1DS_1916038		TRIAE_CS42_1DS_TGACv1_080190_AA0242550.1	pSNP
AX-94966823	22.829	1A	1AS_3141174	TRIAE_CS42_1AS_TGACv1_019556_AA0068210.1	TRIAE_CS42_1AS_TGACv1_019556_AA0068210.1	cSNP
AX-94966834	22.829	1A	1AS_3278585		TRIAE_CS42_1AS_TGACv1_019907_AA0072710.1	pSNP
AX-94973913	22.829	1A	1AS_1863711	TRIAE_CS42_1AS_TGACv1_020835_AA0080110.1	TRIAE_CS42_1AS_TGACv1_020835_AA0080110.1	cSNP
AX-94977486	22.829	1A	1AS_3304646			iSNP
AX-94979270	22.829	1A	1AS_3271894			iSNP
AX-94982977	22.829	1A	1DS_1320136	TRIAE_CS42_1DS_TGACv1_081176_AA0258360.1	TRIAE_CS42_1DS_TGACv1_081176_AA0258360.1	cSNP
AX-94996750	22.829	1A	2AL_279280			iSNP
AX-95002315	22.829	1A	7AS_4255582		TRIAE_CS42_7AS_TGACv1_569469_AA1816810.1	pSNP
AX-95004364	22.829	1A	1BS_3475480	TRIAE_CS42_1BS_TGACv1_049417_AA0152890.5	TRIAE_CS42_1BS_TGACv1_049417_AA0152890.5	cSNP
AX-95012114	22.829	1A	1AS_3283803	TRIAE_CS42_1AS_TGACv1_019835_AA0071960.3	TRIAE_CS42_1AS_TGACv1_019835_AA0071960.3	cSNP
AX-95014707	22.829	1A	1AS_3265927			iSNP
AX-95082131	22.829	1A	1AS_3191141	TRIAE_CS42_1AS_TGACv1_019078_AA0059980.1	TRIAE_CS42_1AS_TGACv1_019078_AA0059980.1	cSNP
AX-95085468	22.829	1A	1AS_1955386	TRIAE_CS42_1AS_TGACv1_019618_AA0069010.1	TRIAE_CS42_1AS_TGACv1_019618_AA0069010.1	cSNP
AX-95098715	22.829	1A	2AL_6421906			iSNP
AX-95101301	22.829	1A	1AS_3283228			iSNP
AX-95106723	22.829	1A	7AS_4255582		TRIAE_CS42_7AS_TGACv1_569469_AA1816810.1	pSNP
AX-95108766	22.829	1A	1DS_1916038		TRIAE_CS42_1DS_TGACv1_080190_AA0242550.1	pSNP
AX-95117652	22.829	1A	1AS_760043	TRIAE_CS42_1AS_TGACv1_019503_AA0067420.1	TRIAE_CS42_1AS_TGACv1_019503_AA0067420.1	cSNP
AX-95127351	22.829	1A	1AS_3313778		TRIAE_CS42_1AS_TGACv1_019562_AA0068290.1	pSNP
AX-95128555	22.829	1A	1DS_1912623	TRIAE_CS42_1DS_TGACv1_080128_AA0240710.1	TRIAE_CS42_1DS_TGACv1_080128_AA0240710.1	cSNP
AX-95132370	22.829	1A	1BS_2548463			iSNP
AX-95139456	22.829	1A	1AS_3295210	TRIAE_CS42_1AS_TGACv1_019503_AA0067420.1	TRIAE_CS42_1AS_TGACv1_019503_AA0067420.1	cSNP
AX-95144037	22.829	1A	1AS_3275910	TRIAE_CS42_1AS_TGACv1_019305_AA0064670.1	TRIAE_CS42_1AS_TGACv1_019305_AA0064670.1	cSNP
AX-95151249	22.829	1A	1AS_3283228			iSNP
AX-95153822	22.829	1A	1AS_3265927			iSNP
AX-95154757	22.829	1A	1AS_3242356		TRIAE_CS42_1AS_TGACv1_019078_AA0059960.1	pSNP
AX-95158783	22.829	1A	1AS_3284622	TRIAE_CS42_1AS_TGACv1_019078_AA0059980.1	TRIAE_CS42_1AS_TGACv1_019078_AA0059980.1	cSNP
AX-95179638	22.829	1A	4BL_6992320	TRIAE_CS42_4BL_TGACv1_321072_AA1054840.1	TRIAE_CS42_4BL_TGACv1_321072_AA1054840.1	cSNP
AX-95186276	22.829	1A	1DS_1912623	TRIAE_CS42_1DS_TGACv1_080128_AA0240710.1	TRIAE_CS42_1DS_TGACv1_080128_AA0240710.1	cSNP
AX-95189419	22.829	1A	1AS_3313778		TRIAE_CS42_1AS_TGACv1_019562_AA0068290.1	pSNP
AX-95193796	22.829	1A	1AS_3254481		TRIAE_CS42_1AS_TGACv1_019050_AA0059080.1	pSNP
AX-95205045	22.829	1A	1AS_3283803	TRIAE_CS42_1AS_TGACv1_019835_AA0071960.3	TRIAE_CS42_1AS_TGACv1_019835_AA0071960.3	cSNP
AX-95220408	22.829	1A	1AS_3283228			iSNP
AX-95227522	22.829	1A	1DS_1898227			iSNP
AX-95229704	22.829	1A	1AS_3278585	TRIAE_CS42_1AS_TGACv1_019907_AA0072710.1	TRIAE_CS42_1AS_TGACv1_019907_AA0072710.1	cSNP
AX-95230167	22.829	1A	1AS_760043	TRIAE_CS42_1AS_TGACv1_019503_AA0067420.1	TRIAE_CS42_1AS_TGACv1_019503_AA0067420.1	cSNP
AX-95233366	22.829	1A	1AS_3283803	TRIAE_CS42_1AS_TGACv1_019835_AA0071960.3	TRIAE_CS42_1AS_TGACv1_019835_AA0071960.3	cSNP
AX-95246629	22.829	1A	1AS_3283228			iSNP
AX-95630968	22.829	1A	1AS_3282639	TRIAE_CS42_1AS_TGACv1_021761_AA0082130.1	TRIAE_CS42_1AS_TGACv1_021761_AA0082130.1	cSNP
AX-95631371	22.829	1A	1DS_425250	TRIAE_CS42_1DS_TGACv1_080197_AA0242930.4	TRIAE_CS42_1DS_TGACv1_080197_AA0242930.4	cSNP
AX-95657985	22.829	1A	1DS_1881432			iSNP
AX-109838328	23.488	1A	1AS_3275430		TRIAE_CS42_1AS_TGACv1_021535_AA0081850.4	pSNP
AX-109994213	23.975	1A	1AS_2518128	TRIAE_CS42_1AS_TGACv1_020010_AA0073830.1	TRIAE_CS42_1AS_TGACv1_020010_AA0073830.1	cSNP
AX-108812880	25.667	1A	1AS_3317067		TRIAE_CS42_1AS_TGACv1_019754_AA0071040.1	pSNP
AX-108920530	25.667	1A	1AS_971571			iSNP
AX-108949242	25.667	1A	1AS_3317067		TRIAE_CS42_1AS_TGACv1_019754_AA0071040.1	pSNP
AX-109273144	25.667	1A	1AS_3317067		TRIAE_CS42_1AS_TGACv1_019754_AA0071040.1	pSNP
AX-109275262	25.667	1A	1AS_3317067		TRIAE_CS42_1AS_TGACv1_019754_AA0071040.1	pSNP
AX-109292832	25.667	1A	1AS_3317067		TRIAE_CS42_1AS_TGACv1_019754_AA0071040.1	pSNP
AX-109330358	25.667	1A	1AS_3317067		TRIAE_CS42_1AS_TGACv1_019754_AA0071040.1	pSNP
AX-109338642	25.667	1A	1AS_3297058			iSNP
AX-109366204	25.667	1A	1AS_3317067		TRIAE_CS42_1AS_TGACv1_019754_AA0071040.1	pSNP
AX-109377051	25.667	1A	1AS_3289114			iSNP
AX-109382673	25.667	1A	1AS_3289114			iSNP
AX-109451239	25.667	1A	1AS_3251207		TRIAE_CS42_1AS_TGACv1_019754_AA0071030.1	pSNP
AX-109506914	25.667	1A	1AS_3317067		TRIAE_CS42_1AS_TGACv1_019754_AA0071040.1	pSNP
AX-109816019	25.667	1A	1AS_3280958			iSNP
AX-109830811	25.667	1A	1AS_3317067		TRIAE_CS42_1AS_TGACv1_019754_AA0071040.1	pSNP
AX-109847395	25.667	1A	1AS_3317067		TRIAE_CS42_1AS_TGACv1_019754_AA0071040.1	pSNP
AX-109948735	25.667	1A	1AS_3317067	TRIAE_CS42_1AS_TGACv1_019754_AA0071040.1	TRIAE_CS42_1AS_TGACv1_019754_AA0071040.1	cSNP
AX-110014880	25.667	1A	1AS_1830769			iSNP
AX-110049201	25.667	1A	1AS_3317067		TRIAE_CS42_1AS_TGACv1_019754_AA0071040.1	pSNP
AX-110184390	25.667	1A	1AS_3317067		TRIAE_CS42_1AS_TGACv1_019754_AA0071040.1	pSNP
AX-110379639	25.667	1A	1AS_3251634			iSNP
AX-110441234	25.667	1A	1AS_3312854		TRIAE_CS42_1AS_TGACv1_019754_AA0071060.1	pSNP
AX-110448890	25.667	1A	1AS_3309069			iSNP
AX-110493670	25.667	1A	1AS_3314871		TRIAE_CS42_1AS_TGACv1_019754_AA0071050.1	pSNP
AX-110544114	25.667	1A	1AS_3314871		TRIAE_CS42_1AS_TGACv1_019754_AA0071050.1	pSNP
AX-110923641	25.667	1A	1AS_3251634			iSNP
AX-110958585	25.667	1A	1AS_3283708			iSNP
AX-110978481	25.667	1A	1AS_3317067		TRIAE_CS42_1AS_TGACv1_019754_AA0071040.1	pSNP
AX-111060101	25.667	1A	1AS_3317067		TRIAE_CS42_1AS_TGACv1_019754_AA0071040.1	pSNP
AX-111098453	25.667	1A	1BS_3433128		TRIAE_CS42_1BS_TGACv1_049435_AA0153480.1	pSNP
AX-111143069	25.667	1A	1AS_3314871	TRIAE_CS42_1AS_TGACv1_019754_AA0071050.1	TRIAE_CS42_1AS_TGACv1_019754_AA0071050.1	cSNP
AX-111450107	25.667	1A	1AS_3317067		TRIAE_CS42_1AS_TGACv1_019754_AA0071040.1	pSNP
AX-111499416	25.667	1A	1AS_1830769			iSNP
AX-111540045	25.667	1A	1AS_3317067		TRIAE_CS42_1AS_TGACv1_019754_AA0071040.1	pSNP
AX-111570745	25.667	1A	1AS_3313818			iSNP
AX-111646031	25.667	1A	1AS_3275963			iSNP
AX-111761561	25.667	1A	1AS_3312607			iSNP
AX-89493998	25.667	1A	1AS_3309069			iSNP
AX-94399654	25.667	1A	1AS_3251955	TRIAE_CS42_1AS_TGACv1_019754_AA0071070.1	TRIAE_CS42_1AS_TGACv1_019754_AA0071070.1	cSNP
AX-94465571	25.667	1A	1AS_3251955	TRIAE_CS42_1AS_TGACv1_019754_AA0071070.1	TRIAE_CS42_1AS_TGACv1_019754_AA0071070.1	cSNP
AX-94544045	25.667	1A	2BS_5229182		TRIAE_CS42_2BS_TGACv1_146507_AA0467080.1	pSNP
AX-94608095	25.667	1A	1AS_3251955	TRIAE_CS42_1AS_TGACv1_019754_AA0071070.1	TRIAE_CS42_1AS_TGACv1_019754_AA0071070.1	cSNP
AX-94614188	25.667	1A	1AS_3251955	TRIAE_CS42_1AS_TGACv1_019754_AA0071070.1	TRIAE_CS42_1AS_TGACv1_019754_AA0071070.1	cSNP
AX-94861788	25.667	1A	1DS_1897810	TRIAE_CS42_1DS_TGACv1_081406_AA0260550.1	TRIAE_CS42_1DS_TGACv1_081406_AA0260550.1	cSNP
AX-94883179	25.667	1A	1DS_1897978			iSNP
AX-94950558	25.667	1A	1AS_3251955	TRIAE_CS42_1AS_TGACv1_019754_AA0071070.1	TRIAE_CS42_1AS_TGACv1_019754_AA0071070.1	cSNP
AX-95177666	25.667	1A	1AS_3251955	TRIAE_CS42_1AS_TGACv1_019754_AA0071070.1	TRIAE_CS42_1AS_TGACv1_019754_AA0071070.1	cSNP
AX-109875648	26.09	1A	1AS_3274088		TRIAE_CS42_1AS_TGACv1_019565_AA0068460.2	pSNP
AX-110000759	26.09	1A	1AS_3306380			iSNP
AX-111159672	26.09	1A	1AS_3306380			iSNP
AX-109372994	28.973	1A	1AS_1219738			iSNP
AX-109827548	28.973	1A	1AS_3268833		TRIAE_CS42_1AS_TGACv1_019203_AA0063020.1	pSNP
AX-109911927	28.973	1A	1AS_3226156			iSNP
AX-110098178	28.973	1A	1AS_2582143		TRIAE_CS42_1AS_TGACv1_019203_AA0063050.1	pSNP
AX-110373175	28.973	1A	1DS_1914875			iSNP
AX-110425344	28.973	1A	1AS_3268833		TRIAE_CS42_1AS_TGACv1_019203_AA0063020.1	pSNP
AX-110431731	28.973	1A	1AS_3295012		TRIAE_CS42_1AS_TGACv1_019203_AA0063060.2	pSNP
AX-110921869	28.973	1A	1AS_3295012		TRIAE_CS42_1AS_TGACv1_019203_AA0063060.2	pSNP
AX-89533134	28.973	1A	1AS_1094292			iSNP
AX-94679841	28.973	1A	3AS_3444916			iSNP
AX-94791280	28.973	1A	1AS_3268833	TRIAE_CS42_1AS_TGACv1_019203_AA0063020.1	TRIAE_CS42_1AS_TGACv1_019203_AA0063020.1	cSNP
AX-94976542	28.973	1A	1DS_1878569	TRIAE_CS42_1DS_TGACv1_082091_AA0263780.1	TRIAE_CS42_1DS_TGACv1_082091_AA0263780.1	cSNP
AX-94978569	28.973	1A	1AS_3268833	TRIAE_CS42_1AS_TGACv1_019203_AA0063020.1	TRIAE_CS42_1AS_TGACv1_019203_AA0063020.1	cSNP
AX-95193118	28.973	1A	1AS_3268833	TRIAE_CS42_1AS_TGACv1_019203_AA0063020.1	TRIAE_CS42_1AS_TGACv1_019203_AA0063020.1	cSNP
AX-110394559	29.1	1A	1AS_1219738			iSNP
AX-108905048	30.476	1A	1AS_3292661		TRIAE_CS42_1AS_TGACv1_019137_AA0061440.1	pSNP
AX-108767774	32.29	1A	1AS_3272630		TRIAE_CS42_1AS_TGACv1_019644_AA0069370.1	pSNP
AX-109372655	32.29	1A	1AS_1607247			iSNP
AX-109526488	32.29	1A	1AS_3272630		TRIAE_CS42_1AS_TGACv1_019644_AA0069370.1	pSNP
AX-109822513	32.29	1A	1AS_2368726			iSNP
AX-109927124	32.29	1A	1AS_1607247			iSNP
AX-110416628	32.29	1A	1AS_809166			iSNP
AX-110536572	32.29	1A	1AS_1607247	TRIAE_CS42_1AS_TGACv1_019644_AA0069380.2	TRIAE_CS42_1AS_TGACv1_019644_AA0069380.2	cSNP
AX-110545380	32.29	1A	1AS_3315296		TRIAE_CS42_1AS_TGACv1_020751_AA0079770.1	pSNP
AX-110556506	32.29	1A	1AS_3275384			iSNP
AX-110911686	32.29	1A	1AS_2862207	TRIAE_CS42_1AS_TGACv1_019420_AA0066410.1	TRIAE_CS42_1AS_TGACv1_019420_AA0066410.1	cSNP
AX-110918298	32.29	1A	1AS_1607247			iSNP
AX-111121854	32.29	1A	1AS_3301835			iSNP
AX-94538138	32.29	1A	1AS_3259525	TRIAE_CS42_1AS_TGACv1_019387_AA0066000.1	TRIAE_CS42_1AS_TGACv1_019387_AA0066000.1	cSNP
AX-94661917	32.29	1A	1AS_42039	TRIAE_CS42_1AS_TGACv1_019644_AA0069390.1	TRIAE_CS42_1AS_TGACv1_019644_AA0069390.1	cSNP
AX-94877251	32.29	1A	1AS_42039	TRIAE_CS42_1AS_TGACv1_019644_AA0069390.1	TRIAE_CS42_1AS_TGACv1_019644_AA0069390.1	cSNP
AX-95231604	32.29	1A	5AL_2753630			iSNP
AX-108805543	32.753	1A	1AS_1607247			iSNP
AX-110440018	32.884	1A	1AS_3251529		TRIAE_CS42_1AS_TGACv1_019355_AA0065450.1	pSNP
AX-109061064	34.021	1A	1AS_309987			iSNP
AX-109397259	34.021	1A	1BS_3483212	TRIAE_CS42_1BS_TGACv1_049842_AA0162740.1	TRIAE_CS42_1BS_TGACv1_049842_AA0162740.1	cSNP
AX-109437555	34.021	1A	1AS_3304110		TRIAE_CS42_1AS_TGACv1_019067_AA0059600.2	pSNP
AX-109507242	34.021	1A	1AS_2821862	TRIAE_CS42_1AS_TGACv1_019067_AA0059640.1	TRIAE_CS42_1AS_TGACv1_019067_AA0059640.1	cSNP
AX-109510585	34.021	1A	1AS_3305866	TRIAE_CS42_1AS_TGACv1_019067_AA0059660.2	TRIAE_CS42_1AS_TGACv1_019067_AA0059660.2	cSNP
AX-109846205	34.021	1A	1AS_3305866		TRIAE_CS42_1AS_TGACv1_019067_AA0059660.2	pSNP
AX-109897215	34.021	1A	1AS_3305866		TRIAE_CS42_1AS_TGACv1_019067_AA0059660.2	pSNP
AX-109899063	34.021	1A	1DS_1907401			iSNP
AX-109983096	34.021	1A	1AS_3305866		TRIAE_CS42_1AS_TGACv1_019067_AA0059660.2	pSNP
AX-109984454	34.021	1A	1AS_3305866		TRIAE_CS42_1AS_TGACv1_019067_AA0059660.2	pSNP
AX-110042622	34.021	1A	1AS_3307782	TRIAE_CS42_1AS_TGACv1_019067_AA0059620.1	TRIAE_CS42_1AS_TGACv1_019067_AA0059620.1	cSNP
AX-110363986	34.021	1A	1AS_1996438			iSNP
AX-110369985	34.021	1A	1AS_3304110		TRIAE_CS42_1AS_TGACv1_019067_AA0059600.2	pSNP
AX-110406169	34.021	1A	1AS_3305866	TRIAE_CS42_1AS_TGACv1_019067_AA0059660.2	TRIAE_CS42_1AS_TGACv1_019067_AA0059660.2	cSNP
AX-110416290	34.021	1A	1AS_3305866		TRIAE_CS42_1AS_TGACv1_019067_AA0059660.2	pSNP
AX-110511743	34.021	1A	1AS_3305866		TRIAE_CS42_1AS_TGACv1_019067_AA0059660.2	pSNP
AX-110563481	34.021	1A	1AS_3304110	TRIAE_CS42_1AS_TGACv1_019067_AA0059600.2	TRIAE_CS42_1AS_TGACv1_019067_AA0059600.2	cSNP
AX-110579954	34.021	1A	1AS_3304110	TRIAE_CS42_1AS_TGACv1_019067_AA0059600.2	TRIAE_CS42_1AS_TGACv1_019067_AA0059600.2	cSNP
AX-110610111	34.021	1A	1AS_3311373		TRIAE_CS42_1AS_TGACv1_019182_AA0062340.1	pSNP
AX-110666538	34.021	1A	1AS_1843230			iSNP
AX-110961711	34.021	1A	1AS_3265386		TRIAE_CS42_1AS_TGACv1_019067_AA0059620.1	pSNP
AX-110979714	34.021	1A	1AS_3304110		TRIAE_CS42_1AS_TGACv1_019067_AA0059600.2	pSNP
AX-111053261	34.021	1A	1AS_3307782	TRIAE_CS42_1AS_TGACv1_019067_AA0059620.1	TRIAE_CS42_1AS_TGACv1_019067_AA0059620.1	cSNP
AX-111124859	34.021	1A	1AS_3304110		TRIAE_CS42_1AS_TGACv1_019067_AA0059600.2	pSNP
AX-111155463	34.021	1A	1AS_3304110		TRIAE_CS42_1AS_TGACv1_019067_AA0059600.2	pSNP
AX-111508270	34.021	1A	1AS_3305866		TRIAE_CS42_1AS_TGACv1_019067_AA0059660.2	pSNP
AX-111508942	34.021	1A	1AS_3304110	TRIAE_CS42_1AS_TGACv1_019067_AA0059600.2	TRIAE_CS42_1AS_TGACv1_019067_AA0059600.2	cSNP
AX-111527996	34.021	1A	1AS_3305866		TRIAE_CS42_1AS_TGACv1_019067_AA0059660.2	pSNP
AX-111651807	34.021	1A	1AS_3304110	TRIAE_CS42_1AS_TGACv1_019067_AA0059600.2	TRIAE_CS42_1AS_TGACv1_019067_AA0059600.2	cSNP
AX-86178471	34.021	1A	1AS_3307782	TRIAE_CS42_1AS_TGACv1_019067_AA0059620.1	TRIAE_CS42_1AS_TGACv1_019067_AA0059620.1	cSNP
AX-86178519	34.021	1A	1AS_3307782	TRIAE_CS42_1AS_TGACv1_019067_AA0059620.1	TRIAE_CS42_1AS_TGACv1_019067_AA0059620.1	cSNP
AX-86178520	34.021	1A	1AS_3307782	TRIAE_CS42_1AS_TGACv1_019067_AA0059620.1	TRIAE_CS42_1AS_TGACv1_019067_AA0059620.1	cSNP
AX-86178548	34.021	1A	1AS_3304110	TRIAE_CS42_1AS_TGACv1_019067_AA0059600.2	TRIAE_CS42_1AS_TGACv1_019067_AA0059600.2	cSNP
AX-89695177	34.021	1A	1AS_2821862		TRIAE_CS42_1AS_TGACv1_019067_AA0059640.1	pSNP
AX-94421397	34.021	1A	1AS_3307782	TRIAE_CS42_1AS_TGACv1_019067_AA0059620.1	TRIAE_CS42_1AS_TGACv1_019067_AA0059620.1	cSNP
AX-94439253	34.021	1A	1AS_3307782	TRIAE_CS42_1AS_TGACv1_019067_AA0059620.1	TRIAE_CS42_1AS_TGACv1_019067_AA0059620.1	cSNP
AX-94673859	34.021	1A	1AS_3307782	TRIAE_CS42_1AS_TGACv1_019067_AA0059620.1	TRIAE_CS42_1AS_TGACv1_019067_AA0059620.1	cSNP
AX-94871765	34.021	1A	1AS_2821862		TRIAE_CS42_1AS_TGACv1_019067_AA0059640.1	pSNP
AX-95107625	34.021	1A	1AS_3307782	TRIAE_CS42_1AS_TGACv1_019067_AA0059620.1	TRIAE_CS42_1AS_TGACv1_019067_AA0059620.1	cSNP
AX-95243655	34.021	1A	1AS_3307782	TRIAE_CS42_1AS_TGACv1_019067_AA0059620.1	TRIAE_CS42_1AS_TGACv1_019067_AA0059620.1	cSNP
AX-110602477	34.304	1A	1AS_2093484			iSNP
AX-108781189	36.058	1A	1AS_3297924	TRIAE_CS42_1AS_TGACv1_019182_AA0062450.2	TRIAE_CS42_1AS_TGACv1_019182_AA0062450.2	cSNP
AX-108978514	36.058	1A	1AS_3297924	TRIAE_CS42_1AS_TGACv1_019182_AA0062450.2	TRIAE_CS42_1AS_TGACv1_019182_AA0062450.2	cSNP
AX-109498776	36.058	1A	1AS_3297924	TRIAE_CS42_1AS_TGACv1_019182_AA0062450.2	TRIAE_CS42_1AS_TGACv1_019182_AA0062450.2	cSNP
AX-110077409	36.058	1A	1AS_3297924	TRIAE_CS42_1AS_TGACv1_019182_AA0062450.2	TRIAE_CS42_1AS_TGACv1_019182_AA0062450.2	cSNP
AX-110987796	36.058	1A	1AS_3297924	TRIAE_CS42_1AS_TGACv1_019182_AA0062450.2	TRIAE_CS42_1AS_TGACv1_019182_AA0062450.2	cSNP
AX-111705067	36.058	1A	1AS_3297924		TRIAE_CS42_1AS_TGACv1_019182_AA0062450.2	pSNP
AX-111735805	36.058	1A	1AS_3297924	TRIAE_CS42_1AS_TGACv1_019182_AA0062450.2	TRIAE_CS42_1AS_TGACv1_019182_AA0062450.2	cSNP
AX-94720585	36.058	1A	1AS_3287754	TRIAE_CS42_1AS_TGACv1_020088_AA0074610.1	TRIAE_CS42_1AS_TGACv1_020088_AA0074610.1	cSNP
AX-110951397	36.382	1A	1AS_3297924	TRIAE_CS42_1AS_TGACv1_019182_AA0062450.2	TRIAE_CS42_1AS_TGACv1_019182_AA0062450.2	cSNP
AX-111082790	38.124	1A	1AS_3256718		TRIAE_CS42_1AS_TGACv1_020277_AA0076250.1	pSNP
AX-109408162	38.852	1A	1AS_3286187		TRIAE_CS42_1AS_TGACv1_019783_AA0071420.2	pSNP
AX-110638581	38.852	1A	1DS_1892826	TRIAE_CS42_1DS_TGACv1_080301_AA0245560.1	TRIAE_CS42_1DS_TGACv1_080301_AA0245560.1	cSNP
AX-111478531	38.852	1A	1AS_3227214			iSNP
AX-111565579	38.852	1A	1AS_963516			iSNP
AX-111614718	38.852	1A	1DS_1913946			iSNP
AX-94850399	38.852	1A	1DS_1892826	TRIAE_CS42_1DS_TGACv1_080301_AA0245560.1	TRIAE_CS42_1DS_TGACv1_080301_AA0245560.1	cSNP
AX-95098013	38.852	1A	1DS_1892826	TRIAE_CS42_1DS_TGACv1_080301_AA0245560.1	TRIAE_CS42_1DS_TGACv1_080301_AA0245560.1	cSNP
AX-110019458	39.407	1A	1DS_1684290	TRIAE_CS42_1DS_TGACv1_080161_AA0241890.2	TRIAE_CS42_1DS_TGACv1_080161_AA0241890.2	cSNP
AX-108733211	39.739	1A	1AS_2491220			iSNP
AX-108790365	39.739	1A	1AS_3307157			iSNP
AX-109627408	39.739	1A	1AS_3298178			iSNP
AX-109824573	39.739	1A	1AS_3296177			iSNP
AX-109846910	39.739	1A	1AS_3287052			iSNP
AX-110711145	39.739	1A	1AS_3298482			iSNP
AX-110912312	39.739	1A	1AS_1851350			iSNP
AX-110974203	39.739	1A	1AS_3307157			iSNP
AX-111030906	39.739	1A	1AS_3285313			iSNP
AX-111505332	39.739	1A	1AS_3285313			iSNP
AX-94423004	39.739	1A	1AS_3307157			iSNP
AX-95113323	39.739	1A	1DS_1899531	TRIAE_CS42_1DS_TGACv1_080147_AA0241380.7	TRIAE_CS42_1DS_TGACv1_080147_AA0241380.7	cSNP
AX-109903422	41.804	1A	1AS_460342			iSNP
AX-110438014	41.804	1A	1AS_1546355			iSNP
AX-110507135	41.804	1A	1AS_3250228			iSNP
AX-110548369	41.804	1A	1AS_460342			iSNP
AX-111765120	42.099	1A	1AS_3266443			iSNP
AX-95222692	42.099	1A	3DL_6840157			iSNP
AX-94656558	42.264	1A	1AS_1650873			iSNP
AX-108774721	42.349	1A	1AS_3263388		TRIAE_CS42_1AS_TGACv1_019933_AA0073000.1	pSNP
AX-108825037	42.349	1A	1AS_3269971	TRIAE_CS42_1AS_TGACv1_019933_AA0073010.1	TRIAE_CS42_1AS_TGACv1_019933_AA0073010.1	cSNP
AX-108826583	42.349	1A	1AS_2144821			iSNP
AX-108861738	42.349	1A	1AS_3263388	TRIAE_CS42_1AS_TGACv1_019933_AA0073000.1	TRIAE_CS42_1AS_TGACv1_019933_AA0073000.1	cSNP
AX-108928371	42.349	1A	1AS_3251632	TRIAE_CS42_1AS_TGACv1_019302_AA0064590.1	TRIAE_CS42_1AS_TGACv1_019302_AA0064590.1	cSNP
AX-108941688	42.349	1A	1AS_3261314			iSNP
AX-108946110	42.349	1A	1AS_3264869		TRIAE_CS42_1AS_TGACv1_019014_AA0057900.1	pSNP
AX-108986282	42.349	1A	1AS_3263388		TRIAE_CS42_1AS_TGACv1_019933_AA0073000.1	pSNP
AX-109002991	42.349	1A	1AS_3254020		TRIAE_CS42_1AS_TGACv1_020508_AA0077910.1	pSNP
AX-109025915	42.349	1A	1AS_3254020	TRIAE_CS42_1AS_TGACv1_020508_AA0077910.1	TRIAE_CS42_1AS_TGACv1_020508_AA0077910.1	cSNP
AX-109098044	42.349	1A	4AS_5927122			iSNP
AX-109275597	42.349	1A	1AS_3263388		TRIAE_CS42_1AS_TGACv1_019933_AA0073000.1	pSNP
AX-109281991	42.349	1A	1AS_292122			iSNP
AX-109294118	42.349	1A	1AS_1650873			iSNP
AX-109334328	42.349	1A	1AS_3251632		TRIAE_CS42_1AS_TGACv1_019302_AA0064590.1	pSNP
AX-109335268	42.349	1A	1BS_3418964			iSNP
AX-109354027	42.349	1A	1AS_1650873			iSNP
AX-109371800	42.349	1A	1AS_3251632		TRIAE_CS42_1AS_TGACv1_019302_AA0064590.1	pSNP
AX-109389636	42.349	1A	1AS_3250189		TRIAE_CS42_1AS_TGACv1_019553_AA0068180.1	pSNP
AX-109427809	42.349	1A	1AS_2877692		TRIAE_CS42_1AS_TGACv1_019014_AA0057890.2	pSNP
AX-109449313	42.349	1A	1AS_3263388	TRIAE_CS42_1AS_TGACv1_019933_AA0073000.1	TRIAE_CS42_1AS_TGACv1_019933_AA0073000.1	cSNP
AX-109463338	42.349	1A	1AS_3264869		TRIAE_CS42_1AS_TGACv1_019014_AA0057900.1	pSNP
AX-109501840	42.349	1A	1AS_292122			iSNP
AX-109519815	42.349	1A	1AS_3003286	TRIAE_CS42_1AS_TGACv1_019933_AA0073030.1	TRIAE_CS42_1AS_TGACv1_019933_AA0073030.1	cSNP
AX-109597913	42.349	1A	1AS_3263884	TRIAE_CS42_1AS_TGACv1_019836_AA0072010.1	TRIAE_CS42_1AS_TGACv1_019836_AA0072010.1	cSNP
AX-109911420	42.349	1A	1AS_3263884	TRIAE_CS42_1AS_TGACv1_019836_AA0072010.1	TRIAE_CS42_1AS_TGACv1_019836_AA0072010.1	cSNP
AX-109914247	42.349	1A	1AS_3251632		TRIAE_CS42_1AS_TGACv1_019302_AA0064590.1	pSNP
AX-109914263	42.349	1A	1AS_3263388		TRIAE_CS42_1AS_TGACv1_019933_AA0073000.1	pSNP
AX-109998250	42.349	1A	1AS_3256316		TRIAE_CS42_1AS_TGACv1_019933_AA0073030.1	pSNP
AX-110091746	42.349	1A	1AS_3263388		TRIAE_CS42_1AS_TGACv1_019933_AA0073000.1	pSNP
AX-110376752	42.349	1A	1AS_620532			iSNP
AX-110413518	42.349	1A	1AS_292122			iSNP
AX-110495671	42.349	1A	1AS_3003286		TRIAE_CS42_1AS_TGACv1_019933_AA0073030.1	pSNP
AX-110570528	42.349	1A	1AS_3265500		TRIAE_CS42_1AS_TGACv1_019302_AA0064580.1	pSNP
AX-110604995	42.349	1A	1AS_3254020		TRIAE_CS42_1AS_TGACv1_020508_AA0077910.1	pSNP
AX-110682666	42.349	1A	1AS_3294260			iSNP
AX-110910405	42.349	1A	1AS_3263388		TRIAE_CS42_1AS_TGACv1_019933_AA0073000.1	pSNP
AX-110910898	42.349	1A	1AS_743868			iSNP
AX-110912809	42.349	1A	1AS_188328			iSNP
AX-110923459	42.349	1A	1AS_3254020		TRIAE_CS42_1AS_TGACv1_020508_AA0077910.1	pSNP
AX-110981881	42.349	1A	1AS_3280883		TRIAE_CS42_1AS_TGACv1_019553_AA0068200.1	pSNP
AX-110998199	42.349	1A	1AS_3223753			iSNP
AX-110998359	42.349	1A	1AS_3263884		TRIAE_CS42_1AS_TGACv1_019836_AA0072010.1	pSNP
AX-111009731	42.349	1A	1AS_3313776			iSNP
AX-111066745	42.349	1A	1AS_1650873			iSNP
AX-111182316	42.349	1A	1AS_3295399		TRIAE_CS42_1AS_TGACv1_019836_AA0071990.5	pSNP
AX-111266202	42.349	1A	1AS_3313143			iSNP
AX-111484084	42.349	1A	1AS_962664			iSNP
AX-111488867	42.349	1A	1AS_3263388		TRIAE_CS42_1AS_TGACv1_019933_AA0073000.1	pSNP
AX-111496048	42.349	1A	1AS_3273678			iSNP
AX-111515506	42.349	1A	1AS_3263884		TRIAE_CS42_1AS_TGACv1_019836_AA0072010.1	pSNP
AX-111564091	42.349	1A	1AS_3263388		TRIAE_CS42_1AS_TGACv1_019933_AA0073000.1	pSNP
AX-111583730	42.349	1A	1AS_3269971		TRIAE_CS42_1AS_TGACv1_019933_AA0073010.1	pSNP
AX-111598606	42.349	1A	1AS_3279376	TRIAE_CS42_1AS_TGACv1_019933_AA0073000.1	TRIAE_CS42_1AS_TGACv1_019933_AA0073000.1	cSNP
AX-111626594	42.349	1A	1AS_3256316	TRIAE_CS42_1AS_TGACv1_019933_AA0073030.1	TRIAE_CS42_1AS_TGACv1_019933_AA0073030.1	cSNP
AX-111656593	42.349	1A	1AS_3283214			iSNP
AX-111694745	42.349	1A	1AS_3261314			iSNP
AX-111785673	42.349	1A	1AS_3261314			iSNP
AX-111802907	42.349	1A	1AS_3261314			iSNP
AX-86178168	42.349	1A	1AS_635558	TRIAE_CS42_1AS_TGACv1_019933_AA0073040.2	TRIAE_CS42_1AS_TGACv1_019933_AA0073040.2	cSNP
AX-89507305	42.349	1A	1AS_635558	TRIAE_CS42_1AS_TGACv1_019933_AA0073040.2	TRIAE_CS42_1AS_TGACv1_019933_AA0073040.2	cSNP
AX-89549209	42.349	1A	1AS_3263388		TRIAE_CS42_1AS_TGACv1_019933_AA0073000.1	pSNP
AX-89588947	42.349	1A	1AS_3263388		TRIAE_CS42_1AS_TGACv1_019933_AA0073000.1	pSNP
AX-89732877	42.349	1A	2AL_1459442			iSNP
AX-94411045	42.349	1A	1DS_1891653	TRIAE_CS42_1DS_TGACv1_081860_AA0263070.1	TRIAE_CS42_1DS_TGACv1_081860_AA0263070.1	cSNP
AX-94429964	42.349	1A	1AS_3295399		TRIAE_CS42_1AS_TGACv1_019836_AA0071990.5	pSNP
AX-94486350	42.349	1A	1DS_1901891	TRIAE_CS42_1DS_TGACv1_081860_AA0263060.2	TRIAE_CS42_1DS_TGACv1_081860_AA0263060.2	cSNP
AX-94884887	42.349	1A	1DS_1891653	TRIAE_CS42_1DS_TGACv1_081860_AA0263070.1	TRIAE_CS42_1DS_TGACv1_081860_AA0263070.1	cSNP
AX-108842309	42.968	1A	1AS_2854815			iSNP
AX-108927771	42.968	1A	1AS_3267433			iSNP
AX-108940234	42.968	1A	1AS_3040092			iSNP
AX-109295825	42.968	1A	1AS_3268713			iSNP
AX-109350385	42.968	1A	1AS_3277005			iSNP
AX-109871698	42.968	1A	1AS_3274190			iSNP
AX-110379199	42.968	1A	1AS_3290021			iSNP
AX-110406138	42.968	1A	1AS_3310899	TRIAE_CS42_1AS_TGACv1_020648_AA0079100.1	TRIAE_CS42_1AS_TGACv1_020648_AA0079100.1	cSNP
AX-110428235	42.968	1A	1AS_3298786		TRIAE_CS42_1AS_TGACv1_020648_AA0079110.1	pSNP
AX-110507937	42.968	1A	1AS_2943561			iSNP
AX-111089698	42.968	1A	1AS_3296717			iSNP
AX-110417482	43.173	1A	1AS_3286371		TRIAE_CS42_1AS_TGACv1_019995_AA0073690.1	pSNP
AX-110460472	43.173	1A	1AS_3257527		TRIAE_CS42_1AS_TGACv1_019553_AA0068180.1	pSNP
AX-108970317	43.257	1A	1AS_1708588			iSNP
AX-108978817	43.257	1A	5BS_1763114			iSNP
AX-110364470	43.257	1A	1AS_3285904			iSNP
AX-110406144	43.257	1A	1AS_2470672		TRIAE_CS42_1AS_TGACv1_020017_AA0073930.1	pSNP
AX-110536554	43.257	1A	1AS_2470672		TRIAE_CS42_1AS_TGACv1_020017_AA0073930.1	pSNP
AX-89395604	43.257	1A	1AS_3255006		TRIAE_CS42_1AS_TGACv1_020017_AA0073940.1	pSNP
AX-94802459	43.257	1A	1AS_3255006	TRIAE_CS42_1AS_TGACv1_020017_AA0073940.1	TRIAE_CS42_1AS_TGACv1_020017_AA0073940.1	cSNP
AX-109431193	43.34	1A	1AS_3285904			iSNP
AX-111468418	43.34	1A	1AS_1708588			iSNP
AX-95081354	43.34	1A	1AS_3255006		TRIAE_CS42_1AS_TGACv1_020017_AA0073940.1	pSNP
AX-95133433	43.34	1A	1AS_3255006		TRIAE_CS42_1AS_TGACv1_020017_AA0073940.1	pSNP
AX-109377187	43.617	1A	1AS_1708588			iSNP
AX-110563049	43.617	1A	1AS_3314334			iSNP
AX-108886141	43.732	1A	1AS_3314261			iSNP
AX-111550249	43.732	1A	1AS_3314973			iSNP
AX-111084696	43.98	1A	1AS_3254291			iSNP
AX-109349477	44.322	1A	1DS_1898192		TRIAE_CS42_1DS_TGACv1_080416_AA0247560.1	pSNP
AX-111474907	44.322	1A	1AS_3310491		TRIAE_CS42_1AS_TGACv1_019220_AA0063320.1	pSNP
AX-111475421	44.322	1A	1AS_3310491		TRIAE_CS42_1AS_TGACv1_019220_AA0063320.1	pSNP
AX-111637297	44.322	1A	1AS_1965382			iSNP
AX-108747049	44.609	1A	1AS_3259625		TRIAE_CS42_1AS_TGACv1_019003_AA0057670.1	pSNP
AX-108928619	44.609	1A	1AS_3315024		TRIAE_CS42_1AS_TGACv1_019076_AA0059880.2	pSNP
AX-111626376	44.609	1A	1AS_3300324			iSNP
AX-109397461	44.628	1A	1AS_3259625	TRIAE_CS42_1AS_TGACv1_019003_AA0057670.1	TRIAE_CS42_1AS_TGACv1_019003_AA0057670.1	cSNP
AX-108739338	44.725	1A	1AS_674021			iSNP
AX-109036784	44.725	1A	1AS_3308820			iSNP
AX-109052178	44.725	1A	1AS_3286916			iSNP
AX-109064982	44.725	1A	1AS_3263827			iSNP
AX-109086889	44.725	1A	3B_10755616			iSNP
AX-109297692	44.725	1A	1AS_3291729			iSNP
AX-109337551	44.725	1A	1AS_2165654			iSNP
AX-109865808	44.725	1A	1AS_3257252			iSNP
AX-109971643	44.725	1A	1AS_3308820			iSNP
AX-110033054	44.725	1A	1AS_3260791			iSNP
AX-110085424	44.725	1A	1AS_3296418			iSNP
AX-110446561	44.725	1A	1AS_3315024		TRIAE_CS42_1AS_TGACv1_019076_AA0059880.2	pSNP
AX-110672279	44.725	1A	1AS_3314325			iSNP
AX-110953997	44.725	1A	1AS_3296418			iSNP
AX-111017764	44.725	1A	1AS_3267405			iSNP
AX-111103176	44.725	1A	1AS_878538			iSNP
AX-111149647	44.725	1A	1AS_3280523			iSNP
AX-111496315	44.725	1A	1AS_3296418			iSNP
AX-111519584	44.725	1A	1AS_1392383			iSNP
AX-111591784	44.725	1A	1AS_3250747			iSNP
AX-111614905	44.725	1A	1AS_3262679			iSNP
AX-111664371	44.725	1A	1AS_1392383			iSNP
AX-111703433	44.725	1A	1AS_3298138		TRIAE_CS42_1AS_TGACv1_019860_AA0072280.1	pSNP
AX-110592527	46.455	1A	1AS_3294685		TRIAE_CS42_1AS_TGACv1_019041_AA0058700.1	pSNP
AX-109873266	47.222	1A	1AS_3312683		TRIAE_CS42_1AS_TGACv1_019041_AA0058770.1	pSNP
AX-89407180	47.382	1A	1AS_3284638			iSNP
AX-89726685	47.382	1A	2AL_5773761			iSNP
AX-108770405	47.412	1A	1AS_3294685		TRIAE_CS42_1AS_TGACv1_019041_AA0058700.1	pSNP
AX-108866416	47.412	1A	1AS_3294685		TRIAE_CS42_1AS_TGACv1_019041_AA0058700.1	pSNP
AX-110045441	47.412	1A	1AS_3306555		TRIAE_CS42_1AS_TGACv1_019041_AA0058710.2	pSNP
AX-110622500	47.412	1A	1DS_1884487		TRIAE_CS42_1DS_TGACv1_080107_AA0239360.1	pSNP
AX-110644168	47.412	1A	1AS_3306555	TRIAE_CS42_1AS_TGACv1_019041_AA0058710.2	TRIAE_CS42_1AS_TGACv1_019041_AA0058710.2	cSNP
AX-111187068	47.412	1A	1DS_1884487		TRIAE_CS42_1DS_TGACv1_080107_AA0239360.1	pSNP
AX-89750504	47.412	1A	1AS_3306555	TRIAE_CS42_1AS_TGACv1_019041_AA0058710.2	TRIAE_CS42_1AS_TGACv1_019041_AA0058710.2	cSNP
AX-108845865	47.847	1A	1AS_3312683		TRIAE_CS42_1AS_TGACv1_019041_AA0058770.1	pSNP
AX-108762435	49.588	1A	1AS_3313781		TRIAE_CS42_1AS_TGACv1_019165_AA0061970.1	pSNP
AX-108863112	49.588	1A	1AS_3313781		TRIAE_CS42_1AS_TGACv1_019165_AA0061970.1	pSNP
AX-109270373	49.588	1A	1AS_3313781		TRIAE_CS42_1AS_TGACv1_019165_AA0061970.1	pSNP
AX-109891038	49.588	1A	1AS_3313781		TRIAE_CS42_1AS_TGACv1_019165_AA0061970.1	pSNP
AX-109918066	49.588	1A	1AS_3313781		TRIAE_CS42_1AS_TGACv1_019165_AA0061970.1	pSNP
AX-109999733	49.588	1A	1AS_3313781		TRIAE_CS42_1AS_TGACv1_019165_AA0061970.1	pSNP
AX-111512097	49.588	1A	1AS_3313781		TRIAE_CS42_1AS_TGACv1_019165_AA0061970.1	pSNP
AX-111550960	49.588	1A	1AS_3313781		TRIAE_CS42_1AS_TGACv1_019165_AA0061970.1	pSNP
AX-89396815	49.588	1A	1AS_3313781		TRIAE_CS42_1AS_TGACv1_019165_AA0061970.1	pSNP
AX-89587080	49.588	1A	1AS_3313781		TRIAE_CS42_1AS_TGACv1_019165_AA0061970.1	pSNP
AX-89623921	49.588	1A	1AS_3313781		TRIAE_CS42_1AS_TGACv1_019165_AA0061970.1	pSNP
AX-109329490	49.727	1A	1AS_3313781		TRIAE_CS42_1AS_TGACv1_019165_AA0061970.1	pSNP
AX-109377169	50.615	1A	1AS_3291529	TRIAE_CS42_1AS_TGACv1_020490_AA0077760.1	TRIAE_CS42_1AS_TGACv1_020490_AA0077760.1	cSNP
AX-109890449	50.615	1A	1AS_3275314			iSNP
AX-109896396	50.615	1A	1AS_3149210			iSNP
AX-109958790	50.615	1A	1AS_3275314			iSNP
AX-111761994	50.615	1A	1AS_3149210			iSNP
AX-111833927	50.615	1A	1AS_3283733			iSNP
AX-89481974	50.615	1A	1AS_3314366	TRIAE_CS42_1AS_TGACv1_020339_AA0076780.2	TRIAE_CS42_1AS_TGACv1_020339_AA0076780.2	cSNP
AX-111614677	50.89	1A	1AS_3275086			iSNP
AX-108791154	51.019	1A	4DS_2310365			iSNP
AX-109349714	51.019	1A	1AS_3274004			iSNP
AX-109578221	51.019	1A	1AS_1948281			iSNP
AX-110004813	51.019	1A	1AS_3306200			iSNP
AX-110436870	51.019	1A	1AS_3288392		TRIAE_CS42_1AS_TGACv1_019145_AA0061620.1	pSNP
AX-110947733	51.019	1A	1AS_3263197		TRIAE_CS42_1AS_TGACv1_019252_AA0063980.1	pSNP
AX-111001034	51.019	1A	1AS_3274004			iSNP
AX-111670056	51.019	1A	1AS_3277658			iSNP
AX-111564228	51.557	1A	1AS_1197725			iSNP
AX-89431833	51.557	1A	1AS_3259965			iSNP
AX-94926933	51.557	1A	1AS_1197725	TRIAE_CS42_1AS_TGACv1_019059_AA0059300.1	TRIAE_CS42_1AS_TGACv1_019059_AA0059300.1	cSNP
AX-109272204	52.392	1A	1AS_2728279			iSNP
AX-111478686	52.986	1A	1AS_3289171		TRIAE_CS42_1AS_TGACv1_020213_AA0075700.1	pSNP
AX-108975304	55.687	1A	1AS_1590318			iSNP
AX-109056300	55.687	1A	1AS_3308052			iSNP
AX-109575872	55.687	1A	1AS_3253917		TRIAE_CS42_1AS_TGACv1_019688_AA0069970.1	pSNP
AX-109585803	55.687	1A	1AS_3310942			iSNP
AX-109647885	55.687	1A	1AS_3272437			iSNP
AX-109829600	55.687	1A	1AS_3253917		TRIAE_CS42_1AS_TGACv1_019688_AA0069970.1	pSNP
AX-109868799	55.687	1A	1AS_3310942			iSNP
AX-110369370	55.687	1A	1AS_3250412			iSNP
AX-110387831	55.687	1A	1AS_3250412			iSNP
AX-110393478	55.687	1A	1AS_3253917		TRIAE_CS42_1AS_TGACv1_019688_AA0069970.1	pSNP
AX-110478661	55.687	1A	1AS_3253917		TRIAE_CS42_1AS_TGACv1_019688_AA0069970.1	pSNP
AX-110481773	55.687	1A	1AS_3316844			iSNP
AX-110597220	55.687	1A	1AS_3253917		TRIAE_CS42_1AS_TGACv1_019688_AA0069970.1	pSNP
AX-111040603	55.687	1A	1AS_3253917		TRIAE_CS42_1AS_TGACv1_019688_AA0069970.1	pSNP
AX-111055219	55.687	1A	1AS_3253917		TRIAE_CS42_1AS_TGACv1_019688_AA0069970.1	pSNP
AX-111067509	55.687	1A	1AS_3253917		TRIAE_CS42_1AS_TGACv1_019688_AA0069970.1	pSNP
AX-111484005	55.687	1A	1AS_3253917		TRIAE_CS42_1AS_TGACv1_019688_AA0069970.1	pSNP
AX-111630751	55.687	1A	1AS_3308052			iSNP
AX-94766454	55.687	1A	1DS_600952		TRIAE_CS42_1DS_TGACv1_080609_AA0250930.2	pSNP
AX-95254669	55.687	1A	1DS_600952		TRIAE_CS42_1DS_TGACv1_080609_AA0250930.2	pSNP
AX-94936744	56.152	1A	1AS_3311206	TRIAE_CS42_1AS_TGACv1_019292_AA0064460.2	TRIAE_CS42_1AS_TGACv1_019292_AA0064460.2	cSNP
AX-108746055	56.295	1A	1AS_3270103			iSNP
AX-108772707	56.295	1A	1AS_3251536			iSNP
AX-108807111	56.295	1A	1AS_3306388			iSNP
AX-108849469	56.295	1A	1AS_3316737			iSNP
AX-108992275	56.295	1A	1AS_3300029	TRIAE_CS42_1AS_TGACv1_020315_AA0076570.1	TRIAE_CS42_1AS_TGACv1_020315_AA0076570.1	cSNP
AX-109283151	56.295	1A	7AL_4362942			iSNP
AX-109286208	56.295	1A	1AS_2473618			iSNP
AX-109289928	56.295	1A	1AS_3258083			iSNP
AX-109295228	56.295	1A	1AS_3250541			iSNP
AX-109310335	56.295	1A	1AS_3300903			iSNP
AX-109320775	56.295	1A	1AS_3287751			iSNP
AX-109329306	56.295	1A	1AS_3311206		TRIAE_CS42_1AS_TGACv1_019292_AA0064460.2	pSNP
AX-109339577	56.295	1A	1AS_3316737			iSNP
AX-109350613	56.295	1A	1AS_3311206		TRIAE_CS42_1AS_TGACv1_019292_AA0064460.2	pSNP
AX-109420609	56.295	1A	1AS_3288591			iSNP
AX-109458470	56.295	1A	1AS_3316737			iSNP
AX-109562783	56.295	1A	1AS_3309328			iSNP
AX-109820573	56.295	1A	1AS_3279587			iSNP
AX-109843965	56.295	1A	1AS_3279587			iSNP
AX-110039137	56.295	1A	1AS_3265159			iSNP
AX-110065507	56.295	1A	1AS_3311206		TRIAE_CS42_1AS_TGACv1_019292_AA0064460.2	pSNP
AX-110180733	56.295	1A	1AS_3251536			iSNP
AX-110366844	56.295	1A	1AS_3309328			iSNP
AX-110418056	56.295	1A	1AS_3311206		TRIAE_CS42_1AS_TGACv1_019292_AA0064460.2	pSNP
AX-110438788	56.295	1A	1AS_2473618			iSNP
AX-110518900	56.295	1A	1AS_3287714			iSNP
AX-110574960	56.295	1A	1AS_3304721			iSNP
AX-110620762	56.295	1A	1AS_3300029		TRIAE_CS42_1AS_TGACv1_020315_AA0076570.1	pSNP
AX-110652220	56.295	1A	1AS_3300029		TRIAE_CS42_1AS_TGACv1_020315_AA0076570.1	pSNP
AX-110713106	56.295	1A	1AS_3278708			iSNP
AX-110713530	56.295	1A	1AS_3294473	TRIAE_CS42_1AS_TGACv1_019122_AA0060980.1	TRIAE_CS42_1AS_TGACv1_019122_AA0060980.1	cSNP
AX-110907226	56.295	1A	1AS_3258083			iSNP
AX-111019464	56.295	1A	1AS_3311235		TRIAE_CS42_1AS_TGACv1_019300_AA0064540.1	pSNP
AX-111284993	56.295	1A	1AS_3315492		TRIAE_CS42_1AS_TGACv1_019741_AA0070890.1	pSNP
AX-111532236	56.295	1A	1AS_3294473		TRIAE_CS42_1AS_TGACv1_019122_AA0060980.1	pSNP
AX-111545187	56.295	1A	1AS_3316737			iSNP
AX-111715768	56.295	1A	1AS_3309328			iSNP
AX-111747000	56.295	1A	1AS_3287714			iSNP
AX-94420564	56.295	1A	1AS_3316737			iSNP
AX-94733792	56.295	1A	6AS_4377808			iSNP
AX-95187202	56.295	1A	1AS_3264692	TRIAE_CS42_1AS_TGACv1_021199_AA0081290.2	TRIAE_CS42_1AS_TGACv1_021199_AA0081290.2	cSNP
AX-95251519	56.295	1A	1DS_1912707	TRIAE_CS42_1DS_TGACv1_080194_AA0242770.1	TRIAE_CS42_1DS_TGACv1_080194_AA0242770.1	cSNP
AX-95657998	56.295	1A	1AS_3311206		TRIAE_CS42_1AS_TGACv1_019292_AA0064460.2	pSNP
AX-111596418	56.772	1A	1AS_3251536			iSNP
AX-109295167	57.14	1A	1AS_3310348		TRIAE_CS42_1AS_TGACv1_020818_AA0079970.1	pSNP
AX-110475080	61.908	1A	2AL_6376794			iSNP
AX-110992290	61.975	1A	1AS_2755560			iSNP
AX-108751365	62.148	1A	1AS_3026102			iSNP
AX-108774288	62.148	1A	1AS_3294617			iSNP
AX-108807933	62.148	1A	1AS_3306268			iSNP
AX-108816088	62.148	1A	1AS_3260226		TRIAE_CS42_1AS_TGACv1_019081_AA0060190.3	pSNP
AX-108831170	62.148	1A	1AS_3306268			iSNP
AX-108864228	62.148	1A	1AS_3297860			iSNP
AX-108973546	62.148	1A	1AS_3288599			iSNP
AX-109280799	62.148	1A	1AS_554602			iSNP
AX-109311143	62.148	1A	1AS_3294617			iSNP
AX-109322726	62.148	1A	1AS_3294617			iSNP
AX-109340963	62.148	1A	1AS_3316854			iSNP
AX-109344842	62.148	1A	5AS_1551021			iSNP
AX-109351557	62.148	1A	1AS_2533215			iSNP
AX-109364118	62.148	1A	1AS_3300062		TRIAE_CS42_1AS_TGACv1_019616_AA0068980.1	pSNP
AX-109440695	62.148	1A	1AS_3301476			iSNP
AX-109492724	62.148	1A	1AS_3265610			iSNP
AX-109822547	62.148	1A	1AS_3316592			iSNP
AX-109825925	62.148	1A	1AS_554602			iSNP
AX-109885116	62.148	1A	1AS_3294617			iSNP
AX-109890371	62.148	1A	1AS_3300062		TRIAE_CS42_1AS_TGACv1_019616_AA0068980.1	pSNP
AX-109908711	62.148	1A	1AS_3237665			iSNP
AX-109928881	62.148	1A	1AS_3316592			iSNP
AX-109960241	62.148	1A	1AS_788049			iSNP
AX-109967282	62.148	1A	1AS_3300062		TRIAE_CS42_1AS_TGACv1_019616_AA0068980.1	pSNP
AX-109984881	62.148	1A	1AS_3316854			iSNP
AX-110020519	62.148	1A	1AS_3303269			iSNP
AX-110063701	62.148	1A	4AL_7169813		TRIAE_CS42_4AL_TGACv1_291661_AA0995840.1	pSNP
AX-110067222	62.148	1A	1AS_3316854			iSNP
AX-110383025	62.148	1A	1AS_584395			iSNP
AX-110393703	62.148	1A	1AS_3265523		TRIAE_CS42_1AS_TGACv1_019485_AA0067210.1	pSNP
AX-110471050	62.148	1A	1AS_2897883			iSNP
AX-110476767	62.148	1A	1AS_1585284			iSNP
AX-110488146	62.148	1A	1AS_1467635			iSNP
AX-110497150	62.148	1A	1AS_3294617			iSNP
AX-110524729	62.148	1A	1AS_371115			iSNP
AX-110575261	62.148	1A	1AS_3313562	TRIAE_CS42_1AS_TGACv1_019485_AA0067220.6	TRIAE_CS42_1AS_TGACv1_019485_AA0067220.6	cSNP
AX-110689497	62.148	1A	1AS_3301476			iSNP
AX-110717021	62.148	1A	1AS_3237665			iSNP
AX-110917923	62.148	1A	1AS_3306268			iSNP
AX-110949693	62.148	1A	1AS_3300062		TRIAE_CS42_1AS_TGACv1_019616_AA0068980.1	pSNP
AX-110975048	62.148	1A	1AS_3300062		TRIAE_CS42_1AS_TGACv1_019616_AA0068980.1	pSNP
AX-111077807	62.148	1A	1AS_3316592			iSNP
AX-111105797	62.148	1A	1AS_3300062		TRIAE_CS42_1AS_TGACv1_019616_AA0068980.1	pSNP
AX-111281491	62.148	1A	1AS_3259156			iSNP
AX-111513642	62.148	1A	1AS_3316592			iSNP
AX-111564296	62.148	1A	1AS_1585284			iSNP
AX-111655280	62.148	1A	1AS_3294617			iSNP
AX-86163305	62.148	1A	1AS_3300062		TRIAE_CS42_1AS_TGACv1_019616_AA0068980.1	pSNP
AX-86172690	62.148	1A	1AS_3313562	TRIAE_CS42_1AS_TGACv1_019485_AA0067220.6	TRIAE_CS42_1AS_TGACv1_019485_AA0067220.6	cSNP
AX-86180033	62.148	1A	1AS_3313562	TRIAE_CS42_1AS_TGACv1_019485_AA0067220.6	TRIAE_CS42_1AS_TGACv1_019485_AA0067220.6	cSNP
AX-89321650	62.148	1A	1AS_3294617			iSNP
AX-89340634	62.148	1A	1AS_3271989		TRIAE_CS42_1AS_TGACv1_019557_AA0068230.1	pSNP
AX-89670294	62.148	1A	1AS_3267214			iSNP
AX-94427398	62.148	1A	1AS_3308644		TRIAE_CS42_1AS_TGACv1_020557_AA0078410.1	pSNP
AX-94546172	62.148	1A	1AS_3308644		TRIAE_CS42_1AS_TGACv1_020557_AA0078410.1	pSNP
AX-94643850	62.148	1A	3AS_3440854			iSNP
AX-94722523	62.148	1A	1AS_3310783			iSNP
AX-94908969	62.148	1A	1AS_3313562	TRIAE_CS42_1AS_TGACv1_019485_AA0067220.6	TRIAE_CS42_1AS_TGACv1_019485_AA0067220.6	cSNP
AX-94978091	62.148	1A	1AS_3313562	TRIAE_CS42_1AS_TGACv1_019485_AA0067220.6	TRIAE_CS42_1AS_TGACv1_019485_AA0067220.6	cSNP
AX-95163118	62.148	1A	1AS_3310783			iSNP
AX-95230513	62.148	1A	1AS_3310783			iSNP
AX-95242015	62.148	1A	1BS_3474683	TRIAE_CS42_1BS_TGACv1_050006_AA0165750.1	TRIAE_CS42_1BS_TGACv1_050006_AA0165750.1	cSNP
AX-95632626	62.148	1A	1AS_3313562	TRIAE_CS42_1AS_TGACv1_019485_AA0067220.6	TRIAE_CS42_1AS_TGACv1_019485_AA0067220.6	cSNP
AX-110383082	62.402	1A	1AS_3311872			iSNP
AX-108841908	62.648	1A	1AS_3280302			iSNP
AX-108973434	62.648	1A	1AS_3255419			iSNP
AX-108977406	62.648	1A	1AS_3255419			iSNP
AX-109320042	62.648	1A	1AS_3273005			iSNP
AX-109387028	62.648	1A	1AS_3277705			iSNP
AX-109516018	62.648	1A	1AS_2334251			iSNP
AX-109527807	62.648	1A	1AS_3265523		TRIAE_CS42_1AS_TGACv1_019485_AA0067210.1	pSNP
AX-109867753	62.648	1A	1AS_314785			iSNP
AX-109912673	62.648	1A	1AS_3273005			iSNP
AX-109932042	62.648	1A	1AS_3280302			iSNP
AX-109956123	62.648	1A	1AS_3255419			iSNP
AX-110400275	62.648	1A	1AS_3308958		TRIAE_CS42_1AS_TGACv1_020205_AA0075610.1	pSNP
AX-110464974	62.648	1A	1AS_3255419			iSNP
AX-110496539	62.648	1A	1AS_3265523	TRIAE_CS42_1AS_TGACv1_019485_AA0067210.1	TRIAE_CS42_1AS_TGACv1_019485_AA0067210.1	cSNP
AX-110711802	62.648	1A	1AS_3273005			iSNP
AX-110934180	62.648	1A	1AS_3280302			iSNP
AX-110959057	62.648	1A	1AS_3255419			iSNP
AX-111022523	62.648	1A	1AS_3255419			iSNP
AX-111065260	62.648	1A	1AS_3265523	TRIAE_CS42_1AS_TGACv1_019485_AA0067210.1	TRIAE_CS42_1AS_TGACv1_019485_AA0067210.1	cSNP
AX-111176089	62.648	1A	1AS_3265523		TRIAE_CS42_1AS_TGACv1_019485_AA0067210.1	pSNP
AX-111221128	62.648	1A	1AS_3280302			iSNP
AX-111252152	62.648	1A	1AS_3280302			iSNP
AX-111463772	62.648	1A	1AS_1139551			iSNP
AX-111474464	62.648	1A	1AS_3285683			iSNP
AX-111484141	62.648	1A	1AS_1090116			iSNP
AX-111690691	62.648	1A	1AS_3265523		TRIAE_CS42_1AS_TGACv1_019485_AA0067210.1	pSNP
AX-111761396	62.648	1A	1AS_3255419			iSNP
AX-112286707	62.648	1A	1AS_1511312	TRIAE_CS42_1AS_TGACv1_020205_AA0075610.1	TRIAE_CS42_1AS_TGACv1_020205_AA0075610.1	cSNP
AX-86180208	62.648	1A	1AS_3308958		TRIAE_CS42_1AS_TGACv1_020205_AA0075610.1	pSNP
AX-86184354	62.648	1A	1AS_931880			iSNP
AX-95172478	62.648	1A	1AS_3308958		TRIAE_CS42_1AS_TGACv1_020205_AA0075610.1	pSNP
AX-112289473	63.242	1A	1DS_1892139	TRIAE_CS42_1DS_TGACv1_081371_AA0260310.1	TRIAE_CS42_1DS_TGACv1_081371_AA0260310.1	cSNP
AX-112288837	63.487	1A	1BS_3472667	TRIAE_CS42_1BS_TGACv1_049613_AA0158110.2	TRIAE_CS42_1BS_TGACv1_049613_AA0158110.2	cSNP
Xwmc278	63.898	1A	1AL_3891555
AX-110580138	64.62	1A	1AS_3308645		TRIAE_CS42_1AS_TGACv1_020557_AA0078390.1	pSNP
AX-111672231	65.572	1A	1AS_3273164			iSNP
Xwmc469	66.724	1A	1AL_3902307
Xgwm164	69.285	1A
wPt-6046	70.088	1A	5AL_2801994
AX-109954487	70.707	1A	1AS_3276071			iSNP
AX-108903063	71.263	1A	1AS_3312843			iSNP
AX-109505115	71.263	1A	1AS_414922			iSNP
AX-109955303	71.263	1A	1AS_3313484			iSNP
AX-109993982	71.263	1A	1AS_3313484			iSNP
AX-110127942	71.263	1A	1AS_588549			iSNP
AX-110535039	71.263	1A	1AS_588549			iSNP
AX-110558412	71.263	1A	1AS_1089237			iSNP
AX-110997324	71.263	1A	1AS_3275394			iSNP
AX-111038302	71.263	1A	1AS_832142			iSNP
AX-111215536	71.263	1A	1AS_441682			iSNP
AX-89504717	71.263	1A	1AS_1982874			iSNP
AX-111057357	71.508	1A	1AS_3269187			iSNP
AX-111584665	71.716	1A	1AS_3275314			iSNP
AX-108783332	72.888	1A	1AS_2459943			iSNP
AX-108830921	72.888	1A	1AS_3280110			iSNP
AX-108954169	72.888	1A	1AS_3304165		TRIAE_CS42_1AS_TGACv1_019047_AA0058920.5	pSNP
AX-108988313	72.888	1A	1AS_3275964		TRIAE_CS42_1AS_TGACv1_019184_AA0062510.2	pSNP
AX-109367744	72.888	1A	1AS_3304165		TRIAE_CS42_1AS_TGACv1_019047_AA0058920.5	pSNP
AX-109382387	72.888	1A	1AS_3283686		TRIAE_CS42_1AS_TGACv1_019062_AA0059450.1	pSNP
AX-109409394	72.888	1A	1AS_3312404		TRIAE_CS42_1AS_TGACv1_019062_AA0059450.1	pSNP
AX-109633633	72.888	1A	1AS_3262790			iSNP
AX-109857531	72.888	1A	1AS_3275764			iSNP
AX-109874864	72.888	1A	1AS_3281676		TRIAE_CS42_1AS_TGACv1_019047_AA0058920.5	pSNP
AX-109940368	72.888	1A	1AS_3264927			iSNP
AX-109959060	72.888	1A	1AS_3257001			iSNP
AX-109998207	72.888	1A	1AS_2401571			iSNP
AX-110006847	72.888	1A	1AS_3275764			iSNP
AX-110026371	72.888	1A	1AS_3267398			iSNP
AX-110083752	72.888	1A	1AS_3263237		TRIAE_CS42_1AS_TGACv1_019185_AA0062560.1	pSNP
AX-110409225	72.888	1A	1AS_3276138			iSNP
AX-110452614	72.888	1A	1AS_3313766			iSNP
AX-110471342	72.888	1A	1AS_1420397			iSNP
AX-110508193	72.888	1A	1AS_3277953			iSNP
AX-110527733	72.888	1A	1AS_3252842			iSNP
AX-110553465	72.888	1A	1AS_2028762			iSNP
AX-110574128	72.888	1A	1AS_710666			iSNP
AX-110697408	72.888	1A	1AS_1041524			iSNP
AX-110933811	72.888	1A	1AS_710666			iSNP
AX-111056619	72.888	1A	1AS_3270143			iSNP
AX-111216109	72.888	1A	1AS_3286957			iSNP
AX-111233872	72.888	1A	1AS_3312404	TRIAE_CS42_1AS_TGACv1_019062_AA0059450.1	TRIAE_CS42_1AS_TGACv1_019062_AA0059450.1	cSNP
AX-111274325	72.888	1A	1AS_3315925			iSNP
AX-111460918	72.888	1A	1AS_1420397			iSNP
AX-111520349	72.888	1A	1AS_3304165		TRIAE_CS42_1AS_TGACv1_019047_AA0058920.5	pSNP
AX-111548481	72.888	1A	1AS_3285884		TRIAE_CS42_1AS_TGACv1_020185_AA0075430.8	pSNP
AX-111624170	72.888	1A	1AS_3286173			iSNP
AX-111667041	72.888	1A	1AS_1998393			iSNP
AX-111672799	72.888	1A	1AS_3307679			iSNP
AX-111692232	72.888	1A	1AS_3315405			iSNP
AX-94643380	72.888	1A	1AS_1458423			iSNP
AX-109273543	74.286	1A	1AS_938740			iSNP
AX-109487098	74.286	1A	1AS_3268712			iSNP
AX-109959561	74.286	1A	1AS_3281075		TRIAE_CS42_1AS_TGACv1_019151_AA0061680.1	pSNP
AX-89530267	74.286	1A	1AS_3283207			iSNP
AX-94460833	74.286	1A	1AS_3302999			iSNP
AX-109955335	74.394	1A	1AS_3281105			iSNP
AX-110504930	74.394	1A	1AS_2804511			iSNP
AX-109351891	75.247	1A	1AS_3261446			iSNP
AX-110392127	75.55	1A	1AS_3309353			iSNP
AX-111522145	75.942	1A	1AS_3295019			iSNP
AX-108726064	76.444	1A	1AL_3976546			iSNP
AX-108726767	76.444	1A	1AS_1240392			iSNP
AX-108727771	76.444	1A	1AS_3289765			iSNP
AX-108727808	76.444	1A	1AS_3269788		TRIAE_CS42_1AS_TGACv1_021179_AA0081250.1	pSNP
AX-108728119	76.444	1A	1AL_3930932			iSNP
AX-108728133	76.444	1A	1AS_3293819			iSNP
AX-108729413	76.444	1A	1AL_3918491			iSNP
AX-108729517	76.444	1A	1AS_3292512			iSNP
AX-108729858	76.444	1A	1AL_3937069			iSNP
AX-108729960	76.444	1A	1AS_1782206			iSNP
AX-108731483	76.444	1A	1AS_3314298			iSNP
AX-108731687	76.444	1A	1AS_3271262			iSNP
AX-108731951	76.444	1A	1AL_3968652			iSNP
AX-108732062	76.444	1A	1AS_3257162			iSNP
AX-108732244	76.444	1A	1AL_3888720			iSNP
AX-108734129	76.444	1A	1AS_3314590		TRIAE_CS42_1AS_TGACv1_019973_AA0073360.1	pSNP
AX-108735277	76.444	1A	1AS_3304630			iSNP
AX-108735347	76.444	1A	1AS_3292714			iSNP
AX-108739032	76.444	1A	1AS_3299288		TRIAE_CS42_1AS_TGACv1_019287_AA0064380.3	pSNP
AX-108739541	76.444	1A	1AS_3304460			iSNP
AX-108740655	76.444	1A	1AL_3961951			iSNP
AX-108740747	76.444	1A	1AS_3316547			iSNP
AX-108742771	76.444	1A	1AL_3961590			iSNP
AX-108743343	76.444	1A	1AL_3657890			iSNP
AX-108744267	76.444	1A	1AS_3276512		TRIAE_CS42_1AS_TGACv1_019849_AA0072170.1	pSNP
AX-108744820	76.444	1A	1AL_3873934			iSNP
AX-108745854	76.444	1A	1AS_3269680			iSNP
AX-108747845	76.444	1A	1AL_3889579			iSNP
AX-108749697	76.444	1A	1AL_2275450			iSNP
AX-108749965	76.444	1A	1AS_3301298			iSNP
AX-108750341	76.444	1A	1AS_3315561			iSNP
AX-108751174	76.444	1A	1AL_3976599			iSNP
AX-108751859	76.444	1A	1AS_2408337			iSNP
AX-108753571	76.444	1A	1AL_3975239			iSNP
AX-108753948	76.444	1A	1AL_3876898			iSNP
AX-108754462	76.444	1A	1AL_3910510			iSNP
AX-108754837	76.444	1A	1AL_3871189			iSNP
AX-108755593	76.444	1A	1AL_3943176			iSNP
AX-108757985	76.444	1A	1AL_3954016			iSNP
AX-108759310	76.444	1A	1AL_3925769			iSNP
AX-108759978	76.444	1A	1AS_3284196		TRIAE_CS42_1AS_TGACv1_019410_AA0066280.1	pSNP
AX-108760149	76.444	1A	1AS_3269788		TRIAE_CS42_1AS_TGACv1_021179_AA0081250.1	pSNP
AX-108761163	76.444	1A	1AS_3276738			iSNP
AX-108761206	76.444	1A	1AL_3934487			iSNP
AX-108761573	76.444	1A	1AL_3959936			iSNP
AX-108762097	76.444	1A	1AL_3879002			iSNP
AX-108762420	76.444	1A	1AS_3302310			iSNP
AX-108763406	76.444	1A	1AS_3278057			iSNP
AX-108764946	76.444	1A	1AL_3941523			iSNP
AX-108765701	76.444	1A	1AS_3309827			iSNP
AX-108768150	76.444	1A	1AL_3923006			iSNP
AX-108768509	76.444	1A	1AL_3945340			iSNP
AX-108769652	76.444	1A	1AL_3944798			iSNP
AX-108771184	76.444	1A	1AS_3297629			iSNP
AX-108773096	76.444	1A	1AL_3657890			iSNP
AX-108774006	76.444	1A	1AL_3894992			iSNP
AX-108774480	76.444	1A	1AS_3250648			iSNP
AX-108774608	76.444	1A	1AS_3240297			iSNP
AX-108774898	76.444	1A	1AS_3302098		TRIAE_CS42_1AS_TGACv1_020694_AA0079310.1	pSNP
AX-108775187	76.444	1A	1AS_3267686			iSNP
AX-108775243	76.444	1A	1AL_3882683			iSNP
AX-108775719	76.444	1A	1AL_3872565			iSNP
AX-108778279	76.444	1A	1AS_3295291		TRIAE_CS42_1AS_TGACv1_019244_AA0063820.1	pSNP
AX-108779913	76.444	1A	1AL_3880601			iSNP
AX-108780153	76.444	1A	1AS_3292839			iSNP
AX-108780200	76.444	1A	1AS_3288622			iSNP
AX-108780640	76.444	1A	1AL_875531			iSNP
AX-108781072	76.444	1A	1AL_3870519			iSNP
AX-108782170	76.444	1A	1AS_3284403			iSNP
AX-108782177	76.444	1A	1AL_3946006			iSNP
AX-108782455	76.444	1A	1AS_3300725			iSNP
AX-108785160	76.444	1A	1AL_3968476			iSNP
AX-108785412	76.444	1A	1AL_3931738			iSNP
AX-108785528	76.444	1A	1AS_3274175			iSNP
AX-108785562	76.444	1A	1AL_3897960			iSNP
AX-108785941	76.444	1A	1AS_3294010		TRIAE_CS42_1AS_TGACv1_019650_AA0069580.1	pSNP
AX-108786983	76.444	1A	1AS_3256586		TRIAE_CS42_1AS_TGACv1_020365_AA0077030.2	pSNP
AX-108787373	76.444	1A	1AL_3935438			iSNP
AX-108787410	76.444	1A	1AS_3316547			iSNP
AX-108789008	76.444	1A	1AS_3264309			iSNP
AX-108789019	76.444	1A	1AS_3271583			iSNP
AX-108789891	76.444	1A	1AS_3315932			iSNP
AX-108790369	76.444	1A	1AS_3256637			iSNP
AX-108792087	76.444	1A	1AS_3280675			iSNP
AX-108792538	76.444	1A	1AS_3273063			iSNP
AX-108792896	76.444	1A	1AS_3289139			iSNP
AX-108796043	76.444	1A	1AS_3266269		TRIAE_CS42_1AS_TGACv1_019300_AA0064520.1	pSNP
AX-108796341	76.444	1A	1AS_3293171			iSNP
AX-108796755	76.444	1A	1AL_3898981			iSNP
AX-108797865	76.444	1A	1AL_3940089			iSNP
AX-108798096	76.444	1A	1DS_1912604			iSNP
AX-108798192	76.444	1A	1AL_3931705			iSNP
AX-108798636	76.444	1A	1AL_1879687			iSNP
AX-108799065	76.444	1A	1AS_3313035			iSNP
AX-108799318	76.444	1A	1AS_3251463			iSNP
AX-108799895	76.444	1A	1AL_3917023			iSNP
AX-108800597	76.444	1A	1AL_3910122			iSNP
AX-108800823	76.444	1A	1AS_1782206			iSNP
AX-108801159	76.444	1A	1AL_3903115			iSNP
AX-108801409	76.444	1A	1AS_3304447			iSNP
AX-108801860	76.444	1A	1AL_3903544			iSNP
AX-108802786	76.444	1A	1AL_3969003			iSNP
AX-108803239	76.444	1A	1AL_3978362			iSNP
AX-108803540	76.444	1A	1AL_3956035			iSNP
AX-108804171	76.444	1A	1AL_3899502			iSNP
AX-108805705	76.444	1A	1AL_3968476			iSNP
AX-108811100	76.444	1A	1AL_3897948			iSNP
AX-108812235	76.444	1A	1AS_3290360			iSNP
AX-108813075	76.444	1A	1AL_3910947			iSNP
AX-108813874	76.444	1A	1AS_1861864			iSNP
AX-108815573	76.444	1A	1AS_3302854			iSNP
AX-108815857	76.444	1A	1AL_3941646			iSNP
AX-108817684	76.444	1A	1AS_858047			iSNP
AX-108818491	76.444	1A	1AS_3259118			iSNP
AX-108818535	76.444	1A	1AS_3286276			iSNP
AX-108819439	76.444	1A	1AS_3278697			iSNP
AX-108820394	76.444	1A	1AL_3908707			iSNP
AX-108820671	76.444	1A	1AS_3294196		TRIAE_CS42_1AS_TGACv1_019934_AA0073050.1	pSNP
AX-108820788	76.444	1A	1AS_3291558			iSNP
AX-108821109	76.444	1A	1AL_3904491			iSNP
AX-108821343	76.444	1A	1AL_3971952	TRIAE_CS42_1AL_TGACv1_001021_AA0023600.1	TRIAE_CS42_1AL_TGACv1_001021_AA0023600.1	cSNP
AX-108821690	76.444	1A	1AS_3284463			iSNP
AX-108822016	76.444	1A	1AS_1703655			iSNP
AX-108822560	76.444	1A	1AS_3276312			iSNP
AX-108823858	76.444	1A	1AL_3895713			iSNP
AX-108824306	76.444	1A	1AS_3295537			iSNP
AX-108824490	76.444	1A	1AL_3978069			iSNP
AX-108825194	76.444	1A	1AL_3953826			iSNP
AX-108825557	76.444	1A	1AS_3165669			iSNP
AX-108827668	76.444	1A	1AL_3980544			iSNP
AX-108827732	76.444	1A	1AL_3875697			iSNP
AX-108829549	76.444	1A	1AS_3302409			iSNP
AX-108829694	76.444	1A	1AL_3979755			iSNP
AX-108831098	76.444	1A	1AL_3927352			iSNP
AX-108831238	76.444	1A	1AL_3922855			iSNP
AX-108831568	76.444	1A	1AL_863642			iSNP
AX-108834407	76.444	1A	1AS_3265825			iSNP
AX-108834478	76.444	1A	1AL_3977052			iSNP
AX-108835345	76.444	1A	1AL_3966896			iSNP
AX-108835436	76.444	1A	1AS_3265939			iSNP
AX-108836970	76.444	1A	1AL_3943610			iSNP
AX-108837104	76.444	1A	1AL_3955129			iSNP
AX-108837741	76.444	1A	1AS_3258271			iSNP
AX-108839912	76.444	1A	1AS_3295291		TRIAE_CS42_1AS_TGACv1_019244_AA0063820.1	pSNP
AX-108840922	76.444	1A	1AL_3914381			iSNP
AX-108841156	76.444	1A	1AL_3931126			iSNP
AX-108841618	76.444	1A	1AL_3961590			iSNP
AX-108842316	76.444	1A	1AL_3915213			iSNP
AX-108842979	76.444	1A	1AS_3277796			iSNP
AX-108845466	76.444	1A	1AS_3276705			iSNP
AX-108846281	76.444	1A	1AL_3980407			iSNP
AX-108849230	76.444	1A	1AS_3299069			iSNP
AX-108851054	76.444	1A	1AS_3253958			iSNP
AX-108851426	76.444	1A	1AS_1283149			iSNP
AX-108851566	76.444	1A	1AS_3268316			iSNP
AX-108852897	76.444	1A	1AS_1464921			iSNP
AX-108853502	76.444	1A	1AL_3846208			iSNP
AX-108855105	76.444	1A	1AL_3921661			iSNP
AX-108855445	76.444	1A	1AL_3840975			iSNP
AX-108858238	76.444	1A	1AS_3276878			iSNP
AX-108858461	76.444	1A	1AL_3913487			iSNP
AX-108858579	76.444	1A	1AL_3894314			iSNP
AX-108858826	76.444	1A	1AL_3978816			iSNP
AX-108859634	76.444	1A	1AS_3257730			iSNP
AX-108860650	76.444	1A	1AS_3269319			iSNP
AX-108860860	76.444	1A	1AL_3381392			iSNP
AX-108861525	76.444	1A	1AL_3882683			iSNP
AX-108862488	76.444	1A	1AS_2531869			iSNP
AX-108862861	76.444	1A	1AL_3979609			iSNP
AX-108863230	76.444	1A	1AL_3921628			iSNP
AX-108863414	76.444	1A	1AL_3976711			iSNP
AX-108863912	76.444	1A	1AS_3296375			iSNP
AX-108864820	76.444	1A	1AL_3000394			iSNP
AX-108865726	76.444	1A	1AL_3918876			iSNP
AX-108867008	76.444	1A	1AS_3296224			iSNP
AX-108867163	76.444	1A	1AL_3974985			iSNP
AX-108868887	76.444	1A	1AS_957157			iSNP
AX-108869367	76.444	1A	1AS_3276101			iSNP
AX-108869561	76.444	1A	1AL_3979289			iSNP
AX-108869890	76.444	1A	1AL_3959936			iSNP
AX-108871190	76.444	1A	1AS_3279218		TRIAE_CS42_1AS_TGACv1_020364_AA0076990.3	pSNP
AX-108871270	76.444	1A	1AS_243658			iSNP
AX-108872258	76.444	1A	1AS_3295424			iSNP
AX-108872970	76.444	1A	1AS_3261863			iSNP
AX-108873494	76.444	1A	1AL_3978156			iSNP
AX-108873881	76.444	1A	1AS_3313115			iSNP
AX-108874518	76.444	1A	1AS_3307426			iSNP
AX-108874669	76.444	1A	1AL_3910254			iSNP
AX-108875267	76.444	1A	1AS_3314557			iSNP
AX-108875994	76.444	1A	1AL_3929773			iSNP
AX-108876297	76.444	1A	1AL_3735108			iSNP
AX-108877769	76.444	1A	1AS_3316867			iSNP
AX-108880517	76.444	1A	1AS_3299613			iSNP
AX-108881012	76.444	1A	1AL_3885063			iSNP
AX-108881081	76.444	1A	1AL_3961458			iSNP
AX-108882813	76.444	1A	1AL_3978477			iSNP
AX-108882820	76.444	1A	1AL_3946472			iSNP
AX-108883992	76.444	1A	1AL_3945087			iSNP
AX-108884269	76.444	1A	1AL_3964258			iSNP
AX-108884468	76.444	1A	1AS_3294014			iSNP
AX-108884473	76.444	1A	1AL_3972187			iSNP
AX-108884962	76.444	1A	1AL_3873633			iSNP
AX-108885481	76.444	1A	1AS_3256590			iSNP
AX-108886351	76.444	1A	1AL_3901155			iSNP
AX-108889133	76.444	1A	1AS_3283142			iSNP
AX-108889503	76.444	1A	1AS_3271668			iSNP
AX-108889693	76.444	1A	1AS_3266134			iSNP
AX-108889807	76.444	1A	1AL_3932720			iSNP
AX-108890616	76.444	1A	1AL_3896306			iSNP
AX-108890642	76.444	1A	1AL_3881789			iSNP
AX-108892646	76.444	1A	1AL_3941066			iSNP
AX-108893489	76.444	1A	1AL_3972057			iSNP
AX-108893516	76.444	1A	1AS_3282279			iSNP
AX-108894116	76.444	1A	1AS_3263034			iSNP
AX-108895315	76.444	1A	1AS_3270273			iSNP
AX-108896470	76.444	1A	1AL_3024969			iSNP
AX-108896813	76.444	1A	1AL_3959949			iSNP
AX-108896870	76.444	1A	1AL_3893766			iSNP
AX-108898388	76.444	1A	1AS_1452855			iSNP
AX-108898579	76.444	1A	1AS_3286457			iSNP
AX-108899119	76.444	1A	1AS_3297622			iSNP
AX-108899464	76.444	1A	1AS_3309340			iSNP
AX-108900746	76.444	1A	1AL_3946414			iSNP
AX-108901229	76.444	1A	1AL_3923974			iSNP
AX-108902168	76.444	1A	1AS_3314602			iSNP
AX-108905663	76.444	1A	1AS_3300223			iSNP
AX-108906515	76.444	1A	1AS_3308942		TRIAE_CS42_1AS_TGACv1_020562_AA0078470.1	pSNP
AX-108907198	76.444	1A	1AS_3201714			iSNP
AX-108908719	76.444	1A	1AL_3927159			iSNP
AX-108909611	76.444	1A	1AL_3938713			iSNP
AX-108910024	76.444	1A	1AS_3312426			iSNP
AX-108911023	76.444	1A	1AS_3255104			iSNP
AX-108911844	76.444	1A	1AS_3286304			iSNP
AX-108913088	76.444	1A	1AS_3289887			iSNP
AX-108914060	76.444	1A	1AS_3277622			iSNP
AX-108916048	76.444	1A	1AS_3223356			iSNP
AX-108916271	76.444	1A	1AS_3291367			iSNP
AX-108916488	76.444	1A	1AL_3904018			iSNP
AX-108916508	76.444	1A	1AL_3926601			iSNP
AX-108918318	76.444	1A	1AS_3253609			iSNP
AX-108918751	76.444	1A	1DS_1891582			iSNP
AX-108919794	76.444	1A	1AS_3266000			iSNP
AX-108921039	76.444	1A	1AS_3307675			iSNP
AX-108922498	76.444	1A	1AL_3910947			iSNP
AX-108922862	76.444	1A	1AS_3259740			iSNP
AX-108923383	76.444	1A	2DL_1967160			iSNP
AX-108923404	76.444	1A	1AS_3306965			iSNP
AX-108924914	76.444	1A	1AL_1252769			iSNP
AX-108925157	76.444	1A	1AS_1289024			iSNP
AX-108926212	76.444	1A	1AS_3277584			iSNP
AX-108927078	76.444	1A	1AS_3261166			iSNP
AX-108927476	76.444	1A	1AL_3921489			iSNP
AX-108928759	76.444	1A	1AL_3942838			iSNP
AX-108929659	76.444	1A	1AL_3953854			iSNP
AX-108930142	76.444	1A	1AL_3936822			iSNP
AX-108930969	76.444	1A	1AL_3885963			iSNP
AX-108934472	76.444	1A	1AS_3252449			iSNP
AX-108935035	76.444	1A	1AL_3978810			iSNP
AX-108935731	76.444	1A	2DL_5089775		TRIAE_CS42_2DL_TGACv1_159127_AA0533020.1	pSNP
AX-108935910	76.444	1A	1AS_3250780			iSNP
AX-108936390	76.444	1A	1AL_3934962			iSNP
AX-108936456	76.444	1A	1AL_3930932			iSNP
AX-108937178	76.444	1A	1AL_3945903			iSNP
AX-108937338	76.444	1A	1AL_3928868			iSNP
AX-108937426	76.444	1A	1AL_3000394			iSNP
AX-108937711	76.444	1A	1AS_2430251			iSNP
AX-108939302	76.444	1A	1AL_3895479			iSNP
AX-108940062	76.444	1A	1AS_3317113			iSNP
AX-108940287	76.444	1A	1AS_3315034			iSNP
AX-108941653	76.444	1A	1AL_3943610	TRIAE_CS42_1AL_TGACv1_002459_AA0042150.1	TRIAE_CS42_1AL_TGACv1_002459_AA0042150.1	cSNP
AX-108942198	76.444	1A	1AL_3890701			iSNP
AX-108943152	76.444	1A	1AL_3881797			iSNP
AX-108943339	76.444	1A	1AL_3974487			iSNP
AX-108944322	76.444	1A	1AS_3312589			iSNP
AX-108945628	76.444	1A	1AL_3980541			iSNP
AX-108945937	76.444	1A	1AS_3294067			iSNP
AX-108946364	76.444	1A	1AL_3972253			iSNP
AX-108947000	76.444	1A	1AL_3872471			iSNP
AX-108947429	76.444	1A	1AS_3312245			iSNP
AX-108947440	76.444	1A	1AS_3274254			iSNP
AX-108947946	76.444	1A	1AL_3913677			iSNP
AX-108948852	76.444	1A	1AS_3293236			iSNP
AX-108948975	76.444	1A	1AL_3945457			iSNP
AX-108950008	76.444	1A	1AL_3914435			iSNP
AX-108951979	76.444	1A	1AL_3977150			iSNP
AX-108953083	76.444	1A	1AL_3928376			iSNP
AX-108953422	76.444	1A	1AS_3288990			iSNP
AX-108955228	76.444	1A	1AL_3876780			iSNP
AX-108955313	76.444	1A	1AL_3935254			iSNP
AX-108955982	76.444	1A	1AS_3258484			iSNP
AX-108956278	76.444	1A	1AS_3291141			iSNP
AX-108956292	76.444	1A	1AS_3298059			iSNP
AX-108956443	76.444	1A	1AS_3262571			iSNP
AX-108956572	76.444	1A	1AL_3904018			iSNP
AX-108957286	76.444	1A	1AS_3305873			iSNP
AX-108957903	76.444	1A	1AS_3250984			iSNP
AX-108959052	76.444	1A	1AS_2509598			iSNP
AX-108961587	76.444	1A	1AS_3313096			iSNP
AX-108962351	76.444	1A	1AL_3907311			iSNP
AX-108962514	76.444	1A	1AS_3259124		TRIAE_CS42_1AS_TGACv1_019669_AA0069740.1	pSNP
AX-108962907	76.444	1A	1AL_3929866			iSNP
AX-108963398	76.444	1A	1AS_3289757			iSNP
AX-108963449	76.444	1A	1AL_3880601			iSNP
AX-108963960	76.444	1A	1AS_982232			iSNP
AX-108964627	76.444	1A	1AS_3301509			iSNP
AX-108964866	76.444	1A	1AS_3307837			iSNP
AX-108967639	76.444	1A	1AS_3253585			iSNP
AX-108968004	76.444	1A	1AL_3919575			iSNP
AX-108968010	76.444	1A	1AS_3311862			iSNP
AX-108968486	76.444	1A	1AL_3910254			iSNP
AX-108969283	76.444	1A	1AS_3273177			iSNP
AX-108970079	76.444	1A	1AL_3936026			iSNP
AX-108970205	76.444	1A	1AS_3280475		TRIAE_CS42_1AS_TGACv1_020364_AA0076990.4	pSNP
AX-108970743	76.444	1A	1AS_3250006			iSNP
AX-108971527	76.444	1A	1AS_3298194			iSNP
AX-108973273	76.444	1A	1AS_3284463			iSNP
AX-108973947	76.444	1A	1AS_3295302		TRIAE_CS42_1AS_TGACv1_020417_AA0077430.1	pSNP
AX-108974862	76.444	1A	1AS_3300272			iSNP
AX-108974871	76.444	1A	1AS_3256586		TRIAE_CS42_1AS_TGACv1_020365_AA0077030.2	pSNP
AX-108974952	76.444	1A	1AS_2747811			iSNP
AX-108977046	76.444	1A	1AS_3284288			iSNP
AX-108977909	76.444	1A	1AS_3316345			iSNP
AX-108978947	76.444	1A	1AS_3312426			iSNP
AX-108980909	76.444	1A	1AS_3250340	TRIAE_CS42_1AS_TGACv1_019260_AA0064020.1	TRIAE_CS42_1AS_TGACv1_019260_AA0064020.1	cSNP
AX-108982477	76.444	1A	1AL_3959916			iSNP
AX-108983953	76.444	1A	1AL_3947392			iSNP
AX-108984000	76.444	1A	1AS_2212030			iSNP
AX-108984639	76.444	1A	1AS_3296042		TRIAE_CS42_1AS_TGACv1_019693_AA0070050.1	pSNP
AX-108984979	76.444	1A	1AL_3929574			iSNP
AX-108986511	76.444	1A	1AL_3877049			iSNP
AX-108987011	76.444	1A	1AS_3314970		TRIAE_CS42_1AS_TGACv1_021173_AA0081210.1	pSNP
AX-108989035	76.444	1A	1AL_3979159			iSNP
AX-108990252	76.444	1A	1AL_3952587			iSNP
AX-108990878	76.444	1A	1AL_3959936			iSNP
AX-108992685	76.444	1A	1AS_3306317		TRIAE_CS42_1AS_TGACv1_020836_AA0080120.1	pSNP
AX-108996983	76.444	1A	1AL_3928868			iSNP
AX-108998820	76.444	1A	1AL_3979159			iSNP
AX-108999030	76.444	1A	1AS_486612			iSNP
AX-108999820	76.444	1A	1AS_3282279			iSNP
AX-109002722	76.444	1A	1AS_3250340		TRIAE_CS42_1AS_TGACv1_019260_AA0064020.1	pSNP
AX-109003449	76.444	1A	1AL_3657890			iSNP
AX-109003917	76.444	1A	1AL_3949241			iSNP
AX-109005390	76.444	1A	1AL_3915626			iSNP
AX-109006984	76.444	1A	1AS_3272787			iSNP
AX-109007397	76.444	1A	1AL_3957191			iSNP
AX-109010345	76.444	1A	1AL_3959936			iSNP
AX-109011757	76.444	1A	1AS_3253596	TRIAE_CS42_1AS_TGACv1_018976_AA0057210.2	TRIAE_CS42_1AS_TGACv1_018976_AA0057210.2	cSNP
AX-109012066	76.444	1A	1AL_1879687			iSNP
AX-109012173	76.444	1A	1AL_3844256			iSNP
AX-109013059	76.444	1A	1DS_1906839	TRIAE_CS42_1DS_TGACv1_080781_AA0253680.1	TRIAE_CS42_1DS_TGACv1_080781_AA0253680.1	cSNP
AX-109013490	76.444	1A	1AL_1879687			iSNP
AX-109013945	76.444	1A	1AS_3299240		TRIAE_CS42_1AS_TGACv1_019299_AA0064510.3	pSNP
AX-109017373	76.444	1A	1AL_3977019	TRIAE_CS42_1AL_TGACv1_003923_AA0051950.2	TRIAE_CS42_1AL_TGACv1_003923_AA0051950.2	cSNP
AX-109027623	76.444	1A	1AL_3959916	TRIAE_CS42_1AL_TGACv1_000461_AA0012610.1	TRIAE_CS42_1AL_TGACv1_000461_AA0012610.1	cSNP
AX-109028676	76.444	1A	1AS_3271702			iSNP
AX-109030421	76.444	1A	1AL_3933581			iSNP
AX-109032427	76.444	1A	1AS_3314330			iSNP
AX-109033129	76.444	1A	1AS_3297629			iSNP
AX-109033648	76.444	1A	1AL_3952625			iSNP
AX-109034127	76.444	1A	1AS_3259567			iSNP
AX-109034284	76.444	1A	1AS_3232175			iSNP
AX-109034603	76.444	1A	1AS_3315002		TRIAE_CS42_1AS_TGACv1_021027_AA0080750.1	pSNP
AX-109035342	76.444	1A	1AS_3277674			iSNP
AX-109035697	76.444	1A	1AS_3278792			iSNP
AX-109035757	76.444	1A	1AL_3957133			iSNP
AX-109036583	76.444	1A	1AL_3891566			iSNP
AX-109036696	76.444	1A	1AL_3928901			iSNP
AX-109040288	76.444	1A	1AL_3938680			iSNP
AX-109041305	76.444	1A	1AS_3270047			iSNP
AX-109041384	76.444	1A	1AL_3876898			iSNP
AX-109041409	76.444	1A	1AL_3877066			iSNP
AX-109042758	76.444	1A	1AS_3294478			iSNP
AX-109042869	76.444	1A	1AL_3919575			iSNP
AX-109043096	76.444	1A	1AS_3253199			iSNP
AX-109043223	76.444	1A	5BS_1509746			iSNP
AX-109043603	76.444	1A	1AS_3295684			iSNP
AX-109043698	76.444	1A	1AS_3285309			iSNP
AX-109043719	76.444	1A	1AS_3286266			iSNP
AX-109043743	76.444	1A	1AS_3302111			iSNP
AX-109044271	76.444	1A	1AS_3285187			iSNP
AX-109044272	76.444	1A	1AL_3875203			iSNP
AX-109044285	76.444	1A	1AS_3290028			iSNP
AX-109044362	76.444	1A	1AS_3267112			iSNP
AX-109045568	76.444	1A	1AS_3269381		TRIAE_CS42_1AS_TGACv1_019145_AA0061580.1	pSNP
AX-109049906	76.444	1A	1AS_3306957			iSNP
AX-109052393	76.444	1A	1AS_3250090			iSNP
AX-109055808	76.444	1A	1AS_3269691			iSNP
AX-109056920	76.444	1A	1AL_3887396			iSNP
AX-109057721	76.444	1A	1AS_3250044			iSNP
AX-109058508	76.444	1A	1AS_3274251			iSNP
AX-109059081	76.444	1A	1AL_3874947			iSNP
AX-109059095	76.444	1A	1AS_3316549			iSNP
AX-109059296	76.444	1A	1AS_3311633		TRIAE_CS42_1AS_TGACv1_019215_AA0063260.3	pSNP
AX-109059530	76.444	1A	1AL_3904693			iSNP
AX-109060519	76.444	1A	1AL_3880646			iSNP
AX-109060850	76.444	1A	1AS_3227235			iSNP
AX-109060964	76.444	1A	1AS_3316402			iSNP
AX-109061518	76.444	1A	1AS_3315365			iSNP
AX-109061577	76.444	1A	1AS_3257756			iSNP
AX-109061662	76.444	1A	1AS_3284163			iSNP
AX-109062007	76.444	1A	1AS_3267950			iSNP
AX-109062333	76.444	1A	1AS_3305351			iSNP
AX-109062434	76.444	1A	1AL_3973301			iSNP
AX-109063186	76.444	1A	1AL_3871246			iSNP
AX-109063263	76.444	1A	1AS_2408337			iSNP
AX-109063407	76.444	1A	1AL_3900445			iSNP
AX-109072042	76.444	1A	1AS_660865			iSNP
AX-109073540	76.444	1A	1AL_3896393			iSNP
AX-109074070	76.444	1A	1AS_3316522			iSNP
AX-109074332	76.444	1A	1AL_3875958			iSNP
AX-109075453	76.444	1A	1AS_3281056			iSNP
AX-109075691	76.444	1A	1AS_3263329			iSNP
AX-109076821	76.444	1A	1AS_3313241			iSNP
AX-109077168	76.444	1A	1AS_3315877			iSNP
AX-109077709	76.444	1A	1AS_1969223			iSNP
AX-109077876	76.444	1A	1AL_3940129			iSNP
AX-109078622	76.444	1A	1AL_3945125			iSNP
AX-109079155	76.444	1A	1AS_3307967		TRIAE_CS42_1AS_TGACv1_019394_AA0066090.1	pSNP
AX-109079516	76.444	1A	1AS_3302166			iSNP
AX-109081156	76.444	1A	1AL_3959044			iSNP
AX-109081557	76.444	1A	1AS_2653249			iSNP
AX-109081848	76.444	1A	1AL_3969003			iSNP
AX-109082482	76.444	1A	1AS_3296232			iSNP
AX-109082495	76.444	1A	1AS_3250640			iSNP
AX-109083206	76.444	1A	1AS_3315225			iSNP
AX-109083423	76.444	1A	1AS_3259199			iSNP
AX-109083896	76.444	1A	1AS_3272183			iSNP
AX-109084564	76.444	1A	1AS_3278030			iSNP
AX-109085065	76.444	1A	1AL_3944462			iSNP
AX-109085331	76.444	1A	1AL_3977052			iSNP
AX-109085477	76.444	1A	1AL_3115625			iSNP
AX-109086148	76.444	1A	1AS_3290522			iSNP
AX-109090924	76.444	1A	1AL_3914078			iSNP
AX-109091647	76.444	1A	1AL_3976959			iSNP
AX-109092488	76.444	1A	1AL_3932476			iSNP
AX-109093911	76.444	1A	1AS_3312338			iSNP
AX-109102332	76.444	1A	1AL_3945584			iSNP
AX-109102857	76.444	1A	1AL_3894899			iSNP
AX-109106107	76.444	1A	1AS_3315721			iSNP
AX-109106118	76.444	1A	1AS_2477334			iSNP
AX-109106152	76.444	1A	1AL_3914188			iSNP
AX-109107472	76.444	1A	1AL_3897070			iSNP
AX-109107539	76.444	1A	1AS_2842840			iSNP
AX-109107808	76.444	1A	1AS_3316572			iSNP
AX-109109164	76.444	1A	1AL_3886354			iSNP
AX-109109805	76.444	1A	1AS_3249847			iSNP
AX-109186628	76.444	1A	1DS_1910333		TRIAE_CS42_1DS_TGACv1_080104_AA0239190.1	pSNP
AX-109270203	76.444	1A	1AS_3316565			iSNP
AX-109270338	76.444	1A	1AS_3268480			iSNP
AX-109270650	76.444	1A	1AL_2881680			iSNP
AX-109271030	76.444	1A	1AL_3971952			iSNP
AX-109272757	76.444	1A	1AS_2175519		TRIAE_CS42_1AS_TGACv1_021141_AA0081120.3	pSNP
AX-109273209	76.444	1A	1AL_3922704			iSNP
AX-109274452	76.444	1A	1AS_3215411			iSNP
AX-109274706	76.444	1A	1AS_3291825			iSNP
AX-109274798	76.444	1A	1AL_3914381			iSNP
AX-109275346	76.444	1A	1AL_3979852			iSNP
AX-109277222	76.444	1A	1AL_3974455			iSNP
AX-109277591	76.444	1A	1AS_385765			iSNP
AX-109279139	76.444	1A	1AS_3256133		TRIAE_CS42_1AS_TGACv1_019291_AA0064420.5	pSNP
AX-109280339	76.444	1A	1AL_3942655			iSNP
AX-109280345	76.444	1A	1AS_3285301			iSNP
AX-109281771	76.444	1A	1AS_3284247			iSNP
AX-109282074	76.444	1A	1AS_3315485		TRIAE_CS42_1AS_TGACv1_019496_AA0067360.2	pSNP
AX-109283095	76.444	1A	1AL_3924947			iSNP
AX-109283616	76.444	1A	1AS_3267688		TRIAE_CS42_1AS_TGACv1_019464_AA0066920.1	pSNP
AX-109283837	76.444	1A	1AL_3672643			iSNP
AX-109285175	76.444	1A	1AL_3945996			iSNP
AX-109286818	76.444	1A	1AL_3893904			iSNP
AX-109286819	76.444	1A	1AL_3896015			iSNP
AX-109288187	76.444	1A	1AL_3928901			iSNP
AX-109289579	76.444	1A	1AS_3304909			iSNP
AX-109289763	76.444	1A	1AS_3312389			iSNP
AX-109289773	76.444	1A	1AS_3316288			iSNP
AX-109290428	76.444	1A	1AS_2527692			iSNP
AX-109290632	76.444	1A	1AL_3872471			iSNP
AX-109291438	76.444	1A	1AL_3951047			iSNP
AX-109291684	76.444	1A	1AL_3888280			iSNP
AX-109293632	76.444	1A	1AS_3292073		TRIAE_CS42_1AS_TGACv1_019533_AA0067670.1	pSNP
AX-109293792	76.444	1A	1AL_3932243			iSNP
AX-109293895	76.444	1A	1AL_3840377			iSNP
AX-109293957	76.444	1A	1AL_3878148			iSNP
AX-109294854	76.444	1A	1AS_3298985			iSNP
AX-109296431	76.444	1A	1AL_3902382			iSNP
AX-109297152	76.444	1A	1AS_3316819			iSNP
AX-109299772	76.444	1A	1AS_3283712		TRIAE_CS42_1AS_TGACv1_019799_AA0071560.3	pSNP
AX-109300521	76.444	1A	1AL_2583628			iSNP
AX-109301326	76.444	1A	1AL_3877170			iSNP
AX-109301570	76.444	1A	1AS_1333750			iSNP
AX-109302290	76.444	1A	1AL_3960009			iSNP
AX-109302419	76.444	1A	1AL_3943891			iSNP
AX-109302583	76.444	1A	1AL_3965096			iSNP
AX-109303270	76.444	1A	1AL_3115625			iSNP
AX-109304295	76.444	1A	1AL_3975239			iSNP
AX-109304652	76.444	1A	1AL_3940555			iSNP
AX-109306507	76.444	1A	1AL_3886721			iSNP
AX-109307763	76.444	1A	1AS_3315618			iSNP
AX-109308264	76.444	1A	1AS_2996300			iSNP
AX-109308451	76.444	1A	1AL_3901834			iSNP
AX-109308528	76.444	1A	1AL_3916273			iSNP
AX-109309834	76.444	1A	1AS_3272517			iSNP
AX-109310058	76.444	1A	1AS_1907839			iSNP
AX-109310804	76.444	1A	1AS_1640034			iSNP
AX-109311975	76.444	1A	1AS_3297879			iSNP
AX-109312527	76.444	1A	1AL_1369592			iSNP
AX-109312699	76.444	1A	1AL_3914539			iSNP
AX-109312705	76.444	1A	1AS_3297763			iSNP
AX-109313502	76.444	1A	1AS_3284288			iSNP
AX-109313975	76.444	1A	1AS_3301509			iSNP
AX-109315071	76.444	1A	1AS_3262782			iSNP
AX-109315230	76.444	1A	1AL_3883068			iSNP
AX-109315437	76.444	1A	1AS_3279268			iSNP
AX-109315657	76.444	1A	1AS_2862471			iSNP
AX-109316295	76.444	1A	1AS_3310274			iSNP
AX-109316530	76.444	1A	1AL_3929773			iSNP
AX-109316606	76.444	1A	1DS_1916017		TRIAE_CS42_1DS_TGACv1_080668_AA0252100.1	pSNP
AX-109319505	76.444	1A	1AS_3294713			iSNP
AX-109320123	76.444	1A	1AS_3305046			iSNP
AX-109320783	76.444	1A	1AL_3951743			iSNP
AX-109321171	76.444	1A	1AL_3975966			iSNP
AX-109323905	76.444	1A	1AS_1077341			iSNP
AX-109323965	76.444	1A	1AS_3310601			iSNP
AX-109325133	76.444	1A	1AL_3884646			iSNP
AX-109325369	76.444	1A	1AL_3894314			iSNP
AX-109326208	76.444	1A	1AS_3314220			iSNP
AX-109326351	76.444	1A	1AL_3915626			iSNP
AX-109327591	76.444	1A	1AL_3921070			iSNP
AX-109328856	76.444	1A	1AL_3915626			iSNP
AX-109329139	76.444	1A	1AL_3958702			iSNP
AX-109329607	76.444	1A	1AL_3846208			iSNP
AX-109330049	76.444	1A	1AL_439210			iSNP
AX-109330787	76.444	1A	1AS_2816575			iSNP
AX-109333448	76.444	1A	1AL_3934556			iSNP
AX-109333769	76.444	1A	1AS_3315124			iSNP
AX-109333962	76.444	1A	1AL_3886553			iSNP
AX-109334090	76.444	1A	1AS_3315877			iSNP
AX-109334329	76.444	1A	1AS_471061			iSNP
AX-109334401	76.444	1A	1AL_3948391			iSNP
AX-109334862	76.444	1A	1AL_3657890			iSNP
AX-109335009	76.444	1A	1AS_3274203			iSNP
AX-109335959	76.444	1A	1AL_3980393			iSNP
AX-109336723	76.444	1A	1AL_3927983			iSNP
AX-109337315	76.444	1A	1AL_2424258			iSNP
AX-109337341	76.444	1A	1AL_3968469			iSNP
AX-109338066	76.444	1A	1AS_3296042		TRIAE_CS42_1AS_TGACv1_019693_AA0070050.1	pSNP
AX-109340071	76.444	1A	1AS_3260797			iSNP
AX-109342227	76.444	1A	1AS_3252288		TRIAE_CS42_1AS_TGACv1_019352_AA0065300.1	pSNP
AX-109343357	76.444	1A	1AS_3287435			iSNP
AX-109344571	76.444	1A	1AS_3316608			iSNP
AX-109345016	76.444	1A	1AL_3913118			iSNP
AX-109345694	76.444	1A	1AL_3883759			iSNP
AX-109345926	76.444	1A	1AS_3272718			iSNP
AX-109346511	76.444	1A	1AL_3887396			iSNP
AX-109346726	76.444	1A	1AL_807598			iSNP
AX-109347904	76.444	1A	1AS_1763295			iSNP
AX-109348662	76.444	1A	1AS_3270264			iSNP
AX-109348709	76.444	1A	1AS_1156247			iSNP
AX-109348926	76.444	1A	1AL_3921111			iSNP
AX-109350258	76.444	1A	1AS_3302211			iSNP
AX-109351018	76.444	1A	1AL_3928007			iSNP
AX-109352130	76.444	1A	2DL_5408970			iSNP
AX-109352215	76.444	1A	1AS_2193656			iSNP
AX-109352454	76.444	1A	1AS_3287159		TRIAE_CS42_1AS_TGACv1_018975_AA0057200.4	pSNP
AX-109353936	76.444	1A	1AL_3918647			iSNP
AX-109355153	76.444	1A	1AL_3874145			iSNP
AX-109356616	76.444	1A	1AS_3267727		TRIAE_CS42_1AS_TGACv1_019522_AA0067640.1	pSNP
AX-109357634	76.444	1A	1AS_529860			iSNP
AX-109358127	76.444	1A	1AL_3900113			iSNP
AX-109358266	76.444	1A	1AS_3299613			iSNP
AX-109358545	76.444	1A	1AL_3897948			iSNP
AX-109359864	76.444	1A	1AS_3305796			iSNP
AX-109360059	76.444	1A	1AL_3918444			iSNP
AX-109360159	76.444	1A	1AL_3942201			iSNP
AX-109362190	76.444	1A	1AL_3882502			iSNP
AX-109362288	76.444	1A	1AL_3921628			iSNP
AX-109363234	76.444	1A	1AS_3270577			iSNP
AX-109363311	76.444	1A	1AS_1831553			iSNP
AX-109363703	76.444	1A	1AS_3273532			iSNP
AX-109364819	76.444	1A	1AL_3895277			iSNP
AX-109365324	76.444	1A	1AS_1641167			iSNP
AX-109365345	76.444	1A	1AS_3264737			iSNP
AX-109365857	76.444	1A	1AS_3259129			iSNP
AX-109365904	76.444	1A	1AS_2737964			iSNP
AX-109366335	76.444	1A	1AS_3256354			iSNP
AX-109367107	76.444	1A	1AS_3275664			iSNP
AX-109368527	76.444	1A	1AL_3877167			iSNP
AX-109368749	76.444	1A	1AL_3870744			iSNP
AX-109368970	76.444	1A	1AL_3853105			iSNP
AX-109368980	76.444	1A	1AL_3975714			iSNP
AX-109369360	76.444	1A	1AL_3905863			iSNP
AX-109369891	76.444	1A	1AS_3277729			iSNP
AX-109370163	76.444	1A	1AL_3945022			iSNP
AX-109370294	76.444	1A	1AL_105336			iSNP
AX-109370510	76.444	1A	1AL_3947315			iSNP
AX-109370818	76.444	1A	1AL_3914381			iSNP
AX-109370930	76.444	1A	1AL_3917949			iSNP
AX-109371140	76.444	1A	1AL_1204034			iSNP
AX-109371695	76.444	1A	1AL_7657			iSNP
AX-109371747	76.444	1A	1DL_2246569		TRIAE_CS42_1DL_TGACv1_064603_AA0235040.5	pSNP
AX-109373269	76.444	1A	1AL_3657890			iSNP
AX-109373293	76.444	1A	1AL_3959916			iSNP
AX-109373384	76.444	1A	1AS_3251425			iSNP
AX-109374030	76.444	1A	1AL_3974439			iSNP
AX-109374083	76.444	1A	1AS_3309135			iSNP
AX-109374190	76.444	1A	1AS_3302097			iSNP
AX-109374200	76.444	1A	1AS_3317099			iSNP
AX-109374877	76.444	1A	1AS_3316700			iSNP
AX-109376096	76.444	1A	4AL_3056386			iSNP
AX-109379649	76.444	1A	1AS_3316925			iSNP
AX-109380310	76.444	1A	1AS_3292073		TRIAE_CS42_1AS_TGACv1_019533_AA0067670.1	pSNP
AX-109380398	76.444	1A	1AL_3976502			iSNP
AX-109380415	76.444	1A	1AS_3286866			iSNP
AX-109380790	76.444	1A	1AS_1831553			iSNP
AX-109380872	76.444	1A	1AS_3313511			iSNP
AX-109380989	76.444	1A	1AL_3909004			iSNP
AX-109382942	76.444	1A	1AL_3877167			iSNP
AX-109383901	76.444	1A	1AS_3281557			iSNP
AX-109386605	76.444	1A	1AL_625423			iSNP
AX-109387058	76.444	1A	1AS_30632			iSNP
AX-109387352	76.444	1A	1AS_3282805			iSNP
AX-109388877	76.444	1A	1AL_3915626			iSNP
AX-109390923	76.444	1A	1AL_3878257			iSNP
AX-109391306	76.444	1A	1AS_3315721			iSNP
AX-109391414	76.444	1A	1AL_3945584			iSNP
AX-109391726	76.444	1A	1AS_3314044			iSNP
AX-109391777	76.444	1A	1AS_3303448			iSNP
AX-109392106	76.444	1A	1AS_3268480			iSNP
AX-109392723	76.444	1A	1AS_3291763			iSNP
AX-109392853	76.444	1A	1AS_3286513			iSNP
AX-109393173	76.444	1A	1AL_3875218			iSNP
AX-109393184	76.444	1A	1AS_3303279			iSNP
AX-109394821	76.444	1A	1AL_2271168			iSNP
AX-109395545	76.444	1A	1AS_1713668			iSNP
AX-109396457	76.444	1A	1AL_3939495			iSNP
AX-109397378	76.444	1A	1AL_3910390			iSNP
AX-109397393	76.444	1A	1AL_3913862			iSNP
AX-109397768	76.444	1A	1AL_3976035			iSNP
AX-109398102	76.444	1A	1AL_3903332			iSNP
AX-109398109	76.444	1A	1AL_3980217			iSNP
AX-109398845	76.444	1A	1AL_3900135			iSNP
AX-109399230	76.444	1A	1AL_3891951			iSNP
AX-109401490	76.444	1A	1AS_3250670			iSNP
AX-109402072	76.444	1A	1AL_3913124			iSNP
AX-109402917	76.444	1A	1AS_3295453			iSNP
AX-109403012	76.444	1A	1AS_3310358			iSNP
AX-109403945	76.444	1A	1AS_3284024			iSNP
AX-109404055	76.444	1A	1AS_3316434			iSNP
AX-109404553	76.444	1A	1AS_3281721			iSNP
AX-109405461	76.444	1A	1AL_3976880			iSNP
AX-109406509	76.444	1A	1AS_3280194			iSNP
AX-109406950	76.444	1A	1AL_3943891			iSNP
AX-109407319	76.444	1A	1AL_3967724			iSNP
AX-109407450	76.444	1A	1AL_3979289			iSNP
AX-109407839	76.444	1A	1AL_3914188			iSNP
AX-109408727	76.444	1A	1AS_545331			iSNP
AX-109408888	76.444	1A	1AS_1120652			iSNP
AX-109408990	76.444	1A	1AL_3974492			iSNP
AX-109412526	76.444	1A	1AS_3285330			iSNP
AX-109412732	76.444	1A	1AS_3293129			iSNP
AX-109414102	76.444	1A	1AL_3904635			iSNP
AX-109415344	76.444	1A	1AS_915206			iSNP
AX-109415514	76.444	1A	1AL_1361244			iSNP
AX-109415621	76.444	1A	1AS_3296042		TRIAE_CS42_1AS_TGACv1_019693_AA0070050.1	pSNP
AX-109416417	76.444	1A	1AL_3884669			iSNP
AX-109418004	76.444	1A	1AL_3876326			iSNP
AX-109418056	76.444	1A	1AS_3307343			iSNP
AX-109418063	76.444	1A	1AS_3317022			iSNP
AX-109419004	76.444	1A	1AS_3288570			iSNP
AX-109419823	76.444	1A	1AS_3310277			iSNP
AX-109421597	76.444	1A	1AL_3920680			iSNP
AX-109422157	76.444	1A	1AL_3978274			iSNP
AX-109422676	76.444	1A	1AL_3959936			iSNP
AX-109422763	76.444	1A	1AS_1890139			iSNP
AX-109424504	76.444	1A	1AL_3903544			iSNP
AX-109424775	76.444	1A	1AS_3316695			iSNP
AX-109425142	76.444	1A	1AL_3877723			iSNP
AX-109425833	76.444	1A	1AS_3252446			iSNP
AX-109426600	76.444	1A	1AS_3113806			iSNP
AX-109426767	76.444	1A	1AS_3286783			iSNP
AX-109426781	76.444	1A	1AL_3888688			iSNP
AX-109426785	76.444	1A	1AS_3264650			iSNP
AX-109426822	76.444	1A	1AS_3257162			iSNP
AX-109427131	76.444	1A	1AL_3950781			iSNP
AX-109428058	76.444	1A	1AL_3961373			iSNP
AX-109428583	76.444	1A	1AL_3976035			iSNP
AX-109428882	76.444	1A	1AS_3316867			iSNP
[truncated: 61,888 more rows]

## Sheet: Table S5-2
Marker Name	Genetic position		Contigs assembled in the chromosome survey sequencing (CSS)	Coding sequences-2 (Use SNP flanking sequences as query)	Coding sequences-1 (Use the contig sequences where the markers were best hits to as query)	SNP category
	Position	Chromosome
wPt-1272	0	4B
wPt-1046	0.831	4B
wPt-5559	1.803	4B
AX-109377229	2.978	4B	4BS_4955888			iSNP
AX-108748383	3.438	4B	4BS_2411357			iSNP
AX-108750279	3.438	4B	4BS_4879140		TRIAE_CS42_4BS_TGACv1_328753_AA1093110.1	pSNP
AX-108783355	3.438	4B	4BS_2411357			iSNP
AX-108919296	3.438	4B	4BS_4879140		TRIAE_CS42_4BS_TGACv1_328753_AA1093110.1	pSNP
AX-108952165	3.438	4B	4BS_2411357			iSNP
AX-109374136	3.438	4B	4BS_4928892			iSNP
AX-109454001	3.438	4B	4BS_4869041			iSNP
AX-109852422	3.438	4B	4BS_4931923			iSNP
AX-109944579	3.438	4B	4BS_2411357			iSNP
AX-109996988	3.438	4B	4BS_2411357			iSNP
AX-110029338	3.438	4B	4BS_4869041			iSNP
AX-110046927	3.438	4B	4BS_2411357			iSNP
AX-110081832	3.438	4B	4BS_4879140		TRIAE_CS42_4BS_TGACv1_328753_AA1093110.1	pSNP
AX-110165285	3.438	4B	4BS_2411357			iSNP
AX-110192060	3.438	4B	4BS_4869041			iSNP
AX-110385409	3.438	4B	4BS_4861228			iSNP
AX-110397284	3.438	4B	4BS_4928892			iSNP
AX-110421094	3.438	4B	4BS_4928892			iSNP
AX-110922700	3.438	4B	4BS_4271543		TRIAE_CS42_4BS_TGACv1_329946_AA1104830.1	pSNP
AX-111529629	3.438	4B	4BS_4879140		TRIAE_CS42_4BS_TGACv1_328753_AA1093110.1	pSNP
AX-111591797	3.438	4B	4BS_4861228			iSNP
AX-111596568	3.438	4B	4BS_4879140		TRIAE_CS42_4BS_TGACv1_328753_AA1093110.1	pSNP
AX-109986953	3.595	4B	4BS_4953744		TRIAE_CS42_4BS_TGACv1_328753_AA1093050.1	pSNP
AX-111037556	3.595	4B	4BS_4953744	TRIAE_CS42_4BS_TGACv1_328753_AA1093050.1	TRIAE_CS42_4BS_TGACv1_328753_AA1093050.1	cSNP
AX-111525100	3.595	4B	4BS_4953744		TRIAE_CS42_4BS_TGACv1_328753_AA1093050.1	pSNP
AX-111605216	3.595	4B	4BS_4960376			iSNP
AX-111775905	3.595	4B	4BS_4960376			iSNP
AX-89356677	3.793	4B	4BS_4953744		TRIAE_CS42_4BS_TGACv1_328753_AA1093050.1	pSNP
AX-109377598	3.851	4B				iSNP
AX-95684308	3.932	4B	4BS_4879140	TRIAE_CS42_4BS_TGACv1_328753_AA1093110.1	TRIAE_CS42_4BS_TGACv1_328753_AA1093110.1	cSNP
AX-108757623	4.38	4B	4BS_4861228			iSNP
AX-108764567	4.38	4B	4BS_4960367		TRIAE_CS42_4BS_TGACv1_329503_AA1102040.1	pSNP
AX-108764778	4.38	4B	4BS_4960367		TRIAE_CS42_4BS_TGACv1_329503_AA1102040.1	pSNP
AX-108772059	4.38	4B	4BS_4887452		TRIAE_CS42_4BS_TGACv1_329268_AA1099450.1	pSNP
AX-108870199	4.38	4B	4BS_4882644			iSNP
AX-108876879	4.38	4B	4BS_4960367	TRIAE_CS42_4BS_TGACv1_329503_AA1102040.1	TRIAE_CS42_4BS_TGACv1_329503_AA1102040.1	cSNP
AX-108962526	4.38	4B	4BS_4943153			iSNP
AX-109032953	4.38	4B	4BS_4948248			iSNP
AX-109052207	4.38	4B	4BS_4861228			iSNP
AX-109270466	4.38	4B	4BS_4943153			iSNP
AX-109368876	4.38	4B	4BS_4960367	TRIAE_CS42_4BS_TGACv1_329503_AA1102040.1	TRIAE_CS42_4BS_TGACv1_329503_AA1102040.1	cSNP
AX-109381332	4.38	4B	4BS_4872427		TRIAE_CS42_4BS_TGACv1_328633_AA1091320.1	pSNP
AX-109458043	4.38	4B	4BS_4863960		TRIAE_CS42_4BS_TGACv1_329503_AA1102050.1	pSNP
AX-109502073	4.38	4B	4BS_4923312	TRIAE_CS42_4BS_TGACv1_328633_AA1091330.1	TRIAE_CS42_4BS_TGACv1_328633_AA1091330.1	cSNP
AX-109830629	4.38	4B	4BS_4960367		TRIAE_CS42_4BS_TGACv1_329503_AA1102040.1	pSNP
AX-109970807	4.38	4B	4BS_4861228			iSNP
AX-110049834	4.38	4B	4BS_4872427		TRIAE_CS42_4BS_TGACv1_328633_AA1091320.1	pSNP
AX-110067836	4.38	4B	4BS_4906878			iSNP
AX-110369545	4.38	4B	4BS_4872427		TRIAE_CS42_4BS_TGACv1_328633_AA1091320.1	pSNP
AX-110427551	4.38	4B	4BS_4960367		TRIAE_CS42_4BS_TGACv1_329503_AA1102040.1	pSNP
AX-110529342	4.38	4B	4BS_4960367	TRIAE_CS42_4BS_TGACv1_329503_AA1102040.1	TRIAE_CS42_4BS_TGACv1_329503_AA1102040.1	cSNP
AX-110594543	4.38	4B	4BS_4887914			iSNP
AX-110945354	4.38	4B	4BS_4861228			iSNP
AX-111088061	4.38	4B	4BS_4960367		TRIAE_CS42_4BS_TGACv1_329503_AA1102040.1	pSNP
AX-111177508	4.38	4B	6BS_2954711			iSNP
AX-111213780	4.38	4B	4BS_4887452		TRIAE_CS42_4BS_TGACv1_329268_AA1099450.1	pSNP
AX-111489948	4.38	4B	4BS_4960367	TRIAE_CS42_4BS_TGACv1_329503_AA1102040.1	TRIAE_CS42_4BS_TGACv1_329503_AA1102040.1	cSNP
AX-111536723	4.38	4B	4BS_4872427		TRIAE_CS42_4BS_TGACv1_328633_AA1091320.1	pSNP
AX-111609374	4.38	4B	4BS_4882644			iSNP
AX-111611281	4.38	4B	4BS_4923312		TRIAE_CS42_4BS_TGACv1_328633_AA1091330.1	pSNP
AX-111623280	4.38	4B	4BS_4887452		TRIAE_CS42_4BS_TGACv1_329268_AA1099450.1	pSNP
AX-94776424	4.38	4B	5BL_10891930	TRIAE_CS42_5BL_TGACv1_404876_AA1313810.4	TRIAE_CS42_5BL_TGACv1_404876_AA1313810.4	cSNP
AX-94629895	4.571	4B	4BS_4946269	TRIAE_CS42_4BS_TGACv1_330266_AA1106830.1	TRIAE_CS42_4BS_TGACv1_330266_AA1106830.1	cSNP
AX-109527116	4.889	4B	4BS_4948853		TRIAE_CS42_4BS_TGACv1_329066_AA1097580.1	pSNP
AX-110379059	4.889	4B	4BS_4948853		TRIAE_CS42_4BS_TGACv1_329066_AA1097580.1	pSNP
AX-110589581	4.889	4B	4BS_4948853		TRIAE_CS42_4BS_TGACv1_329066_AA1097580.1	pSNP
AX-111167659	4.889	4B	4BS_4912546			iSNP
AX-111669599	4.889	4B	4BS_4948853		TRIAE_CS42_4BS_TGACv1_329066_AA1097580.1	pSNP
AX-94794444	5.151	4B	4BS_4962497	TRIAE_CS42_4BS_TGACv1_329066_AA1097540.2	TRIAE_CS42_4BS_TGACv1_329066_AA1097540.2	cSNP
AX-108730259	5.468	4B	4BS_4935884			iSNP
AX-108741973	5.468	4B	4BS_4901537			iSNP
AX-108750428	5.468	4B	4BS_4944160		TRIAE_CS42_4BS_TGACv1_329159_AA1098290.1	pSNP
AX-108779354	5.468	4B	4BS_4959067			iSNP
AX-108801978	5.468	4B	4BS_4948853		TRIAE_CS42_4BS_TGACv1_329066_AA1097580.1	pSNP
AX-108812567	5.468	4B	4BS_4921452			iSNP
AX-108958682	5.468	4B	4DS_2317201			iSNP
AX-108981981	5.468	4B	4BS_4914469	TRIAE_CS42_4BS_TGACv1_328313_AA1086130.1	TRIAE_CS42_4BS_TGACv1_328313_AA1086130.1	cSNP
AX-108993887	5.468	4B	4BS_4874366	TRIAE_CS42_4BS_TGACv1_329699_AA1103370.1	TRIAE_CS42_4BS_TGACv1_329699_AA1103370.1	cSNP
AX-108998770	5.468	4B	4BS_4921721		TRIAE_CS42_4BS_TGACv1_329242_AA1099210.2	pSNP
AX-109273878	5.468	4B	4BS_2801357			iSNP
AX-109408647	5.468	4B	6AS_4414931			iSNP
AX-109504202	5.468	4B	4BS_4958406			iSNP
AX-109547619	5.468	4B	4BS_4935884			iSNP
AX-109601703	5.468	4B	4BS_4959276			iSNP
AX-109944473	5.468	4B	2AS_5291572			iSNP
AX-109946437	5.468	4B	4BS_4922489			iSNP
AX-109993395	5.468	4B	4BL_6870050			iSNP
AX-110020950	5.468	4B	4BS_2801357			iSNP
AX-110392413	5.468	4B	4BS_4922489			iSNP
AX-110412216	5.468	4B	4BS_4861300			iSNP
AX-110412479	5.468	4B	4BS_4901537			iSNP
AX-110458861	5.468	4B	4BS_4866203			iSNP
AX-110477858	5.468	4B	4BS_4920151			iSNP
AX-110483638	5.468	4B	4BS_4879848			iSNP
AX-110511705	5.468	4B	4BS_4959276			iSNP
AX-110540591	5.468	4B	4BS_4874366	TRIAE_CS42_4BS_TGACv1_329699_AA1103370.1	TRIAE_CS42_4BS_TGACv1_329699_AA1103370.1	cSNP
AX-110643315	5.468	4B	4BS_4935884			iSNP
AX-110940812	5.468	4B	4BS_4935884			iSNP
AX-111002344	5.468	4B	4BS_2801357			iSNP
AX-111115259	5.468	4B	4BS_4892030			iSNP
AX-111122480	5.468	4B	4BS_4935884			iSNP
AX-111139346	5.468	4B	4BS_4944755		TRIAE_CS42_4BS_TGACv1_328313_AA1086120.2	pSNP
AX-111159035	5.468	4B	4BS_4935884			iSNP
AX-111171165	5.468	4B	4BS_4935884			iSNP
AX-111189096	5.468	4B	4BS_4901537			iSNP
AX-111362179	5.468	4B	4DL_7895668		TRIAE_CS42_4DL_TGACv1_343859_AA1140650.1	pSNP
AX-111486102	5.468	4B	4BS_4935884			iSNP
AX-111508137	5.468	4B	4DS_1231785	TRIAE_CS42_4DS_TGACv1_361391_AA1166860.4	TRIAE_CS42_4DS_TGACv1_361391_AA1166860.4	cSNP
AX-111515917	5.468	4B	4BS_4917107			iSNP
AX-111537066	5.468	4B	4BS_4895336		TRIAE_CS42_4BS_TGACv1_328584_AA1090490.1	pSNP
AX-111573999	5.468	4B	4BS_4921721		TRIAE_CS42_4BS_TGACv1_329242_AA1099210.2	pSNP
AX-111589899	5.468	4B	4BS_4874366		TRIAE_CS42_4BS_TGACv1_329699_AA1103370.1	pSNP
AX-111595472	5.468	4B	4DS_2302160		TRIAE_CS42_4DS_TGACv1_361408_AA1167370.3	pSNP
AX-111612945	5.468	4B	4DS_2279841	TRIAE_CS42_4DS_TGACv1_361391_AA1166870.2	TRIAE_CS42_4DS_TGACv1_361391_AA1166870.2	cSNP
AX-111629106	5.468	4B	4BS_4914469	TRIAE_CS42_4BS_TGACv1_328313_AA1086130.1	TRIAE_CS42_4BS_TGACv1_328313_AA1086130.1	cSNP
AX-111651270	5.468	4B	4BS_4935884			iSNP
AX-112288828	5.468	4B	4AL_7171164		TRIAE_CS42_4AL_TGACv1_289623_AA0974260.2	pSNP
AX-86178389	5.468	4B	4BS_4946269	TRIAE_CS42_4BS_TGACv1_330266_AA1106830.1	TRIAE_CS42_4BS_TGACv1_330266_AA1106830.1	cSNP
AX-94382482	5.468	4B	4DS_2325102		TRIAE_CS42_4DS_TGACv1_362663_AA1181290.2	pSNP
AX-94397362	5.468	4B	2AS_5271203			iSNP
AX-94400346	5.468	4B	2AS_5271203			iSNP
AX-94414107	5.468	4B	4BS_4941089	TRIAE_CS42_4BS_TGACv1_329140_AA1098200.1	TRIAE_CS42_4BS_TGACv1_329140_AA1098200.1	cSNP
AX-94417488	5.468	4B	4BS_4892049	TRIAE_CS42_4BS_TGACv1_329021_AA1096930.1	TRIAE_CS42_4BS_TGACv1_329021_AA1096930.1	cSNP
AX-94420385	5.468	4B	4BS_4935884			iSNP
AX-94421682	5.468	4B	4DS_2279841	TRIAE_CS42_4DS_TGACv1_361391_AA1166870.2	TRIAE_CS42_4DS_TGACv1_361391_AA1166870.2	cSNP
AX-94425015	5.468	4B	4BS_4946269	TRIAE_CS42_4BS_TGACv1_330266_AA1106830.1	TRIAE_CS42_4BS_TGACv1_330266_AA1106830.1	cSNP
AX-94438609	5.468	4B	4BS_4946269		TRIAE_CS42_4BS_TGACv1_330266_AA1106830.1	pSNP
AX-94448046	5.468	4B	4BS_4946269		TRIAE_CS42_4BS_TGACv1_330266_AA1106830.1	pSNP
AX-94486428	5.468	4B	4BS_4910359	TRIAE_CS42_4BS_TGACv1_338075_AA1111170.1	TRIAE_CS42_4BS_TGACv1_338075_AA1111170.1	cSNP
AX-94486981	5.468	4B	4BS_4946269	TRIAE_CS42_4BS_TGACv1_330266_AA1106830.1	TRIAE_CS42_4BS_TGACv1_330266_AA1106830.1	cSNP
AX-94499986	5.468	4B	4BS_4901537			iSNP
AX-94535452	5.468	4B	4BS_4901537			iSNP
AX-94538669	5.468	4B	7BL_6633074		TRIAE_CS42_7BL_TGACv1_580353_AA1913640.1	pSNP
AX-94570076	5.468	4B	4BS_4892049	TRIAE_CS42_4BS_TGACv1_329021_AA1096930.1	TRIAE_CS42_4BS_TGACv1_329021_AA1096930.1	cSNP
AX-94572741	5.468	4B	4BS_4962497		TRIAE_CS42_4BS_TGACv1_329066_AA1097540.2	pSNP
AX-94631724	5.468	4B	7BL_6633074		TRIAE_CS42_7BL_TGACv1_580353_AA1913640.1	pSNP
AX-94642557	5.468	4B	4AL_7162344		TRIAE_CS42_4AL_TGACv1_289623_AA0974210.1	pSNP
AX-94651230	5.468	4B	4BS_4862923	TRIAE_CS42_4BS_TGACv1_329713_AA1103480.1	TRIAE_CS42_4BS_TGACv1_329713_AA1103480.1	cSNP
AX-94659451	5.468	4B	4AL_7080509	TRIAE_CS42_4AL_TGACv1_289623_AA0974240.1	TRIAE_CS42_4AL_TGACv1_289623_AA0974240.1	cSNP
AX-94696405	5.468	4B	4BS_4961178	TRIAE_CS42_4BS_TGACv1_328313_AA1086120.2	TRIAE_CS42_4BS_TGACv1_328313_AA1086120.2	cSNP
AX-94701629	5.468	4B	4BS_4946269	TRIAE_CS42_4BS_TGACv1_330266_AA1106830.1	TRIAE_CS42_4BS_TGACv1_330266_AA1106830.1	cSNP
AX-94730013	5.468	4B	4BS_4935884			iSNP
AX-94731962	5.468	4B	4DS_1231785	TRIAE_CS42_4DS_TGACv1_361391_AA1166860.4	TRIAE_CS42_4DS_TGACv1_361391_AA1166860.4	cSNP
AX-94779696	5.468	4B	4DS_1231785	TRIAE_CS42_4DS_TGACv1_361391_AA1166860.4	TRIAE_CS42_4DS_TGACv1_361391_AA1166860.4	cSNP
AX-94789404	5.468	4B	4BS_2274873		TRIAE_CS42_4BS_TGACv1_330186_AA1106420.4	pSNP
AX-94865498	5.468	4B	4BS_4955632			iSNP
AX-94935698	5.468	4B	4BS_4935884			iSNP
AX-94946328	5.468	4B	4AL_7114937		TRIAE_CS42_4AL_TGACv1_288978_AA0962570.3	pSNP
AX-94953873	5.468	4B	4BS_3308394			iSNP
AX-95078073	5.468	4B	4BS_4914469	TRIAE_CS42_4BS_TGACv1_328313_AA1086130.1	TRIAE_CS42_4BS_TGACv1_328313_AA1086130.1	cSNP
AX-95081162	5.468	4B	4BS_4914469	TRIAE_CS42_4BS_TGACv1_328313_AA1086130.1	TRIAE_CS42_4BS_TGACv1_328313_AA1086130.1	cSNP
AX-95084103	5.468	4B	4DS_2327026	TRIAE_CS42_4DS_TGACv1_361893_AA1173970.1	TRIAE_CS42_4DS_TGACv1_361893_AA1173970.1	cSNP
AX-95086844	5.468	4B	4AL_3364653	TRIAE_CS42_4AL_TGACv1_289884_AA0978300.1	TRIAE_CS42_4AL_TGACv1_289884_AA0978300.1	cSNP
AX-95101498	5.468	4B	4DS_2316344	TRIAE_CS42_4DS_TGACv1_361520_AA1169500.2	TRIAE_CS42_4DS_TGACv1_361520_AA1169500.2	cSNP
AX-95103084	5.468	4B	4AL_7080509	TRIAE_CS42_4AL_TGACv1_289623_AA0974240.1	TRIAE_CS42_4AL_TGACv1_289623_AA0974240.1	cSNP
AX-95106742	5.468	4B	4DS_1231785	TRIAE_CS42_4DS_TGACv1_361391_AA1166860.4	TRIAE_CS42_4DS_TGACv1_361391_AA1166860.4	cSNP
AX-95114432	5.468	4B	4BS_4960202		TRIAE_CS42_4BS_TGACv1_328647_AA1091700.1	pSNP
AX-95139330	5.468	4B	4BS_4962497		TRIAE_CS42_4BS_TGACv1_329066_AA1097540.2	pSNP
AX-95148627	5.468	4B	4BS_4893017			iSNP
AX-95151420	5.468	4B	4BS_4914469	TRIAE_CS42_4BS_TGACv1_328313_AA1086130.1	TRIAE_CS42_4BS_TGACv1_328313_AA1086130.1	cSNP
AX-95151828	5.468	4B	7BS_3163601			iSNP
AX-95185974	5.468	4B	4BS_4941089	TRIAE_CS42_4BS_TGACv1_329140_AA1098200.1	TRIAE_CS42_4BS_TGACv1_329140_AA1098200.1	cSNP
AX-95186017	5.468	4B	5BL_7403396			iSNP
AX-95187956	5.468	4B	4BS_4901537			iSNP
AX-95199164	5.468	4B	7BL_6633074		TRIAE_CS42_7BL_TGACv1_580353_AA1913640.1	pSNP
AX-95231356	5.468	4B	4BS_4946269	TRIAE_CS42_4BS_TGACv1_330266_AA1106830.1	TRIAE_CS42_4BS_TGACv1_330266_AA1106830.1	cSNP
AX-95245315	5.468	4B	4BS_4892049	TRIAE_CS42_4BS_TGACv1_329021_AA1096930.1	TRIAE_CS42_4BS_TGACv1_329021_AA1096930.1	cSNP
AX-108733310	7.125	4B	4BS_4870530			iSNP
AX-108841345	7.125	4B	4BS_4871850		TRIAE_CS42_4BS_TGACv1_329855_AA1104310.1	pSNP
AX-108892130	7.125	4B	4DS_2281482			iSNP
AX-108923771	7.125	4B	4BS_2216773	TRIAE_CS42_4BS_TGACv1_328717_AA1092610.4	TRIAE_CS42_4BS_TGACv1_328717_AA1092610.4	cSNP
AX-109449610	7.125	4B	4BS_4870530			iSNP
AX-109463496	7.125	4B	4BS_4870530			iSNP
AX-109474395	7.125	4B	4BS_835785		TRIAE_CS42_4BS_TGACv1_329709_AA1103440.1	pSNP
AX-109494547	7.125	4B	4BS_2216773	TRIAE_CS42_4BS_TGACv1_328717_AA1092610.4	TRIAE_CS42_4BS_TGACv1_328717_AA1092610.4	cSNP
AX-109534081	7.125	4B	4BS_4910958		TRIAE_CS42_4BS_TGACv1_329333_AA1100220.1	pSNP
AX-109568617	7.125	4B	4BS_4871850	TRIAE_CS42_4BS_TGACv1_329855_AA1104310.1	TRIAE_CS42_4BS_TGACv1_329855_AA1104310.1	cSNP
AX-109942066	7.125	4B	4BS_2216773		TRIAE_CS42_4BS_TGACv1_328717_AA1092610.4	pSNP
AX-109950693	7.125	4B	4BS_2216773	TRIAE_CS42_4BS_TGACv1_328717_AA1092610.4	TRIAE_CS42_4BS_TGACv1_328717_AA1092610.4	cSNP
AX-110034465	7.125	4B	4BS_4871850		TRIAE_CS42_4BS_TGACv1_329855_AA1104310.1	pSNP
AX-110064514	7.125	4B	4BS_2216773	TRIAE_CS42_4BS_TGACv1_328717_AA1092610.4	TRIAE_CS42_4BS_TGACv1_328717_AA1092610.4	cSNP
AX-110108335	7.125	4B	4DS_2314998			iSNP
AX-110366613	7.125	4B	4BS_4919772			iSNP
AX-110486034	7.125	4B	4BS_4961043			iSNP
AX-110542077	7.125	4B	4BS_4947736			iSNP
AX-110664745	7.125	4B	4DS_2281482			iSNP
AX-110676685	7.125	4B	4BL_6984765			iSNP
AX-111030900	7.125	4B	4BS_4871850		TRIAE_CS42_4BS_TGACv1_329855_AA1104310.1	pSNP
AX-111464381	7.125	4B	4BS_4910958		TRIAE_CS42_4BS_TGACv1_329333_AA1100220.1	pSNP
AX-111491452	7.125	4B	4BS_4910958		TRIAE_CS42_4BS_TGACv1_329333_AA1100220.1	pSNP
AX-111580879	7.125	4B	4BS_2216773	TRIAE_CS42_4BS_TGACv1_328717_AA1092610.4	TRIAE_CS42_4BS_TGACv1_328717_AA1092610.4	cSNP
AX-111647774	7.125	4B	4BS_4910958		TRIAE_CS42_4BS_TGACv1_329333_AA1100220.1	pSNP
AX-94531346	7.125	4B	4BS_2216773	TRIAE_CS42_4BS_TGACv1_328717_AA1092610.4	TRIAE_CS42_4BS_TGACv1_328717_AA1092610.4	cSNP
AX-108741366	7.617	4B	4BS_4910958		TRIAE_CS42_4BS_TGACv1_329333_AA1100220.1	pSNP
AX-108739211	8.213	4B	4BS_4910958		TRIAE_CS42_4BS_TGACv1_329333_AA1100220.1	pSNP
AX-108760910	8.213	4B	4BS_4956960			iSNP
AX-108763502	8.213	4B	4BS_4946709			iSNP
AX-108798633	8.213	4B	4BS_4912297			iSNP
AX-108827073	8.213	4B	4BS_4904904			iSNP
AX-108830475	8.213	4B	4BS_4947956		TRIAE_CS42_4BS_TGACv1_329408_AA1100970.1	pSNP
AX-108852650	8.213	4B	4BS_4947956		TRIAE_CS42_4BS_TGACv1_329408_AA1100970.1	pSNP
AX-108867134	8.213	4B	4BS_4886078	TRIAE_CS42_4BS_TGACv1_327871_AA1077160.4	TRIAE_CS42_4BS_TGACv1_327871_AA1077160.4	cSNP
AX-108877003	8.213	4B	4BS_4947956		TRIAE_CS42_4BS_TGACv1_329408_AA1100970.1	pSNP
AX-108890245	8.213	4B	4BS_3691830			iSNP
AX-108895916	8.213	4B	4BS_4959600			iSNP
AX-108901447	8.213	4B	4BS_4870233		TRIAE_CS42_4BS_TGACv1_327871_AA1077170.2	pSNP
AX-108922069	8.213	4B	4BS_4860295			iSNP
AX-108983386	8.213	4B	4BS_4922790		TRIAE_CS42_4BS_TGACv1_328076_AA1082370.1	pSNP
AX-108997475	8.213	4B	4BS_4947956		TRIAE_CS42_4BS_TGACv1_329408_AA1100970.1	pSNP
AX-109298620	8.213	4B	4BS_4946709			iSNP
AX-109320837	8.213	4B	4BS_4958099			iSNP
AX-109368662	8.213	4B	4BS_4912297			iSNP
AX-109399190	8.213	4B	4BS_4917512			iSNP
AX-109429310	8.213	4B	4BS_4860295			iSNP
AX-109433453	8.213	4B	4BS_4959600			iSNP
AX-109441143	8.213	4B	4BS_4908743			iSNP
AX-109441323	8.213	4B	4BS_4957143		TRIAE_CS42_4BS_TGACv1_329011_AA1096790.2	pSNP
AX-109449425	8.213	4B	4BS_4870233		TRIAE_CS42_4BS_TGACv1_327871_AA1077170.2	pSNP
AX-109469908	8.213	4B	4BS_4900377			iSNP
AX-109570011	8.213	4B	4BS_4908743			iSNP
AX-109574033	8.213	4B	4BS_4947956		TRIAE_CS42_4BS_TGACv1_329408_AA1100970.1	pSNP
AX-109816255	8.213	4B	4BS_4912297			iSNP
AX-109833379	8.213	4B	4BS_4908743			iSNP
AX-109892668	8.213	4B	4BS_4947956		TRIAE_CS42_4BS_TGACv1_329408_AA1100970.1	pSNP
AX-109918340	8.213	4B	4BS_4959852		TRIAE_CS42_4BS_TGACv1_329011_AA1096790.2	pSNP
AX-109938554	8.213	4B	4BL_4016810			iSNP
AX-109954164	8.213	4B	4BS_4860295			iSNP
AX-109977378	8.213	4B	4BS_4947956		TRIAE_CS42_4BS_TGACv1_329408_AA1100970.1	pSNP
AX-109980265	8.213	4B	4BS_4956521			iSNP
AX-110078172	8.213	4B	4BS_4908743			iSNP
AX-110096551	8.213	4B	4BS_4908743			iSNP
AX-110122125	8.213	4B	4BS_4926534			iSNP
AX-110365878	8.213	4B	4BS_4922790		TRIAE_CS42_4BS_TGACv1_328076_AA1082370.1	pSNP
AX-110373133	8.213	4B	4BS_4959851		TRIAE_CS42_4BS_TGACv1_329011_AA1096790.2	pSNP
AX-110389438	8.213	4B	4BS_4914708			iSNP
AX-110390569	8.213	4B	4BS_4860295			iSNP
AX-110410347	8.213	4B	4BS_4870233		TRIAE_CS42_4BS_TGACv1_327871_AA1077170.2	pSNP
AX-110419886	8.213	4B	4BS_4908743			iSNP
AX-110432385	8.213	4B	4BS_4922790		TRIAE_CS42_4BS_TGACv1_328076_AA1082370.1	pSNP
AX-110432811	8.213	4B	4BS_4962436			iSNP
AX-110462736	8.213	4B	4BS_4885194			iSNP
AX-110468378	8.213	4B	4BS_4950597		TRIAE_CS42_4BS_TGACv1_328769_AA1093340.1	pSNP
AX-110473959	8.213	4B	4BS_4896992			iSNP
AX-110474495	8.213	4B	4BS_4922790	TRIAE_CS42_4BS_TGACv1_328076_AA1082370.1	TRIAE_CS42_4BS_TGACv1_328076_AA1082370.1	cSNP
AX-110485210	8.213	4B	4BS_4957621			iSNP
AX-110489942	8.213	4B	4BS_4959851		TRIAE_CS42_4BS_TGACv1_329011_AA1096790.2	pSNP
AX-110512508	8.213	4B	4BS_4904904			iSNP
AX-110521066	8.213	4B	4BS_4917512			iSNP
AX-110558155	8.213	4B	4BS_4886078		TRIAE_CS42_4BS_TGACv1_327871_AA1077160.4	pSNP
AX-110565314	8.213	4B	4BS_4921383			iSNP
AX-110641451	8.213	4B	4BS_4922790		TRIAE_CS42_4BS_TGACv1_328076_AA1082370.1	pSNP
AX-110647189	8.213	4B	4BS_4959033		TRIAE_CS42_4BS_TGACv1_329408_AA1100960.1	pSNP
AX-110924018	8.213	4B	4BS_4947956		TRIAE_CS42_4BS_TGACv1_329408_AA1100970.1	pSNP
AX-110927041	8.213	4B	4BS_4886078		TRIAE_CS42_4BS_TGACv1_327871_AA1077160.4	pSNP
AX-110973092	8.213	4B	4BS_4958099			iSNP
AX-110981963	8.213	4B	4BS_4947956		TRIAE_CS42_4BS_TGACv1_329408_AA1100970.1	pSNP
AX-110984553	8.213	4B	4BS_4896992			iSNP
AX-110996691	8.213	4B	4BS_4870233	TRIAE_CS42_4BS_TGACv1_327871_AA1077170.2	TRIAE_CS42_4BS_TGACv1_327871_AA1077170.2	cSNP
AX-111013668	8.213	4B	4BS_4947956		TRIAE_CS42_4BS_TGACv1_329408_AA1100970.1	pSNP
AX-111022516	8.213	4B	4BS_4872619			iSNP
AX-111042223	8.213	4B	4BS_4922790		TRIAE_CS42_4BS_TGACv1_328076_AA1082370.1	pSNP
AX-111058939	8.213	4B	4BS_4959033		TRIAE_CS42_4BS_TGACv1_329408_AA1100960.1	pSNP
AX-111073129	8.213	4B	4BS_4936447			iSNP
AX-111089362	8.213	4B	4BS_4958099			iSNP
AX-111089499	8.213	4B	4BS_4959600			iSNP
AX-111122925	8.213	4B	4BS_4918080			iSNP
AX-111257168	8.213	4B	4BS_4860295			iSNP
AX-111450082	8.213	4B	4BS_4926534			iSNP
AX-111462285	8.213	4B	4BS_4900377			iSNP
AX-111478511	8.213	4B	4BS_4943667			iSNP
AX-111503368	8.213	4B	4BS_4870233		TRIAE_CS42_4BS_TGACv1_327871_AA1077170.2	pSNP
AX-111510337	8.213	4B	4BS_4917512			iSNP
AX-111567061	8.213	4B	4BS_4917512			iSNP
AX-111580991	8.213	4B	4BS_4870233		TRIAE_CS42_4BS_TGACv1_327871_AA1077170.2	pSNP
AX-111588617	8.213	4B	4BS_4959600			iSNP
AX-111620166	8.213	4B	4BS_4959851		TRIAE_CS42_4BS_TGACv1_329011_AA1096790.2	pSNP
AX-111681231	8.213	4B	4BS_4918335			iSNP
AX-111696957	8.213	4B	4BS_4860295			iSNP
AX-111711440	8.213	4B	4BS_4908743			iSNP
AX-111735020	8.213	4B	4BS_4922790		TRIAE_CS42_4BS_TGACv1_328076_AA1082370.1	pSNP
AX-111738184	8.213	4B	4BS_4959033		TRIAE_CS42_4BS_TGACv1_329408_AA1100960.1	pSNP
AX-111757667	8.213	4B	4BS_4958099			iSNP
AX-111831001	8.213	4B	4BS_4958871			iSNP
AX-111915244	8.213	4B	4DS_2269791			iSNP
AX-89321865	8.213	4B	4BS_4917512			iSNP
AX-89475307	8.213	4B	4BS_4947956	TRIAE_CS42_4BS_TGACv1_329408_AA1100970.1	TRIAE_CS42_4BS_TGACv1_329408_AA1100970.1	cSNP
AX-89607019	8.213	4B	4BS_4947956		TRIAE_CS42_4BS_TGACv1_329408_AA1100970.1	pSNP
AX-94403610	8.213	4B	4BS_4957144	TRIAE_CS42_4BS_TGACv1_328089_AA1082560.1	TRIAE_CS42_4BS_TGACv1_328089_AA1082560.1	cSNP
AX-94428598	8.213	4B	4BS_4959600			iSNP
AX-94900347	8.213	4B	4AL_7122570			iSNP
AX-94981499	8.213	4B	6BL_4398962			iSNP
AX-95135311	8.213	4B	4BS_4935835			iSNP
AX-95632191	8.213	4B	4BS_4959033	TRIAE_CS42_4BS_TGACv1_329408_AA1100960.1	TRIAE_CS42_4BS_TGACv1_329408_AA1100960.1	cSNP
AX-95632326	8.213	4B	4BS_4912297			iSNP
AX-111700567	8.542	4B	4BS_4883119			iSNP
AX-109317840	8.662	4B	4BS_4883119			iSNP
AX-110379364	10.598	4B	4BS_4947629			iSNP
AX-110576785	10.598	4B	4BS_4895536	TRIAE_CS42_4BS_TGACv1_328544_AA1089940.1	TRIAE_CS42_4BS_TGACv1_328544_AA1089940.1	cSNP
AX-89547399	10.598	4B	4BS_4962319			iSNP
AX-89553152	10.598	4B	4BS_4901491	TRIAE_CS42_4BS_TGACv1_328808_AA1093950.1	TRIAE_CS42_4BS_TGACv1_328808_AA1093950.1	cSNP
AX-111691908	10.752	4B	4BS_4961259			iSNP
AX-94722630	10.752	4B	4BS_4893305			iSNP
AX-111003271	13.485	4B	4BS_4901688		TRIAE_CS42_4BS_TGACv1_330592_AA1108230.1	pSNP
AX-111474959	13.485	4B	4BS_4901688		TRIAE_CS42_4BS_TGACv1_330592_AA1108230.1	pSNP
AX-111481149	13.485	4B	4BS_4901688		TRIAE_CS42_4BS_TGACv1_330592_AA1108230.1	pSNP
AX-89469514	13.485	4B	4BS_4899345			iSNP
AX-110383669	14.076	4B	4BS_4860672			iSNP
AX-111592017	14.076	4B	4BS_4860672			iSNP
AX-110378006	16.248	4B	4BS_4892350			iSNP
AX-110978941	16.248	4B	4BS_4892350			iSNP
AX-89704189	16.248	4B	4BS_4892350			iSNP
AX-108910362	16.678	4B	4BS_4916161			iSNP
AX-108958577	16.678	4B	4BS_4892350			iSNP
AX-108959147	16.678	4B	4BS_4878097			iSNP
AX-109323724	16.678	4B	4BS_4905048			iSNP
AX-109856418	16.678	4B	4BS_4916161			iSNP
AX-110076607	16.678	4B	4BS_4892350			iSNP
AX-110161827	16.678	4B	4BS_4916161			iSNP
AX-110668959	16.678	4B	4BS_4916161			iSNP
AX-110919435	16.678	4B	4BS_4892350			iSNP
AX-111152433	16.678	4B	4BS_4916161			iSNP
AX-111251248	16.678	4B	4BS_4901431			iSNP
AX-111470511	16.678	4B	4BS_4892350			iSNP
AX-111560322	16.678	4B	4BS_4916161			iSNP
AX-111710768	16.678	4B	4BS_4892350			iSNP
AX-111764671	16.678	4B	4BS_4905048			iSNP
AX-110364576	17.833	4B	4BS_4937702			iSNP
AX-108732014	18.726	4B	4BS_4886529		TRIAE_CS42_4BS_TGACv1_328921_AA1095710.1	pSNP
AX-108740460	18.726	4B	4BS_4884008			iSNP
AX-108771330	18.726	4B	4BS_4889343			iSNP
AX-108807722	18.726	4B	4BS_4904265			iSNP
AX-108831961	18.726	4B	4BS_4904265			iSNP
AX-108877636	18.726	4B	4BS_3961003		TRIAE_CS42_4BS_TGACv1_328921_AA1095690.1	pSNP
AX-108883960	18.726	4B	4BS_4920499		TRIAE_CS42_4BS_TGACv1_328852_AA1094730.3	pSNP
AX-108891993	18.726	4B	4BS_4894007		TRIAE_CS42_4BS_TGACv1_328661_AA1091800.2	pSNP
AX-108893723	18.726	4B	4BS_4904265			iSNP
AX-108932092	18.726	4B	4BS_4888449		TRIAE_CS42_4BS_TGACv1_328625_AA1091250.1	pSNP
AX-108940369	18.726	4B	4BS_4886529		TRIAE_CS42_4BS_TGACv1_328921_AA1095710.1	pSNP
AX-108947143	18.726	4B	4BS_4938663			iSNP
AX-108966303	18.726	4B	4BS_4888449		TRIAE_CS42_4BS_TGACv1_328625_AA1091250.1	pSNP
AX-109000367	18.726	4B	4AL_7124377	TRIAE_CS42_4AL_TGACv1_289983_AA0979900.1	TRIAE_CS42_4AL_TGACv1_289983_AA0979900.1	cSNP
AX-109074448	18.726	4B	4BS_4959228			iSNP
AX-109300091	18.726	4B	4BS_4889343			iSNP
AX-109308079	18.726	4B	4BS_4910335			iSNP
AX-109400438	18.726	4B	4BS_4876698			iSNP
AX-109410167	18.726	4B	4BS_4958424			iSNP
AX-109410886	18.726	4B	4BS_4904265			iSNP
AX-109415805	18.726	4B	4BS_4920499	TRIAE_CS42_4BS_TGACv1_328852_AA1094730.3	TRIAE_CS42_4BS_TGACv1_328852_AA1094730.3	cSNP
AX-109452293	18.726	4B	4BS_4920499		TRIAE_CS42_4BS_TGACv1_328852_AA1094730.3	pSNP
AX-109459819	18.726	4B	4BS_4879255			iSNP
AX-109474247	18.726	4B	4BS_4916428			iSNP
AX-109476624	18.726	4B	4BS_4889343			iSNP
AX-109553068	18.726	4B	4BS_4888449		TRIAE_CS42_4BS_TGACv1_328625_AA1091250.1	pSNP
AX-109577849	18.726	4B	4BS_4933820			iSNP
AX-109578938	18.726	4B	4BS_4887003		TRIAE_CS42_4BS_TGACv1_329888_AA1104540.1	pSNP
AX-109824341	18.726	4B	4BS_4904265			iSNP
AX-109838313	18.726	4B	4BS_4889343			iSNP
AX-109845255	18.726	4B	4BS_4884008			iSNP
AX-109852046	18.726	4B	4BS_4887223			iSNP
AX-109912149	18.726	4B	4BS_4904715			iSNP
AX-109932698	18.726	4B	4BS_4879255			iSNP
AX-109948525	18.726	4B	4BS_4876698			iSNP
AX-109949613	18.726	4B	4BS_4887003		TRIAE_CS42_4BS_TGACv1_329888_AA1104540.1	pSNP
AX-109986770	18.726	4B	6AL_1438306			iSNP
AX-110014504	18.726	4B	4BS_4872596			iSNP
AX-110045018	18.726	4B	4BS_4887003		TRIAE_CS42_4BS_TGACv1_329888_AA1104540.1	pSNP
AX-110094773	18.726	4B	4BS_4904265			iSNP
AX-110409137	18.726	4B	4BS_4920499		TRIAE_CS42_4BS_TGACv1_328852_AA1094730.3	pSNP
AX-110415647	18.726	4B	4BS_4945822			iSNP
AX-110416393	18.726	4B	4BS_4889343			iSNP
AX-110519648	18.726	4B	4BS_4904265			iSNP
AX-110533336	18.726	4B	4BS_4904265			iSNP
AX-110533458	18.726	4B	4BS_4886529		TRIAE_CS42_4BS_TGACv1_328921_AA1095710.1	pSNP
AX-110577947	18.726	4B	4BS_4920499	TRIAE_CS42_4BS_TGACv1_328852_AA1094730.3	TRIAE_CS42_4BS_TGACv1_328852_AA1094730.3	cSNP
AX-110616671	18.726	4B	4BS_4886529		TRIAE_CS42_4BS_TGACv1_328921_AA1095710.1	pSNP
AX-110621613	18.726	4B	4BS_4920499		TRIAE_CS42_4BS_TGACv1_328852_AA1094730.3	pSNP
AX-110675382	18.726	4B	4BS_4887003		TRIAE_CS42_4BS_TGACv1_329888_AA1104540.1	pSNP
AX-110926967	18.726	4B	4BS_4876698			iSNP
AX-110935326	18.726	4B	4BS_4904265			iSNP
AX-110952023	18.726	4B	4BS_4886529		TRIAE_CS42_4BS_TGACv1_328921_AA1095710.1	pSNP
AX-110955229	18.726	4B	4BS_4886529		TRIAE_CS42_4BS_TGACv1_328921_AA1095710.1	pSNP
AX-110965080	18.726	4B	4BS_4887003		TRIAE_CS42_4BS_TGACv1_329888_AA1104540.1	pSNP
AX-110968851	18.726	4B	4BS_4903952			iSNP
AX-111016088	18.726	4B	4BS_4937068			iSNP
AX-111121463	18.726	4B	4BS_4899543		TRIAE_CS42_4BS_TGACv1_328309_AA1086040.1	pSNP
AX-111166027	18.726	4B	4BS_4889343			iSNP
AX-111172433	18.726	4B	4BS_4888449		TRIAE_CS42_4BS_TGACv1_328625_AA1091250.1	pSNP
AX-111182806	18.726	4B	4BS_4888449		TRIAE_CS42_4BS_TGACv1_328625_AA1091250.1	pSNP
AX-111231478	18.726	4B	4BS_3961003		TRIAE_CS42_4BS_TGACv1_328921_AA1095690.1	pSNP
AX-111456611	18.726	4B	4BS_4889343			iSNP
AX-111480414	18.726	4B	4BS_4863711			iSNP
AX-111515121	18.726	4B	4BS_4904265			iSNP
AX-111541857	18.726	4B	4BS_4920499		TRIAE_CS42_4BS_TGACv1_328852_AA1094730.3	pSNP
AX-111555159	18.726	4B	7AL_4438737		TRIAE_CS42_7AL_TGACv1_557530_AA1782650.1	pSNP
AX-111604374	18.726	4B	4BS_4910335			iSNP
AX-111640796	18.726	4B	4BS_4920499		TRIAE_CS42_4BS_TGACv1_328852_AA1094730.3	pSNP
AX-111661610	18.726	4B	4BS_4886529		TRIAE_CS42_4BS_TGACv1_328921_AA1095710.1	pSNP
AX-111677448	18.726	4B	4BS_4953253		TRIAE_CS42_4BS_TGACv1_328576_AA1090330.1	pSNP
AX-111728330	18.726	4B	4BS_4888449		TRIAE_CS42_4BS_TGACv1_328625_AA1091250.1	pSNP
AX-111739947	18.726	4B	4BS_4920499		TRIAE_CS42_4BS_TGACv1_328852_AA1094730.3	pSNP
AX-111829605	18.726	4B	4BS_4937068			iSNP
AX-89317354	18.726	4B	4BS_4904265			iSNP
AX-89370438	18.726	4B	4BS_4886529		TRIAE_CS42_4BS_TGACv1_328921_AA1095710.1	pSNP
AX-89451286	18.726	4B	4BS_4953253		TRIAE_CS42_4BS_TGACv1_328576_AA1090330.1	pSNP
AX-89728715	18.726	4B	4BS_4945822			iSNP
AX-94432712	18.726	4B	4BS_4945822			iSNP
AX-94465412	18.726	4B	4DS_2302886	TRIAE_CS42_4DS_TGACv1_361174_AA1162580.4	TRIAE_CS42_4DS_TGACv1_361174_AA1162580.4	cSNP
AX-94474884	18.726	4B	4BS_4945822			iSNP
AX-94526567	18.726	4B	7BS_3143859			iSNP
AX-95132515	18.726	4B	4BS_3961003		TRIAE_CS42_4BS_TGACv1_328921_AA1095690.1	pSNP
AX-95146558	18.726	4B	7DL_3328882			iSNP
AX-95222663	18.726	4B	4DS_2302886	TRIAE_CS42_4DS_TGACv1_361174_AA1162580.4	TRIAE_CS42_4DS_TGACv1_361174_AA1162580.4	cSNP
AX-95684402	18.726	4B	4BS_4945822			iSNP
AX-111476002	19.193	4B	4BS_4861895		TRIAE_CS42_4BS_TGACv1_328576_AA1090370.1	pSNP
Xmag4087	19.951	4B	4AL_7121931
AX-109890837	20.506	4B	5AL_2247820			iSNP
AX-110046737	20.506	4B	5AL_2744210			iSNP
AX-109553439	20.506	4B	4BS_4899543		TRIAE_CS42_4BS_TGACv1_328309_AA1086040.1	pSNP
AX-109867593	20.506	4B	4BS_3717707			iSNP
AX-110664622	20.506	4B	4BS_4899543		TRIAE_CS42_4BS_TGACv1_328309_AA1086040.1	pSNP
AX-111088730	20.506	4B	4BS_4933142			iSNP
AX-111467237	20.506	4B	4BS_4933142			iSNP
AX-111473668	20.506	4B	4BS_4933142			iSNP
AX-89438906	20.506	4B	4BS_4933142			iSNP
AX-89711280	20.506	4B	4BS_4933142			iSNP
AX-94639090	20.506	4B	4BS_4899543	TRIAE_CS42_4BS_TGACv1_328309_AA1086040.1	TRIAE_CS42_4BS_TGACv1_328309_AA1086040.1	cSNP
AX-108734704	20.672	4B	4BS_4861312			iSNP
AX-108792932	20.672	4B	4BS_4867837			iSNP
AX-109010961	20.672	4B	4BS_4937005			iSNP
AX-109401309	20.672	4B	4BS_4860506		TRIAE_CS42_4BS_TGACv1_330289_AA1106970.1	pSNP
AX-109412665	20.672	4B	4BS_4955484			iSNP
AX-109437325	20.672	4B	4BS_4937005			iSNP
AX-109535230	20.672	4B	4BS_4860506		TRIAE_CS42_4BS_TGACv1_330289_AA1106970.1	pSNP
AX-109546142	20.672	4B	4BS_4959618			iSNP
AX-109821099	20.672	4B	4BS_4860506		TRIAE_CS42_4BS_TGACv1_330289_AA1106970.1	pSNP
AX-109853101	20.672	4B	4BS_4860506		TRIAE_CS42_4BS_TGACv1_330289_AA1106970.1	pSNP
AX-109988646	20.672	4B	4BS_4955484			iSNP
AX-110037505	20.672	4B	4BS_4929386			iSNP
AX-110091180	20.672	4B	4BS_4937005			iSNP
AX-110102973	20.672	4B	4BS_4860506	TRIAE_CS42_4BS_TGACv1_330289_AA1106970.1	TRIAE_CS42_4BS_TGACv1_330289_AA1106970.1	cSNP
AX-110411961	20.672	4B	4BS_4937005			iSNP
AX-110411962	20.672	4B	4BS_4937005			iSNP
AX-110548194	20.672	4B	4BS_4960887			iSNP
AX-110602796	20.672	4B	4BS_4933142			iSNP
AX-110632922	20.672	4B	4BS_4860506	TRIAE_CS42_4BS_TGACv1_330289_AA1106970.1	TRIAE_CS42_4BS_TGACv1_330289_AA1106970.1	cSNP
AX-110907280	20.672	4B	4BS_4860506		TRIAE_CS42_4BS_TGACv1_330289_AA1106970.1	pSNP
AX-110947088	20.672	4B	4BS_4937005			iSNP
AX-111007164	20.672	4B	4BS_4933142			iSNP
AX-111032853	20.672	4B	4BS_4914533			iSNP
AX-111081559	20.672	4B	4BS_4860506		TRIAE_CS42_4BS_TGACv1_330289_AA1106970.1	pSNP
AX-111084321	20.672	4B	4BS_4860506		TRIAE_CS42_4BS_TGACv1_330289_AA1106970.1	pSNP
AX-111146815	20.672	4B	4BS_4959618			iSNP
AX-111282490	20.672	4B	4BS_4882963			iSNP
AX-111537085	20.672	4B	4BS_4914533			iSNP
AX-111565384	20.672	4B	4BS_4937005			iSNP
AX-111607901	20.672	4B	4BS_4955484			iSNP
AX-111641369	20.672	4B	4BS_4902612			iSNP
AX-111648212	20.672	4B	4BS_4937005			iSNP
AX-89414036	20.672	4B	4BS_4860506	TRIAE_CS42_4BS_TGACv1_330289_AA1106970.1	TRIAE_CS42_4BS_TGACv1_330289_AA1106970.1	cSNP
AX-89454082	20.672	4B	4BS_4959618			iSNP
AX-89603138	20.672	4B	4BS_4937005			iSNP
AX-94651884	20.672	4B	4BS_4860506	TRIAE_CS42_4BS_TGACv1_330289_AA1106970.1	TRIAE_CS42_4BS_TGACv1_330289_AA1106970.1	cSNP
AX-95679020	20.672	4B	4BS_4937005			iSNP
AX-109030061	20.843	4B	4BS_4954867		TRIAE_CS42_4BS_TGACv1_328611_AA1090970.1	pSNP
AX-110975962	20.843	4B	4BS_4954867		TRIAE_CS42_4BS_TGACv1_328611_AA1090970.1	pSNP
AX-110983720	20.843	4B	4BS_4954867		TRIAE_CS42_4BS_TGACv1_328611_AA1090970.1	pSNP
AX-111041097	20.843	4B	4BS_4954867		TRIAE_CS42_4BS_TGACv1_328611_AA1090970.1	pSNP
AX-111587663	20.843	4B	4BS_4954867		TRIAE_CS42_4BS_TGACv1_328611_AA1090970.1	pSNP
AX-86175313	20.843	4B	4DS_2279114		TRIAE_CS42_4DS_TGACv1_361462_AA1168450.2	pSNP
AX-108787210	20.93	4B	4BS_4954867	TRIAE_CS42_4BS_TGACv1_328611_AA1090970.1	TRIAE_CS42_4BS_TGACv1_328611_AA1090970.1	cSNP
AX-110089892	20.93	4B	4BS_4954867		TRIAE_CS42_4BS_TGACv1_328611_AA1090970.1	pSNP
AX-110506375	20.93	4B	4BS_4954867		TRIAE_CS42_4BS_TGACv1_328611_AA1090970.1	pSNP
AX-110641949	20.93	4B	4BS_4954867		TRIAE_CS42_4BS_TGACv1_328611_AA1090970.1	pSNP
AX-110652160	20.93	4B	4BS_4954867		TRIAE_CS42_4BS_TGACv1_328611_AA1090970.1	pSNP
AX-110928495	20.93	4B	4BS_4954867		TRIAE_CS42_4BS_TGACv1_328611_AA1090970.1	pSNP
AX-94573388	20.93	4B	4DS_2279114		TRIAE_CS42_4DS_TGACv1_361462_AA1168450.2	pSNP
AX-108739443	21.335	4B	4BS_4892838		TRIAE_CS42_4BS_TGACv1_328611_AA1090990.1	pSNP
AX-108740874	21.335	4B	4BS_4889670		TRIAE_CS42_4BS_TGACv1_328931_AA1095800.1	pSNP
AX-108750128	21.335	4B	4BS_4865305		TRIAE_CS42_4BS_TGACv1_328687_AA1092100.3	pSNP
AX-108778739	21.335	4B	4BS_4911970			iSNP
AX-108819906	21.335	4B	4BS_4948660			iSNP
AX-108824428	21.335	4B	4BS_4963058		TRIAE_CS42_4BS_TGACv1_330194_AA1106480.1	pSNP
AX-108829168	21.335	4B	4BS_4892838		TRIAE_CS42_4BS_TGACv1_328611_AA1090990.1	pSNP
AX-108933020	21.335	4B	4BS_4885269			iSNP
AX-108933232	21.335	4B	4BS_4901489		TRIAE_CS42_4BS_TGACv1_330362_AA1107370.1	pSNP
AX-108953258	21.335	4B	4BS_4943454		TRIAE_CS42_4BS_TGACv1_330362_AA1107370.1	pSNP
AX-108975995	21.335	4B	4BL_6900287			iSNP
AX-108983837	21.335	4B	4BS_4961594	TRIAE_CS42_4BS_TGACv1_327817_AA1075060.1	TRIAE_CS42_4BS_TGACv1_327817_AA1075060.1	cSNP
AX-108984103	21.335	4B	4BS_4911970			iSNP
AX-109020508	21.335	4B	4BS_4933555		TRIAE_CS42_4BS_TGACv1_330231_AA1106600.1	pSNP
AX-109271755	21.335	4B	4BS_4889670		TRIAE_CS42_4BS_TGACv1_328931_AA1095800.1	pSNP
AX-109306143	21.335	4B	4BS_4956640			iSNP
AX-109357924	21.335	4B	4BS_4892838		TRIAE_CS42_4BS_TGACv1_328611_AA1090990.1	pSNP
AX-109401802	21.335	4B	4BS_4961594		TRIAE_CS42_4BS_TGACv1_327817_AA1075060.1	pSNP
AX-109468652	21.335	4B	4BS_4959042			iSNP
AX-109558513	21.335	4B	4BS_4892838	TRIAE_CS42_4BS_TGACv1_328611_AA1090990.1	TRIAE_CS42_4BS_TGACv1_328611_AA1090990.1	cSNP
AX-109583605	21.335	4B	4BS_4884071		TRIAE_CS42_4BS_TGACv1_329596_AA1102610.1	pSNP
AX-109584525	21.335	4B	4BS_4924304			iSNP
AX-109876993	21.335	4B	4BS_4884071		TRIAE_CS42_4BS_TGACv1_329596_AA1102610.1	pSNP
AX-109898875	21.335	4B	4BS_4891913	TRIAE_CS42_4BS_TGACv1_328290_AA1085800.1	TRIAE_CS42_4BS_TGACv1_328290_AA1085800.1	cSNP
AX-109901470	21.335	4B	4BS_4961594		TRIAE_CS42_4BS_TGACv1_327817_AA1075060.1	pSNP
AX-109969852	21.335	4B	4BS_4933555		TRIAE_CS42_4BS_TGACv1_330231_AA1106600.1	pSNP
AX-109984549	21.335	4B	4BS_4892838		TRIAE_CS42_4BS_TGACv1_328611_AA1090990.1	pSNP
AX-110060455	21.335	4B	4BS_4901489		TRIAE_CS42_4BS_TGACv1_330362_AA1107370.1	pSNP
AX-110086793	21.335	4B	4BS_4885269			iSNP
AX-110162660	21.335	4B	4BS_4947190		TRIAE_CS42_4BS_TGACv1_328687_AA1092130.2	pSNP
AX-110368216	21.335	4B	4BS_4930205			iSNP
AX-110371530	21.335	4B	4BS_4912358			iSNP
AX-110418181	21.335	4B	4BS_4933555		TRIAE_CS42_4BS_TGACv1_330231_AA1106600.1	pSNP
AX-110427153	21.335	4B	4BS_4889670		TRIAE_CS42_4BS_TGACv1_328931_AA1095800.1	pSNP
AX-110429528	21.335	4B	4BS_4892838	TRIAE_CS42_4BS_TGACv1_328611_AA1090990.1	TRIAE_CS42_4BS_TGACv1_328611_AA1090990.1	cSNP
AX-110438521	21.335	4B	4BS_4873405			iSNP
AX-110439949	21.335	4B	4BS_4900453			iSNP
AX-110470638	21.335	4B	4BS_4879725			iSNP
AX-110515960	21.335	4B	4BS_4913519			iSNP
AX-110531267	21.335	4B	4BS_4911970			iSNP
AX-110553667	21.335	4B	4BS_4961594		TRIAE_CS42_4BS_TGACv1_327817_AA1075060.1	pSNP
AX-110561084	21.335	4B	4BS_4873981			iSNP
AX-110563162	21.335	4B	4BS_4963058		TRIAE_CS42_4BS_TGACv1_330194_AA1106480.1	pSNP
AX-110564674	21.335	4B	4BS_4877769			iSNP
AX-110579601	21.335	4B	4BS_4943454		TRIAE_CS42_4BS_TGACv1_330362_AA1107370.1	pSNP
AX-110601368	21.335	4B	4BS_4963058		TRIAE_CS42_4BS_TGACv1_330194_AA1106480.1	pSNP
AX-110990929	21.335	4B	4BS_4892838		TRIAE_CS42_4BS_TGACv1_328611_AA1090990.1	pSNP
AX-111033340	21.335	4B	4BS_4889670		TRIAE_CS42_4BS_TGACv1_328931_AA1095800.1	pSNP
AX-111107314	21.335	4B	4BS_4952162			iSNP
AX-111151525	21.335	4B	4BS_4901489		TRIAE_CS42_4BS_TGACv1_330362_AA1107370.1	pSNP
AX-111469014	21.335	4B	4BS_4955816			iSNP
AX-111516370	21.335	4B	4BS_4943454		TRIAE_CS42_4BS_TGACv1_330362_AA1107370.1	pSNP
AX-111545482	21.335	4B	4BS_4892838		TRIAE_CS42_4BS_TGACv1_328611_AA1090990.1	pSNP
AX-111578229	21.335	4B	4BS_4933555		TRIAE_CS42_4BS_TGACv1_330231_AA1106600.1	pSNP
AX-111650179	21.335	4B	4BS_4948660			iSNP
AX-111694282	21.335	4B	4BS_4892838	TRIAE_CS42_4BS_TGACv1_328611_AA1090990.1	TRIAE_CS42_4BS_TGACv1_328611_AA1090990.1	cSNP
AX-89384287	21.335	4B	4BS_4963058		TRIAE_CS42_4BS_TGACv1_330194_AA1106480.1	pSNP
AX-89748062	21.335	4B	4BS_4892838		TRIAE_CS42_4BS_TGACv1_328611_AA1090990.1	pSNP
AX-94629926	21.335	4B	4BS_4892838		TRIAE_CS42_4BS_TGACv1_328611_AA1090990.1	pSNP
AX-94799212	21.335	4B	4DS_2323695	TRIAE_CS42_4DS_TGACv1_361176_AA1162740.1	TRIAE_CS42_4DS_TGACv1_361176_AA1162740.1	cSNP
AX-94911857	21.335	4B	3AL_4391858			iSNP
AX-95093241	21.335	4B	4DS_2324942			iSNP
AX-95229731	21.335	4B	4DS_2324942			iSNP
AX-95632275	21.335	4B	4BS_4952162			iSNP
AX-109930743	22.102	4B	4BS_4901489		TRIAE_CS42_4BS_TGACv1_330362_AA1107370.1	pSNP
AX-110071052	22.388	4B	4BS_4911608		TRIAE_CS42_4BS_TGACv1_328831_AA1094190.1	pSNP
AX-110453926	22.388	4B	4BS_4868210		TRIAE_CS42_4BS_TGACv1_328532_AA1089640.1	pSNP
AX-95223641	22.388	4B	4BS_4958289			iSNP
AX-95658994	24.246	4B	4BS_729165	TRIAE_CS42_4BS_TGACv1_330001_AA1105390.1	TRIAE_CS42_4BS_TGACv1_330001_AA1105390.1	cSNP
AX-108725611	24.591	4B	2AL_6396054			iSNP
AX-108835597	24.591	4B	4BS_4935958		TRIAE_CS42_4BS_TGACv1_329018_AA1096870.1	pSNP
AX-109404107	24.591	4B	4BS_4860009			iSNP
AX-109900384	24.591	4B	4BS_4868091			iSNP
AX-110998014	24.591	4B	2AL_6396054			iSNP
AX-111540340	24.591	4B	4BS_4929306		TRIAE_CS42_4BS_TGACv1_328840_AA1094340.2	pSNP
AX-109051746	24.901	4B	4BS_4957293			iSNP
AX-109397551	24.901	4B	4BS_4879672	TRIAE_CS42_4BS_TGACv1_328067_AA1082210.6	TRIAE_CS42_4BS_TGACv1_328067_AA1082210.6	cSNP
AX-109463462	24.901	4B	4BS_4936644		TRIAE_CS42_4BS_TGACv1_329928_AA1104640.2	pSNP
AX-109541484	24.901	4B	4BS_4882340			iSNP
AX-109819751	24.901	4B	4BS_4936644		TRIAE_CS42_4BS_TGACv1_329928_AA1104640.2	pSNP
AX-109968208	24.901	4B	4BS_4936644		TRIAE_CS42_4BS_TGACv1_329928_AA1104640.2	pSNP
AX-110395823	24.901	4B	4BS_4882340			iSNP
AX-110444157	24.901	4B	4BS_4936644		TRIAE_CS42_4BS_TGACv1_329928_AA1104640.2	pSNP
AX-110923299	24.901	4B	4BS_4958632		TRIAE_CS42_4BS_TGACv1_329195_AA1098790.1	pSNP
AX-111103130	24.901	4B	4BS_4958632		TRIAE_CS42_4BS_TGACv1_329195_AA1098790.1	pSNP
AX-111174838	24.901	4B	4BS_4879672	TRIAE_CS42_4BS_TGACv1_328067_AA1082210.6	TRIAE_CS42_4BS_TGACv1_328067_AA1082210.6	cSNP
AX-111482120	24.901	4B	4BS_4936644		TRIAE_CS42_4BS_TGACv1_329928_AA1104640.2	pSNP
AX-112290549	24.901	4B	4BS_4936644		TRIAE_CS42_4BS_TGACv1_329928_AA1104640.2	pSNP
AX-111742822	25.024	4B	4BS_4885157			iSNP
Xmag2055	26.894	4B	4AL_7132767
AX-109557504	27.47	4B	4BS_4872575	TRIAE_CS42_4BS_TGACv1_329816_AA1104140.1	TRIAE_CS42_4BS_TGACv1_329816_AA1104140.1	cSNP
AX-110959891	27.47	4B	4BS_4872575		TRIAE_CS42_4BS_TGACv1_329816_AA1104140.1	pSNP
AX-109454068	27.82	4B	4BS_4947994		TRIAE_CS42_4BS_TGACv1_328956_AA1096120.1	pSNP
AX-110609424	27.82	4B	4BS_4947994		TRIAE_CS42_4BS_TGACv1_328956_AA1096120.1	pSNP
AX-111133188	28.384	4B	4BS_4859821		TRIAE_CS42_4BS_TGACv1_329651_AA1102930.1	pSNP
AX-108735636	28.79	4B	4BS_4909772			iSNP
AX-108743086	28.79	4B	4BS_4909772			iSNP
AX-108761106	28.79	4B	4BS_4885776			iSNP
AX-108815849	28.79	4B	4BS_4860746		TRIAE_CS42_4BS_TGACv1_329212_AA1098990.1	pSNP
AX-108893845	28.79	4B	4BS_4961115			iSNP
AX-109002398	28.79	4B	4BS_4860746		TRIAE_CS42_4BS_TGACv1_329212_AA1098990.1	pSNP
AX-109301243	28.79	4B	4BS_4909772			iSNP
AX-109301479	28.79	4B	4BS_4860746		TRIAE_CS42_4BS_TGACv1_329212_AA1098990.1	pSNP
AX-109349115	28.79	4B	4BS_4909772			iSNP
AX-109350150	28.79	4B	4BS_4860746		TRIAE_CS42_4BS_TGACv1_329212_AA1098990.1	pSNP
AX-109418986	28.79	4B	4BS_4885776			iSNP
AX-109427652	28.79	4B	4BS_4885776			iSNP
AX-109436159	28.79	4B	4BS_4909772			iSNP
AX-109458638	28.79	4B	4BS_4860746		TRIAE_CS42_4BS_TGACv1_329212_AA1098990.1	pSNP
AX-109475526	28.79	4B	4BS_4909772			iSNP
AX-109495176	28.79	4B	4BS_4939534			iSNP
AX-109532697	28.79	4B	4BS_4909772			iSNP
AX-109553195	28.79	4B	4BS_4909772			iSNP
AX-109559485	28.79	4B	4BS_4909772			iSNP
AX-109820031	28.79	4B	4BS_4909772			iSNP
AX-109859280	28.79	4B	4BS_4901068		TRIAE_CS42_4BS_TGACv1_329190_AA1098750.1	pSNP
AX-109868087	28.79	4B	4BS_4901068		TRIAE_CS42_4BS_TGACv1_329190_AA1098750.1	pSNP
AX-109891331	28.79	4B	4BS_4860746		TRIAE_CS42_4BS_TGACv1_329212_AA1098990.1	pSNP
AX-109906935	28.79	4B	4BS_4909772			iSNP
AX-109921232	28.79	4B	4BS_4901068		TRIAE_CS42_4BS_TGACv1_329190_AA1098750.1	pSNP
AX-109950466	28.79	4B	4BS_4909772			iSNP
AX-110039666	28.79	4B	4BS_4860746		TRIAE_CS42_4BS_TGACv1_329212_AA1098990.1	pSNP
AX-110056261	28.79	4B	4BS_4860746		TRIAE_CS42_4BS_TGACv1_329212_AA1098990.1	pSNP
AX-110069618	28.79	4B	4BS_4860746		TRIAE_CS42_4BS_TGACv1_329212_AA1098990.1	pSNP
AX-110085874	28.79	4B	4BS_4860746		TRIAE_CS42_4BS_TGACv1_329212_AA1098990.1	pSNP
AX-110091009	28.79	4B	4BS_4860746		TRIAE_CS42_4BS_TGACv1_329212_AA1098990.1	pSNP
AX-110110520	28.79	4B	4BS_4859821		TRIAE_CS42_4BS_TGACv1_329651_AA1102930.1	pSNP
AX-110364468	28.79	4B	4BS_4901068		TRIAE_CS42_4BS_TGACv1_329190_AA1098750.1	pSNP
AX-110370289	28.79	4B	4DS_2314749	TRIAE_CS42_4DS_TGACv1_362039_AA1176010.1	TRIAE_CS42_4DS_TGACv1_362039_AA1176010.1	cSNP
AX-110406052	28.79	4B	4BS_4909772			iSNP
AX-110455886	28.79	4B	4BS_4909772			iSNP
AX-110498179	28.79	4B	4BS_4860746		TRIAE_CS42_4BS_TGACv1_329212_AA1098990.1	pSNP
AX-110523910	28.79	4B	4DS_2326689			iSNP
AX-110546356	28.79	4B	4BS_4860746		TRIAE_CS42_4BS_TGACv1_329212_AA1098990.1	pSNP
AX-110579839	28.79	4B	4BS_4901068		TRIAE_CS42_4BS_TGACv1_329190_AA1098750.1	pSNP
AX-110592792	28.79	4B	4BS_4860746		TRIAE_CS42_4BS_TGACv1_329212_AA1098990.1	pSNP
AX-110631479	28.79	4B	4BS_4909772			iSNP
AX-110638867	28.79	4B	4BS_4901068		TRIAE_CS42_4BS_TGACv1_329190_AA1098750.1	pSNP
AX-110935166	28.79	4B	4BS_4901068		TRIAE_CS42_4BS_TGACv1_329190_AA1098750.1	pSNP
AX-110957188	28.79	4B	4BS_4909772			iSNP
AX-111032537	28.79	4B	4BS_4860746		TRIAE_CS42_4BS_TGACv1_329212_AA1098990.1	pSNP
AX-111042632	28.79	4B	4BS_4900173			iSNP
AX-111172670	28.79	4B	4BS_4901068		TRIAE_CS42_4BS_TGACv1_329190_AA1098750.1	pSNP
AX-111193783	28.79	4B	4BS_4860746		TRIAE_CS42_4BS_TGACv1_329212_AA1098990.1	pSNP
AX-111194426	28.79	4B	4BS_4860746		TRIAE_CS42_4BS_TGACv1_329212_AA1098990.1	pSNP
AX-111466062	28.79	4B	4BS_4860746		TRIAE_CS42_4BS_TGACv1_329212_AA1098990.1	pSNP
AX-111466806	28.79	4B	4BS_4901068		TRIAE_CS42_4BS_TGACv1_329190_AA1098750.1	pSNP
AX-111477571	28.79	4B	4BS_4860746		TRIAE_CS42_4BS_TGACv1_329212_AA1098990.1	pSNP
AX-111494149	28.79	4B	4BS_4860746		TRIAE_CS42_4BS_TGACv1_329212_AA1098990.1	pSNP
AX-111532291	28.79	4B	4BS_4909772			iSNP
AX-111543893	28.79	4B	4BS_4860746		TRIAE_CS42_4BS_TGACv1_329212_AA1098990.1	pSNP
AX-111568930	28.79	4B	4BS_4860746		TRIAE_CS42_4BS_TGACv1_329212_AA1098990.1	pSNP
AX-111593492	28.79	4B	4BS_4909772			iSNP
AX-111623681	28.79	4B	4BS_4938956			iSNP
AX-111641482	28.79	4B	4BS_4885776			iSNP
AX-111682211	28.79	4B	4BS_4885776			iSNP
AX-89451517	28.79	4B	4BS_4909772			iSNP
AX-89514003	28.79	4B	4BS_4860746		TRIAE_CS42_4BS_TGACv1_329212_AA1098990.1	pSNP
AX-94451852	28.79	4B	4BS_4909772			iSNP
AX-94461604	28.79	4B	4BS_4909772			iSNP
AX-94535439	28.79	4B	4BS_4909772			iSNP
AX-94712941	28.79	4B	4DS_2326689			iSNP
AX-95659405	28.79	4B	4BS_4909772			iSNP
AX-95173023	29.179	4B	4BS_4916289		TRIAE_CS42_4BS_TGACv1_328779_AA1093570.4	pSNP
AX-108764265	29.179	4B	4BS_4868564		TRIAE_CS42_4BS_TGACv1_330281_AA1106940.2	pSNP
AX-111148234	29.43	4B	4BS_4941863			iSNP
AX-109471924	30.572	4B	4BS_4871670		TRIAE_CS42_4BS_TGACv1_328000_AA1080830.1	pSNP
AX-109871279	30.572	4B	4BS_4897488		TRIAE_CS42_4BS_TGACv1_330669_AA1108430.2	pSNP
AX-109294476	30.791	4B	4DS_2293539		TRIAE_CS42_4DS_TGACv1_361278_AA1164820.2	pSNP
AX-94488964	30.791	4B	4BS_4898779	TRIAE_CS42_4BS_TGACv1_328000_AA1080790.3	TRIAE_CS42_4BS_TGACv1_328000_AA1080790.3	cSNP
AX-108879111	32.303	4B	4BS_4870097			iSNP
AX-108744365	32.912	4B	4BS_4863914		TRIAE_CS42_4BS_TGACv1_328619_AA1091090.1	pSNP
AX-108793833	32.912	4B	4BS_4863914	TRIAE_CS42_4BS_TGACv1_328619_AA1091090.1	TRIAE_CS42_4BS_TGACv1_328619_AA1091090.1	cSNP
AX-108795010	32.912	4B	4BS_4863914		TRIAE_CS42_4BS_TGACv1_328619_AA1091090.1	pSNP
AX-108816139	32.912	4B	4BS_1388535			iSNP
AX-108840573	32.912	4B	4BS_4914144		TRIAE_CS42_4BS_TGACv1_330584_AA1108190.1	pSNP
AX-108931731	32.912	4B	4BS_4914144		TRIAE_CS42_4BS_TGACv1_330584_AA1108190.1	pSNP
AX-108937563	32.912	4B	4BS_4863914		TRIAE_CS42_4BS_TGACv1_328619_AA1091090.1	pSNP
AX-108967195	32.912	4B	4BS_4863914		TRIAE_CS42_4BS_TGACv1_328619_AA1091090.1	pSNP
AX-109285613	32.912	4B	4BS_4863914		TRIAE_CS42_4BS_TGACv1_328619_AA1091090.1	pSNP
AX-109286366	32.912	4B	4BS_4863914		TRIAE_CS42_4BS_TGACv1_328619_AA1091090.1	pSNP
AX-109287709	32.912	4B	4BS_4863914		TRIAE_CS42_4BS_TGACv1_328619_AA1091090.1	pSNP
AX-109311996	32.912	4B	4BS_4863914		TRIAE_CS42_4BS_TGACv1_328619_AA1091090.1	pSNP
AX-109316968	32.912	4B	4BS_4914144		TRIAE_CS42_4BS_TGACv1_330584_AA1108190.1	pSNP
AX-109333198	32.912	4B	4BS_4863914		TRIAE_CS42_4BS_TGACv1_328619_AA1091090.1	pSNP
AX-109380345	32.912	4B	4BS_4863914		TRIAE_CS42_4BS_TGACv1_328619_AA1091090.1	pSNP
AX-109397075	32.912	4B	4BS_4863914		TRIAE_CS42_4BS_TGACv1_328619_AA1091090.1	pSNP
AX-109463991	32.912	4B	4BS_4863914		TRIAE_CS42_4BS_TGACv1_328619_AA1091090.1	pSNP
AX-109519968	32.912	4B	4BS_4863914		TRIAE_CS42_4BS_TGACv1_328619_AA1091090.1	pSNP
AX-109829748	32.912	4B	4BS_4863914		TRIAE_CS42_4BS_TGACv1_328619_AA1091090.1	pSNP
AX-109913239	32.912	4B	4BS_4863914		TRIAE_CS42_4BS_TGACv1_328619_AA1091090.1	pSNP
AX-110372981	32.912	4B	4BS_4863914		TRIAE_CS42_4BS_TGACv1_328619_AA1091090.1	pSNP
AX-110388137	32.912	4B	4BS_4863914		TRIAE_CS42_4BS_TGACv1_328619_AA1091090.1	pSNP
AX-110410443	32.912	4B	4BS_4914144		TRIAE_CS42_4BS_TGACv1_330584_AA1108190.1	pSNP
AX-110459763	32.912	4B	4BS_4914144		TRIAE_CS42_4BS_TGACv1_330584_AA1108190.1	pSNP
AX-110471659	32.912	4B	4BS_4863914		TRIAE_CS42_4BS_TGACv1_328619_AA1091090.1	pSNP
AX-110541225	32.912	4B	4BS_4914144		TRIAE_CS42_4BS_TGACv1_330584_AA1108190.1	pSNP
AX-110546283	32.912	4B	4BS_4863914		TRIAE_CS42_4BS_TGACv1_328619_AA1091090.1	pSNP
AX-110562956	32.912	4B	4BS_4863914		TRIAE_CS42_4BS_TGACv1_328619_AA1091090.1	pSNP
AX-110625291	32.912	4B	4BS_4863914		TRIAE_CS42_4BS_TGACv1_328619_AA1091090.1	pSNP
AX-110949287	32.912	4B	4BS_4863914		TRIAE_CS42_4BS_TGACv1_328619_AA1091090.1	pSNP
AX-110973414	32.912	4B	4BS_4863914		TRIAE_CS42_4BS_TGACv1_328619_AA1091090.1	pSNP
AX-110976408	32.912	4B	4BS_4863914		TRIAE_CS42_4BS_TGACv1_328619_AA1091090.1	pSNP
AX-110976703	32.912	4B	4BS_4863914		TRIAE_CS42_4BS_TGACv1_328619_AA1091090.1	pSNP
AX-111161247	32.912	4B	4BS_4863914		TRIAE_CS42_4BS_TGACv1_328619_AA1091090.1	pSNP
AX-111459486	32.912	4B	4BS_4863914		TRIAE_CS42_4BS_TGACv1_328619_AA1091090.1	pSNP
AX-111494900	32.912	4B	4BS_4863914		TRIAE_CS42_4BS_TGACv1_328619_AA1091090.1	pSNP
AX-111497396	32.912	4B	4BS_4863914		TRIAE_CS42_4BS_TGACv1_328619_AA1091090.1	pSNP
AX-111541022	32.912	4B	4BS_4863914		TRIAE_CS42_4BS_TGACv1_328619_AA1091090.1	pSNP
AX-111545548	32.912	4B	4BS_4863914		TRIAE_CS42_4BS_TGACv1_328619_AA1091090.1	pSNP
AX-111597920	32.912	4B	4BS_4914144		TRIAE_CS42_4BS_TGACv1_330584_AA1108190.1	pSNP
AX-111602491	32.912	4B	4BS_4863914		TRIAE_CS42_4BS_TGACv1_328619_AA1091090.1	pSNP
AX-111642482	32.912	4B	4DS_1920120		TRIAE_CS42_4DS_TGACv1_361406_AA1167280.1	pSNP
AX-94545917	32.912	4B	4BS_4863914		TRIAE_CS42_4BS_TGACv1_328619_AA1091090.1	pSNP
AX-95143370	33.269	4B	4BS_4885554	TRIAE_CS42_4BS_TGACv1_328673_AA1092050.1	TRIAE_CS42_4BS_TGACv1_328673_AA1092050.1	cSNP
AX-109528402	35.447	4B	4BS_4959255		TRIAE_CS42_4BS_TGACv1_329963_AA1105070.6	pSNP
AX-110652650	35.447	4B	4BS_4957383		TRIAE_CS42_4BS_TGACv1_330068_AA1105770.5	pSNP
AX-111173898	35.447	4B	4BS_4959255		TRIAE_CS42_4BS_TGACv1_329963_AA1105070.6	pSNP
AX-86165080	35.447	4B	4BS_4957383		TRIAE_CS42_4BS_TGACv1_330068_AA1105770.5	pSNP
AX-94974271	35.447	4B	4BS_4959255	TRIAE_CS42_4BS_TGACv1_329963_AA1105070.6	TRIAE_CS42_4BS_TGACv1_329963_AA1105070.6	cSNP
AX-94993217	35.447	4B	4BS_4957383	TRIAE_CS42_4BS_TGACv1_330068_AA1105770.5	TRIAE_CS42_4BS_TGACv1_330068_AA1105770.5	cSNP
AX-95123487	35.447	4B	4BS_4963368		TRIAE_CS42_4BS_TGACv1_328595_AA1090730.10	pSNP
AX-109899078	35.602	4B	4BS_4957383	TRIAE_CS42_4BS_TGACv1_330068_AA1105770.5	TRIAE_CS42_4BS_TGACv1_330068_AA1105770.5	cSNP
Xcnl10	36.683	4B	7DS_3964169	TRIAE_CS42_7DS_TGACv1_622467_AA2040140.3	TRIAE_CS42_7DS_TGACv1_622467_AA2040140.3
Rht-B1b	38.191	4B	4BS_4913659	TRIAE_CS42_4BS_TGACv1_328892_AA1095100.3	TRIAE_CS42_4BS_TGACv1_328892_AA1095100.3
Rht-B1a	38.916	4B	4BS_4913659	TRIAE_CS42_4BS_TGACv1_328892_AA1095100.3	TRIAE_CS42_4BS_TGACv1_328892_AA1095100.3
AX-108865778	40.341	4B	4BS_2903167			iSNP
AX-109003749	40.341	4B	4BS_4914868		TRIAE_CS42_4BS_TGACv1_328157_AA1083650.1	pSNP
AX-109526283	40.341	4B	4BS_4865428			iSNP
AX-110113704	40.341	4B	4BS_4865428			iSNP
AX-111195232	40.341	4B	4BS_4914868		TRIAE_CS42_4BS_TGACv1_328157_AA1083650.1	pSNP
AX-109540072	40.522	4B	4BS_4865428			iSNP
AX-109390380	40.746	4B	4BS_4898269			iSNP
AX-109580651	40.746	4B	4BS_4890809			iSNP
AX-109833376	40.746	4B	4BS_4876643		TRIAE_CS42_4BS_TGACv1_328809_AA1093960.1	pSNP
AX-109882091	40.746	4B	4BS_4867409			iSNP
AX-109988872	40.746	4B	4BS_4962994			iSNP
AX-110392557	40.746	4B	4BS_4888250			iSNP
AX-110403352	40.746	4B	4BS_4876643		TRIAE_CS42_4BS_TGACv1_328809_AA1093960.1	pSNP
AX-110956837	40.746	4B	4BS_4876643		TRIAE_CS42_4BS_TGACv1_328809_AA1093960.1	pSNP
AX-111103489	40.746	4B	4BS_4876643		TRIAE_CS42_4BS_TGACv1_328809_AA1093960.1	pSNP
AX-111146751	40.746	4B	4BS_4876643		TRIAE_CS42_4BS_TGACv1_328809_AA1093960.1	pSNP
AX-111450895	40.746	4B	4BS_4876643		TRIAE_CS42_4BS_TGACv1_328809_AA1093960.1	pSNP
AX-111613161	40.746	4B	4BS_4862095			iSNP
AX-86179259	40.746	4B	4BS_4906161			iSNP
AX-89319657	40.746	4B	4BS_4876643		TRIAE_CS42_4BS_TGACv1_328809_AA1093960.1	pSNP
AX-95630675	40.746	4B	4BS_4906161			iSNP
AX-109284839	41.02	4B	4BS_4948294		TRIAE_CS42_4BS_TGACv1_327850_AA1076210.1	pSNP
AX-109298160	41.02	4B	4BS_4961524			iSNP
AX-110119935	41.02	4B	4BS_4900356			iSNP
AX-95145067	41.687	4B	4BS_4959878			iSNP
AX-108848122	42.127	4B	4BS_4897515	TRIAE_CS42_4BS_TGACv1_328589_AA1090570.3	TRIAE_CS42_4BS_TGACv1_328589_AA1090570.3	cSNP
AX-109374972	42.127	4B	4BS_4955743			iSNP
AX-109411791	42.127	4B	4BS_4955743			iSNP
AX-109469073	42.127	4B	4BS_4875478			iSNP
AX-109554304	42.127	4B	4BS_4880356		TRIAE_CS42_4BS_TGACv1_328944_AA1095970.3	pSNP
AX-109874145	42.127	4B	4BS_4880356		TRIAE_CS42_4BS_TGACv1_328944_AA1095970.3	pSNP
AX-109941830	42.127	4B	4BS_4870643		TRIAE_CS42_4BS_TGACv1_329949_AA1104890.1	pSNP
AX-109977151	42.127	4B	4BS_4880356		TRIAE_CS42_4BS_TGACv1_328944_AA1095970.3	pSNP
AX-109980441	42.127	4B	4BS_4873097			iSNP
AX-109992469	42.127	4B	4BS_4958397			iSNP
AX-110026486	42.127	4B	4BS_4955743			iSNP
AX-110376140	42.127	4B	4BS_4870643		TRIAE_CS42_4BS_TGACv1_329949_AA1104890.1	pSNP
AX-110403712	42.127	4B	4BS_4880356		TRIAE_CS42_4BS_TGACv1_328944_AA1095970.3	pSNP
AX-110424394	42.127	4B	4BS_4955743			iSNP
AX-110462546	42.127	4B	4BS_4875478			iSNP
AX-110549715	42.127	4B	4BS_4948461			iSNP
AX-110591731	42.127	4B	4BS_4961868			iSNP
AX-110622445	42.127	4B	4BS_4880356		TRIAE_CS42_4BS_TGACv1_328944_AA1095970.3	pSNP
AX-110990314	42.127	4B	4BS_4878692			iSNP
AX-111096379	42.127	4B	4BS_2543522			iSNP
AX-111102493	42.127	4B	4BS_4880356		TRIAE_CS42_4BS_TGACv1_328944_AA1095970.3	pSNP
AX-111198819	42.127	4B	4BS_4880356		TRIAE_CS42_4BS_TGACv1_328944_AA1095970.3	pSNP
AX-111568216	42.127	4B	4BS_4880356		TRIAE_CS42_4BS_TGACv1_328944_AA1095970.3	pSNP
AX-111579938	42.127	4B	4BS_4955743			iSNP
AX-111734899	42.127	4B	4BS_4897515	TRIAE_CS42_4BS_TGACv1_328589_AA1090570.3	TRIAE_CS42_4BS_TGACv1_328589_AA1090570.3	cSNP
AX-89328190	42.127	4B	4BS_4875478			iSNP
AX-94434500	42.127	4B	4BS_4884384			iSNP
AX-108780242	42.735	4B	4BS_4868913			iSNP
AX-108788088	42.735	4B	4BS_4917499			iSNP
AX-108811591	42.735	4B	4BS_4912162		TRIAE_CS42_4BS_TGACv1_327917_AA1078650.1	pSNP
AX-108813846	42.735	4B	4BS_4891025			iSNP
AX-108817291	42.735	4B	4BS_4949465		TRIAE_CS42_4BS_TGACv1_328810_AA1093980.1	pSNP
AX-108834543	42.735	4B	4BS_4926170			iSNP
AX-108844338	42.735	4B	4BS_4958991		TRIAE_CS42_4BS_TGACv1_329032_AA1097100.2	pSNP
AX-108914451	42.735	4B	4BS_4862233		TRIAE_CS42_4BS_TGACv1_329948_AA1104870.1	pSNP
AX-108950884	42.735	4B	4BS_4895074			iSNP
AX-109020507	42.735	4B	4BS_4950083	TRIAE_CS42_4BS_TGACv1_329198_AA1098860.2	TRIAE_CS42_4BS_TGACv1_329198_AA1098860.2	cSNP
AX-109058171	42.735	4B	4BS_4959888			iSNP
AX-109348017	42.735	4B	4BS_4944154		TRIAE_CS42_4BS_TGACv1_329643_AA1102870.1	pSNP
AX-109373490	42.735	4B	4BS_4910630		TRIAE_CS42_4BS_TGACv1_331242_AA1109740.1	pSNP
AX-109385199	42.735	4B	4BS_4958991		TRIAE_CS42_4BS_TGACv1_329032_AA1097100.2	pSNP
AX-109823876	42.735	4B	4BS_4879838			iSNP
AX-109827358	42.735	4B	4BS_4958991		TRIAE_CS42_4BS_TGACv1_329032_AA1097100.2	pSNP
AX-109836243	42.735	4B	4BS_4932107			iSNP
AX-109843768	42.735	4B	4BS_4917499			iSNP
AX-109868698	42.735	4B	4BS_4891025			iSNP
AX-109888996	42.735	4B	4BS_4886821			iSNP
AX-109912113	42.735	4B	4BS_4917499			iSNP
AX-109912243	42.735	4B	4BS_4898199			iSNP
AX-109912428	42.735	4B	4BS_4944433			iSNP
AX-109922332	42.735	4B	4BS_4911373		TRIAE_CS42_4BS_TGACv1_327847_AA1076050.1	pSNP
AX-109955604	42.735	4B	4BS_4879838			iSNP
AX-110014143	42.735	4B	4BS_4959887			iSNP
AX-110031611	42.735	4B	4BS_4950083		TRIAE_CS42_4BS_TGACv1_329198_AA1098860.2	pSNP
AX-110036050	42.735	4B	4BS_4946519			iSNP
AX-110069019	42.735	4B	4BS_4879838			iSNP
AX-110070095	42.735	4B	4BS_4879838			iSNP
AX-110090827	42.735	4B	4BS_4958991		TRIAE_CS42_4BS_TGACv1_329032_AA1097100.2	pSNP
AX-110188451	42.735	4B	4BS_4909956			iSNP
AX-110364037	42.735	4B	4BS_4930047			iSNP
AX-110396630	42.735	4B	4BS_4958991		TRIAE_CS42_4BS_TGACv1_329032_AA1097100.2	pSNP
AX-110401011	42.735	4B	4BS_4958991		TRIAE_CS42_4BS_TGACv1_329032_AA1097100.2	pSNP
AX-110414667	42.735	4B	4BS_4910409		TRIAE_CS42_4BS_TGACv1_328797_AA1093750.1	pSNP
AX-110444472	42.735	4B	4BS_4896483		TRIAE_CS42_4BS_TGACv1_329048_AA1097430.3	pSNP
AX-110455326	42.735	4B	4BS_4891025			iSNP
AX-110470898	42.735	4B	4BS_4886821			iSNP
AX-110549242	42.735	4B	4BS_4843807		TRIAE_CS42_4BS_TGACv1_331090_AA1109480.1	pSNP
AX-110567491	42.735	4B	4BS_4879838			iSNP
AX-110571073	42.735	4B	4BS_4958991		TRIAE_CS42_4BS_TGACv1_329032_AA1097100.2	pSNP
AX-110582190	42.735	4B	4BS_4945743			iSNP
AX-110620358	42.735	4B	4BS_4870643		TRIAE_CS42_4BS_TGACv1_329949_AA1104890.1	pSNP
AX-110642323	42.735	4B	4BS_4958991		TRIAE_CS42_4BS_TGACv1_329032_AA1097100.2	pSNP
AX-110928817	42.735	4B	4BS_4912162		TRIAE_CS42_4BS_TGACv1_327917_AA1078650.1	pSNP
AX-110943385	42.735	4B	4BS_4959889			iSNP
AX-110984298	42.735	4B	4BS_4917499			iSNP
AX-111011849	42.735	4B	4BS_4930047			iSNP
AX-111017146	42.735	4B	4BS_4890762			iSNP
AX-111026537	42.735	4B	4BS_4882002		TRIAE_CS42_4BS_TGACv1_328086_AA1082540.1	pSNP
AX-111091104	42.735	4B	4BS_4941537			iSNP
AX-111164540	42.735	4B	4BS_4958991		TRIAE_CS42_4BS_TGACv1_329032_AA1097100.2	pSNP
AX-111176759	42.735	4B	4BS_4870643		TRIAE_CS42_4BS_TGACv1_329949_AA1104890.1	pSNP
AX-111180607	42.735	4B	4BS_4958991		TRIAE_CS42_4BS_TGACv1_329032_AA1097100.2	pSNP
AX-111188163	42.735	4B	4BS_4896483		TRIAE_CS42_4BS_TGACv1_329048_AA1097430.3	pSNP
AX-111234205	42.735	4B	4BS_4942686			iSNP
AX-111557119	42.735	4B	4BS_4879838			iSNP
AX-111573292	42.735	4B	4BS_4958991		TRIAE_CS42_4BS_TGACv1_329032_AA1097100.2	pSNP
AX-111590045	42.735	4B	4BS_912902			iSNP
AX-111617938	42.735	4B	4BS_4910396			iSNP
AX-111620391	42.735	4B	4BS_4958991		TRIAE_CS42_4BS_TGACv1_329032_AA1097100.2	pSNP
AX-111621507	42.735	4B	4BS_4870643		TRIAE_CS42_4BS_TGACv1_329949_AA1104890.1	pSNP
AX-111635452	42.735	4B	4BS_4958991		TRIAE_CS42_4BS_TGACv1_329032_AA1097100.2	pSNP
AX-111658713	42.735	4B	4BS_4960351			iSNP
AX-89380014	42.735	4B	4BS_4870643		TRIAE_CS42_4BS_TGACv1_329949_AA1104890.1	pSNP
AX-89650068	42.735	4B	4BS_4879838			iSNP
AX-89708030	42.735	4B	4BS_4955756			iSNP
AX-94943082	42.735	4B	4DS_2305570	TRIAE_CS42_4DS_TGACv1_361296_AA1165180.1	TRIAE_CS42_4DS_TGACv1_361296_AA1165180.1	cSNP
AX-95211241	42.735	4B	4BS_4956736	TRIAE_CS42_4BS_TGACv1_329123_AA1098030.1	TRIAE_CS42_4BS_TGACv1_329123_AA1098030.1	cSNP
AX-109850058	43.4	4B	4BS_4869468			iSNP
AX-110713957	43.4	4B	4BS_4862688		TRIAE_CS42_4BS_TGACv1_328463_AA1088200.1	pSNP
AX-110966890	43.4	4B	4BS_4958179		TRIAE_CS42_4BS_TGACv1_331478_AA1110020.1	pSNP
AX-111548406	43.4	4B	4BS_4938016			iSNP
AX-111585045	43.4	4B	4BS_4890707			iSNP
AX-111735154	43.4	4B	4BS_4879627	TRIAE_CS42_4BS_TGACv1_329512_AA1102100.1	TRIAE_CS42_4BS_TGACv1_329512_AA1102100.1	cSNP
AX-89572197	43.4	4B	4BS_4870164		TRIAE_CS42_4BS_TGACv1_328592_AA1090650.1	pSNP
AX-95683531	43.4	4B	4DS_1165433	TRIAE_CS42_4DS_TGACv1_362677_AA1181490.1	TRIAE_CS42_4DS_TGACv1_362677_AA1181490.1	cSNP
AX-110040297	43.565	4B	4BS_4919701		TRIAE_CS42_4BS_TGACv1_328634_AA1091340.1	pSNP
AX-110527790	44.935	4B	4BS_4919215	TRIAE_CS42_4BS_TGACv1_329471_AA1101760.1	TRIAE_CS42_4BS_TGACv1_329471_AA1101760.1	cSNP
AX-108770543	45.101	4B	4BS_4884331			iSNP
AX-108772683	45.101	4B	4BS_4959951		TRIAE_CS42_4BS_TGACv1_327876_AA1077440.1	pSNP
AX-108992488	45.101	4B	4BS_4921113	TRIAE_CS42_4BS_TGACv1_328778_AA1093530.1	TRIAE_CS42_4BS_TGACv1_328778_AA1093530.1	cSNP
AX-109278056	45.101	4B	4BS_4961167			iSNP
AX-109487826	45.101	4B	4BS_4943556			iSNP
AX-109580890	45.101	4B	4BS_4957724			iSNP
AX-110373275	45.101	4B	4BS_4961277		TRIAE_CS42_4BS_TGACv1_329309_AA1100070.1	pSNP
AX-110407242	45.101	4B	4BS_529467		TRIAE_CS42_4BS_TGACv1_329487_AA1101840.1	pSNP
AX-110906541	45.101	4B	4BS_4933296			iSNP
AX-111074167	45.101	4B	4BS_4895107			iSNP
AX-111517964	45.101	4B	4BS_4895107			iSNP
AX-94957045	45.101	4B	4BS_4925058		TRIAE_CS42_4BS_TGACv1_328461_AA1088170.1	pSNP
AX-95658271	45.101	4B	4BS_4900982	TRIAE_CS42_4BS_TGACv1_329309_AA1100040.2	TRIAE_CS42_4BS_TGACv1_329309_AA1100040.2	cSNP
AX-112287589	45.311	4B	4BS_4938122		TRIAE_CS42_4BS_TGACv1_328190_AA1084330.4	pSNP
AX-108808763	45.521	4B	4BS_4863970		TRIAE_CS42_4BS_TGACv1_329228_AA1099120.1	pSNP
AX-109909104	45.521	4B	4BS_4925255		TRIAE_CS42_4BS_TGACv1_329179_AA1098630.1	pSNP
AX-110066172	45.521	4B	4BS_4930147			iSNP
AX-110436979	45.521	4B	4BS_4949052		TRIAE_CS42_4BS_TGACv1_329879_AA1104500.3	pSNP
AX-110928246	45.521	4B	4BS_4933427			iSNP
AX-109315850	45.844	4B	4BS_4962049			iSNP
AX-109827483	45.844	4B	4BS_4949359			iSNP
AX-110361956	45.844	4B	4BS_416106			iSNP
AX-111639807	45.844	4B	4BS_4909968			iSNP
AX-95630758	45.844	4B	4BS_4963109			iSNP
AX-110916123	46.282	4B	4BS_4921997			iSNP
AX-108919948	46.567	4B	4BS_4959696			iSNP
AX-108732071	46.7	4B	4BS_4958862		TRIAE_CS42_4BS_TGACv1_327904_AA1078190.1	pSNP
AX-108970560	46.7	4B	4BS_1873702		TRIAE_CS42_4BS_TGACv1_327904_AA1078220.2	pSNP
AX-109434530	46.7	4B	4BS_325023			iSNP
AX-108726442	47.067	4B	4BS_4925146			iSNP
AX-108731607	47.067	4B	4BS_4878500		TRIAE_CS42_4BS_TGACv1_329146_AA1098240.1	pSNP
AX-108753957	47.067	4B	4BS_4906764			iSNP
AX-108759665	47.067	4B	4BS_4946756			iSNP
AX-108762839	47.067	4B	4BS_4958298			iSNP
AX-108840038	47.067	4B	4BS_4910499			iSNP
AX-108844782	47.067	4B	4BS_4905446			iSNP
AX-108857450	47.067	4B	4BS_4932917		TRIAE_CS42_4BS_TGACv1_329662_AA1103030.1	pSNP
AX-108858470	47.067	4B	4BS_4908450			iSNP
AX-108865241	47.067	4B	4BS_4878500		TRIAE_CS42_4BS_TGACv1_329146_AA1098240.1	pSNP
AX-108903933	47.067	4B	4BS_4870084			iSNP
AX-108909613	47.067	4B	4BS_4918459			iSNP
AX-108911332	47.067	4B	4BS_4879812		TRIAE_CS42_4BS_TGACv1_327820_AA1075270.1	pSNP
AX-108924542	47.067	4B	4DS_2276222	TRIAE_CS42_4DS_TGACv1_362098_AA1176780.1	TRIAE_CS42_4DS_TGACv1_362098_AA1176780.1	cSNP
AX-108967914	47.067	4B	4BS_4863242			iSNP
AX-108972880	47.067	4B	4BS_4924299			iSNP
AX-108974320	47.067	4B	4BS_4893105			iSNP
AX-108983535	47.067	4B	4BS_4880985			iSNP
AX-108984548	47.067	4B	4BS_4959241	TRIAE_CS42_4BS_TGACv1_329289_AA1099670.1	TRIAE_CS42_4BS_TGACv1_329289_AA1099670.1	cSNP
AX-109279513	47.067	4B	4BS_4893105			iSNP
AX-109304763	47.067	4B	4BS_4959241		TRIAE_CS42_4BS_TGACv1_329289_AA1099670.1	pSNP
AX-109308574	47.067	4B	4BS_4863131			iSNP
AX-109314690	47.067	4B	4BS_4864993	TRIAE_CS42_4BS_TGACv1_328069_AA1082250.1	TRIAE_CS42_4BS_TGACv1_328069_AA1082250.1	cSNP
AX-109324407	47.067	4B	4BS_1227511			iSNP
AX-109328495	47.067	4B	4BS_4863044			iSNP
AX-109331393	47.067	4B	4BS_4963374			iSNP
AX-109340013	47.067	4B	4BS_4871098			iSNP
AX-109340917	47.067	4B	4BS_4932238			iSNP
AX-109372678	47.067	4B	4BS_4884423			iSNP
AX-109375701	47.067	4B	4BS_4932238			iSNP
AX-109389019	47.067	4B	4BS_4906319			iSNP
AX-109481430	47.067	4B	4BS_4959241		TRIAE_CS42_4BS_TGACv1_329289_AA1099670.1	pSNP
AX-109533948	47.067	4B	4BS_4878500		TRIAE_CS42_4BS_TGACv1_329146_AA1098240.1	pSNP
AX-109538607	47.067	4B	4BS_4880985			iSNP
AX-109557725	47.067	4B	4BS_4880985			iSNP
AX-109570586	47.067	4B	4BS_4879418		TRIAE_CS42_4BS_TGACv1_328669_AA1091980.1	pSNP
AX-109616202	47.067	4B	4BS_4918459			iSNP
AX-109623812	47.067	4B	4BS_4879418	TRIAE_CS42_4BS_TGACv1_328669_AA1091980.1	TRIAE_CS42_4BS_TGACv1_328669_AA1091980.1	cSNP
AX-109841643	47.067	4B	4BS_4887482			iSNP
AX-109875431	47.067	4B	4BS_4877080			iSNP
AX-109881420	47.067	4B	4BS_4888585			iSNP
AX-109907955	47.067	4B	4BS_4864993	TRIAE_CS42_4BS_TGACv1_328069_AA1082250.1	TRIAE_CS42_4BS_TGACv1_328069_AA1082250.1	cSNP
AX-109920039	47.067	4B	4BS_4895885		TRIAE_CS42_4BS_TGACv1_328737_AA1092800.1	pSNP
AX-109974337	47.067	4B	4BS_4958298			iSNP
AX-109980182	47.067	4B	4BS_4893930			iSNP
AX-109997661	47.067	4B	4BS_4869329			iSNP
AX-110007756	47.067	4B	4BS_4925146			iSNP
AX-110008055	47.067	4B	4BS_4959241		TRIAE_CS42_4BS_TGACv1_329289_AA1099670.1	pSNP
AX-110036233	47.067	4B	4BS_4912941			iSNP
AX-110043596	47.067	4B	4BS_4864993		TRIAE_CS42_4BS_TGACv1_328069_AA1082250.1	pSNP
AX-110058605	47.067	4B	4BS_4879418		TRIAE_CS42_4BS_TGACv1_328669_AA1091980.1	pSNP
AX-110186383	47.067	4B	4BS_4906854			iSNP
AX-110195987	47.067	4B	4BS_4912869			iSNP
AX-110196145	47.067	4B	4BS_4942819			iSNP
AX-110360260	47.067	4B	2AS_5267767		TRIAE_CS42_2AS_TGACv1_113325_AA0354440.1	pSNP
AX-110438071	47.067	4B	4BS_4906319			iSNP
AX-110445927	47.067	4B	4BS_4926523			iSNP
AX-110458811	47.067	4B	4BS_4864993		TRIAE_CS42_4BS_TGACv1_328069_AA1082250.1	pSNP
AX-110493470	47.067	4B	4BS_4902547			iSNP
AX-110534482	47.067	4B	4BS_4862176			iSNP
AX-110562851	47.067	4B	4BS_4870722			iSNP
AX-110575072	47.067	4B	4BS_4962026			iSNP
AX-110576616	47.067	4B	4BS_4959241		TRIAE_CS42_4BS_TGACv1_329289_AA1099670.1	pSNP
AX-110636032	47.067	4B	4BS_4891909	TRIAE_CS42_4BS_TGACv1_328955_AA1096070.1	TRIAE_CS42_4BS_TGACv1_328955_AA1096070.1	cSNP
AX-110647881	47.067	4B	4BS_4906319			iSNP
AX-110667648	47.067	4B	4BS_4955670			iSNP
AX-110671770	47.067	4B	4BS_4918459			iSNP
AX-110673885	47.067	4B	4BS_4951336			iSNP
AX-110694934	47.067	4B	4BS_4926491			iSNP
AX-110707358	47.067	4B	4BS_4877080			iSNP
AX-110718462	47.067	4B	4BS_4922589			iSNP
AX-110719237	47.067	4B	4BS_4879418		TRIAE_CS42_4BS_TGACv1_328669_AA1091980.1	pSNP
AX-110909151	47.067	4B	4BS_4958298			iSNP
AX-110923484	47.067	4B	4BS_4946756			iSNP
AX-111015110	47.067	4B	4BS_4879812		TRIAE_CS42_4BS_TGACv1_327820_AA1075270.1	pSNP
AX-111021746	47.067	4B	4BS_4947805			iSNP
AX-111053355	47.067	4B	4BS_4942436		TRIAE_CS42_4BS_TGACv1_327996_AA1080750.1	pSNP
AX-111054460	47.067	4B	4BS_4888585			iSNP
AX-111061010	47.067	4B	4BS_4918656			iSNP
AX-111072212	47.067	4B	4BS_4959241		TRIAE_CS42_4BS_TGACv1_329289_AA1099670.1	pSNP
AX-111080078	47.067	4B	4BS_4932092		TRIAE_CS42_4BS_TGACv1_328252_AA1085260.1	pSNP
AX-111095434	47.067	4B	4BS_4925085			iSNP
AX-111096319	47.067	4B	4BS_4906319			iSNP
AX-111111918	47.067	4B	4BS_4959241	TRIAE_CS42_4BS_TGACv1_329289_AA1099670.1	TRIAE_CS42_4BS_TGACv1_329289_AA1099670.1	cSNP
AX-111115934	47.067	4B	4BS_4880455			iSNP
AX-111133320	47.067	4B	4BS_4955670			iSNP
AX-111168928	47.067	4B	4BS_4930868			iSNP
AX-111178012	47.067	4B	4BS_4932092		TRIAE_CS42_4BS_TGACv1_328252_AA1085260.1	pSNP
AX-111189140	47.067	4B	4BS_4862451			iSNP
AX-111489009	47.067	4B	4BS_4879812		TRIAE_CS42_4BS_TGACv1_327820_AA1075270.1	pSNP
AX-111504260	47.067	4B	4BS_4870220			iSNP
AX-111530686	47.067	4B	4BS_4868468			iSNP
AX-111536609	47.067	4B	4BS_4893013			iSNP
AX-111548176	47.067	4B	4BS_4873117			iSNP
AX-111556448	47.067	4B	4BS_4958298			iSNP
AX-111571110	47.067	4B	4BS_4923202			iSNP
AX-111592355	47.067	4B	4BS_4868144			iSNP
AX-111609726	47.067	4B	4BS_4908450			iSNP
AX-111680838	47.067	4B	4BS_4938020			iSNP
AX-111682978	47.067	4B	4BS_4904886			iSNP
AX-111690515	47.067	4B	4BS_4958298			iSNP
AX-111691866	47.067	4B	4BS_4905123			iSNP
AX-111699950	47.067	4B	4BS_4918459			iSNP
AX-111722245	47.067	4B	4BS_4958298			iSNP
AX-111722634	47.067	4B	4BS_4626652			iSNP
AX-111735755	47.067	4B	4BS_4958298			iSNP
AX-111835681	47.067	4B	4BS_4955670			iSNP
AX-112285875	47.067	4B	4BS_4881855		TRIAE_CS42_4BS_TGACv1_328251_AA1085220.1	pSNP
AX-86178173	47.067	4B	4BS_4959241	TRIAE_CS42_4BS_TGACv1_329289_AA1099670.1	TRIAE_CS42_4BS_TGACv1_329289_AA1099670.1	cSNP
AX-94455780	47.067	4B	4BS_4919203			iSNP
AX-94464278	47.067	4B	4DS_2296921	TRIAE_CS42_4DS_TGACv1_361419_AA1167560.4	TRIAE_CS42_4DS_TGACv1_361419_AA1167560.4	cSNP
AX-94920574	47.067	4B	4DS_2310394	TRIAE_CS42_4DS_TGACv1_361345_AA1166100.3	TRIAE_CS42_4DS_TGACv1_361345_AA1166100.3	cSNP
AX-95078813	47.067	4B	4BS_4959241	TRIAE_CS42_4BS_TGACv1_329289_AA1099670.1	TRIAE_CS42_4BS_TGACv1_329289_AA1099670.1	cSNP
AX-108733620	47.321	4B	4BS_4961800			iSNP
AX-108734417	47.321	4B	4BS_4871365			iSNP
AX-108738278	47.321	4B	4BS_4934081			iSNP
AX-108740054	47.321	4B	4BS_4879450			iSNP
AX-108743578	47.321	4B	4BS_4953409			iSNP
AX-108750522	47.321	4B	4BS_4906325			iSNP
AX-108750690	47.321	4B	4BS_4898062		TRIAE_CS42_4BS_TGACv1_330817_AA1108910.1	pSNP
AX-108752874	47.321	4B	4DS_2326538	TRIAE_CS42_4DS_TGACv1_361673_AA1171350.1	TRIAE_CS42_4DS_TGACv1_361673_AA1171350.1	cSNP
AX-108753994	47.321	4B	4BS_4961595			iSNP
AX-108766235	47.321	4B	4BS_4889296			iSNP
AX-108769457	47.321	4B	4BS_4894442			iSNP
AX-108770803	47.321	4B	4BS_4859303			iSNP
AX-108770960	47.321	4B	4BS_4953240			iSNP
AX-108772888	47.321	4B	4BS_4881217			iSNP
AX-108776021	47.321	4B	4BS_10396		TRIAE_CS42_4BS_TGACv1_328318_AA1086220.1	pSNP
AX-108776557	47.321	4B	4BS_4958123			iSNP
AX-108779986	47.321	4B	4BS_4914675			iSNP
AX-108780629	47.321	4B	4BS_2811980			iSNP
AX-108789337	47.321	4B	4BS_1803850			iSNP
AX-108792422	47.321	4B	4BS_4959737			iSNP
AX-108795059	47.321	4B	4BS_4941178			iSNP
AX-108799566	47.321	4B	4BS_4921228			iSNP
AX-108803008	47.321	4B	4BS_4961743			iSNP
AX-108803798	47.321	4B	4BS_4900583			iSNP
AX-108805089	47.321	4B	4BS_4948114			iSNP
AX-108810326	47.321	4B	4BS_4863083			iSNP
AX-108814342	47.321	4B	4BS_4908687			iSNP
AX-108822594	47.321	4B	4BS_4879325			iSNP
AX-108822638	47.321	4B	4BS_4913176			iSNP
AX-108830847	47.321	4B	4BS_4949639			iSNP
AX-108833784	47.321	4B	4BS_4912946			iSNP
AX-108833837	47.321	4B	4BS_4961675			iSNP
AX-108833948	47.321	4B	4BS_4961063			iSNP
AX-108843011	47.321	4B	4BS_4963245			iSNP
AX-108843012	47.321	4B	4BS_4937423			iSNP
AX-108849338	47.321	4B	4BS_4881233			iSNP
AX-108850980	47.321	4B	4BS_3540397			iSNP
AX-108851021	47.321	4B	4BS_2355302			iSNP
AX-108851370	47.321	4B	4BS_4879084			iSNP
AX-108852213	47.321	4B	4BS_4917015			iSNP
AX-108859072	47.321	4B	4BS_4962690			iSNP
AX-108867363	47.321	4B	4BS_4869806		TRIAE_CS42_4BS_TGACv1_330843_AA1109030.1	pSNP
AX-108867746	47.321	4B	4BS_4938822			iSNP
AX-108867943	47.321	4B	4BS_4951408		TRIAE_CS42_4BS_TGACv1_330992_AA1109300.2	pSNP
AX-108872710	47.321	4B	4BS_4906861		TRIAE_CS42_4BS_TGACv1_327920_AA1078730.1	pSNP
AX-108877588	47.321	4B	4BS_4891909		TRIAE_CS42_4BS_TGACv1_328955_AA1096070.1	pSNP
AX-108881314	47.321	4B	4BS_4961858			iSNP
AX-108885338	47.321	4B	4BS_4916332			iSNP
AX-108885476	47.321	4B	4BS_4929709			iSNP
AX-108889199	47.321	4B	4DS_2276524			iSNP
AX-108891179	47.321	4B	4BS_4942874			iSNP
AX-108894315	47.321	4B	4BS_4962683			iSNP
AX-108895557	47.321	4B	4BS_4873158			iSNP
AX-108898567	47.321	4B	4BS_4863035			iSNP
AX-108899559	47.321	4B	4BS_4938500			iSNP
AX-108903387	47.321	4B	4DL_11274772			iSNP
AX-108904078	47.321	4B	4BS_4867337			iSNP
AX-108904426	47.321	4B	4BS_4903030			iSNP
AX-108907582	47.321	4B	4BS_4963176			iSNP
AX-108908866	47.321	4B	4BS_4900195			iSNP
AX-108909057	47.321	4B	4BS_4930939			iSNP
AX-108910031	47.321	4B	4BS_4902999		TRIAE_CS42_4BS_TGACv1_330947_AA1109150.1	pSNP
AX-108911818	47.321	4B	4BS_4961307			iSNP
AX-108911829	47.321	4B	4BS_4936664			iSNP
AX-108913050	47.321	4B	4BS_4946449			iSNP
AX-108913536	47.321	4B	4BS_4961954			iSNP
AX-108916045	47.321	4B	4BS_4962237			iSNP
AX-108916443	47.321	4B	4BS_4921228			iSNP
AX-108916481	47.321	4B	4BS_4894611			iSNP
AX-108916959	47.321	4B	4BS_4874701			iSNP
AX-108918930	47.321	4B	4BS_4865517			iSNP
AX-108920823	47.321	4B	4BS_4890931			iSNP
AX-108925138	47.321	4B	4BS_4888074			iSNP
AX-108926622	47.321	4B	4BS_4864969			iSNP
AX-108927259	47.321	4B	4BS_4831727			iSNP
AX-108929571	47.321	4B	4BS_4937423			iSNP
AX-108931033	47.321	4B	4BS_4936075			iSNP
AX-108931036	47.321	4B	4BS_4892695			iSNP
AX-108934061	47.321	4B	4BS_4895929			iSNP
AX-108942655	47.321	4B	4BS_4890407			iSNP
AX-108943519	47.321	4B	4BS_4940604			iSNP
AX-108946675	47.321	4B	4BS_4911469			iSNP
AX-108947977	47.321	4B	4BS_4901756			iSNP
AX-108951831	47.321	4B	4BS_4867565		TRIAE_CS42_4BS_TGACv1_327864_AA1076870.1	pSNP
AX-108952461	47.321	4B	4BS_4956132			iSNP
AX-108958802	47.321	4B	4BS_4865956		TRIAE_CS42_4BS_TGACv1_329975_AA1105200.1	pSNP
AX-108961004	47.321	4B	4BS_4909761			iSNP
AX-108967711	47.321	4B	4BS_4912131			iSNP
AX-108973121	47.321	4B	4BS_4895938			iSNP
AX-108973686	47.321	4B	4BS_4908464			iSNP
AX-108975695	47.321	4B	4BS_4935479			iSNP
AX-108976944	47.321	4B	4BS_4895337			iSNP
AX-108977377	47.321	4B	4BS_4864969			iSNP
AX-108984536	47.321	4B	4BS_4942918		TRIAE_CS42_4BS_TGACv1_329525_AA1102300.6	pSNP
AX-108987253	47.321	4B	4BS_4936645		TRIAE_CS42_4BS_TGACv1_329632_AA1102820.4	pSNP
AX-108988131	47.321	4B	4BS_4905264			iSNP
AX-108989212	47.321	4B	4BS_4927614		TRIAE_CS42_4BS_TGACv1_328739_AA1092870.1	pSNP
AX-109003211	47.321	4B	4BS_4863111		TRIAE_CS42_4BS_TGACv1_328739_AA1092830.1	pSNP
AX-109007158	47.321	4B	4BS_4913616			iSNP
AX-109008050	47.321	4B	4BS_2811980			iSNP
AX-109017736	47.321	4B	4BS_4875708			iSNP
AX-109018884	47.321	4B	4BS_4910199			iSNP
AX-109031081	47.321	4B	4BS_4961082			iSNP
AX-109031246	47.321	4B	4BS_4961578			iSNP
AX-109031888	47.321	4B	4BS_4926960			iSNP
AX-109032025	47.321	4B	4BS_4899560			iSNP
AX-109033085	47.321	4B	4BS_4913076			iSNP
AX-109034996	47.321	4B	4BS_2358108			iSNP
AX-109035295	47.321	4B	4BS_4913183			iSNP
AX-109038212	47.321	4B	4BS_4928050			iSNP
AX-109039878	47.321	4B	4BS_4919055			iSNP
AX-109042564	47.321	4B	4BS_4961001			iSNP
AX-109052518	47.321	4B	4BS_4944150			iSNP
AX-109052605	47.321	4B	4BS_4897920			iSNP
AX-109053550	47.321	4B	4BS_4887846			iSNP
AX-109057982	47.321	4B	4BS_4955939			iSNP
AX-109076549	47.321	4B	4BS_4894982			iSNP
AX-109273896	47.321	4B	4BS_4961128		TRIAE_CS42_4BS_TGACv1_330099_AA1106010.4	pSNP
AX-109275359	47.321	4B	4BS_4962647			iSNP
AX-109277201	47.321	4B	4BS_4860485			iSNP
AX-109277225	47.321	4B	4BS_4946999			iSNP
AX-109281981	47.321	4B	4BS_4879546		TRIAE_CS42_4BS_TGACv1_328739_AA1092850.2	pSNP
AX-109288855	47.321	4B	4BS_4873829			iSNP
AX-109293157	47.321	4B	4BS_4937926			iSNP
AX-109296057	47.321	4B	4BS_4961595			iSNP
AX-109296616	47.321	4B	4BS_4875708			iSNP
AX-109298612	47.321	4B	4BS_4872127			iSNP
AX-109304124	47.321	4B	4BS_4927614		TRIAE_CS42_4BS_TGACv1_328739_AA1092870.1	pSNP
AX-109305419	47.321	4B	4BS_4883904			iSNP
AX-109305650	47.321	4B	4BS_4863544			iSNP
AX-109307428	47.321	4B	4BS_4899797			iSNP
AX-109308278	47.321	4B	4BS_4898062		TRIAE_CS42_4BS_TGACv1_330817_AA1108910.1	pSNP
AX-109315971	47.321	4B	4BS_4921228			iSNP
AX-109324089	47.321	4B	4BS_4870292			iSNP
AX-109325165	47.321	4B	4BS_4875708			iSNP
AX-109325792	47.321	4B	4BS_4870653			iSNP
AX-109326975	47.321	4B	4BS_4899797			iSNP
AX-109327751	47.321	4B	4BS_4956703			iSNP
AX-109332533	47.321	4B	4BS_4895282			iSNP
AX-109333141	47.321	4B	4BS_4940376			iSNP
AX-109333732	47.321	4B	4BS_4884725			iSNP
AX-109336108	47.321	4B	4BS_4910199			iSNP
AX-109337036	47.321	4B	4BS_4954551			iSNP
AX-109337357	47.321	4B	4BS_4906325			iSNP
AX-109340993	47.321	4B	4BS_4895187			iSNP
AX-109341791	47.321	4B	4BS_4863544			iSNP
AX-109348064	47.321	4B	4BS_4956703			iSNP
AX-109352883	47.321	4B	4BS_4951336			iSNP
AX-109360848	47.321	4B	4BS_4915967			iSNP
AX-109362286	47.321	4B	4BS_4903707			iSNP
AX-109362999	47.321	4B	4BS_4919055			iSNP
AX-109364192	47.321	4B	4BS_4962268			iSNP
AX-109366111	47.321	4B	4BS_4883904			iSNP
AX-109369274	47.321	4B	4BS_4883098			iSNP
AX-109370154	47.321	4B	4BS_4906325			iSNP
AX-109371138	47.321	4B	4BS_4963331			iSNP
AX-109371297	47.321	4B	4BS_4898350			iSNP
AX-109371696	47.321	4B	4BS_1528870			iSNP
AX-109374467	47.321	4B	4BS_4867047			iSNP
AX-109379210	47.321	4B	4BS_4933397			iSNP
AX-109382302	47.321	4B	4BS_10396		TRIAE_CS42_4BS_TGACv1_328318_AA1086220.1	pSNP
AX-109382312	47.321	4B	4BS_866214			iSNP
AX-109383400	47.321	4B	4BS_4962003			iSNP
AX-109387541	47.321	4B	4BS_4868605			iSNP
AX-109390560	47.321	4B	4BS_4959737			iSNP
AX-109390920	47.321	4B	4BS_4948114			iSNP
AX-109391429	47.321	4B	4BS_4899797			iSNP
AX-109397063	47.321	4B	4BS_4927095		TRIAE_CS42_4BS_TGACv1_328072_AA1082310.2	pSNP
AX-109399266	47.321	4B	4BS_4927818			iSNP
AX-109399857	47.321	4B	4BS_4873158			iSNP
AX-109399994	47.321	4B	4BS_4859614			iSNP
AX-109400136	47.321	4B	4BS_4932070			iSNP
AX-109400262	47.321	4B	4BS_4899560			iSNP
AX-109404653	47.321	4B	4BS_4933412			iSNP
AX-109411735	47.321	4B	4BS_4945302			iSNP
AX-109411964	47.321	4B	4BS_3834396			iSNP
AX-109412457	47.321	4B	4BS_4936645		TRIAE_CS42_4BS_TGACv1_329632_AA1102820.4	pSNP
AX-109417462	47.321	4B	4BS_4888672			iSNP
AX-109420061	47.321	4B	4BS_3074587		TRIAE_CS42_4BS_TGACv1_328318_AA1086230.1	pSNP
AX-109421593	47.321	4B	4BS_4889315			iSNP
AX-109423611	47.321	4B	4BS_4885204			iSNP
AX-109425122	47.321	4B	4BS_4867131			iSNP
AX-109425687	47.321	4B	4BS_4939287			iSNP
AX-109425917	47.321	4B	4BS_4910854			iSNP
AX-109429225	47.321	4B	4BS_4867047			iSNP
AX-109430692	47.321	4B	4BS_4879575			iSNP
AX-109433871	47.321	4B	4BS_4899560			iSNP
AX-109434114	47.321	4B	4BS_4900195			iSNP
AX-109435753	47.321	4B	4BS_2811980			iSNP
AX-109438344	47.321	4B	4BS_4934510			iSNP
AX-109439219	47.321	4B	4BS_4953409			iSNP
AX-109439294	47.321	4B	4BS_4871365			iSNP
AX-109439454	47.321	4B	4BS_4910463			iSNP
AX-109440958	47.321	4B	4BS_4870361			iSNP
AX-109441674	47.321	4B	4BS_2811980			iSNP
AX-109442056	47.321	4B	4BS_4862077			iSNP
AX-109443757	47.321	4B	4BS_4863693			iSNP
AX-109443879	47.321	4B	4BS_4882082	TRIAE_CS42_4BS_TGACv1_329288_AA1099620.2	TRIAE_CS42_4BS_TGACv1_329288_AA1099620.2	cSNP
AX-109447080	47.321	4B	4BS_4862006			iSNP
AX-109447339	47.321	4B	4BS_4938822			iSNP
AX-109448163	47.321	4B	4BS_4831727			iSNP
AX-109448368	47.321	4B	4BS_4963215			iSNP
AX-109448449	47.321	4B	4BS_4946489			iSNP
AX-109449776	47.321	4B	4BS_4940604			iSNP
AX-109455743	47.321	4B	4BS_4864492			iSNP
AX-109456115	47.321	4B	4BS_4934081			iSNP
AX-109457359	47.321	4B	4BS_4962237			iSNP
AX-109460298	47.321	4B	4BS_4886560			iSNP
AX-109460416	47.321	4B	4DL_2898838			iSNP
AX-109461428	47.321	4B	4BS_4956762			iSNP
AX-109461512	47.321	4B	4BS_4870836			iSNP
AX-109464559	47.321	4B	4BS_4899560			iSNP
AX-109464877	47.321	4B	4BS_4927818			iSNP
AX-109469310	47.321	4B	4BS_4947375			iSNP
AX-109469506	47.321	4B	4BS_4959045			iSNP
AX-109479001	47.321	4B	4BS_4861323			iSNP
AX-109479017	47.321	4B	4BS_4860952			iSNP
AX-109482022	47.321	4B	4BS_4893204			iSNP
AX-109482097	47.321	4B	4BS_4958885			iSNP
AX-109482255	47.321	4B	4BS_4863536			iSNP
AX-109483455	47.321	4B	4BS_4944150			iSNP
AX-109485711	47.321	4B	4BS_4882344			iSNP
AX-109487260	47.321	4B	4BS_4959237			iSNP
AX-109489399	47.321	4B	4BS_4936075			iSNP
AX-109492046	47.321	4B	4BS_4937400		TRIAE_CS42_4BS_TGACv1_329288_AA1099640.1	pSNP
AX-109492134	47.321	4B	4BS_4886463			iSNP
AX-109496305	47.321	4B	4BS_4863035			iSNP
AX-109499366	47.321	4B	4BS_4961848			iSNP
AX-109499769	47.321	4B	4BS_4913176			iSNP
AX-109503274	47.321	4B	4BS_4958704			iSNP
AX-109504036	47.321	4B	4BS_4945046			iSNP
AX-109504881	47.321	4B	4BS_4888178			iSNP
AX-109504994	47.321	4B	4BS_4869198			iSNP
AX-109509473	47.321	4B	4BS_4934081			iSNP
AX-109519900	47.321	4B	4DS_2284594			iSNP
AX-109520773	47.321	4B	4BS_4910309			iSNP
AX-109521781	47.321	4B	4BS_4891890			iSNP
AX-109534445	47.321	4B	4BS_4934892			iSNP
AX-109559886	47.321	4B	4BS_2811980			iSNP
AX-109560724	47.321	4B	4BS_4963122	TRIAE_CS42_4BS_TGACv1_328573_AA1090280.1	TRIAE_CS42_4BS_TGACv1_328573_AA1090280.1	cSNP
AX-109573078	47.321	4B	4BS_4895311			iSNP
AX-109577618	47.321	4B	4BS_4939447			iSNP
AX-109580016	47.321	4B	4BS_4933397			iSNP
AX-109580285	47.321	4B	4BS_4887284			iSNP
AX-109580702	47.321	4B	4BS_4962268			iSNP
AX-109580809	47.321	4B	4BS_4935933			iSNP
AX-109581787	47.321	4B	4BS_4946999			iSNP
AX-109583279	47.321	4B	4BS_4930488			iSNP
AX-109583337	47.321	4B	4BS_4867565		TRIAE_CS42_4BS_TGACv1_327864_AA1076870.1	pSNP
AX-109583407	47.321	4B	4BS_4861652			iSNP
AX-109584399	47.321	4B	4BS_4899059			iSNP
AX-109597268	47.321	4B	4BS_4952861			iSNP
AX-109599000	47.321	4B	4BS_4952861			iSNP
AX-109600409	47.321	4B	4BS_4944150			iSNP
AX-109600685	47.321	4B	4BS_4934404			iSNP
AX-109602320	47.321	4B	4BS_4892698			iSNP
AX-109605774	47.321	4B	4BS_4952029			iSNP
AX-109619531	47.321	4B	4BS_4960715			iSNP
AX-109622086	47.321	4B	4BS_4959265			iSNP
AX-109626810	47.321	4B	4BS_4881217			iSNP
AX-109817732	47.321	4B	4BS_4863544			iSNP
AX-109819138	47.321	4B	4BS_4961737			iSNP
AX-109824402	47.321	4B	4BS_2139164			iSNP
AX-109830609	47.321	4B	4BS_4936645		TRIAE_CS42_4BS_TGACv1_329632_AA1102820.4	pSNP
AX-109837998	47.321	4B	4BS_4960224			iSNP
AX-109839862	47.321	4B	4BS_4859843			iSNP
AX-109839900	47.321	4B	4BS_4867419			iSNP
AX-109843285	47.321	4B	4BS_4910833			iSNP
AX-109844893	47.321	4B	4BS_4958982			iSNP
AX-109845832	47.321	4B	4BS_4905264			iSNP
AX-109846496	47.321	4B	4BS_4933412			iSNP
AX-109852878	47.321	4B	4BS_4961800			iSNP
AX-109854106	47.321	4B	4BS_4891909		TRIAE_CS42_4BS_TGACv1_328955_AA1096070.1	pSNP
AX-109857515	47.321	4B	4BS_4906325			iSNP
AX-109857553	47.321	4B	4BS_4961881			iSNP
AX-109857876	47.321	4B	4BS_4951336			iSNP
AX-109865884	47.321	4B	4BS_4946489			iSNP
AX-109867332	47.321	4B	4BS_4895311			iSNP
AX-109869391	47.321	4B	4BS_4936664			iSNP
AX-109875605	47.321	4B	4BS_4961954			iSNP
AX-109878253	47.321	4B	4BS_4868895			iSNP
AX-109878255	47.321	4B	6BS_2966601			iSNP
AX-109879033	47.321	4B	4BS_4906325			iSNP
AX-109884456	47.321	4B	4BS_4865019			iSNP
AX-109885871	47.321	4B	4BS_4961816			iSNP
AX-109888756	47.321	4B	4BS_4920516			iSNP
AX-109893091	47.321	4B	4BS_4929270			iSNP
AX-109893291	47.321	4B	4BS_4948759			iSNP
AX-109896178	47.321	4B	4BS_4946089		TRIAE_CS42_4BS_TGACv1_329735_AA1103580.1	pSNP
AX-109897004	47.321	4B	4BS_4962003			iSNP
AX-109898734	47.321	4B	4BS_4932426			iSNP
AX-109905894	47.321	4B	5DS_2783134	TRIAE_CS42_5DS_TGACv1_456746_AA1477390.1	TRIAE_CS42_5DS_TGACv1_456746_AA1477390.1	cSNP
AX-109907116	47.321	4B	4BS_4867686			iSNP
AX-109907475	47.321	4B	4BS_4963124		TRIAE_CS42_4BS_TGACv1_327817_AA1075060.1	pSNP
AX-109908478	47.321	4B	4BS_4938822			iSNP
AX-109915480	47.321	4B	4BS_4874245		TRIAE_CS42_4BS_TGACv1_328022_AA1081120.1	pSNP
AX-109917874	47.321	4B	4BS_4936664			iSNP
AX-109925977	47.321	4B	4BS_4915769			iSNP
AX-109926416	47.321	4B	4BS_4890973			iSNP
AX-109927873	47.321	4B	4BS_4929017			iSNP
AX-109928228	47.321	4B	4BS_4961595			iSNP
AX-109930462	47.321	4B	4BS_4869898			iSNP
AX-109932578	47.321	4B	4BS_4941178			iSNP
AX-109936813	47.321	4B	4BS_4892581			iSNP
AX-109938962	47.321	4B	4BS_2054631			iSNP
AX-109940812	47.321	4B	4BS_4925066			iSNP
AX-109941135	47.321	4B	4BS_4882031			iSNP
AX-109941343	47.321	4B	4BS_4953409			iSNP
AX-109942088	47.321	4B	4BS_4867225		TRIAE_CS42_4BS_TGACv1_328469_AA1088420.2	pSNP
AX-109946986	47.321	4B	4BS_4906772			iSNP
AX-109948878	47.321	4B	4BS_4896196			iSNP
AX-109951980	47.321	4B	4BS_4927614		TRIAE_CS42_4BS_TGACv1_328739_AA1092870.1	pSNP
AX-109954310	47.321	4B	4BS_4962003			iSNP
AX-109959943	47.321	4B	4BS_4916331			iSNP
AX-109961683	47.321	4B	4BS_4932059			iSNP
AX-109966799	47.321	4B	4BS_4928812			iSNP
AX-109968923	47.321	4B	4BS_4865019			iSNP
AX-109969027	47.321	4B	4BS_4947275			iSNP
AX-109971627	47.321	4B	4BS_4937081			iSNP
AX-109975941	47.321	4B	4BS_4864969			iSNP
AX-109976525	47.321	4B	4BS_4888672			iSNP
AX-109980684	47.321	4B	4BS_4896196			iSNP
AX-109982263	47.321	4B	4BS_4948114			iSNP
AX-109984793	47.321	4B	4BS_4961675			iSNP
AX-109992738	47.321	4B	4BS_4942164			iSNP
AX-110001527	47.321	4B	4BS_4960805			iSNP
AX-110010174	47.321	4B	4BS_4962690			iSNP
AX-110010496	47.321	4B	4BS_4961848			iSNP
AX-110014596	47.321	4B	4BS_4962797			iSNP
AX-110017265	47.321	4B	4BS_4962740			iSNP
AX-110017381	47.321	4B	4BS_4927614		TRIAE_CS42_4BS_TGACv1_328739_AA1092870.1	pSNP
AX-110017436	47.321	4B	4BS_4898025			iSNP
AX-110020342	47.321	4B	4BS_4878636			iSNP
AX-110021206	47.321	4B	4BS_4899054		TRIAE_CS42_4BS_TGACv1_328447_AA1087920.1	pSNP
AX-110022932	47.321	4B	4BS_4953581			iSNP
AX-110023464	47.321	4B	4BS_4908736			iSNP
AX-110023524	47.321	4B	4BS_4961005			iSNP
AX-110027725	47.321	4B	4BS_4932981			iSNP
AX-110030973	47.321	4B	4BS_4861587		TRIAE_CS42_4BS_TGACv1_330337_AA1107250.1	pSNP
AX-110031456	47.321	4B	4BS_4917015			iSNP
AX-110032256	47.321	4B	4BS_4962003			iSNP
AX-110032284	47.321	4B	4BS_4892581			iSNP
AX-110032409	47.321	4B	4BS_4941178			iSNP
AX-110032551	47.321	4B	4BS_4946489			iSNP
AX-110033567	47.321	4B	4BS_4894435			iSNP
AX-110035658	47.321	4B	4BS_2811980			iSNP
AX-110037851	47.321	4B	4BS_4913616			iSNP
AX-110041102	47.321	4B	4BS_4880501		TRIAE_CS42_4BS_TGACv1_328098_AA1082730.1	pSNP
AX-110042017	47.321	4B	4BS_4916108			iSNP
AX-110044007	47.321	4B	4BS_4939949		TRIAE_CS42_4BS_TGACv1_328712_AA1092390.1	pSNP
AX-110045336	47.321	4B	4BS_4962647			iSNP
AX-110049312	47.321	4B	4BS_4962406			iSNP
AX-110050515	47.321	4B	4BS_3540397			iSNP
AX-110053576	47.321	4B	4BS_4899797			iSNP
AX-110053953	47.321	4B	4BS_4886463			iSNP
AX-110054702	47.321	4B	4BS_4909761			iSNP
AX-110054725	47.321	4B	4BS_4947275			iSNP
AX-110054878	47.321	4B	5BL_10925536			iSNP
AX-110058582	47.321	4B	4BS_4862435			iSNP
AX-110063533	47.321	4B	4BS_4952029			iSNP
AX-110066225	47.321	4B	4BS_4961800			iSNP
AX-110066286	47.321	4B	4BS_4899809			iSNP
AX-110066452	47.321	4B	4BS_4946364		TRIAE_CS42_4BS_TGACv1_328183_AA1084200.1	pSNP
AX-110067455	47.321	4B	4BS_4933397			iSNP
AX-110070406	47.321	4B	4BS_4927614		TRIAE_CS42_4BS_TGACv1_328739_AA1092870.1	pSNP
AX-110073370	47.321	4B	4BS_4898062		TRIAE_CS42_4BS_TGACv1_330817_AA1108910.1	pSNP
AX-110081445	47.321	4B	4BS_4865956		TRIAE_CS42_4BS_TGACv1_329975_AA1105200.1	pSNP
AX-110089006	47.321	4B	4BS_4962513		TRIAE_CS42_4BS_TGACv1_330514_AA1107920.4	pSNP
AX-110099578	47.321	4B	4BS_4898062		TRIAE_CS42_4BS_TGACv1_330817_AA1108910.1	pSNP
AX-110101155	47.321	4B	4BS_10396	TRIAE_CS42_4BS_TGACv1_328318_AA1086220.1	TRIAE_CS42_4BS_TGACv1_328318_AA1086220.1	cSNP
AX-110108203	47.321	4B	4BS_4927095		TRIAE_CS42_4BS_TGACv1_328072_AA1082310.2	pSNP
AX-110121859	47.321	4B	4BS_4894160			iSNP
AX-110122215	47.321	4B	4BS_4867459			iSNP
AX-110125630	47.321	4B	4BS_4906861		TRIAE_CS42_4BS_TGACv1_327920_AA1078730.1	pSNP
AX-110125775	47.321	4B	4BS_4942444			iSNP
AX-110125956	47.321	4B	4BS_4899797			iSNP
AX-110126068	47.321	4B	4BS_4898350			iSNP
AX-110126567	47.321	4B	4BS_4913176			iSNP
AX-110126630	47.321	4B	4BS_4954969			iSNP
AX-110127096	47.321	4B	4BS_4959045			iSNP
AX-110128576	47.321	4B	4BS_4899560			iSNP
AX-110128617	47.321	4B	4BS_4831727			iSNP
AX-110141565	47.321	4B	4BS_4900195			iSNP
AX-110144864	47.321	4B	4BS_4912946			iSNP
AX-110145260	47.321	4B	4BS_4942179			iSNP
AX-110145477	47.321	4B	4BS_4907526			iSNP
AX-110146279	47.321	4B	4BS_4871365			iSNP
AX-110161927	47.321	4B	4BS_4961737			iSNP
AX-110167033	47.321	4B	4BS_4963193			iSNP
AX-110167448	47.321	4B	4BS_4945585			iSNP
AX-110167763	47.321	4B	4BS_4884637			iSNP
AX-110362795	47.321	4B	4BS_4924023			iSNP
AX-110372614	47.321	4B	4BS_4963124		TRIAE_CS42_4BS_TGACv1_327817_AA1075060.1	pSNP
AX-110374612	47.321	4B	4BS_4935131			iSNP
AX-110376150	47.321	4B	4BS_4937400		TRIAE_CS42_4BS_TGACv1_329288_AA1099640.1	pSNP
AX-110382980	47.321	4B	4BS_4946364		TRIAE_CS42_4BS_TGACv1_328183_AA1084200.1	pSNP
AX-110384411	47.321	4B	4BS_4958123			iSNP
AX-110388314	47.321	4B	4BS_4863693			iSNP
AX-110393452	47.321	4B	4BS_4875708			iSNP
AX-110397834	47.321	4B	4BS_4885442			iSNP
AX-110398714	47.321	4B	4DL_10820076			iSNP
AX-110398739	47.321	4B	4BS_4927205			iSNP
AX-110399870	47.321	4B	4BS_4886383			iSNP
AX-110400200	47.321	4B	4BS_4885442			iSNP
AX-110401777	47.321	4B	4BS_4958311			iSNP
AX-110405194	47.321	4B	4BS_4940038			iSNP
AX-110406659	47.321	4B	4BS_4932182		TRIAE_CS42_4BS_TGACv1_328183_AA1084210.1	pSNP
AX-110407111	47.321	4B	4BS_4894611			iSNP
AX-110409166	47.321	4B	4BS_4904567			iSNP
AX-110410884	47.321	4B	4BS_4868967			iSNP
AX-110411590	47.321	4B	4BS_4864892			iSNP
AX-110416991	47.321	4B	4BS_4875483			iSNP
AX-110417115	47.321	4B	4BS_3870773		TRIAE_CS42_4BS_TGACv1_330077_AA1105860.5	pSNP
AX-110417818	47.321	4B	4BS_4890931			iSNP
AX-110418694	47.321	4B	4BS_4961595			iSNP
AX-110420496	47.321	4B	4BS_4916033			iSNP
AX-110423749	47.321	4B	4BS_4878297			iSNP
AX-110424427	47.321	4B	4BS_4568518			iSNP
AX-110427014	47.321	4B	4BS_4879440			iSNP
AX-110429345	47.321	4B	4BS_4911077			iSNP
AX-110435837	47.321	4B	4BS_4886463			iSNP
AX-110443031	47.321	4B	4BS_4895097			iSNP
AX-110444152	47.321	4B	4BS_4937400		TRIAE_CS42_4BS_TGACv1_329288_AA1099640.1	pSNP
AX-110444741	47.321	4B	4BS_4886077			iSNP
AX-110447079	47.321	4B	4BS_4879546		TRIAE_CS42_4BS_TGACv1_328739_AA1092850.2	pSNP
AX-110447146	47.321	4B	4BS_4830452		TRIAE_CS42_4BS_TGACv1_327821_AA1075370.1	pSNP
AX-110448750	47.321	4B	4BS_4899059			iSNP
AX-110456258	47.321	4B	4BS_4905466			iSNP
AX-110459875	47.321	4B	4BS_4879546	TRIAE_CS42_4BS_TGACv1_328739_AA1092850.2	TRIAE_CS42_4BS_TGACv1_328739_AA1092850.2	cSNP
AX-110460111	47.321	4B	4BS_4889378			iSNP
AX-110467722	47.321	4B	4BS_4898062		TRIAE_CS42_4BS_TGACv1_330817_AA1108910.1	pSNP
AX-110468601	47.321	4B	4BS_4895097			iSNP
AX-110475469	47.321	4B	4BS_4953409			iSNP
AX-110482001	47.321	4B	4BS_4960413			iSNP
AX-110482130	47.321	4B	4BS_4868644			iSNP
AX-110486396	47.321	4B	4BS_4935933			iSNP
AX-110487888	47.321	4B	4BS_4867225		TRIAE_CS42_4BS_TGACv1_328469_AA1088420.2	pSNP
AX-110489625	47.321	4B	4BS_4892698			iSNP
AX-110490422	47.321	4B	4BS_4963245			iSNP
AX-110490440	47.321	4B	4BS_4953409			iSNP
AX-110491479	47.321	4B	4BS_4867225		TRIAE_CS42_4BS_TGACv1_328469_AA1088420.2	pSNP
AX-110492111	47.321	4B	4BS_4929185		TRIAE_CS42_4BS_TGACv1_330248_AA1106770.1	pSNP
AX-110501125	47.321	4B	4BS_4950374			iSNP
AX-110508288	47.321	4B	4BS_4876200			iSNP
AX-110511396	47.321	4B	4BS_4961675			iSNP
AX-110515595	47.321	4B	4BS_4874823			iSNP
AX-110515830	47.321	4B	4BS_4909329			iSNP
AX-110520818	47.321	4B	4BS_4910199			iSNP
AX-110524883	47.321	4B	4BS_4886463			iSNP
AX-110524987	47.321	4B	4BS_4962003			iSNP
AX-110525604	47.321	4B	4BS_4909759			iSNP
AX-110526129	47.321	4B	4BS_4961595			iSNP
AX-110528878	47.321	4B	4BS_4885204			iSNP
AX-110530095	47.321	4B	4BS_4864492			iSNP
AX-110530150	47.321	4B	4BS_4888178			iSNP
AX-110536290	47.321	4B	4BS_4959055			iSNP
AX-110536854	47.321	4B	4BS_4937400		TRIAE_CS42_4BS_TGACv1_329288_AA1099640.1	pSNP
AX-110538202	47.321	4B	4BS_4936664			iSNP
AX-110539311	47.321	4B	4BS_4913176			iSNP
AX-110539916	47.321	4B	4BS_4958011			iSNP
AX-110544752	47.321	4B	4BS_2811980			iSNP
AX-110545516	47.321	4B	4BS_4937400		TRIAE_CS42_4BS_TGACv1_329288_AA1099640.1	pSNP
AX-110548064	47.321	4B	4BS_4862041			iSNP
AX-110548411	47.321	4B	4BS_4861471			iSNP
AX-110548442	47.321	4B	4BS_4931769			iSNP
AX-110549477	47.321	4B	4BS_4865517			iSNP
AX-110552600	47.321	4B	4BS_4953409			iSNP
AX-110552774	47.321	4B	4BS_4877177			iSNP
AX-110556966	47.321	4B	4BS_4899560			iSNP
AX-110560340	47.321	4B	4BS_4878394			iSNP
AX-110561748	47.321	4B	4BS_4937974			iSNP
AX-110564469	47.321	4B	4BS_4889382			iSNP
AX-110564518	47.321	4B	4BS_4875483			iSNP
AX-110565938	47.321	4B	4BS_4954010			iSNP
AX-110566168	47.321	4B	4BS_4912131			iSNP
AX-110566634	47.321	4B	4BS_4870653			iSNP
AX-110573292	47.321	4B	4BS_4912103		TRIAE_CS42_4BS_TGACv1_328405_AA1087530.1	pSNP
AX-110577424	47.321	4B	4BS_4909759			iSNP
AX-110578412	47.321	4B	4BS_4960413			iSNP
AX-110578519	47.321	4B	4BS_4936664			iSNP
AX-110583157	47.321	4B	4BS_4952552			iSNP
AX-110587188	47.321	4B	4BS_4876452			iSNP
AX-110591370	47.321	4B	4BS_4891933			iSNP
AX-110594858	47.321	4B	4BS_4929226			iSNP
AX-110595868	47.321	4B	4BS_4866942			iSNP
AX-110595936	47.321	4B	4BS_4889492			iSNP
AX-110598173	47.321	4B	4BS_4958660			iSNP
AX-110598812	47.321	4B	4BS_4954634			iSNP
AX-110598981	47.321	4B	4BS_4903556			iSNP
AX-110601412	47.321	4B	4BS_4865179			iSNP
AX-110602860	47.321	4B	4BS_4915769			iSNP
AX-110604220	47.321	4B	4BS_4896196			iSNP
AX-110607900	47.321	4B	4BS_4961538			iSNP
AX-110608290	47.321	4B	4BS_4946074			iSNP
AX-110614745	47.321	4B	4BS_4895311			iSNP
AX-110617110	47.321	4B	4BS_4915192		TRIAE_CS42_4BS_TGACv1_330963_AA1109210.1	pSNP
AX-110632977	47.321	4B	4BS_4899054		TRIAE_CS42_4BS_TGACv1_328447_AA1087920.1	pSNP
AX-110633358	47.321	4B	4BS_4867225		TRIAE_CS42_4BS_TGACv1_328469_AA1088420.2	pSNP
AX-110639968	47.321	4B	4BS_4895311			iSNP
AX-110641352	47.321	4B	4BS_2811980			iSNP
AX-110644724	47.321	4B	4BS_4898062	TRIAE_CS42_4BS_TGACv1_330817_AA1108910.1	TRIAE_CS42_4BS_TGACv1_330817_AA1108910.1	cSNP
AX-110651172	47.321	4B	4BS_4868748	TRIAE_CS42_4BS_TGACv1_330137_AA1106180.1	TRIAE_CS42_4BS_TGACv1_330137_AA1106180.1	cSNP
AX-110653235	47.321	4B	4BS_4899363	TRIAE_CS42_4BS_TGACv1_330398_AA1107470.1	TRIAE_CS42_4BS_TGACv1_330398_AA1107470.1	cSNP
AX-110656285	47.321	4B	4BS_4868748	TRIAE_CS42_4BS_TGACv1_330137_AA1106180.1	TRIAE_CS42_4BS_TGACv1_330137_AA1106180.1	cSNP
AX-110667849	47.321	4B	4BS_4933397			iSNP
AX-110668844	47.321	4B	4BS_4905622			iSNP
AX-110669062	47.321	4B	4BS_4961817			iSNP
AX-110670562	47.321	4B	4BS_4186133			iSNP
AX-110670635	47.321	4B	4BS_4868605			iSNP
AX-110672155	47.321	4B	4BS_4929270			iSNP
AX-110674260	47.321	4B	4BS_4877387			iSNP
AX-110675434	47.321	4B	4BS_4954063			iSNP
AX-110678443	47.321	4B	4BS_4865568			iSNP
AX-110685732	47.321	4B	4BS_4899059			iSNP
AX-110687458	47.321	4B	4BS_4956703			iSNP
AX-110688360	47.321	4B	4BS_4866789			iSNP
AX-110688876	47.321	4B	4BS_4942774			iSNP
AX-110689931	47.321	4B	4BS_4906325			iSNP
AX-110690404	47.321	4B	4BS_4873158			iSNP
AX-110690554	47.321	4B	4BS_4901799			iSNP
AX-110696804	47.321	4B	4BS_4867047			iSNP
AX-110741699	47.321	4B	4BS_4862077			iSNP
AX-110742227	47.321	4B	4BS_4926679			iSNP
AX-110904836	47.321	4B	4BS_4962406			iSNP
AX-110906123	47.321	4B	4BS_4961737			iSNP
AX-110912516	47.321	4B	4BS_4963124		TRIAE_CS42_4BS_TGACv1_327817_AA1075060.1	pSNP
AX-110912898	47.321	4B	4BS_4568518			iSNP
AX-110913839	47.321	4B	4BS_4902999	TRIAE_CS42_4BS_TGACv1_330947_AA1109150.1	TRIAE_CS42_4BS_TGACv1_330947_AA1109150.1	cSNP
AX-110918826	47.321	4B	4BS_4868644			iSNP
AX-110918967	47.321	4B	4BS_4894435			iSNP
AX-110919561	47.321	4B	4BS_4879575			iSNP
AX-110919920	47.321	4B	4BS_4869321		TRIAE_CS42_4BS_TGACv1_328273_AA1085530.1	pSNP
AX-110921358	47.321	4B	4BS_4858601			iSNP
AX-110923990	47.321	4B	4BS_4937400		TRIAE_CS42_4BS_TGACv1_329288_AA1099640.1	pSNP
AX-110924336	47.321	4B	4BS_4876325			iSNP
AX-110924653	47.321	4B	4BS_4915552		TRIAE_CS42_4BS_TGACv1_329433_AA1101210.1	pSNP
AX-110926494	47.321	4B	4BS_4898062		TRIAE_CS42_4BS_TGACv1_330817_AA1108910.1	pSNP
AX-110933709	47.321	4B	4BS_4952861			iSNP
AX-110935823	47.321	4B	4BS_4929226			iSNP
AX-110938153	47.321	4B	4BS_545202			iSNP
AX-110938904	47.321	4B	4BS_4927095		TRIAE_CS42_4BS_TGACv1_328072_AA1082310.2	pSNP
AX-110939268	47.321	4B	4BS_4961128		TRIAE_CS42_4BS_TGACv1_330099_AA1106010.4	pSNP
AX-110939348	47.321	4B	4BS_4883904			iSNP
AX-110941725	47.321	4B	4BS_4948759			iSNP
AX-110942280	47.321	4B	4BS_4890931			iSNP
AX-110942682	47.321	4B	4BS_4877218			iSNP
AX-110944826	47.321	4B	4BS_4885204			iSNP
AX-110945288	47.321	4B	4BS_4959055			iSNP
AX-110945333	47.321	4B	4BS_4927756			iSNP
AX-110945467	47.321	4B	4BS_4861652			iSNP
AX-110946879	47.321	4B	4BS_4867047			iSNP
AX-110950568	47.321	4B	4BS_4961578			iSNP
AX-110952722	47.321	4B	4BS_4905643			iSNP
AX-110953230	47.321	4B	4BS_4901756			iSNP
AX-110958679	47.321	4B	4BS_4946364		TRIAE_CS42_4BS_TGACv1_328183_AA1084200.1	pSNP
AX-110958962	47.321	4B	4BS_4927205			iSNP
AX-110960151	47.321	4B	4BS_4938669			iSNP
AX-110961699	47.321	4B	4BS_4933397			iSNP
AX-110965684	47.321	4B	4BS_4885442			iSNP
AX-110975005	47.321	4B	4BS_4947464			iSNP
AX-110975012	47.321	4B	4BS_4951336			iSNP
AX-110975736	47.321	4B	4BS_4938822			iSNP
AX-110978688	47.321	4B	4BS_4915552		TRIAE_CS42_4BS_TGACv1_329433_AA1101210.1	pSNP
AX-110979180	47.321	4B	4BS_4860952			iSNP
AX-110982486	47.321	4B	4BS_4936645		TRIAE_CS42_4BS_TGACv1_329632_AA1102820.4	pSNP
AX-110983098	47.321	4B	4BS_4899059			iSNP
AX-110985683	47.321	4B	4BS_4914957			iSNP
AX-110985739	47.321	4B	4BS_4879575			iSNP
AX-110986756	47.321	4B	4BS_4859644			iSNP
AX-110998404	47.321	4B	4BS_4908865			iSNP
AX-111001145	47.321	4B	4BS_4933397			iSNP
AX-111002957	47.321	4B	4BS_4931812			iSNP
AX-111003696	47.321	4B	4BS_4859644			iSNP
AX-111004994	47.321	4B	4BS_4948759			iSNP
AX-111005220	47.321	4B	4BS_4871157			iSNP
AX-111006270	47.321	4B	4BS_4922484			iSNP
AX-111006834	47.321	4B	4BS_4937400		TRIAE_CS42_4BS_TGACv1_329288_AA1099640.1	pSNP
AX-111007201	47.321	4B	4BS_4863544			iSNP
AX-111007966	47.321	4B	4BS_4937606			iSNP
AX-111013208	47.321	4B	4BS_4948759			iSNP
AX-111013455	47.321	4B	4BS_4956758			iSNP
AX-111014573	47.321	4B	4BS_4962046			iSNP
AX-111018369	47.321	4B	4BS_4961675			iSNP
AX-111019703	47.321	4B	4BS_4915769			iSNP
AX-111025863	47.321	4B	4BS_4911323			iSNP
AX-111030221	47.321	4B	4BS_4892984			iSNP
AX-111031196	47.321	4B	4BS_4869543			iSNP
AX-111031234	47.321	4B	4BS_4880681			iSNP
AX-111031248	47.321	4B	4BS_4931811			iSNP
AX-111037409	47.321	4B	4BS_4937400		TRIAE_CS42_4BS_TGACv1_329288_AA1099640.1	pSNP
AX-111046281	47.321	4B	4BS_2811980			iSNP
AX-111046935	47.321	4B	4BS_4938942			iSNP
AX-111047274	47.321	4B	4BS_4945223			iSNP
AX-111047919	47.321	4B	4BS_4932426			iSNP
AX-111048107	47.321	4B	4BS_4961001			iSNP
AX-111058231	47.321	4B	4BS_4896196			iSNP
AX-111061339	47.321	4B	4BS_4868221			iSNP
AX-111064927	47.321	4B	4BS_4961800			iSNP
AX-111065695	47.321	4B	4BS_4961192			iSNP
AX-111067284	47.321	4B	4BS_4863111		TRIAE_CS42_4BS_TGACv1_328739_AA1092830.1	pSNP
AX-111068617	47.321	4B	6BS_2642437			iSNP
AX-111069274	47.321	4B	4BS_4922536			iSNP
AX-111069850	47.321	4B	4BS_4888177			iSNP
AX-111070237	47.321	4B	4BS_4906325			iSNP
AX-111073730	47.321	4B	4BS_4947275			iSNP
AX-111074671	47.321	4B	4BS_4860952			iSNP
AX-111077459	47.321	4B	4BS_4895097			iSNP
AX-111077863	47.321	4B	4BS_4929249			iSNP
AX-111079195	47.321	4B	4BS_4962003			iSNP
AX-111081099	47.321	4B	4BS_4899054		TRIAE_CS42_4BS_TGACv1_328447_AA1087920.1	pSNP
AX-111083332	47.321	4B	4BS_4895097			iSNP
AX-111086799	47.321	4B	4BS_4961816			iSNP
AX-111091330	47.321	4B	4BS_4872518			iSNP
AX-111092573	47.321	4B	4BS_4875731			iSNP
AX-111093865	47.321	4B	4BS_4876106			iSNP
AX-111094270	47.321	4B	4BS_4831727			iSNP
AX-111095898	47.321	4B	4BS_4900297			iSNP
AX-111096718	47.321	4B	4BS_4962647			iSNP
AX-111099428	47.321	4B	4BS_4879546		TRIAE_CS42_4BS_TGACv1_328739_AA1092850.2	pSNP
AX-111099644	47.321	4B	4BS_4895097			iSNP
AX-111100382	47.321	4B	4BS_4895282			iSNP
AX-111108797	47.321	4B	4BS_4915967			iSNP
AX-111110170	47.321	4B	4BS_4938822			iSNP
AX-111113431	47.321	4B	4BS_4909761			iSNP
AX-111114401	47.321	4B	4BS_4888177			iSNP
AX-111114452	47.321	4B	4BS_4859295			iSNP
AX-111117877	47.321	4B	4BS_4864969			iSNP
AX-111118883	47.321	4B	4BS_4961307			iSNP
AX-111120015	47.321	4B	4BS_4927095	TRIAE_CS42_4BS_TGACv1_328072_AA1082310.2	TRIAE_CS42_4BS_TGACv1_328072_AA1082310.2	cSNP
AX-111122249	47.321	4B	4BS_4921708			iSNP
AX-111128673	47.321	4B	6AS_4381491			iSNP
AX-111134461	47.321	4B	4BS_4890973			iSNP
AX-111134903	47.321	4B	4BS_4946999			iSNP
AX-111135928	47.321	4B	4BS_4469286			iSNP
AX-111136098	47.321	4B	4BS_4948104			iSNP
AX-111136401	47.321	4B	4BS_4938822			iSNP
AX-111137211	47.321	4B	4BS_10396		TRIAE_CS42_4BS_TGACv1_328318_AA1086220.1	pSNP
AX-111141653	47.321	4B	4BS_4902999		TRIAE_CS42_4BS_TGACv1_330947_AA1109150.1	pSNP
AX-111143210	47.321	4B	4BS_4959045			iSNP
AX-111147521	47.321	4B	4BS_4913183			iSNP
AX-111156928	47.321	4B	4BS_4909260			iSNP
AX-111156970	47.321	4B	4BS_4952029			iSNP
AX-111160337	47.321	4B	4BS_4951408		TRIAE_CS42_4BS_TGACv1_330992_AA1109300.2	pSNP
AX-111163124	47.321	4B	4BS_4875708			iSNP
AX-111163616	47.321	4B	4BS_4868748	TRIAE_CS42_4BS_TGACv1_330137_AA1106180.1	TRIAE_CS42_4BS_TGACv1_330137_AA1106180.1	cSNP
AX-111212037	47.321	4B	4BS_4897775			iSNP
AX-111218187	47.321	4B	4BS_4925663			iSNP
AX-111221050	47.321	4B	4BS_4903556			iSNP
AX-111234988	47.321	4B	4BS_4947576			iSNP
AX-111235010	47.321	4B	4BS_4875731			iSNP
AX-111235848	47.321	4B	4BS_4935173			iSNP
AX-111239215	47.321	4B	4BS_4909759			iSNP
AX-111256519	47.321	4B	4BS_4882082		TRIAE_CS42_4BS_TGACv1_329288_AA1099620.2	pSNP
AX-111282787	47.321	4B	4BS_4895938			iSNP
AX-111286211	47.321	4B	4BS_4910199			iSNP
AX-111449697	47.321	4B	4BS_4939386			iSNP
AX-111452848	47.321	4B	4BS_4868748		TRIAE_CS42_4BS_TGACv1_330137_AA1106180.1	pSNP
AX-111456523	47.321	4B	4BS_4907363			iSNP
AX-111460087	47.321	4B	4BS_4910309			iSNP
AX-111477134	47.321	4B	4BS_4867225		TRIAE_CS42_4BS_TGACv1_328469_AA1088420.2	pSNP
AX-111478269	47.321	4B	4BS_4878143			iSNP
AX-111486436	47.321	4B	4BS_4916688			iSNP
AX-111487629	47.321	4B	4BS_4862006			iSNP
AX-111498089	47.321	4B	4BS_4914473			iSNP
AX-111499150	47.321	4B	4BS_10396		TRIAE_CS42_4BS_TGACv1_328318_AA1086220.1	pSNP
AX-111501503	47.321	4B	4BS_4957866			iSNP
AX-111503729	47.321	4B	4BS_4910199			iSNP
AX-111504689	47.321	4B	4BS_4934510			iSNP
AX-111508145	47.321	4B	4BS_4831727			iSNP
AX-111510412	47.321	4B	4BS_4860096			iSNP
AX-111510896	47.321	4B	4BS_4931630			iSNP
AX-111510948	47.321	4B	4BS_4950374			iSNP
AX-111513687	47.321	4B	4BS_4867047			iSNP
AX-111520885	47.321	4B	4BS_4953409			iSNP
AX-111521147	47.321	4B	4BS_4903556			iSNP
AX-111521785	47.321	4B	4BS_4895392			iSNP
AX-111529675	47.321	4B	4BS_4931494			iSNP
AX-111533233	47.321	4B	4BS_866214			iSNP
AX-111535362	47.321	4B	4BS_4938822			iSNP
AX-111542971	47.321	4B	4BS_4910463			iSNP
AX-111543042	47.321	4B	4BS_4951028			iSNP
AX-111548935	47.321	4B	4BS_4961307			iSNP
AX-111555023	47.321	4B	4BS_4868221			iSNP
AX-111555225	47.321	4B	4BS_4867416			iSNP
AX-111556124	47.321	4B	4BS_4941178			iSNP
AX-111564084	47.321	4B	4BS_4943392	TRIAE_CS42_4BS_TGACv1_329975_AA1105220.1	TRIAE_CS42_4BS_TGACv1_329975_AA1105220.1	cSNP
AX-111566580	47.321	4B	4BS_4886944			iSNP
AX-111567238	47.321	4B	4BS_4921554			iSNP
AX-111567365	47.321	4B	4BS_4959698			iSNP
AX-111573502	47.321	4B	4BS_4911469			iSNP
AX-111574144	47.321	4B	4BS_4962513		TRIAE_CS42_4BS_TGACv1_330514_AA1107920.4	pSNP
AX-111575816	47.321	4B	4BS_4939287			iSNP
AX-111576945	47.321	4B	4BS_4962513		TRIAE_CS42_4BS_TGACv1_330514_AA1107920.4	pSNP
AX-111579188	47.321	4B	4BS_4961001			iSNP
AX-111580212	47.321	4B	4BS_4896196			iSNP
AX-111581277	47.321	4B	4BS_4906772			iSNP
AX-111583112	47.321	4B	4BS_4944150			iSNP
AX-111583137	47.321	4B	4BS_4894919			iSNP
AX-111583329	47.321	4B	4BS_4932426			iSNP
AX-111588869	47.321	4B	4BS_4873293			iSNP
AX-111589692	47.321	4B	4DS_2304807			iSNP
AX-111590084	47.321	4B	4BS_4917015			iSNP
AX-111591855	47.321	4B	4BS_4922712			iSNP
AX-111593917	47.321	4B	4BS_4930477			iSNP
AX-111596184	47.321	4B	4BS_4949779			iSNP
AX-111596660	47.321	4B	4BS_4963215			iSNP
AX-111604784	47.321	4B	4BS_4921231			iSNP
AX-111607165	47.321	4B	4BS_4877163			iSNP
AX-111613426	47.321	4B	4BS_4898777			iSNP
AX-111618071	47.321	4B	4BS_4942874			iSNP
AX-111619190	47.321	4B	4BS_4945585			iSNP
AX-111620364	47.321	4B	4BS_4946089		TRIAE_CS42_4BS_TGACv1_329735_AA1103580.1	pSNP
AX-111622109	47.321	4B	4BS_4959266			iSNP
AX-111622986	47.321	4B	4BS_4927602			iSNP
AX-111623502	47.321	4B	4BS_4859303			iSNP
AX-111627874	47.321	4B	4BS_4959055			iSNP
AX-111627904	47.321	4B	4BS_4870653			iSNP
AX-111628065	47.321	4B	4BS_4912131			iSNP
AX-111632283	47.321	4B	4BS_4868748	TRIAE_CS42_4BS_TGACv1_330137_AA1106180.1	TRIAE_CS42_4BS_TGACv1_330137_AA1106180.1	cSNP
AX-111632313	47.321	4B	4BS_4946999			iSNP
AX-111633779	47.321	4B	4BS_4861487			iSNP
AX-111639692	47.321	4B	4BS_4910309			iSNP
AX-111641207	47.321	4B	4BS_4894755			iSNP
AX-111642793	47.321	4B	4BS_4867131			iSNP
AX-111648845	47.321	4B	4BS_4927756			iSNP
AX-111650093	47.321	4B	4BS_4875731			iSNP
AX-111650212	47.321	4B	4BS_4859808			iSNP
AX-111654564	47.321	4B	4BS_4944150			iSNP
AX-111654768	47.321	4B	4BS_4895466			iSNP
AX-111658087	47.321	4B	4BS_4859190			iSNP
AX-111666675	47.321	4B	4BS_4961307			iSNP
AX-111667526	47.321	4B	4BS_4941266			iSNP
AX-111668146	47.321	4B	4BS_4961257			iSNP
AX-111670986	47.321	4B	4BS_3540397			iSNP
AX-111672038	47.321	4B	4BS_4948760			iSNP
AX-111672289	47.321	4B	4BS_4928812			iSNP
AX-111675088	47.321	4B	4BS_4946364	TRIAE_CS42_4BS_TGACv1_328183_AA1084200.1	TRIAE_CS42_4BS_TGACv1_328183_AA1084200.1	cSNP
AX-111675395	47.321	4B	4BS_4922536			iSNP
AX-111676360	47.321	4B	4BS_4896196			iSNP
AX-111680609	47.321	4B	4BS_4889611			iSNP
AX-111680631	47.321	4B	4BS_4888177			iSNP
AX-111680941	47.321	4B	4BS_4948369			iSNP
AX-111683664	47.321	4B	4BS_4961257			iSNP
AX-111685366	47.321	4B	4BS_4961578			iSNP
AX-111685965	47.321	4B	4BS_4861866			iSNP
AX-111689193	47.321	4B	4BS_4937193			iSNP
AX-111689700	47.321	4B	4BS_4900350			iSNP
AX-111692310	47.321	4B	4BS_4906325			iSNP
AX-111693091	47.321	4B	4BS_4867131			iSNP
AX-111693212	47.321	4B	4BS_4899560			iSNP
AX-111697382	47.321	4B	4BS_4947921			iSNP
AX-111698919	47.321	4B	4BS_4927614		TRIAE_CS42_4BS_TGACv1_328739_AA1092870.1	pSNP
AX-111700254	47.321	4B	4BS_4912983			iSNP
AX-111702046	47.321	4B	4BS_4915769			iSNP
AX-111703140	47.321	4B	4BS_4927818			iSNP
AX-111708479	47.321	4B	4BS_4936645		TRIAE_CS42_4BS_TGACv1_329632_AA1102820.4	pSNP
AX-111710585	47.321	4B	4BS_10396		TRIAE_CS42_4BS_TGACv1_328318_AA1086220.1	pSNP
AX-111710780	47.321	4B	4BS_4872021		TRIAE_CS42_4BS_TGACv1_329433_AA1101210.1	pSNP
AX-111727641	47.321	4B	4BS_10396		TRIAE_CS42_4BS_TGACv1_328318_AA1086220.1	pSNP
AX-111729891	47.321	4B	4BS_4830452		TRIAE_CS42_4BS_TGACv1_327821_AA1075370.1	pSNP
AX-111732875	47.321	4B	4BS_4898062	TRIAE_CS42_4BS_TGACv1_330817_AA1108910.1	TRIAE_CS42_4BS_TGACv1_330817_AA1108910.1	cSNP
AX-111740357	47.321	4B	4BS_4895311			iSNP
AX-111742372	47.321	4B	4BS_2811980			iSNP
AX-111749468	47.321	4B	4BS_4869321		TRIAE_CS42_4BS_TGACv1_328273_AA1085530.1	pSNP
AX-111752742	47.321	4B	4BS_4962513		TRIAE_CS42_4BS_TGACv1_330514_AA1107920.4	pSNP
AX-111756601	47.321	4B	4BS_4961675			iSNP
AX-111760061	47.321	4B	4BS_4880501		TRIAE_CS42_4BS_TGACv1_328098_AA1082730.1	pSNP
AX-111760248	47.321	4B	4BS_4908865			iSNP
AX-111760277	47.321	4B	4BS_4872914			iSNP
AX-111760569	47.321	4B	4BS_4916108			iSNP
AX-111763241	47.321	4B	4BS_4876452			iSNP
AX-111764167	47.321	4B	4BS_4961820			iSNP
AX-111765012	47.321	4B	4BS_4907899			iSNP
AX-111776570	47.321	4B	4BS_4904419			iSNP
AX-111778565	47.321	4B	4BS_4932426			iSNP
AX-111778888	47.321	4B	4BS_4936768			iSNP
AX-111779819	47.321	4B	4BS_4940106			iSNP
AX-111780215	47.321	4B	4BS_4961817			iSNP
AX-111780488	47.321	4B	4BS_4869198			iSNP
AX-111780979	47.321	4B	4BS_4900502			iSNP
AX-111781809	47.321	4B	4BS_4936664			iSNP
AX-111796592	47.321	4B	4BS_4953728			iSNP
AX-111797134	47.321	4B				iSNP
AX-111825053	47.321	4B	4BS_4895187			iSNP
AX-111826497	47.321	4B	4BS_4859552			iSNP
AX-111828816	47.321	4B	4BS_4910977			iSNP
AX-111831728	47.321	4B	4BS_4937926			iSNP
AX-112286377	47.321	4B	4BS_4905895			iSNP
AX-86178214	47.321	4B	4BS_4895311			iSNP
AX-89595080	47.321	4B	4BS_4885384		TRIAE_CS42_4BS_TGACv1_329002_AA1096720.1	pSNP
AX-94421587	47.321	4B	4BS_2811980			iSNP
AX-94480135	47.321	4B	4BS_2811980			iSNP
AX-94498096	47.321	4B	4BS_4895311			iSNP
AX-94543294	47.321	4B	4BS_4946364	TRIAE_CS42_4BS_TGACv1_328183_AA1084200.1	TRIAE_CS42_4BS_TGACv1_328183_AA1084200.1	cSNP
AX-94599848	47.321	4B	4BS_4895311			iSNP
AX-94612405	47.321	4B	4BS_4895311			iSNP
AX-94727231	47.321	4B	4DS_2304807			iSNP
AX-94987158	47.321	4B	4BS_4863544			iSNP
AX-95117801	47.321	4B	4BS_4895311			iSNP
AX-95218485	47.321	4B	4BS_4961800			iSNP
AX-110497642	47.434	4B	4BS_4889745			iSNP
AX-111234110	47.434	4B	4BS_4943724			iSNP
AX-108727802	47.61	4B	4BS_4873804			iSNP
AX-108728108	47.61	4B	4BL_7017059			iSNP
AX-108729291	47.61	4B	4BS_4940473			iSNP
AX-108730224	47.61	4B	4BL_6842993			iSNP
AX-108732220	47.61	4B	4BL_7037774		TRIAE_CS42_4BL_TGACv1_321581_AA1062480.1	pSNP
AX-108733236	47.61	4B	4BL_7035793			iSNP
AX-108734899	47.61	4B	4BS_4926344			iSNP
AX-108741078	47.61	4B	4BL_7017828			iSNP
AX-108742665	47.61	4B	4BL_7029225		TRIAE_CS42_4BL_TGACv1_320618_AA1044820.1	pSNP
AX-108748679	47.61	4B	4BL_6842993			iSNP
AX-108751308	47.61	4B	4BL_6869671			iSNP
AX-108751849	47.61	4B	4BL_7039054			iSNP
AX-108754083	47.61	4B	4BL_1425912			iSNP
AX-108754870	47.61	4B	4BL_7040926		TRIAE_CS42_4BL_TGACv1_321796_AA1065560.1	pSNP
AX-108755404	47.61	4B	4BL_6991919			iSNP
AX-108756240	47.61	4B	4BS_4598668			iSNP
AX-108757516	47.61	4B	4BS_4875138		TRIAE_CS42_4BS_TGACv1_329435_AA1101230.1	pSNP
AX-108757794	47.61	4B	4BL_6879955			iSNP
AX-108760347	47.61	4B	4BL_7008312		TRIAE_CS42_4BL_TGACv1_322435_AA1071300.1	pSNP
AX-108760637	47.61	4B	4BL_3255084			iSNP
AX-108764270	47.61	4B	4BL_6990146			iSNP
AX-108764850	47.61	4B	4BL_7003880		TRIAE_CS42_4BL_TGACv1_320884_AA1050950.1	pSNP
AX-108765576	47.61	4B	4BL_7038393			iSNP
AX-108766934	47.61	4B	4BL_6919657		TRIAE_CS42_4BL_TGACv1_321444_AA1060560.1	pSNP
AX-108768109	47.61	4B	4BL_7028213			iSNP
AX-108770539	47.61	4B	4BL_7039977		TRIAE_CS42_4BL_TGACv1_321683_AA1064050.1	pSNP
AX-108771407	47.61	4B	4BL_6988495			iSNP
AX-108771521	47.61	4B	4BS_4914660			iSNP
AX-108773581	47.61	4B	4BL_7040913			iSNP
AX-108773724	47.61	4B	4BL_7021641			iSNP
AX-108774257	47.61	4B	4BL_7012060			iSNP
AX-108775793	47.61	4B	4BL_7041283		TRIAE_CS42_4BL_TGACv1_320432_AA1038930.1	pSNP
AX-108776627	47.61	4B	4BL_7036450			iSNP
AX-108780991	47.61	4B	4BL_7032188		TRIAE_CS42_4BL_TGACv1_320309_AA1034730.1	pSNP
AX-108782184	47.61	4B	4BL_7016583			iSNP
AX-108782805	47.61	4B	4BL_6963609			iSNP
AX-108783026	47.61	4B	4BL_7037463			iSNP
AX-108784267	47.61	4B	4BL_7041544			iSNP
AX-108784604	47.61	4B	4BS_4921445			iSNP
AX-108787050	47.61	4B	4BL_7008312		TRIAE_CS42_4BL_TGACv1_322435_AA1071300.1	pSNP
AX-108787609	47.61	4B	4BL_7038542		TRIAE_CS42_4BL_TGACv1_321001_AA1053360.1	pSNP
AX-108787983	47.61	4B	4BL_6966466		TRIAE_CS42_4BL_TGACv1_320270_AA1033300.1	pSNP
AX-108789625	47.61	4B	4BS_4868832			iSNP
AX-108790307	47.61	4B	4BL_6961921			iSNP
AX-108790779	47.61	4B	4BS_4899950		TRIAE_CS42_4BS_TGACv1_330238_AA1106680.1	pSNP
AX-108797347	47.61	4B	4BL_7038542		TRIAE_CS42_4BL_TGACv1_321001_AA1053360.1	pSNP
AX-108798220	47.61	4B	4BL_7040634			iSNP
AX-108799453	47.61	4B	4BL_6986094			iSNP
AX-108799503	47.61	4B	4BL_6981612			iSNP
AX-108801153	47.61	4B	4BS_4944484			iSNP
AX-108801891	47.61	4B	4DL_14323646		TRIAE_CS42_4DL_TGACv1_342856_AA1124080.1	pSNP
AX-108804602	47.61	4B	4BS_4872443		TRIAE_CS42_4BS_TGACv1_329337_AA1100350.1	pSNP
AX-108805726	47.61	4B	4BL_6970879			iSNP
AX-108808080	47.61	4B	4BL_7029024			iSNP
AX-108810416	47.61	4B	4BL_6999136			iSNP
AX-108810932	47.61	4B	4BL_6970277			iSNP
AX-108812013	47.61	4B	4BS_4921445			iSNP
AX-108812656	47.61	4B	4BL_7016583			iSNP
AX-108812894	47.61	4B	4BS_4875138	TRIAE_CS42_4BS_TGACv1_329435_AA1101230.1	TRIAE_CS42_4BS_TGACv1_329435_AA1101230.1	cSNP
AX-108814797	47.61	4B	4BS_4892446			iSNP
AX-108815733	47.61	4B	4BL_7038253	TRIAE_CS42_4BL_TGACv1_321564_AA1062320.1	TRIAE_CS42_4BL_TGACv1_321564_AA1062320.1	cSNP
AX-108815979	47.61	4B	4BS_4960554			iSNP
AX-108815987	47.61	4B	4BL_6940587			iSNP
AX-108817075	47.61	4B	4BL_7008312		TRIAE_CS42_4BL_TGACv1_322435_AA1071300.1	pSNP
AX-108817888	47.61	4B	4BL_6983634			iSNP
AX-108818165	47.61	4B	4BL_7022152			iSNP
AX-108819049	47.61	4B	4BL_6990217			iSNP
AX-108820888	47.61	4B	4BL_7007188			iSNP
AX-108821034	47.61	4B	4BL_7042331			iSNP
AX-108822586	47.61	4B	4BL_7042414			iSNP
AX-108825109	47.61	4B	4BL_7029024			iSNP
AX-108825754	47.61	4B	4BL_7018867			iSNP
AX-108830495	47.61	4B	4BL_6885450			iSNP
AX-108830870	47.61	4B	4BS_4935424			iSNP
AX-108831827	47.61	4B	4BL_7028828			iSNP
AX-108832306	47.61	4B	4BL_6971658	TRIAE_CS42_4BL_TGACv1_320907_AA1051390.3	TRIAE_CS42_4BL_TGACv1_320907_AA1051390.3	cSNP
AX-108832758	47.61	4B	4BL_7039345			iSNP
AX-108833861	47.61	4B	4BL_7033638			iSNP
AX-108834842	47.61	4B	4BL_7041597			iSNP
AX-108834873	47.61	4B	4BL_6879955			iSNP
AX-108836070	47.61	4B	4BS_4898432			iSNP
AX-108836893	47.61	4B	4BL_7016637			iSNP
AX-108838027	47.61	4B	4BL_6827452			iSNP
AX-108838731	47.61	4B	4BL_7039208		TRIAE_CS42_4BL_TGACv1_320480_AA1040900.1	pSNP
AX-108838785	47.61	4B	4BL_6924746			iSNP
AX-108840312	47.61	4B	4BL_6986821			iSNP
AX-108842301	47.61	4B	4BL_6977789			iSNP
AX-108843035	47.61	4B	4BS_4872546			iSNP
AX-108843147	47.61	4B	4BL_7040794			iSNP
AX-108843186	47.61	4B	4BS_4911619			iSNP
AX-108849201	47.61	4B	4BS_4868839			iSNP
AX-108850477	47.61	4B	4BL_7020197			iSNP
AX-108852610	47.61	4B	4BL_6989474			iSNP
AX-108853535	47.61	4B	4BL_6981979			iSNP
AX-108853544	47.61	4B	4BL_7038012			iSNP
AX-108854696	47.61	4B	4BL_7035271			iSNP
AX-108855763	47.61	4B	4BL_7008312		TRIAE_CS42_4BL_TGACv1_322435_AA1071300.1	pSNP
AX-108857100	47.61	4B	4BL_7015128			iSNP
AX-108857727	47.61	4B	4BL_7032188	TRIAE_CS42_4BL_TGACv1_320309_AA1034730.1	TRIAE_CS42_4BL_TGACv1_320309_AA1034730.1	cSNP
AX-108858553	47.61	4B	4BS_4944369			iSNP
AX-108861597	47.61	4B	4BL_6959791		TRIAE_CS42_4BL_TGACv1_320575_AA1043620.1	pSNP
AX-108862607	47.61	4B	4BL_7032188		TRIAE_CS42_4BL_TGACv1_320309_AA1034730.1	pSNP
AX-108864230	47.61	4B	4BL_6991184			iSNP
AX-108865619	47.61	4B	4BL_6971065			iSNP
AX-108867753	47.61	4B	4BL_6992112			iSNP
AX-108870921	47.61	4B	4BL_6987780			iSNP
AX-108872294	47.61	4B	4BL_6982953			iSNP
AX-108872915	47.61	4B	4BL_6883042			iSNP
AX-108875753	47.61	4B	4BL_6977430			iSNP
AX-108876485	47.61	4B	4BL_7024550			iSNP
AX-108876645	47.61	4B	4BL_6983849			iSNP
AX-108877659	47.61	4B	4BS_4872225		TRIAE_CS42_4BS_TGACv1_329853_AA1104270.1	pSNP
AX-108879705	47.61	4B	4BL_7032128			iSNP
AX-108879881	47.61	4B	4BS_4899950		TRIAE_CS42_4BS_TGACv1_330238_AA1106680.1	pSNP
AX-108881359	47.61	4B	4BS_4912960			iSNP
AX-108882017	47.61	4B	4BL_7012124			iSNP
AX-108882339	47.61	4B	4BL_6977176			iSNP
AX-108884248	47.61	4B	4BL_7008312		TRIAE_CS42_4BL_TGACv1_322435_AA1071300.1	pSNP
AX-108887713	47.61	4B	4BS_4883322		TRIAE_CS42_4BS_TGACv1_328847_AA1094500.1	pSNP
AX-108887739	47.61	4B	2BS_5246243		TRIAE_CS42_2BS_TGACv1_146461_AA0465710.1	pSNP
AX-108888109	47.61	4B	4BL_7032086			iSNP
AX-108890754	47.61	4B	4BL_1740739			iSNP
AX-108891003	47.61	4B	4BL_6987318			iSNP
AX-108891244	47.61	4B	4BL_6993075			iSNP
AX-108892717	47.61	4B	4BL_7041782		TRIAE_CS42_4BL_TGACv1_320955_AA1052400.2	pSNP
AX-108895386	47.61	4B	4BL_6978673			iSNP
AX-108895504	47.61	4B	4BL_6980538			iSNP
AX-108898208	47.61	4B	4BL_7041782		TRIAE_CS42_4BL_TGACv1_320955_AA1052400.2	pSNP
AX-108898275	47.61	4B	4BL_6938117			iSNP
AX-108898569	47.61	4B	4BL_6973561			iSNP
AX-108898582	47.61	4B	4BL_7006421			iSNP
AX-108898630	47.61	4B	4BL_7028213			iSNP
AX-108899130	47.61	4B	4BS_4956316			iSNP
AX-108899149	47.61	4B	4BS_4920667			iSNP
AX-108899563	47.61	4B	4BL_7032356			iSNP
AX-108900130	47.61	4B	4BL_7038067			iSNP
AX-108903019	47.61	4B	4BL_7036920			iSNP
AX-108903177	47.61	4B	4BS_4950121			iSNP
AX-108903499	47.61	4B	4BL_7035894			iSNP
AX-108904543	47.61	4B	4BL_6983849			iSNP
AX-108907281	47.61	4B	4BL_6987318			iSNP
AX-108907532	47.61	4B	4BL_7010815			iSNP
AX-108908759	47.61	4B	4BL_7012793			iSNP
AX-108913074	47.61	4B	4BS_4942223			iSNP
AX-108913445	47.61	4B	4BS_4938806			iSNP
AX-108916199	47.61	4B	4BL_7029830			iSNP
AX-108916529	47.61	4B	4BL_7013152			iSNP
AX-108916730	47.61	4B	4BL_7023737			iSNP
AX-108919118	47.61	4B	4BL_7041639		TRIAE_CS42_4BL_TGACv1_320688_AA1046250.1	pSNP
AX-108920279	47.61	4B	4DL_14342572			iSNP
AX-108920897	47.61	4B	4BL_7041549			iSNP
AX-108923417	47.61	4B	4BL_7041968			iSNP
AX-108924960	47.61	4B	4BL_7032704			iSNP
AX-108926200	47.61	4B	4BL_6896320			iSNP
AX-108926223	47.61	4B	4BS_4926559			iSNP
AX-108928107	47.61	4B	4BL_7005760			iSNP
AX-108929611	47.61	4B	4BS_4908454			iSNP
AX-108932370	47.61	4B	4AL_7174244			iSNP
AX-108932466	47.61	4B	4BL_7028050			iSNP
AX-108934913	47.61	4B	4BL_7006421			iSNP
AX-108934971	47.61	4B	4BS_4872225		TRIAE_CS42_4BS_TGACv1_329853_AA1104270.1	pSNP
AX-108935959	47.61	4B	4BL_6966533		TRIAE_CS42_4BL_TGACv1_322546_AA1071930.1	pSNP
AX-108938270	47.61	4B	4BL_7016027			iSNP
AX-108938581	47.61	4B	4BS_4917420			iSNP
AX-108940419	47.61	4B	4BL_6985358			iSNP
AX-108944724	47.61	4B	4BL_7029024			iSNP
AX-108945634	47.61	4B	4BL_6990146			iSNP
AX-108946619	47.61	4B	4BS_4961130			iSNP
AX-108946654	47.61	4B	4BS_4898558			iSNP
AX-108948262	47.61	4B	4BL_7033578			iSNP
AX-108948935	47.61	4B	4BL_7012510		TRIAE_CS42_4BL_TGACv1_320618_AA1044770.1	pSNP
AX-108949135	47.61	4B	4BL_6990146			iSNP
AX-108950219	47.61	4B	4BS_4891251			iSNP
AX-108953234	47.61	4B	4BS_4872225		TRIAE_CS42_4BS_TGACv1_329853_AA1104270.1	pSNP
AX-108955158	47.61	4B	4BS_4918115			iSNP
AX-108956498	47.61	4B	4BL_7033578			iSNP
AX-108956726	47.61	4B	4BL_6993394			iSNP
AX-108963565	47.61	4B	4BL_6972648			iSNP
AX-108965006	47.61	4B	4BL_6968958			iSNP
AX-108968956	47.61	4B	4BS_4899978			iSNP
AX-108971538	47.61	4B	4BL_7013274			iSNP
AX-108971643	47.61	4B	4BL_7025561			iSNP
AX-108973155	47.61	4B	4BS_4914186			iSNP
AX-108975420	47.61	4B	4BL_7038253	TRIAE_CS42_4BL_TGACv1_321564_AA1062320.1	TRIAE_CS42_4BL_TGACv1_321564_AA1062320.1	cSNP
AX-108979764	47.61	4B	4BS_3183118			iSNP
AX-108981373	47.61	4B	4BS_4899950		TRIAE_CS42_4BS_TGACv1_330238_AA1106680.1	pSNP
AX-108983935	47.61	4B	4BS_4875486			iSNP
AX-108988936	47.61	4B	4BL_6968204			iSNP
AX-108996489	47.61	4B	4BL_7016582		TRIAE_CS42_4BL_TGACv1_320923_AA1051800.1	pSNP
AX-109005253	47.61	4B	4BL_7033546	TRIAE_CS42_4BL_TGACv1_321416_AA1060080.2	TRIAE_CS42_4BL_TGACv1_321416_AA1060080.2	cSNP
AX-109009365	47.61	4B	4BL_6969139			iSNP
AX-109011850	47.61	4B	4BL_7035610			iSNP
AX-109017118	47.61	4B	4BL_6966533		TRIAE_CS42_4BL_TGACv1_322546_AA1071930.1	pSNP
AX-109018560	47.61	4B	4BL_6969139			iSNP
AX-109027703	47.61	4B	4BL_7042331			iSNP
AX-109031084	47.61	4B	4BL_7012124			iSNP
AX-109031892	47.61	4B	4BL_7029434			iSNP
AX-109032405	47.61	4B	4BS_4953056			iSNP
AX-109034117	47.61	4B	4BL_6997730			iSNP
AX-109036402	47.61	4B	4BS_4789272			iSNP
AX-109038666	47.61	4B	4BL_6987407			iSNP
AX-109038841	47.61	4B	4BL_7004007			iSNP
AX-109039751	47.61	4B	4BS_2972258			iSNP
AX-109039828	47.61	4B	4BL_7040339			iSNP
AX-109039974	47.61	4B	7DS_3965543			iSNP
AX-109052054	47.61	4B	4BL_6968339			iSNP
AX-109053230	47.61	4B	4BS_4914660			iSNP
AX-109054774	47.61	4B	4BL_6978904			iSNP
AX-109055551	47.61	4B	4BL_7035271			iSNP
AX-109055583	47.61	4B	4BS_4872225		TRIAE_CS42_4BS_TGACv1_329853_AA1104270.1	pSNP
AX-109055751	47.61	4B	4BL_7041158			iSNP
AX-109055844	47.61	4B	4BS_4962857			iSNP
AX-109058133	47.61	4B	4BS_4868474			iSNP
AX-109076540	47.61	4B	4BS_4917420			iSNP
AX-109077196	47.61	4B	4BL_7027209			iSNP
AX-109094636	47.61	4B	4BS_4923852			iSNP
[truncated: 53,682 more rows]
